# Supplementary material for: Deep sequencing of Escherichia coli exposes colonisation diversity and impact of antibiotics in Punjab, Pakistan
Source: Nat Commun. 2024 Jun 18;15:5196. doi: 10.1038/s41467-024-49591-5 (PMC11189469; doi:10.1038/s41467-024-49591-5)
Supplement: Supplementary file 4 — Supplementary Data 1 [file 41467_2024_49591_MOESM4_ESM.xlsx]

## Sheet: e_coli_assembly_metadata
assembly	run_accession	sample_title	patient_id	cohort	community_family_code	outpatients_sample_type	sampling_site	sample_source	sampling_date	assembly_species	assembly_lineage
ERR7168275_Escherichia_coli-SC64_ST394	ERR7168275	PKTANAMR8761973	16PP00041	outpatients	NA	primary	manga_mandi_hospital	rectal_swab	06-Apr-16	Escherichia_coli	SC64_ST394
ERR7168275_Escherichia_coli-SC90_ST685	ERR7168275	PKTANAMR8761973	16PP00041	outpatients	NA	primary	manga_mandi_hospital	rectal_swab	06-Apr-16	Escherichia_coli	SC90_ST685
ERR7168276_Escherichia_coli-SC17_ST58	ERR7168276	PKTANAMR8762373	16PP00781	outpatients	NA	primary	manga_mandi_hospital	rectal_swab	23-May-16	Escherichia_coli	SC17_ST58
ERR7168276_Escherichia_coli-SC22_ST398	ERR7168276	PKTANAMR8762373	16PP00781	outpatients	NA	primary	manga_mandi_hospital	rectal_swab	23-May-16	Escherichia_coli	SC22_ST398
ERR7168276_Escherichia_coli-SC2_ST131	ERR7168276	PKTANAMR8762373	16PP00781	outpatients	NA	primary	manga_mandi_hospital	rectal_swab	23-May-16	Escherichia_coli	SC2_ST131
ERR7168276_Escherichia_coli-SC4_ST10	ERR7168276	PKTANAMR8762373	16PP00781	outpatients	NA	primary	manga_mandi_hospital	rectal_swab	23-May-16	Escherichia_coli	SC4_ST10
ERR7168276_Escherichia_coli-SC52_ST295	ERR7168276	PKTANAMR8762373	16PP00781	outpatients	NA	primary	manga_mandi_hospital	rectal_swab	23-May-16	Escherichia_coli	SC52_ST295
ERR7168276_Escherichia_coli-SC99_ST1727	ERR7168276	PKTANAMR8762373	16PP00781	outpatients	NA	primary	manga_mandi_hospital	rectal_swab	23-May-16	Escherichia_coli	SC99_ST1727
ERR7168277_Escherichia_coli-SC22_ST398	ERR7168277	PKTANAMR8761975	16PP00045	outpatients	NA	primary	manga_mandi_hospital	rectal_swab	06-Apr-16	Escherichia_coli	SC22_ST398
ERR7168277_Escherichia_coli-SC4_ST10	ERR7168277	PKTANAMR8761975	16PP00045	outpatients	NA	primary	manga_mandi_hospital	rectal_swab	06-Apr-16	Escherichia_coli	SC4_ST10
ERR7168277_Escherichia_coli-SC90_ST685	ERR7168277	PKTANAMR8761975	16PP00045	outpatients	NA	primary	manga_mandi_hospital	rectal_swab	06-Apr-16	Escherichia_coli	SC90_ST685
ERR7168278_Escherichia_coli-SC123_ST1308	ERR7168278	PKTANAMR8762376	16PP01001	outpatients	NA	primary	manga_mandi_hospital	rectal_swab	24-May-16	Escherichia_coli	SC123_ST1308
ERR7168278_Escherichia_coli-SC147_ST2178	ERR7168278	PKTANAMR8762376	16PP01001	outpatients	NA	primary	manga_mandi_hospital	rectal_swab	24-May-16	Escherichia_coli	SC147_ST2178
ERR7168278_Escherichia_coli-SC17_ST58	ERR7168278	PKTANAMR8762376	16PP01001	outpatients	NA	primary	manga_mandi_hospital	rectal_swab	24-May-16	Escherichia_coli	SC17_ST58
ERR7168278_Escherichia_coli-SC22_ST398	ERR7168278	PKTANAMR8762376	16PP01001	outpatients	NA	primary	manga_mandi_hospital	rectal_swab	24-May-16	Escherichia_coli	SC22_ST398
ERR7168278_Escherichia_coli-SC232_ST181	ERR7168278	PKTANAMR8762376	16PP01001	outpatients	NA	primary	manga_mandi_hospital	rectal_swab	24-May-16	Escherichia_coli	SC232_ST181
ERR7168278_Escherichia_coli-SC34_ST641	ERR7168278	PKTANAMR8762376	16PP01001	outpatients	NA	primary	manga_mandi_hospital	rectal_swab	24-May-16	Escherichia_coli	SC34_ST641
ERR7168278_Escherichia_coli-SC46_ST746	ERR7168278	PKTANAMR8762376	16PP01001	outpatients	NA	primary	manga_mandi_hospital	rectal_swab	24-May-16	Escherichia_coli	SC46_ST746
ERR7168278_Escherichia_coli-SC4_ST10	ERR7168278	PKTANAMR8762376	16PP01001	outpatients	NA	primary	manga_mandi_hospital	rectal_swab	24-May-16	Escherichia_coli	SC4_ST10
ERR7168278_Escherichia_coli-SC51_ST93	ERR7168278	PKTANAMR8762376	16PP01001	outpatients	NA	primary	manga_mandi_hospital	rectal_swab	24-May-16	Escherichia_coli	SC51_ST93
ERR7168278_Escherichia_coli-SC74_ST540	ERR7168278	PKTANAMR8762376	16PP01001	outpatients	NA	primary	manga_mandi_hospital	rectal_swab	24-May-16	Escherichia_coli	SC74_ST540
ERR7168278_Escherichia_coli-SC90_ST685	ERR7168278	PKTANAMR8762376	16PP01001	outpatients	NA	primary	manga_mandi_hospital	rectal_swab	24-May-16	Escherichia_coli	SC90_ST685
ERR7168279_Escherichia_coli-SC157_ST219	ERR7168279	PKTANAMR8761976	16PP00037	outpatients	NA	primary	manga_mandi_hospital	rectal_swab	06-Apr-16	Escherichia_coli	SC157_ST219
ERR7168279_Escherichia_coli-SC17_ST58	ERR7168279	PKTANAMR8761976	16PP00037	outpatients	NA	primary	manga_mandi_hospital	rectal_swab	06-Apr-16	Escherichia_coli	SC17_ST58
ERR7168279_Escherichia_coli-SC28_ST101	ERR7168279	PKTANAMR8761976	16PP00037	outpatients	NA	primary	manga_mandi_hospital	rectal_swab	06-Apr-16	Escherichia_coli	SC28_ST101
ERR7168279_Escherichia_coli-SC4_ST10	ERR7168279	PKTANAMR8761976	16PP00037	outpatients	NA	primary	manga_mandi_hospital	rectal_swab	06-Apr-16	Escherichia_coli	SC4_ST10
ERR7168280_Escherichia_coli-SC25_ST517	ERR7168280	PKTANAMR8762378	16PP01003	outpatients	NA	primary	manga_mandi_hospital	rectal_swab	24-May-16	Escherichia_coli	SC25_ST517
ERR7168282_Escherichia_coli-SC215_ST195	ERR7168282	PKTANAMR8762381	16PP01007	outpatients	NA	primary	manga_mandi_hospital	rectal_swab	24-May-16	Escherichia_coli	SC215_ST195
ERR7168282_Escherichia_coli-SC22_ST398	ERR7168282	PKTANAMR8762381	16PP01007	outpatients	NA	primary	manga_mandi_hospital	rectal_swab	24-May-16	Escherichia_coli	SC22_ST398
ERR7168282_Escherichia_coli-SC43_ST206	ERR7168282	PKTANAMR8762381	16PP01007	outpatients	NA	primary	manga_mandi_hospital	rectal_swab	24-May-16	Escherichia_coli	SC43_ST206
ERR7168282_Escherichia_coli-SC4_ST10	ERR7168282	PKTANAMR8762381	16PP01007	outpatients	NA	primary	manga_mandi_hospital	rectal_swab	24-May-16	Escherichia_coli	SC4_ST10
ERR7168282_Escherichia_coli-SC89_ST542	ERR7168282	PKTANAMR8762381	16PP01007	outpatients	NA	primary	manga_mandi_hospital	rectal_swab	24-May-16	Escherichia_coli	SC89_ST542
ERR7168282_Escherichia_coli-SC90_ST685	ERR7168282	PKTANAMR8762381	16PP01007	outpatients	NA	primary	manga_mandi_hospital	rectal_swab	24-May-16	Escherichia_coli	SC90_ST685
ERR7168283_Escherichia_coli-SC17_ST58	ERR7168283	PKTANAMR8761989	16PP00072	outpatients	NA	primary	manga_mandi_hospital	rectal_swab	09-Apr-16	Escherichia_coli	SC17_ST58
ERR7168283_Escherichia_coli-SC4_ST10	ERR7168283	PKTANAMR8761989	16PP00072	outpatients	NA	primary	manga_mandi_hospital	rectal_swab	09-Apr-16	Escherichia_coli	SC4_ST10
ERR7168284_Escherichia_coli-SC215_ST195	ERR7168284	PKTANAMR8762382	16PP01010	outpatients	NA	primary	manga_mandi_hospital	rectal_swab	24-May-16	Escherichia_coli	SC215_ST195
ERR7168284_Escherichia_coli-SC22_ST398	ERR7168284	PKTANAMR8762382	16PP01010	outpatients	NA	primary	manga_mandi_hospital	rectal_swab	24-May-16	Escherichia_coli	SC22_ST398
ERR7168284_Escherichia_coli-SC232_ST181	ERR7168284	PKTANAMR8762382	16PP01010	outpatients	NA	primary	manga_mandi_hospital	rectal_swab	24-May-16	Escherichia_coli	SC232_ST181
ERR7168284_Escherichia_coli-SC43_ST206	ERR7168284	PKTANAMR8762382	16PP01010	outpatients	NA	primary	manga_mandi_hospital	rectal_swab	24-May-16	Escherichia_coli	SC43_ST206
ERR7168284_Escherichia_coli-SC4_ST10	ERR7168284	PKTANAMR8762382	16PP01010	outpatients	NA	primary	manga_mandi_hospital	rectal_swab	24-May-16	Escherichia_coli	SC4_ST10
ERR7168284_Escherichia_coli-SC89_ST542	ERR7168284	PKTANAMR8762382	16PP01010	outpatients	NA	primary	manga_mandi_hospital	rectal_swab	24-May-16	Escherichia_coli	SC89_ST542
ERR7168284_Escherichia_coli-SC90_ST685	ERR7168284	PKTANAMR8762382	16PP01010	outpatients	NA	primary	manga_mandi_hospital	rectal_swab	24-May-16	Escherichia_coli	SC90_ST685
ERR7168285_Escherichia_coli-SC16_ST38	ERR7168285	PKTANAMR8761991	16PP00054	outpatients	NA	primary	manga_mandi_hospital	rectal_swab	09-Apr-16	Escherichia_coli	SC16_ST38
ERR7168285_Escherichia_coli-SC46_ST746	ERR7168285	PKTANAMR8761991	16PP00054	outpatients	NA	primary	manga_mandi_hospital	rectal_swab	09-Apr-16	Escherichia_coli	SC46_ST746
ERR7168285_Escherichia_coli-SC4_ST10	ERR7168285	PKTANAMR8761991	16PP00054	outpatients	NA	primary	manga_mandi_hospital	rectal_swab	09-Apr-16	Escherichia_coli	SC4_ST10
ERR7168286_Escherichia_coli-SC158_ST120	ERR7168286	PKTANAMR8762384	16PP01024	outpatients	NA	primary	manga_mandi_hospital	rectal_swab	24-May-16	Escherichia_coli	SC158_ST120
ERR7168286_Escherichia_coli-SC16_ST38	ERR7168286	PKTANAMR8762384	16PP01024	outpatients	NA	primary	manga_mandi_hospital	rectal_swab	24-May-16	Escherichia_coli	SC16_ST38
ERR7168286_Escherichia_coli-SC17_ST58	ERR7168286	PKTANAMR8762384	16PP01024	outpatients	NA	primary	manga_mandi_hospital	rectal_swab	24-May-16	Escherichia_coli	SC17_ST58
ERR7168286_Escherichia_coli-SC22_ST398	ERR7168286	PKTANAMR8762384	16PP01024	outpatients	NA	primary	manga_mandi_hospital	rectal_swab	24-May-16	Escherichia_coli	SC22_ST398
ERR7168286_Escherichia_coli-SC34_ST641	ERR7168286	PKTANAMR8762384	16PP01024	outpatients	NA	primary	manga_mandi_hospital	rectal_swab	24-May-16	Escherichia_coli	SC34_ST641
ERR7168286_Escherichia_coli-SC4_ST10	ERR7168286	PKTANAMR8762384	16PP01024	outpatients	NA	primary	manga_mandi_hospital	rectal_swab	24-May-16	Escherichia_coli	SC4_ST10
ERR7168286_Escherichia_coli-SC69_ST349	ERR7168286	PKTANAMR8762384	16PP01024	outpatients	NA	primary	manga_mandi_hospital	rectal_swab	24-May-16	Escherichia_coli	SC69_ST349
ERR7168286_Escherichia_coli-SC74_ST540	ERR7168286	PKTANAMR8762384	16PP01024	outpatients	NA	primary	manga_mandi_hospital	rectal_swab	24-May-16	Escherichia_coli	SC74_ST540
ERR7168286_Escherichia_coli-SC75_ST940	ERR7168286	PKTANAMR8762384	16PP01024	outpatients	NA	primary	manga_mandi_hospital	rectal_swab	24-May-16	Escherichia_coli	SC75_ST940
ERR7168286_Escherichia_coli-SC99_ST1727	ERR7168286	PKTANAMR8762384	16PP01024	outpatients	NA	primary	manga_mandi_hospital	rectal_swab	24-May-16	Escherichia_coli	SC99_ST1727
ERR7168287_Escherichia_coli-SC17_ST58	ERR7168287	PKTANAMR8762387	16PP01013	outpatients	NA	primary	manga_mandi_hospital	rectal_swab	25-May-16	Escherichia_coli	SC17_ST58
ERR7168287_Escherichia_coli-SC201_ST543	ERR7168287	PKTANAMR8762387	16PP01013	outpatients	NA	primary	manga_mandi_hospital	rectal_swab	25-May-16	Escherichia_coli	SC201_ST543
ERR7168287_Escherichia_coli-SC232_ST181	ERR7168287	PKTANAMR8762387	16PP01013	outpatients	NA	primary	manga_mandi_hospital	rectal_swab	25-May-16	Escherichia_coli	SC232_ST181
ERR7168287_Escherichia_coli-SC25_ST517	ERR7168287	PKTANAMR8762387	16PP01013	outpatients	NA	primary	manga_mandi_hospital	rectal_swab	25-May-16	Escherichia_coli	SC25_ST517
ERR7168287_Escherichia_coli-SC34_ST641	ERR7168287	PKTANAMR8762387	16PP01013	outpatients	NA	primary	manga_mandi_hospital	rectal_swab	25-May-16	Escherichia_coli	SC34_ST641
ERR7168287_Escherichia_coli-SC4_ST10	ERR7168287	PKTANAMR8762387	16PP01013	outpatients	NA	primary	manga_mandi_hospital	rectal_swab	25-May-16	Escherichia_coli	SC4_ST10
ERR7168287_Escherichia_coli-SC74_ST540	ERR7168287	PKTANAMR8762387	16PP01013	outpatients	NA	primary	manga_mandi_hospital	rectal_swab	25-May-16	Escherichia_coli	SC74_ST540
ERR7168289_Escherichia_coli-SC17_ST58	ERR7168289	PKTANAMR8762394	16PP01029	outpatients	NA	primary	manga_mandi_hospital	rectal_swab	25-May-16	Escherichia_coli	SC17_ST58
ERR7168289_Escherichia_coli-SC25_ST517	ERR7168289	PKTANAMR8762394	16PP01029	outpatients	NA	primary	manga_mandi_hospital	rectal_swab	25-May-16	Escherichia_coli	SC25_ST517
ERR7168289_Escherichia_coli-SC294_ST8391	ERR7168289	PKTANAMR8762394	16PP01029	outpatients	NA	primary	manga_mandi_hospital	rectal_swab	25-May-16	Escherichia_coli	SC294_ST8391
ERR7168289_Escherichia_coli-SC74_ST540	ERR7168289	PKTANAMR8762394	16PP01029	outpatients	NA	primary	manga_mandi_hospital	rectal_swab	25-May-16	Escherichia_coli	SC74_ST540
ERR7168290_Escherichia_coli-SC104_ST212	ERR7168290	PKTANAMR8762017	16PP00117	outpatients	NA	primary	manga_mandi_hospital	rectal_swab	14-Apr-16	Escherichia_coli	SC104_ST212
ERR7168290_Escherichia_coli-SC147_ST2178	ERR7168290	PKTANAMR8762017	16PP00117	outpatients	NA	primary	manga_mandi_hospital	rectal_swab	14-Apr-16	Escherichia_coli	SC147_ST2178
ERR7168290_Escherichia_coli-SC17_ST58	ERR7168290	PKTANAMR8762017	16PP00117	outpatients	NA	primary	manga_mandi_hospital	rectal_swab	14-Apr-16	Escherichia_coli	SC17_ST58
ERR7168290_Escherichia_coli-SC243_ST3559	ERR7168290	PKTANAMR8762017	16PP00117	outpatients	NA	primary	manga_mandi_hospital	rectal_swab	14-Apr-16	Escherichia_coli	SC243_ST3559
ERR7168290_Escherichia_coli-SC25_ST517	ERR7168290	PKTANAMR8762017	16PP00117	outpatients	NA	primary	manga_mandi_hospital	rectal_swab	14-Apr-16	Escherichia_coli	SC25_ST517
ERR7168290_Escherichia_coli-SC335_STnew_alleles	ERR7168290	PKTANAMR8762017	16PP00117	outpatients	NA	primary	manga_mandi_hospital	rectal_swab	14-Apr-16	Escherichia_coli	SC335_STnew_alleles
ERR7168290_Escherichia_coli-SC46_ST746	ERR7168290	PKTANAMR8762017	16PP00117	outpatients	NA	primary	manga_mandi_hospital	rectal_swab	14-Apr-16	Escherichia_coli	SC46_ST746
ERR7168290_Escherichia_coli-SC4_ST10	ERR7168290	PKTANAMR8762017	16PP00117	outpatients	NA	primary	manga_mandi_hospital	rectal_swab	14-Apr-16	Escherichia_coli	SC4_ST10
ERR7168290_Escherichia_coli-SC74_ST540	ERR7168290	PKTANAMR8762017	16PP00117	outpatients	NA	primary	manga_mandi_hospital	rectal_swab	14-Apr-16	Escherichia_coli	SC74_ST540
ERR7168290_Escherichia_coli-SC87_ST937	ERR7168290	PKTANAMR8762017	16PP00117	outpatients	NA	primary	manga_mandi_hospital	rectal_swab	14-Apr-16	Escherichia_coli	SC87_ST937
ERR7168290_Escherichia_coli-SC89_ST542	ERR7168290	PKTANAMR8762017	16PP00117	outpatients	NA	primary	manga_mandi_hospital	rectal_swab	14-Apr-16	Escherichia_coli	SC89_ST542
ERR7168290_Escherichia_coli-SC96_ST4038	ERR7168290	PKTANAMR8762017	16PP00117	outpatients	NA	primary	manga_mandi_hospital	rectal_swab	14-Apr-16	Escherichia_coli	SC96_ST4038
ERR7168291_Escherichia_coli-SC15_ST648	ERR7168291	PKTANAMR8762395	16PP01035	outpatients	NA	primary	manga_mandi_hospital	rectal_swab	25-May-16	Escherichia_coli	SC15_ST648
ERR7168292_Escherichia_coli-SC16_ST38	ERR7168292	PKTANAMR8762021	16PP00112	outpatients	NA	primary	manga_mandi_hospital	rectal_swab	15-Apr-16	Escherichia_coli	SC16_ST38
ERR7168292_Escherichia_coli-SC4_ST10	ERR7168292	PKTANAMR8762021	16PP00112	outpatients	NA	primary	manga_mandi_hospital	rectal_swab	15-Apr-16	Escherichia_coli	SC4_ST10
ERR7168292_Escherichia_coli-SC69_ST349	ERR7168292	PKTANAMR8762021	16PP00112	outpatients	NA	primary	manga_mandi_hospital	rectal_swab	15-Apr-16	Escherichia_coli	SC69_ST349
ERR7168292_Escherichia_coli-SC6_ST69	ERR7168292	PKTANAMR8762021	16PP00112	outpatients	NA	primary	manga_mandi_hospital	rectal_swab	15-Apr-16	Escherichia_coli	SC6_ST69
ERR7168293_Escherichia_coli-SC17_ST58	ERR7168293	PKTANAMR8762400	16PP00794	outpatients	NA	primary	manga_mandi_hospital	rectal_swab	26-May-16	Escherichia_coli	SC17_ST58
ERR7168293_Escherichia_coli-SC22_ST398	ERR7168293	PKTANAMR8762400	16PP00794	outpatients	NA	primary	manga_mandi_hospital	rectal_swab	26-May-16	Escherichia_coli	SC22_ST398
ERR7168293_Escherichia_coli-SC46_ST746	ERR7168293	PKTANAMR8762400	16PP00794	outpatients	NA	primary	manga_mandi_hospital	rectal_swab	26-May-16	Escherichia_coli	SC46_ST746
ERR7168293_Escherichia_coli-SC4_ST10	ERR7168293	PKTANAMR8762400	16PP00794	outpatients	NA	primary	manga_mandi_hospital	rectal_swab	26-May-16	Escherichia_coli	SC4_ST10
ERR7168293_Escherichia_coli-SC6_ST69	ERR7168293	PKTANAMR8762400	16PP00794	outpatients	NA	primary	manga_mandi_hospital	rectal_swab	26-May-16	Escherichia_coli	SC6_ST69
ERR7168294_Escherichia_coli-SC15_ST648	ERR7168294	PKTANAMR8762023	16PP00123	outpatients	NA	primary	manga_mandi_hospital	rectal_swab	15-Apr-16	Escherichia_coli	SC15_ST648
ERR7168294_Escherichia_coli-SC24_ST443	ERR7168294	PKTANAMR8762023	16PP00123	outpatients	NA	primary	manga_mandi_hospital	rectal_swab	15-Apr-16	Escherichia_coli	SC24_ST443
ERR7168294_Escherichia_coli-SC2_ST131	ERR7168294	PKTANAMR8762023	16PP00123	outpatients	NA	primary	manga_mandi_hospital	rectal_swab	15-Apr-16	Escherichia_coli	SC2_ST131
ERR7168295_Escherichia_coli-SC22_ST398	ERR7168295	PKTANAMR8762401	16PP01022	outpatients	NA	primary	manga_mandi_hospital	rectal_swab	26-May-16	Escherichia_coli	SC22_ST398
ERR7168295_Escherichia_coli-SC4_ST10	ERR7168295	PKTANAMR8762401	16PP01022	outpatients	NA	primary	manga_mandi_hospital	rectal_swab	26-May-16	Escherichia_coli	SC4_ST10
ERR7168296_Escherichia_coli-SC147_ST2178	ERR7168296	PKTANAMR8762037	16PP00149	outpatients	NA	primary	manga_mandi_hospital	rectal_swab	16-Apr-16	Escherichia_coli	SC147_ST2178
ERR7168296_Escherichia_coli-SC24_ST443	ERR7168296	PKTANAMR8762037	16PP00149	outpatients	NA	primary	manga_mandi_hospital	rectal_swab	16-Apr-16	Escherichia_coli	SC24_ST443
ERR7168296_Escherichia_coli-SC44_ST200	ERR7168296	PKTANAMR8762037	16PP00149	outpatients	NA	primary	manga_mandi_hospital	rectal_swab	16-Apr-16	Escherichia_coli	SC44_ST200
ERR7168296_Escherichia_coli-SC4_ST10	ERR7168296	PKTANAMR8762037	16PP00149	outpatients	NA	primary	manga_mandi_hospital	rectal_swab	16-Apr-16	Escherichia_coli	SC4_ST10
ERR7168296_Escherichia_coli-SC55_ST906	ERR7168296	PKTANAMR8762037	16PP00149	outpatients	NA	primary	manga_mandi_hospital	rectal_swab	16-Apr-16	Escherichia_coli	SC55_ST906
ERR7168296_Escherichia_coli-SC69_ST349	ERR7168296	PKTANAMR8762037	16PP00149	outpatients	NA	primary	manga_mandi_hospital	rectal_swab	16-Apr-16	Escherichia_coli	SC69_ST349
ERR7168296_Escherichia_coli-SC75_ST940	ERR7168296	PKTANAMR8762037	16PP00149	outpatients	NA	primary	manga_mandi_hospital	rectal_swab	16-Apr-16	Escherichia_coli	SC75_ST940
ERR7168296_Escherichia_coli-SC99_ST1727	ERR7168296	PKTANAMR8762037	16PP00149	outpatients	NA	primary	manga_mandi_hospital	rectal_swab	16-Apr-16	Escherichia_coli	SC99_ST1727
ERR7168297_Escherichia_coli-SC117_ST226	ERR7168297	PKTANAMR8762402	16PP01023	outpatients	NA	primary	manga_mandi_hospital	rectal_swab	26-May-16	Escherichia_coli	SC117_ST226
ERR7168297_Escherichia_coli-SC147_ST2178	ERR7168297	PKTANAMR8762402	16PP01023	outpatients	NA	primary	manga_mandi_hospital	rectal_swab	26-May-16	Escherichia_coli	SC147_ST2178
ERR7168297_Escherichia_coli-SC17_ST58	ERR7168297	PKTANAMR8762402	16PP01023	outpatients	NA	primary	manga_mandi_hospital	rectal_swab	26-May-16	Escherichia_coli	SC17_ST58
ERR7168297_Escherichia_coli-SC21_ST393	ERR7168297	PKTANAMR8762402	16PP01023	outpatients	NA	primary	manga_mandi_hospital	rectal_swab	26-May-16	Escherichia_coli	SC21_ST393
ERR7168297_Escherichia_coli-SC24_ST443	ERR7168297	PKTANAMR8762402	16PP01023	outpatients	NA	primary	manga_mandi_hospital	rectal_swab	26-May-16	Escherichia_coli	SC24_ST443
ERR7168297_Escherichia_coli-SC25_ST517	ERR7168297	PKTANAMR8762402	16PP01023	outpatients	NA	primary	manga_mandi_hospital	rectal_swab	26-May-16	Escherichia_coli	SC25_ST517
ERR7168297_Escherichia_coli-SC28_ST101	ERR7168297	PKTANAMR8762402	16PP01023	outpatients	NA	primary	manga_mandi_hospital	rectal_swab	26-May-16	Escherichia_coli	SC28_ST101
ERR7168297_Escherichia_coli-SC34_ST641	ERR7168297	PKTANAMR8762402	16PP01023	outpatients	NA	primary	manga_mandi_hospital	rectal_swab	26-May-16	Escherichia_coli	SC34_ST641
ERR7168297_Escherichia_coli-SC46_ST746	ERR7168297	PKTANAMR8762402	16PP01023	outpatients	NA	primary	manga_mandi_hospital	rectal_swab	26-May-16	Escherichia_coli	SC46_ST746
ERR7168297_Escherichia_coli-SC4_ST10	ERR7168297	PKTANAMR8762402	16PP01023	outpatients	NA	primary	manga_mandi_hospital	rectal_swab	26-May-16	Escherichia_coli	SC4_ST10
ERR7168297_Escherichia_coli-SC75_ST940	ERR7168297	PKTANAMR8762402	16PP01023	outpatients	NA	primary	manga_mandi_hospital	rectal_swab	26-May-16	Escherichia_coli	SC75_ST940
ERR7168297_Escherichia_coli-SC96_ST4038	ERR7168297	PKTANAMR8762402	16PP01023	outpatients	NA	primary	manga_mandi_hospital	rectal_swab	26-May-16	Escherichia_coli	SC96_ST4038
ERR7168297_Escherichia_coli-SC99_ST1727	ERR7168297	PKTANAMR8762402	16PP01023	outpatients	NA	primary	manga_mandi_hospital	rectal_swab	26-May-16	Escherichia_coli	SC99_ST1727
ERR7168298_Escherichia_coli-SC4_ST10	ERR7168298	PKTANAMR8762055	16PP00188	outpatients	NA	primary	manga_mandi_hospital	rectal_swab	19-Apr-16	Escherichia_coli	SC4_ST10
ERR7168299_Escherichia_coli-SC4_ST10	ERR7168299	PKTANAMR8762405	16PP01049	outpatients	NA	primary	manga_mandi_hospital	rectal_swab	26-May-16	Escherichia_coli	SC4_ST10
ERR7168299_Escherichia_coli-SC64_ST394	ERR7168299	PKTANAMR8762405	16PP01049	outpatients	NA	primary	manga_mandi_hospital	rectal_swab	26-May-16	Escherichia_coli	SC64_ST394
ERR7168299_Escherichia_coli-SC9_ST12	ERR7168299	PKTANAMR8762405	16PP01049	outpatients	NA	primary	manga_mandi_hospital	rectal_swab	26-May-16	Escherichia_coli	SC9_ST12
ERR7168300_Escherichia_coli-SC117_ST226	ERR7168300	PKTANAMR8762065	16PP00221	outpatients	NA	primary	manga_mandi_hospital	rectal_swab	20-Apr-16	Escherichia_coli	SC117_ST226
ERR7168300_Escherichia_coli-SC169_ST361	ERR7168300	PKTANAMR8762065	16PP00221	outpatients	NA	primary	manga_mandi_hospital	rectal_swab	20-Apr-16	Escherichia_coli	SC169_ST361
ERR7168300_Escherichia_coli-SC16_ST38	ERR7168300	PKTANAMR8762065	16PP00221	outpatients	NA	primary	manga_mandi_hospital	rectal_swab	20-Apr-16	Escherichia_coli	SC16_ST38
ERR7168300_Escherichia_coli-SC17_ST58	ERR7168300	PKTANAMR8762065	16PP00221	outpatients	NA	primary	manga_mandi_hospital	rectal_swab	20-Apr-16	Escherichia_coli	SC17_ST58
ERR7168300_Escherichia_coli-SC22_ST398	ERR7168300	PKTANAMR8762065	16PP00221	outpatients	NA	primary	manga_mandi_hospital	rectal_swab	20-Apr-16	Escherichia_coli	SC22_ST398
ERR7168300_Escherichia_coli-SC25_ST517	ERR7168300	PKTANAMR8762065	16PP00221	outpatients	NA	primary	manga_mandi_hospital	rectal_swab	20-Apr-16	Escherichia_coli	SC25_ST517
ERR7168300_Escherichia_coli-SC334_STnew_alleles	ERR7168300	PKTANAMR8762065	16PP00221	outpatients	NA	primary	manga_mandi_hospital	rectal_swab	20-Apr-16	Escherichia_coli	SC334_STnew_alleles
ERR7168300_Escherichia_coli-SC46_ST746	ERR7168300	PKTANAMR8762065	16PP00221	outpatients	NA	primary	manga_mandi_hospital	rectal_swab	20-Apr-16	Escherichia_coli	SC46_ST746
ERR7168300_Escherichia_coli-SC4_ST10	ERR7168300	PKTANAMR8762065	16PP00221	outpatients	NA	primary	manga_mandi_hospital	rectal_swab	20-Apr-16	Escherichia_coli	SC4_ST10
ERR7168300_Escherichia_coli-SC74_ST540	ERR7168300	PKTANAMR8762065	16PP00221	outpatients	NA	primary	manga_mandi_hospital	rectal_swab	20-Apr-16	Escherichia_coli	SC74_ST540
ERR7168301_Escherichia_coli-SC27_ST328	ERR7168301	PKTANAMR8762068	16PP00225	outpatients	NA	primary	manga_mandi_hospital	rectal_swab	20-Apr-16	Escherichia_coli	SC27_ST328
ERR7168301_Escherichia_coli-SC46_ST746	ERR7168301	PKTANAMR8762068	16PP00225	outpatients	NA	primary	manga_mandi_hospital	rectal_swab	20-Apr-16	Escherichia_coli	SC46_ST746
ERR7168301_Escherichia_coli-SC4_ST10	ERR7168301	PKTANAMR8762068	16PP00225	outpatients	NA	primary	manga_mandi_hospital	rectal_swab	20-Apr-16	Escherichia_coli	SC4_ST10
ERR7168301_Escherichia_coli-SC52_ST295	ERR7168301	PKTANAMR8762068	16PP00225	outpatients	NA	primary	manga_mandi_hospital	rectal_swab	20-Apr-16	Escherichia_coli	SC52_ST295
ERR7168302_Escherichia_coli-SC4_ST10	ERR7168302	PKTANAMR8762407	16PP01073	outpatients	NA	primary	manga_mandi_hospital	rectal_swab	26-May-16	Escherichia_coli	SC4_ST10
ERR7168302_Escherichia_coli-SC6_ST69	ERR7168302	PKTANAMR8762407	16PP01073	outpatients	NA	primary	manga_mandi_hospital	rectal_swab	26-May-16	Escherichia_coli	SC6_ST69
ERR7168304_Escherichia_coli-SC22_ST398	ERR7168304	PKTANAMR8762417	16PP01089	outpatients	NA	primary	manga_mandi_hospital	rectal_swab	27-May-16	Escherichia_coli	SC22_ST398
ERR7168305_Escherichia_coli-SC17_ST58	ERR7168305	PKTANAMR8762078	16PP00212	outpatients	NA	primary	manga_mandi_hospital	rectal_swab	21-Apr-16	Escherichia_coli	SC17_ST58
ERR7168305_Escherichia_coli-SC215_ST195	ERR7168305	PKTANAMR8762078	16PP00212	outpatients	NA	primary	manga_mandi_hospital	rectal_swab	21-Apr-16	Escherichia_coli	SC215_ST195
ERR7168305_Escherichia_coli-SC22_ST398	ERR7168305	PKTANAMR8762078	16PP00212	outpatients	NA	primary	manga_mandi_hospital	rectal_swab	21-Apr-16	Escherichia_coli	SC22_ST398
ERR7168305_Escherichia_coli-SC25_ST517	ERR7168305	PKTANAMR8762078	16PP00212	outpatients	NA	primary	manga_mandi_hospital	rectal_swab	21-Apr-16	Escherichia_coli	SC25_ST517
ERR7168305_Escherichia_coli-SC46_ST746	ERR7168305	PKTANAMR8762078	16PP00212	outpatients	NA	primary	manga_mandi_hospital	rectal_swab	21-Apr-16	Escherichia_coli	SC46_ST746
ERR7168305_Escherichia_coli-SC4_ST10	ERR7168305	PKTANAMR8762078	16PP00212	outpatients	NA	primary	manga_mandi_hospital	rectal_swab	21-Apr-16	Escherichia_coli	SC4_ST10
ERR7168305_Escherichia_coli-SC74_ST540	ERR7168305	PKTANAMR8762078	16PP00212	outpatients	NA	primary	manga_mandi_hospital	rectal_swab	21-Apr-16	Escherichia_coli	SC74_ST540
ERR7168305_Escherichia_coli-SC90_ST685	ERR7168305	PKTANAMR8762078	16PP00212	outpatients	NA	primary	manga_mandi_hospital	rectal_swab	21-Apr-16	Escherichia_coli	SC90_ST685
ERR7168306_Escherichia_coli-SC24_ST443	ERR7168306	PKTANAMR8762423	16PP01058	outpatients	NA	primary	manga_mandi_hospital	rectal_swab	28-May-16	Escherichia_coli	SC24_ST443
ERR7168306_Escherichia_coli-SC4_ST10	ERR7168306	PKTANAMR8762423	16PP01058	outpatients	NA	primary	manga_mandi_hospital	rectal_swab	28-May-16	Escherichia_coli	SC4_ST10
ERR7168307_Escherichia_coli-SC4_ST10	ERR7168307	PKTANAMR8762081	16PP00237	outpatients	NA	primary	manga_mandi_hospital	rectal_swab	21-Apr-16	Escherichia_coli	SC4_ST10
ERR7168308_Escherichia_coli-SC46_ST746	ERR7168308	PKTANAMR8762427	16PP01068	outpatients	NA	primary	manga_mandi_hospital	rectal_swab	28-May-16	Escherichia_coli	SC46_ST746
ERR7168308_Escherichia_coli-SC4_ST10	ERR7168308	PKTANAMR8762427	16PP01068	outpatients	NA	primary	manga_mandi_hospital	rectal_swab	28-May-16	Escherichia_coli	SC4_ST10
ERR7168309_Escherichia_coli-SC17_ST58	ERR7168309	PKTANAMR8762087	16PP00235	outpatients	NA	primary	manga_mandi_hospital	rectal_swab	23-Apr-16	Escherichia_coli	SC17_ST58
ERR7168309_Escherichia_coli-SC215_ST195	ERR7168309	PKTANAMR8762087	16PP00235	outpatients	NA	primary	manga_mandi_hospital	rectal_swab	23-Apr-16	Escherichia_coli	SC215_ST195
ERR7168309_Escherichia_coli-SC225_ST6071	ERR7168309	PKTANAMR8762087	16PP00235	outpatients	NA	primary	manga_mandi_hospital	rectal_swab	23-Apr-16	Escherichia_coli	SC225_ST6071
ERR7168309_Escherichia_coli-SC22_ST398	ERR7168309	PKTANAMR8762087	16PP00235	outpatients	NA	primary	manga_mandi_hospital	rectal_swab	23-Apr-16	Escherichia_coli	SC22_ST398
ERR7168309_Escherichia_coli-SC28_ST101	ERR7168309	PKTANAMR8762087	16PP00235	outpatients	NA	primary	manga_mandi_hospital	rectal_swab	23-Apr-16	Escherichia_coli	SC28_ST101
ERR7168309_Escherichia_coli-SC43_ST206	ERR7168309	PKTANAMR8762087	16PP00235	outpatients	NA	primary	manga_mandi_hospital	rectal_swab	23-Apr-16	Escherichia_coli	SC43_ST206
ERR7168309_Escherichia_coli-SC46_ST746	ERR7168309	PKTANAMR8762087	16PP00235	outpatients	NA	primary	manga_mandi_hospital	rectal_swab	23-Apr-16	Escherichia_coli	SC46_ST746
ERR7168309_Escherichia_coli-SC4_ST10	ERR7168309	PKTANAMR8762087	16PP00235	outpatients	NA	primary	manga_mandi_hospital	rectal_swab	23-Apr-16	Escherichia_coli	SC4_ST10
ERR7168309_Escherichia_coli-SC53_ST448	ERR7168309	PKTANAMR8762087	16PP00235	outpatients	NA	primary	manga_mandi_hospital	rectal_swab	23-Apr-16	Escherichia_coli	SC53_ST448
ERR7168309_Escherichia_coli-SC74_ST540	ERR7168309	PKTANAMR8762087	16PP00235	outpatients	NA	primary	manga_mandi_hospital	rectal_swab	23-Apr-16	Escherichia_coli	SC74_ST540
ERR7168310_Escherichia_coli-SC147_ST2178	ERR7168310	PKTANAMR8762430	16PP01101	outpatients	NA	primary	manga_mandi_hospital	rectal_swab	28-May-16	Escherichia_coli	SC147_ST2178
ERR7168310_Escherichia_coli-SC17_ST58	ERR7168310	PKTANAMR8762430	16PP01101	outpatients	NA	primary	manga_mandi_hospital	rectal_swab	28-May-16	Escherichia_coli	SC17_ST58
ERR7168310_Escherichia_coli-SC25_ST517	ERR7168310	PKTANAMR8762430	16PP01101	outpatients	NA	primary	manga_mandi_hospital	rectal_swab	28-May-16	Escherichia_coli	SC25_ST517
ERR7168310_Escherichia_coli-SC312_ST2520	ERR7168310	PKTANAMR8762430	16PP01101	outpatients	NA	primary	manga_mandi_hospital	rectal_swab	28-May-16	Escherichia_coli	SC312_ST2520
ERR7168310_Escherichia_coli-SC4_ST10	ERR7168310	PKTANAMR8762430	16PP01101	outpatients	NA	primary	manga_mandi_hospital	rectal_swab	28-May-16	Escherichia_coli	SC4_ST10
ERR7168310_Escherichia_coli-SC51_ST93	ERR7168310	PKTANAMR8762430	16PP01101	outpatients	NA	primary	manga_mandi_hospital	rectal_swab	28-May-16	Escherichia_coli	SC51_ST93
ERR7168310_Escherichia_coli-SC74_ST540	ERR7168310	PKTANAMR8762430	16PP01101	outpatients	NA	primary	manga_mandi_hospital	rectal_swab	28-May-16	Escherichia_coli	SC74_ST540
ERR7168311_Escherichia_coli-SC89_ST542	ERR7168311	PKTANAMR8762090	16PP00283	outpatients	NA	primary	manga_mandi_hospital	rectal_swab	23-Apr-16	Escherichia_coli	SC89_ST542
ERR7168312_Escherichia_coli-SC6_ST69	ERR7168312	PKTANAMR8762439	16PP01132	outpatients	NA	primary	manga_mandi_hospital	rectal_swab	31-May-16	Escherichia_coli	SC6_ST69
ERR7168312_Escherichia_coli-SC7_ST21	ERR7168312	PKTANAMR8762439	16PP01132	outpatients	NA	primary	manga_mandi_hospital	rectal_swab	31-May-16	Escherichia_coli	SC7_ST21
ERR7168314_Escherichia_coli-SC14_ST405	ERR7168314	PKTANAMR8762449	16PP01158	outpatients	NA	primary	manga_mandi_hospital	rectal_swab	02-Jun-16	Escherichia_coli	SC14_ST405
ERR7168314_Escherichia_coli-SC4_ST10	ERR7168314	PKTANAMR8762449	16PP01158	outpatients	NA	primary	manga_mandi_hospital	rectal_swab	02-Jun-16	Escherichia_coli	SC4_ST10
ERR7168315_Escherichia_coli-SC4_ST10	ERR7168315	PKTANAMR8762101	16PP00300	outpatients	NA	primary	manga_mandi_hospital	rectal_swab	23-Apr-16	Escherichia_coli	SC4_ST10
ERR7168316_Escherichia_coli-SC28_ST101	ERR7168316	PKTANAMR8762453	16PP01210	outpatients	NA	primary	manga_mandi_hospital	rectal_swab	06-Jun-16	Escherichia_coli	SC28_ST101
ERR7168316_Escherichia_coli-SC337_ST716	ERR7168316	PKTANAMR8762453	16PP01210	outpatients	NA	primary	manga_mandi_hospital	rectal_swab	06-Jun-16	Escherichia_coli	SC337_ST716
ERR7168316_Escherichia_coli-SC70_ST607	ERR7168316	PKTANAMR8762453	16PP01210	outpatients	NA	primary	manga_mandi_hospital	rectal_swab	06-Jun-16	Escherichia_coli	SC70_ST607
ERR7168317_Escherichia_coli-SC22_ST398	ERR7168317	PKTANAMR8762102	16PP00251	outpatients	NA	primary	manga_mandi_hospital	rectal_swab	25-Apr-16	Escherichia_coli	SC22_ST398
ERR7168317_Escherichia_coli-SC4_ST10	ERR7168317	PKTANAMR8762102	16PP00251	outpatients	NA	primary	manga_mandi_hospital	rectal_swab	25-Apr-16	Escherichia_coli	SC4_ST10
ERR7168317_Escherichia_coli-SC9_ST12	ERR7168317	PKTANAMR8762102	16PP00251	outpatients	NA	primary	manga_mandi_hospital	rectal_swab	25-Apr-16	Escherichia_coli	SC9_ST12
ERR7168318_Escherichia_coli-SC2_ST131	ERR7168318	PKTANAMR8762454	16PP00026	outpatients	NA	control	manga_mandi_hospital	stool	04-May-16	Escherichia_coli	SC2_ST131
ERR7168319_Escherichia_coli-SC128_ST1324	ERR7168319	PKTANAMR8762113	16PP00274	outpatients	NA	primary	manga_mandi_hospital	rectal_swab	25-Apr-16	Escherichia_coli	SC128_ST1324
ERR7168319_Escherichia_coli-SC169_ST361	ERR7168319	PKTANAMR8762113	16PP00274	outpatients	NA	primary	manga_mandi_hospital	rectal_swab	25-Apr-16	Escherichia_coli	SC169_ST361
ERR7168319_Escherichia_coli-SC17_ST58	ERR7168319	PKTANAMR8762113	16PP00274	outpatients	NA	primary	manga_mandi_hospital	rectal_swab	25-Apr-16	Escherichia_coli	SC17_ST58
ERR7168319_Escherichia_coli-SC22_ST398	ERR7168319	PKTANAMR8762113	16PP00274	outpatients	NA	primary	manga_mandi_hospital	rectal_swab	25-Apr-16	Escherichia_coli	SC22_ST398
ERR7168319_Escherichia_coli-SC240_ST8579	ERR7168319	PKTANAMR8762113	16PP00274	outpatients	NA	primary	manga_mandi_hospital	rectal_swab	25-Apr-16	Escherichia_coli	SC240_ST8579
ERR7168319_Escherichia_coli-SC243_ST3559	ERR7168319	PKTANAMR8762113	16PP00274	outpatients	NA	primary	manga_mandi_hospital	rectal_swab	25-Apr-16	Escherichia_coli	SC243_ST3559
ERR7168319_Escherichia_coli-SC282_ST2351	ERR7168319	PKTANAMR8762113	16PP00274	outpatients	NA	primary	manga_mandi_hospital	rectal_swab	25-Apr-16	Escherichia_coli	SC282_ST2351
ERR7168319_Escherichia_coli-SC321_ST3188	ERR7168319	PKTANAMR8762113	16PP00274	outpatients	NA	primary	manga_mandi_hospital	rectal_swab	25-Apr-16	Escherichia_coli	SC321_ST3188
ERR7168319_Escherichia_coli-SC4_ST10	ERR7168319	PKTANAMR8762113	16PP00274	outpatients	NA	primary	manga_mandi_hospital	rectal_swab	25-Apr-16	Escherichia_coli	SC4_ST10
ERR7168319_Escherichia_coli-SC96_ST4038	ERR7168319	PKTANAMR8762113	16PP00274	outpatients	NA	primary	manga_mandi_hospital	rectal_swab	25-Apr-16	Escherichia_coli	SC96_ST4038
ERR7168319_Escherichia_coli-SC99_ST1727	ERR7168319	PKTANAMR8762113	16PP00274	outpatients	NA	primary	manga_mandi_hospital	rectal_swab	25-Apr-16	Escherichia_coli	SC99_ST1727
ERR7168320_Escherichia_coli-SC4_ST10	ERR7168320	PKTANAMR8762469	16PP00045	outpatients	NA	control	manga_mandi_hospital	stool	09-May-16	Escherichia_coli	SC4_ST10
ERR7168320_Escherichia_coli-SC6_ST69	ERR7168320	PKTANAMR8762469	16PP00045	outpatients	NA	control	manga_mandi_hospital	stool	09-May-16	Escherichia_coli	SC6_ST69
ERR7168321_Escherichia_coli-SC4_ST10	ERR7168321	PKTANAMR8762115	16PP00276	outpatients	NA	primary	manga_mandi_hospital	rectal_swab	25-Apr-16	Escherichia_coli	SC4_ST10
ERR7168322_Escherichia_coli-SC4_ST10	ERR7168322	PKTANAMR8762471	16PP00036	outpatients	NA	control	manga_mandi_hospital	stool	05-May-16	Escherichia_coli	SC4_ST10
ERR7168323_Escherichia_coli-SC133_ST1434	ERR7168323	PKTANAMR8762116	16PP00280	outpatients	NA	primary	manga_mandi_hospital	rectal_swab	25-Apr-16	Escherichia_coli	SC133_ST1434
ERR7168323_Escherichia_coli-SC22_ST398	ERR7168323	PKTANAMR8762116	16PP00280	outpatients	NA	primary	manga_mandi_hospital	rectal_swab	25-Apr-16	Escherichia_coli	SC22_ST398
ERR7168323_Escherichia_coli-SC4_ST10	ERR7168323	PKTANAMR8762116	16PP00280	outpatients	NA	primary	manga_mandi_hospital	rectal_swab	25-Apr-16	Escherichia_coli	SC4_ST10
ERR7168323_Escherichia_coli-SC74_ST540	ERR7168323	PKTANAMR8762116	16PP00280	outpatients	NA	primary	manga_mandi_hospital	rectal_swab	25-Apr-16	Escherichia_coli	SC74_ST540
ERR7168324_Escherichia_coli-SC4_ST10	ERR7168324	PKTANAMR8762484	16PP00050	outpatients	NA	control	manga_mandi_hospital	stool	07-May-16	Escherichia_coli	SC4_ST10
ERR7168324_Escherichia_coli-SC6_ST69	ERR7168324	PKTANAMR8762484	16PP00050	outpatients	NA	control	manga_mandi_hospital	stool	07-May-16	Escherichia_coli	SC6_ST69
ERR7168325_Escherichia_coli-SC4_ST10	ERR7168325	PKTANAMR8762118	16PP00306	outpatients	NA	primary	manga_mandi_hospital	rectal_swab	26-Apr-16	Escherichia_coli	SC4_ST10
ERR7168326_Escherichia_coli-SC147_ST2178	ERR7168326	PKTANAMR8762486	16PP00052	outpatients	NA	control	manga_mandi_hospital	stool	14-May-16	Escherichia_coli	SC147_ST2178
ERR7168326_Escherichia_coli-SC17_ST58	ERR7168326	PKTANAMR8762486	16PP00052	outpatients	NA	control	manga_mandi_hospital	stool	14-May-16	Escherichia_coli	SC17_ST58
ERR7168326_Escherichia_coli-SC188_ST3076	ERR7168326	PKTANAMR8762486	16PP00052	outpatients	NA	control	manga_mandi_hospital	stool	14-May-16	Escherichia_coli	SC188_ST3076
ERR7168326_Escherichia_coli-SC228_ST2425	ERR7168326	PKTANAMR8762486	16PP00052	outpatients	NA	control	manga_mandi_hospital	stool	14-May-16	Escherichia_coli	SC228_ST2425
ERR7168326_Escherichia_coli-SC22_ST398	ERR7168326	PKTANAMR8762486	16PP00052	outpatients	NA	control	manga_mandi_hospital	stool	14-May-16	Escherichia_coli	SC22_ST398
ERR7168326_Escherichia_coli-SC232_ST181	ERR7168326	PKTANAMR8762486	16PP00052	outpatients	NA	control	manga_mandi_hospital	stool	14-May-16	Escherichia_coli	SC232_ST181
ERR7168326_Escherichia_coli-SC243_ST3559	ERR7168326	PKTANAMR8762486	16PP00052	outpatients	NA	control	manga_mandi_hospital	stool	14-May-16	Escherichia_coli	SC243_ST3559
ERR7168326_Escherichia_coli-SC24_ST443	ERR7168326	PKTANAMR8762486	16PP00052	outpatients	NA	control	manga_mandi_hospital	stool	14-May-16	Escherichia_coli	SC24_ST443
ERR7168326_Escherichia_coli-SC25_ST517	ERR7168326	PKTANAMR8762486	16PP00052	outpatients	NA	control	manga_mandi_hospital	stool	14-May-16	Escherichia_coli	SC25_ST517
ERR7168326_Escherichia_coli-SC282_ST2351	ERR7168326	PKTANAMR8762486	16PP00052	outpatients	NA	control	manga_mandi_hospital	stool	14-May-16	Escherichia_coli	SC282_ST2351
ERR7168326_Escherichia_coli-SC28_ST101	ERR7168326	PKTANAMR8762486	16PP00052	outpatients	NA	control	manga_mandi_hospital	stool	14-May-16	Escherichia_coli	SC28_ST101
ERR7168326_Escherichia_coli-SC34_ST641	ERR7168326	PKTANAMR8762486	16PP00052	outpatients	NA	control	manga_mandi_hospital	stool	14-May-16	Escherichia_coli	SC34_ST641
ERR7168326_Escherichia_coli-SC4_ST10	ERR7168326	PKTANAMR8762486	16PP00052	outpatients	NA	control	manga_mandi_hospital	stool	14-May-16	Escherichia_coli	SC4_ST10
ERR7168326_Escherichia_coli-SC52_ST295	ERR7168326	PKTANAMR8762486	16PP00052	outpatients	NA	control	manga_mandi_hospital	stool	14-May-16	Escherichia_coli	SC52_ST295
ERR7168326_Escherichia_coli-SC57_ST154	ERR7168326	PKTANAMR8762486	16PP00052	outpatients	NA	control	manga_mandi_hospital	stool	14-May-16	Escherichia_coli	SC57_ST154
ERR7168326_Escherichia_coli-SC65_ST399	ERR7168326	PKTANAMR8762486	16PP00052	outpatients	NA	control	manga_mandi_hospital	stool	14-May-16	Escherichia_coli	SC65_ST399
ERR7168326_Escherichia_coli-SC74_ST540	ERR7168326	PKTANAMR8762486	16PP00052	outpatients	NA	control	manga_mandi_hospital	stool	14-May-16	Escherichia_coli	SC74_ST540
ERR7168326_Escherichia_coli-SC87_ST937	ERR7168326	PKTANAMR8762486	16PP00052	outpatients	NA	control	manga_mandi_hospital	stool	14-May-16	Escherichia_coli	SC87_ST937
ERR7168326_Escherichia_coli-SC96_ST4038	ERR7168326	PKTANAMR8762486	16PP00052	outpatients	NA	control	manga_mandi_hospital	stool	14-May-16	Escherichia_coli	SC96_ST4038
ERR7168326_Escherichia_coli-SC99_ST1727	ERR7168326	PKTANAMR8762486	16PP00052	outpatients	NA	control	manga_mandi_hospital	stool	14-May-16	Escherichia_coli	SC99_ST1727
ERR7168327_Escherichia_coli-SC17_ST58	ERR7168327	PKTANAMR8762122	16PP00329	outpatients	NA	primary	manga_mandi_hospital	rectal_swab	26-Apr-16	Escherichia_coli	SC17_ST58
ERR7168327_Escherichia_coli-SC22_ST398	ERR7168327	PKTANAMR8762122	16PP00329	outpatients	NA	primary	manga_mandi_hospital	rectal_swab	26-Apr-16	Escherichia_coli	SC22_ST398
ERR7168327_Escherichia_coli-SC45_ST297	ERR7168327	PKTANAMR8762122	16PP00329	outpatients	NA	primary	manga_mandi_hospital	rectal_swab	26-Apr-16	Escherichia_coli	SC45_ST297
ERR7168327_Escherichia_coli-SC4_ST10	ERR7168327	PKTANAMR8762122	16PP00329	outpatients	NA	primary	manga_mandi_hospital	rectal_swab	26-Apr-16	Escherichia_coli	SC4_ST10
ERR7168328_Escherichia_coli-SC4_ST10	ERR7168328	PKTANAMR8762498	16PP00088	outpatients	NA	control	manga_mandi_hospital	stool	16-May-16	Escherichia_coli	SC4_ST10
ERR7168328_Escherichia_coli-SC70_ST607	ERR7168328	PKTANAMR8762498	16PP00088	outpatients	NA	control	manga_mandi_hospital	stool	16-May-16	Escherichia_coli	SC70_ST607
ERR7168329_Escherichia_coli-SC43_ST206	ERR7168329	PKTANAMR8762125	16PP00335	outpatients	NA	primary	manga_mandi_hospital	rectal_swab	26-Apr-16	Escherichia_coli	SC43_ST206
ERR7168329_Escherichia_coli-SC4_ST10	ERR7168329	PKTANAMR8762125	16PP00335	outpatients	NA	primary	manga_mandi_hospital	rectal_swab	26-Apr-16	Escherichia_coli	SC4_ST10
ERR7168329_Escherichia_coli-SC89_ST542	ERR7168329	PKTANAMR8762125	16PP00335	outpatients	NA	primary	manga_mandi_hospital	rectal_swab	26-Apr-16	Escherichia_coli	SC89_ST542
ERR7168330_Escherichia_coli-SC4_ST10	ERR7168330	PKTANAMR8762501	16PP00104	outpatients	NA	control	manga_mandi_hospital	stool	11-May-16	Escherichia_coli	SC4_ST10
ERR7168331_Escherichia_coli-SC16_ST38	ERR7168331	PKTANAMR8762128	16PP00313	outpatients	NA	primary	manga_mandi_hospital	rectal_swab	27-Apr-16	Escherichia_coli	SC16_ST38
ERR7168331_Escherichia_coli-SC4_ST10	ERR7168331	PKTANAMR8762128	16PP00313	outpatients	NA	primary	manga_mandi_hospital	rectal_swab	27-Apr-16	Escherichia_coli	SC4_ST10
ERR7168331_Escherichia_coli-SC94_ST757	ERR7168331	PKTANAMR8762128	16PP00313	outpatients	NA	primary	manga_mandi_hospital	rectal_swab	27-Apr-16	Escherichia_coli	SC94_ST757
ERR7168332_Escherichia_coli-SC121_ST452	ERR7168332	PKTANAMR8762510	16PP00116	outpatients	NA	control	manga_mandi_hospital	stool	16-May-16	Escherichia_coli	SC121_ST452
ERR7168332_Escherichia_coli-SC215_ST195	ERR7168332	PKTANAMR8762510	16PP00116	outpatients	NA	control	manga_mandi_hospital	stool	16-May-16	Escherichia_coli	SC215_ST195
ERR7168332_Escherichia_coli-SC22_ST398	ERR7168332	PKTANAMR8762510	16PP00116	outpatients	NA	control	manga_mandi_hospital	stool	16-May-16	Escherichia_coli	SC22_ST398
ERR7168332_Escherichia_coli-SC43_ST206	ERR7168332	PKTANAMR8762510	16PP00116	outpatients	NA	control	manga_mandi_hospital	stool	16-May-16	Escherichia_coli	SC43_ST206
ERR7168332_Escherichia_coli-SC4_ST10	ERR7168332	PKTANAMR8762510	16PP00116	outpatients	NA	control	manga_mandi_hospital	stool	16-May-16	Escherichia_coli	SC4_ST10
ERR7168332_Escherichia_coli-SC74_ST540	ERR7168332	PKTANAMR8762510	16PP00116	outpatients	NA	control	manga_mandi_hospital	stool	16-May-16	Escherichia_coli	SC74_ST540
ERR7168333_Escherichia_coli-SC117_ST226	ERR7168333	PKTANAMR8762129	16PP00317	outpatients	NA	primary	manga_mandi_hospital	rectal_swab	27-Apr-16	Escherichia_coli	SC117_ST226
ERR7168333_Escherichia_coli-SC22_ST398	ERR7168333	PKTANAMR8762129	16PP00317	outpatients	NA	primary	manga_mandi_hospital	rectal_swab	27-Apr-16	Escherichia_coli	SC22_ST398
ERR7168333_Escherichia_coli-SC46_ST746	ERR7168333	PKTANAMR8762129	16PP00317	outpatients	NA	primary	manga_mandi_hospital	rectal_swab	27-Apr-16	Escherichia_coli	SC46_ST746
ERR7168334_Escherichia_coli-SC117_ST226	ERR7168334	PKTANAMR8762519	16PP00127	outpatients	NA	control	manga_mandi_hospital	stool	14-May-16	Escherichia_coli	SC117_ST226
ERR7168334_Escherichia_coli-SC121_ST452	ERR7168334	PKTANAMR8762519	16PP00127	outpatients	NA	control	manga_mandi_hospital	stool	14-May-16	Escherichia_coli	SC121_ST452
ERR7168334_Escherichia_coli-SC169_ST361	ERR7168334	PKTANAMR8762519	16PP00127	outpatients	NA	control	manga_mandi_hospital	stool	14-May-16	Escherichia_coli	SC169_ST361
ERR7168334_Escherichia_coli-SC17_ST58	ERR7168334	PKTANAMR8762519	16PP00127	outpatients	NA	control	manga_mandi_hospital	stool	14-May-16	Escherichia_coli	SC17_ST58
ERR7168334_Escherichia_coli-SC215_ST195	ERR7168334	PKTANAMR8762519	16PP00127	outpatients	NA	control	manga_mandi_hospital	stool	14-May-16	Escherichia_coli	SC215_ST195
ERR7168334_Escherichia_coli-SC22_ST398	ERR7168334	PKTANAMR8762519	16PP00127	outpatients	NA	control	manga_mandi_hospital	stool	14-May-16	Escherichia_coli	SC22_ST398
ERR7168334_Escherichia_coli-SC232_ST181	ERR7168334	PKTANAMR8762519	16PP00127	outpatients	NA	control	manga_mandi_hospital	stool	14-May-16	Escherichia_coli	SC232_ST181
ERR7168334_Escherichia_coli-SC25_ST517	ERR7168334	PKTANAMR8762519	16PP00127	outpatients	NA	control	manga_mandi_hospital	stool	14-May-16	Escherichia_coli	SC25_ST517
ERR7168334_Escherichia_coli-SC43_ST206	ERR7168334	PKTANAMR8762519	16PP00127	outpatients	NA	control	manga_mandi_hospital	stool	14-May-16	Escherichia_coli	SC43_ST206
ERR7168334_Escherichia_coli-SC46_ST746	ERR7168334	PKTANAMR8762519	16PP00127	outpatients	NA	control	manga_mandi_hospital	stool	14-May-16	Escherichia_coli	SC46_ST746
ERR7168334_Escherichia_coli-SC4_ST10	ERR7168334	PKTANAMR8762519	16PP00127	outpatients	NA	control	manga_mandi_hospital	stool	14-May-16	Escherichia_coli	SC4_ST10
ERR7168334_Escherichia_coli-SC5_ST95	ERR7168334	PKTANAMR8762519	16PP00127	outpatients	NA	control	manga_mandi_hospital	stool	14-May-16	Escherichia_coli	SC5_ST95
ERR7168334_Escherichia_coli-SC74_ST540	ERR7168334	PKTANAMR8762519	16PP00127	outpatients	NA	control	manga_mandi_hospital	stool	14-May-16	Escherichia_coli	SC74_ST540
ERR7168334_Escherichia_coli-SC75_ST940	ERR7168334	PKTANAMR8762519	16PP00127	outpatients	NA	control	manga_mandi_hospital	stool	14-May-16	Escherichia_coli	SC75_ST940
ERR7168334_Escherichia_coli-SC89_ST542	ERR7168334	PKTANAMR8762519	16PP00127	outpatients	NA	control	manga_mandi_hospital	stool	14-May-16	Escherichia_coli	SC89_ST542
ERR7168335_Escherichia_coli-SC25_ST517	ERR7168335	PKTANAMR8762133	16PP00323	outpatients	NA	primary	manga_mandi_hospital	rectal_swab	27-Apr-16	Escherichia_coli	SC25_ST517
ERR7168335_Escherichia_coli-SC43_ST206	ERR7168335	PKTANAMR8762133	16PP00323	outpatients	NA	primary	manga_mandi_hospital	rectal_swab	27-Apr-16	Escherichia_coli	SC43_ST206
ERR7168335_Escherichia_coli-SC46_ST746	ERR7168335	PKTANAMR8762133	16PP00323	outpatients	NA	primary	manga_mandi_hospital	rectal_swab	27-Apr-16	Escherichia_coli	SC46_ST746
ERR7168335_Escherichia_coli-SC4_ST10	ERR7168335	PKTANAMR8762133	16PP00323	outpatients	NA	primary	manga_mandi_hospital	rectal_swab	27-Apr-16	Escherichia_coli	SC4_ST10
ERR7168335_Escherichia_coli-SC90_ST685	ERR7168335	PKTANAMR8762133	16PP00323	outpatients	NA	primary	manga_mandi_hospital	rectal_swab	27-Apr-16	Escherichia_coli	SC90_ST685
ERR7168335_Escherichia_coli-SC94_ST757	ERR7168335	PKTANAMR8762133	16PP00323	outpatients	NA	primary	manga_mandi_hospital	rectal_swab	27-Apr-16	Escherichia_coli	SC94_ST757
ERR7168336_Escherichia_coli-SC4_ST10	ERR7168336	PKTANAMR8762522	16PP00132	outpatients	NA	control	manga_mandi_hospital	stool	17-May-16	Escherichia_coli	SC4_ST10
ERR7168337_Escherichia_coli-SC46_ST746	ERR7168337	PKTANAMR8762135	16PP00327	outpatients	NA	primary	manga_mandi_hospital	rectal_swab	27-Apr-16	Escherichia_coli	SC46_ST746
ERR7168337_Escherichia_coli-SC4_ST10	ERR7168337	PKTANAMR8762135	16PP00327	outpatients	NA	primary	manga_mandi_hospital	rectal_swab	27-Apr-16	Escherichia_coli	SC4_ST10
ERR7168337_Escherichia_coli-SC6_ST69	ERR7168337	PKTANAMR8762135	16PP00327	outpatients	NA	primary	manga_mandi_hospital	rectal_swab	27-Apr-16	Escherichia_coli	SC6_ST69
ERR7168338_Escherichia_coli-SC22_ST398	ERR7168338	PKTANAMR8762533	16PP00152	outpatients	NA	control	manga_mandi_hospital	stool	18-May-16	Escherichia_coli	SC22_ST398
ERR7168338_Escherichia_coli-SC46_ST746	ERR7168338	PKTANAMR8762533	16PP00152	outpatients	NA	control	manga_mandi_hospital	stool	18-May-16	Escherichia_coli	SC46_ST746
ERR7168338_Escherichia_coli-SC74_ST540	ERR7168338	PKTANAMR8762533	16PP00152	outpatients	NA	control	manga_mandi_hospital	stool	18-May-16	Escherichia_coli	SC74_ST540
ERR7168338_Escherichia_coli-SC90_ST685	ERR7168338	PKTANAMR8762533	16PP00152	outpatients	NA	control	manga_mandi_hospital	stool	18-May-16	Escherichia_coli	SC90_ST685
ERR7168339_Escherichia_coli-SC53_ST448	ERR7168339	PKTANAMR8762138	16PP00344	outpatients	NA	primary	manga_mandi_hospital	rectal_swab	27-Apr-16	Escherichia_coli	SC53_ST448
ERR7168340_Escherichia_coli-SC117_ST226	ERR7168340	PKTANAMR8762535	16PP00165	outpatients	NA	control	manga_mandi_hospital	stool	19-May-16	Escherichia_coli	SC117_ST226
ERR7168340_Escherichia_coli-SC12_ST410	ERR7168340	PKTANAMR8762535	16PP00165	outpatients	NA	control	manga_mandi_hospital	stool	19-May-16	Escherichia_coli	SC12_ST410
ERR7168340_Escherichia_coli-SC169_ST361	ERR7168340	PKTANAMR8762535	16PP00165	outpatients	NA	control	manga_mandi_hospital	stool	19-May-16	Escherichia_coli	SC169_ST361
ERR7168340_Escherichia_coli-SC17_ST58	ERR7168340	PKTANAMR8762535	16PP00165	outpatients	NA	control	manga_mandi_hospital	stool	19-May-16	Escherichia_coli	SC17_ST58
ERR7168340_Escherichia_coli-SC22_ST398	ERR7168340	PKTANAMR8762535	16PP00165	outpatients	NA	control	manga_mandi_hospital	stool	19-May-16	Escherichia_coli	SC22_ST398
ERR7168340_Escherichia_coli-SC46_ST746	ERR7168340	PKTANAMR8762535	16PP00165	outpatients	NA	control	manga_mandi_hospital	stool	19-May-16	Escherichia_coli	SC46_ST746
ERR7168340_Escherichia_coli-SC4_ST10	ERR7168340	PKTANAMR8762535	16PP00165	outpatients	NA	control	manga_mandi_hospital	stool	19-May-16	Escherichia_coli	SC4_ST10
ERR7168340_Escherichia_coli-SC74_ST540	ERR7168340	PKTANAMR8762535	16PP00165	outpatients	NA	control	manga_mandi_hospital	stool	19-May-16	Escherichia_coli	SC74_ST540
ERR7168340_Escherichia_coli-SC75_ST940	ERR7168340	PKTANAMR8762535	16PP00165	outpatients	NA	control	manga_mandi_hospital	stool	19-May-16	Escherichia_coli	SC75_ST940
ERR7168340_Escherichia_coli-SC89_ST542	ERR7168340	PKTANAMR8762535	16PP00165	outpatients	NA	control	manga_mandi_hospital	stool	19-May-16	Escherichia_coli	SC89_ST542
ERR7168341_Escherichia_coli-SC17_ST58	ERR7168341	PKTANAMR8762142	16PP00356	outpatients	NA	primary	manga_mandi_hospital	rectal_swab	27-Apr-16	Escherichia_coli	SC17_ST58
ERR7168341_Escherichia_coli-SC25_ST517	ERR7168341	PKTANAMR8762142	16PP00356	outpatients	NA	primary	manga_mandi_hospital	rectal_swab	27-Apr-16	Escherichia_coli	SC25_ST517
ERR7168341_Escherichia_coli-SC46_ST746	ERR7168341	PKTANAMR8762142	16PP00356	outpatients	NA	primary	manga_mandi_hospital	rectal_swab	27-Apr-16	Escherichia_coli	SC46_ST746
ERR7168341_Escherichia_coli-SC4_ST10	ERR7168341	PKTANAMR8762142	16PP00356	outpatients	NA	primary	manga_mandi_hospital	rectal_swab	27-Apr-16	Escherichia_coli	SC4_ST10
ERR7168341_Escherichia_coli-SC75_ST940	ERR7168341	PKTANAMR8762142	16PP00356	outpatients	NA	primary	manga_mandi_hospital	rectal_swab	27-Apr-16	Escherichia_coli	SC75_ST940
ERR7168342_Escherichia_coli-SC133_ST1434	ERR7168342	PKTANAMR8762144	16PP00362	outpatients	NA	primary	manga_mandi_hospital	rectal_swab	28-Apr-16	Escherichia_coli	SC133_ST1434
ERR7168342_Escherichia_coli-SC22_ST398	ERR7168342	PKTANAMR8762144	16PP00362	outpatients	NA	primary	manga_mandi_hospital	rectal_swab	28-Apr-16	Escherichia_coli	SC22_ST398
ERR7168342_Escherichia_coli-SC46_ST746	ERR7168342	PKTANAMR8762144	16PP00362	outpatients	NA	primary	manga_mandi_hospital	rectal_swab	28-Apr-16	Escherichia_coli	SC46_ST746
ERR7168342_Escherichia_coli-SC4_ST10	ERR7168342	PKTANAMR8762144	16PP00362	outpatients	NA	primary	manga_mandi_hospital	rectal_swab	28-Apr-16	Escherichia_coli	SC4_ST10
ERR7168342_Escherichia_coli-SC74_ST540	ERR7168342	PKTANAMR8762144	16PP00362	outpatients	NA	primary	manga_mandi_hospital	rectal_swab	28-Apr-16	Escherichia_coli	SC74_ST540
ERR7168343_Escherichia_coli-SC175_ST1136	ERR7168343	PKTANAMR8762549	16PP00188	outpatients	NA	control	manga_mandi_hospital	stool	19-May-16	Escherichia_coli	SC175_ST1136
ERR7168343_Escherichia_coli-SC42_ST678	ERR7168343	PKTANAMR8762549	16PP00188	outpatients	NA	control	manga_mandi_hospital	stool	19-May-16	Escherichia_coli	SC42_ST678
ERR7168343_Escherichia_coli-SC4_ST10	ERR7168343	PKTANAMR8762549	16PP00188	outpatients	NA	control	manga_mandi_hospital	stool	19-May-16	Escherichia_coli	SC4_ST10
ERR7168344_Escherichia_coli-SC25_ST517	ERR7168344	PKTANAMR8762150	16PP00373	outpatients	NA	primary	manga_mandi_hospital	rectal_swab	28-Apr-16	Escherichia_coli	SC25_ST517
ERR7168345_Escherichia_coli-SC78_ST224	ERR7168345	PKTANAMR8762551	16PP00156	outpatients	NA	control	manga_mandi_hospital	stool	20-May-16	Escherichia_coli	SC78_ST224
ERR7168346_Escherichia_coli-SC128_ST1324	ERR7168346	PKTANAMR8762151	16PP00374	outpatients	NA	primary	manga_mandi_hospital	rectal_swab	28-Apr-16	Escherichia_coli	SC128_ST1324
ERR7168346_Escherichia_coli-SC17_ST58	ERR7168346	PKTANAMR8762151	16PP00374	outpatients	NA	primary	manga_mandi_hospital	rectal_swab	28-Apr-16	Escherichia_coli	SC17_ST58
ERR7168346_Escherichia_coli-SC22_ST398	ERR7168346	PKTANAMR8762151	16PP00374	outpatients	NA	primary	manga_mandi_hospital	rectal_swab	28-Apr-16	Escherichia_coli	SC22_ST398
ERR7168346_Escherichia_coli-SC232_ST181	ERR7168346	PKTANAMR8762151	16PP00374	outpatients	NA	primary	manga_mandi_hospital	rectal_swab	28-Apr-16	Escherichia_coli	SC232_ST181
ERR7168346_Escherichia_coli-SC28_ST101	ERR7168346	PKTANAMR8762151	16PP00374	outpatients	NA	primary	manga_mandi_hospital	rectal_swab	28-Apr-16	Escherichia_coli	SC28_ST101
ERR7168346_Escherichia_coli-SC293_ST8393	ERR7168346	PKTANAMR8762151	16PP00374	outpatients	NA	primary	manga_mandi_hospital	rectal_swab	28-Apr-16	Escherichia_coli	SC293_ST8393
ERR7168346_Escherichia_coli-SC46_ST746	ERR7168346	PKTANAMR8762151	16PP00374	outpatients	NA	primary	manga_mandi_hospital	rectal_swab	28-Apr-16	Escherichia_coli	SC46_ST746
ERR7168346_Escherichia_coli-SC4_ST10	ERR7168346	PKTANAMR8762151	16PP00374	outpatients	NA	primary	manga_mandi_hospital	rectal_swab	28-Apr-16	Escherichia_coli	SC4_ST10
ERR7168346_Escherichia_coli-SC74_ST540	ERR7168346	PKTANAMR8762151	16PP00374	outpatients	NA	primary	manga_mandi_hospital	rectal_swab	28-Apr-16	Escherichia_coli	SC74_ST540
ERR7168346_Escherichia_coli-SC75_ST940	ERR7168346	PKTANAMR8762151	16PP00374	outpatients	NA	primary	manga_mandi_hospital	rectal_swab	28-Apr-16	Escherichia_coli	SC75_ST940
ERR7168346_Escherichia_coli-SC96_ST4038	ERR7168346	PKTANAMR8762151	16PP00374	outpatients	NA	primary	manga_mandi_hospital	rectal_swab	28-Apr-16	Escherichia_coli	SC96_ST4038
ERR7168346_Escherichia_coli-SC99_ST1727	ERR7168346	PKTANAMR8762151	16PP00374	outpatients	NA	primary	manga_mandi_hospital	rectal_swab	28-Apr-16	Escherichia_coli	SC99_ST1727
ERR7168348_Escherichia_coli-SC22_ST398	ERR7168348	PKTANAMR8762161	16PP00397	outpatients	NA	primary	manga_mandi_hospital	rectal_swab	28-Apr-16	Escherichia_coli	SC22_ST398
ERR7168348_Escherichia_coli-SC46_ST746	ERR7168348	PKTANAMR8762161	16PP00397	outpatients	NA	primary	manga_mandi_hospital	rectal_swab	28-Apr-16	Escherichia_coli	SC46_ST746
ERR7168348_Escherichia_coli-SC74_ST540	ERR7168348	PKTANAMR8762161	16PP00397	outpatients	NA	primary	manga_mandi_hospital	rectal_swab	28-Apr-16	Escherichia_coli	SC74_ST540
ERR7168348_Escherichia_coli-SC90_ST685	ERR7168348	PKTANAMR8762161	16PP00397	outpatients	NA	primary	manga_mandi_hospital	rectal_swab	28-Apr-16	Escherichia_coli	SC90_ST685
ERR7168349_Escherichia_coli-SC4_ST10	ERR7168349	PKTANAMR8762565	16PP00199	outpatients	NA	control	manga_mandi_hospital	stool	24-May-16	Escherichia_coli	SC4_ST10
ERR7168350_Escherichia_coli-SC17_ST58	ERR7168350	PKTANAMR8762163	16PP00399	outpatients	NA	primary	manga_mandi_hospital	rectal_swab	28-Apr-16	Escherichia_coli	SC17_ST58
ERR7168350_Escherichia_coli-SC22_ST398	ERR7168350	PKTANAMR8762163	16PP00399	outpatients	NA	primary	manga_mandi_hospital	rectal_swab	28-Apr-16	Escherichia_coli	SC22_ST398
ERR7168350_Escherichia_coli-SC73_ST156	ERR7168350	PKTANAMR8762163	16PP00399	outpatients	NA	primary	manga_mandi_hospital	rectal_swab	28-Apr-16	Escherichia_coli	SC73_ST156
ERR7168351_Escherichia_coli-SC43_ST206	ERR7168351	PKTANAMR8762567	16PP00203	outpatients	NA	control	manga_mandi_hospital	stool	21-May-16	Escherichia_coli	SC43_ST206
ERR7168351_Escherichia_coli-SC46_ST746	ERR7168351	PKTANAMR8762567	16PP00203	outpatients	NA	control	manga_mandi_hospital	stool	21-May-16	Escherichia_coli	SC46_ST746
ERR7168351_Escherichia_coli-SC4_ST10	ERR7168351	PKTANAMR8762567	16PP00203	outpatients	NA	control	manga_mandi_hospital	stool	21-May-16	Escherichia_coli	SC4_ST10
ERR7168351_Escherichia_coli-SC80_ST7077	ERR7168351	PKTANAMR8762567	16PP00203	outpatients	NA	control	manga_mandi_hospital	stool	21-May-16	Escherichia_coli	SC80_ST7077
ERR7168351_Escherichia_coli-SC89_ST542	ERR7168351	PKTANAMR8762567	16PP00203	outpatients	NA	control	manga_mandi_hospital	stool	21-May-16	Escherichia_coli	SC89_ST542
ERR7168352_Escherichia_coli-SC133_ST1434	ERR7168352	PKTANAMR8762164	16PP00401	outpatients	NA	primary	manga_mandi_hospital	rectal_swab	28-Apr-16	Escherichia_coli	SC133_ST1434
ERR7168352_Escherichia_coli-SC17_ST58	ERR7168352	PKTANAMR8762164	16PP00401	outpatients	NA	primary	manga_mandi_hospital	rectal_swab	28-Apr-16	Escherichia_coli	SC17_ST58
ERR7168352_Escherichia_coli-SC22_ST398	ERR7168352	PKTANAMR8762164	16PP00401	outpatients	NA	primary	manga_mandi_hospital	rectal_swab	28-Apr-16	Escherichia_coli	SC22_ST398
ERR7168352_Escherichia_coli-SC24_ST443	ERR7168352	PKTANAMR8762164	16PP00401	outpatients	NA	primary	manga_mandi_hospital	rectal_swab	28-Apr-16	Escherichia_coli	SC24_ST443
ERR7168352_Escherichia_coli-SC25_ST517	ERR7168352	PKTANAMR8762164	16PP00401	outpatients	NA	primary	manga_mandi_hospital	rectal_swab	28-Apr-16	Escherichia_coli	SC25_ST517
ERR7168352_Escherichia_coli-SC28_ST101	ERR7168352	PKTANAMR8762164	16PP00401	outpatients	NA	primary	manga_mandi_hospital	rectal_swab	28-Apr-16	Escherichia_coli	SC28_ST101
ERR7168352_Escherichia_coli-SC4_ST10	ERR7168352	PKTANAMR8762164	16PP00401	outpatients	NA	primary	manga_mandi_hospital	rectal_swab	28-Apr-16	Escherichia_coli	SC4_ST10
ERR7168352_Escherichia_coli-SC6_ST69	ERR7168352	PKTANAMR8762164	16PP00401	outpatients	NA	primary	manga_mandi_hospital	rectal_swab	28-Apr-16	Escherichia_coli	SC6_ST69
ERR7168352_Escherichia_coli-SC75_ST940	ERR7168352	PKTANAMR8762164	16PP00401	outpatients	NA	primary	manga_mandi_hospital	rectal_swab	28-Apr-16	Escherichia_coli	SC75_ST940
ERR7168352_Escherichia_coli-SC96_ST4038	ERR7168352	PKTANAMR8762164	16PP00401	outpatients	NA	primary	manga_mandi_hospital	rectal_swab	28-Apr-16	Escherichia_coli	SC96_ST4038
ERR7168353_Escherichia_coli-SC22_ST398	ERR7168353	PKTANAMR8762588	16PP00287	outpatients	NA	control	manga_mandi_hospital	stool	14-May-16	Escherichia_coli	SC22_ST398
ERR7168353_Escherichia_coli-SC25_ST517	ERR7168353	PKTANAMR8762588	16PP00287	outpatients	NA	control	manga_mandi_hospital	stool	14-May-16	Escherichia_coli	SC25_ST517
ERR7168353_Escherichia_coli-SC37_ST504	ERR7168353	PKTANAMR8762588	16PP00287	outpatients	NA	control	manga_mandi_hospital	stool	14-May-16	Escherichia_coli	SC37_ST504
ERR7168353_Escherichia_coli-SC4_ST10	ERR7168353	PKTANAMR8762588	16PP00287	outpatients	NA	control	manga_mandi_hospital	stool	14-May-16	Escherichia_coli	SC4_ST10
ERR7168353_Escherichia_coli-SC69_ST349	ERR7168353	PKTANAMR8762588	16PP00287	outpatients	NA	control	manga_mandi_hospital	stool	14-May-16	Escherichia_coli	SC69_ST349
ERR7168354_Escherichia_coli-SC22_ST398	ERR7168354	PKTANAMR8762165	16PP00387	outpatients	NA	primary	manga_mandi_hospital	rectal_swab	29-Apr-16	Escherichia_coli	SC22_ST398
ERR7168354_Escherichia_coli-SC232_ST181	ERR7168354	PKTANAMR8762165	16PP00387	outpatients	NA	primary	manga_mandi_hospital	rectal_swab	29-Apr-16	Escherichia_coli	SC232_ST181
ERR7168354_Escherichia_coli-SC46_ST746	ERR7168354	PKTANAMR8762165	16PP00387	outpatients	NA	primary	manga_mandi_hospital	rectal_swab	29-Apr-16	Escherichia_coli	SC46_ST746
ERR7168354_Escherichia_coli-SC4_ST10	ERR7168354	PKTANAMR8762165	16PP00387	outpatients	NA	primary	manga_mandi_hospital	rectal_swab	29-Apr-16	Escherichia_coli	SC4_ST10
ERR7168354_Escherichia_coli-SC74_ST540	ERR7168354	PKTANAMR8762165	16PP00387	outpatients	NA	primary	manga_mandi_hospital	rectal_swab	29-Apr-16	Escherichia_coli	SC74_ST540
ERR7168354_Escherichia_coli-SC77_ST409	ERR7168354	PKTANAMR8762165	16PP00387	outpatients	NA	primary	manga_mandi_hospital	rectal_swab	29-Apr-16	Escherichia_coli	SC77_ST409
ERR7168354_Escherichia_coli-SC90_ST685	ERR7168354	PKTANAMR8762165	16PP00387	outpatients	NA	primary	manga_mandi_hospital	rectal_swab	29-Apr-16	Escherichia_coli	SC90_ST685
ERR7168355_Escherichia_coli-SC121_ST452	ERR7168355	PKTANAMR8762597	16PP00252	outpatients	NA	control	manga_mandi_hospital	stool	24-May-16	Escherichia_coli	SC121_ST452
ERR7168355_Escherichia_coli-SC22_ST398	ERR7168355	PKTANAMR8762597	16PP00252	outpatients	NA	control	manga_mandi_hospital	stool	24-May-16	Escherichia_coli	SC22_ST398
ERR7168355_Escherichia_coli-SC90_ST685	ERR7168355	PKTANAMR8762597	16PP00252	outpatients	NA	control	manga_mandi_hospital	stool	24-May-16	Escherichia_coli	SC90_ST685
ERR7168357_Escherichia_coli-SC24_ST443	ERR7168357	PKTANAMR8762599	16PP00254	outpatients	NA	control	manga_mandi_hospital	stool	25-May-16	Escherichia_coli	SC24_ST443
ERR7168358_Escherichia_coli-SC22_ST398	ERR7168358	PKTANAMR8762167	16PP00389	outpatients	NA	primary	manga_mandi_hospital	rectal_swab	29-Apr-16	Escherichia_coli	SC22_ST398
ERR7168358_Escherichia_coli-SC232_ST181	ERR7168358	PKTANAMR8762167	16PP00389	outpatients	NA	primary	manga_mandi_hospital	rectal_swab	29-Apr-16	Escherichia_coli	SC232_ST181
ERR7168358_Escherichia_coli-SC25_ST517	ERR7168358	PKTANAMR8762167	16PP00389	outpatients	NA	primary	manga_mandi_hospital	rectal_swab	29-Apr-16	Escherichia_coli	SC25_ST517
ERR7168358_Escherichia_coli-SC46_ST746	ERR7168358	PKTANAMR8762167	16PP00389	outpatients	NA	primary	manga_mandi_hospital	rectal_swab	29-Apr-16	Escherichia_coli	SC46_ST746
ERR7168358_Escherichia_coli-SC4_ST10	ERR7168358	PKTANAMR8762167	16PP00389	outpatients	NA	primary	manga_mandi_hospital	rectal_swab	29-Apr-16	Escherichia_coli	SC4_ST10
ERR7168358_Escherichia_coli-SC74_ST540	ERR7168358	PKTANAMR8762167	16PP00389	outpatients	NA	primary	manga_mandi_hospital	rectal_swab	29-Apr-16	Escherichia_coli	SC74_ST540
ERR7168358_Escherichia_coli-SC75_ST940	ERR7168358	PKTANAMR8762167	16PP00389	outpatients	NA	primary	manga_mandi_hospital	rectal_swab	29-Apr-16	Escherichia_coli	SC75_ST940
ERR7168358_Escherichia_coli-SC89_ST542	ERR7168358	PKTANAMR8762167	16PP00389	outpatients	NA	primary	manga_mandi_hospital	rectal_swab	29-Apr-16	Escherichia_coli	SC89_ST542
ERR7168358_Escherichia_coli-SC90_ST685	ERR7168358	PKTANAMR8762167	16PP00389	outpatients	NA	primary	manga_mandi_hospital	rectal_swab	29-Apr-16	Escherichia_coli	SC90_ST685
ERR7168359_Escherichia_coli-SC246_ST1163	ERR7168359	PKTANAMR8762611	16PP00281	outpatients	NA	control	manga_mandi_hospital	stool	25-May-16	Escherichia_coli	SC246_ST1163
ERR7168359_Escherichia_coli-SC4_ST10	ERR7168359	PKTANAMR8762611	16PP00281	outpatients	NA	control	manga_mandi_hospital	stool	25-May-16	Escherichia_coli	SC4_ST10
ERR7168360_Escherichia_coli-SC117_ST226	ERR7168360	PKTANAMR8762168	16PP00390	outpatients	NA	primary	manga_mandi_hospital	rectal_swab	29-Apr-16	Escherichia_coli	SC117_ST226
ERR7168360_Escherichia_coli-SC133_ST1434	ERR7168360	PKTANAMR8762168	16PP00390	outpatients	NA	primary	manga_mandi_hospital	rectal_swab	29-Apr-16	Escherichia_coli	SC133_ST1434
ERR7168360_Escherichia_coli-SC19_ST33	ERR7168360	PKTANAMR8762168	16PP00390	outpatients	NA	primary	manga_mandi_hospital	rectal_swab	29-Apr-16	Escherichia_coli	SC19_ST33
ERR7168360_Escherichia_coli-SC22_ST398	ERR7168360	PKTANAMR8762168	16PP00390	outpatients	NA	primary	manga_mandi_hospital	rectal_swab	29-Apr-16	Escherichia_coli	SC22_ST398
ERR7168360_Escherichia_coli-SC232_ST181	ERR7168360	PKTANAMR8762168	16PP00390	outpatients	NA	primary	manga_mandi_hospital	rectal_swab	29-Apr-16	Escherichia_coli	SC232_ST181
ERR7168360_Escherichia_coli-SC25_ST517	ERR7168360	PKTANAMR8762168	16PP00390	outpatients	NA	primary	manga_mandi_hospital	rectal_swab	29-Apr-16	Escherichia_coli	SC25_ST517
ERR7168360_Escherichia_coli-SC335_STnew_alleles	ERR7168360	PKTANAMR8762168	16PP00390	outpatients	NA	primary	manga_mandi_hospital	rectal_swab	29-Apr-16	Escherichia_coli	SC335_STnew_alleles
ERR7168360_Escherichia_coli-SC34_ST641	ERR7168360	PKTANAMR8762168	16PP00390	outpatients	NA	primary	manga_mandi_hospital	rectal_swab	29-Apr-16	Escherichia_coli	SC34_ST641
ERR7168360_Escherichia_coli-SC4_ST10	ERR7168360	PKTANAMR8762168	16PP00390	outpatients	NA	primary	manga_mandi_hospital	rectal_swab	29-Apr-16	Escherichia_coli	SC4_ST10
ERR7168360_Escherichia_coli-SC74_ST540	ERR7168360	PKTANAMR8762168	16PP00390	outpatients	NA	primary	manga_mandi_hospital	rectal_swab	29-Apr-16	Escherichia_coli	SC74_ST540
ERR7168360_Escherichia_coli-SC77_ST409	ERR7168360	PKTANAMR8762168	16PP00390	outpatients	NA	primary	manga_mandi_hospital	rectal_swab	29-Apr-16	Escherichia_coli	SC77_ST409
ERR7168360_Escherichia_coli-SC90_ST685	ERR7168360	PKTANAMR8762168	16PP00390	outpatients	NA	primary	manga_mandi_hospital	rectal_swab	29-Apr-16	Escherichia_coli	SC90_ST685
ERR7168361_Escherichia_coli-SC121_ST452	ERR7168361	PKTANAMR8762612	16PP00306	outpatients	NA	control	manga_mandi_hospital	stool	26-May-16	Escherichia_coli	SC121_ST452
ERR7168361_Escherichia_coli-SC17_ST58	ERR7168361	PKTANAMR8762612	16PP00306	outpatients	NA	control	manga_mandi_hospital	stool	26-May-16	Escherichia_coli	SC17_ST58
ERR7168361_Escherichia_coli-SC28_ST101	ERR7168361	PKTANAMR8762612	16PP00306	outpatients	NA	control	manga_mandi_hospital	stool	26-May-16	Escherichia_coli	SC28_ST101
ERR7168361_Escherichia_coli-SC46_ST746	ERR7168361	PKTANAMR8762612	16PP00306	outpatients	NA	control	manga_mandi_hospital	stool	26-May-16	Escherichia_coli	SC46_ST746
ERR7168361_Escherichia_coli-SC4_ST10	ERR7168361	PKTANAMR8762612	16PP00306	outpatients	NA	control	manga_mandi_hospital	stool	26-May-16	Escherichia_coli	SC4_ST10
ERR7168361_Escherichia_coli-SC75_ST940	ERR7168361	PKTANAMR8762612	16PP00306	outpatients	NA	control	manga_mandi_hospital	stool	26-May-16	Escherichia_coli	SC75_ST940
ERR7168362_Escherichia_coli-SC121_ST452	ERR7168362	PKTANAMR8762169	16PP00391	outpatients	NA	primary	manga_mandi_hospital	rectal_swab	29-Apr-16	Escherichia_coli	SC121_ST452
ERR7168362_Escherichia_coli-SC22_ST398	ERR7168362	PKTANAMR8762169	16PP00391	outpatients	NA	primary	manga_mandi_hospital	rectal_swab	29-Apr-16	Escherichia_coli	SC22_ST398
ERR7168362_Escherichia_coli-SC37_ST504	ERR7168362	PKTANAMR8762169	16PP00391	outpatients	NA	primary	manga_mandi_hospital	rectal_swab	29-Apr-16	Escherichia_coli	SC37_ST504
ERR7168362_Escherichia_coli-SC46_ST746	ERR7168362	PKTANAMR8762169	16PP00391	outpatients	NA	primary	manga_mandi_hospital	rectal_swab	29-Apr-16	Escherichia_coli	SC46_ST746
ERR7168362_Escherichia_coli-SC4_ST10	ERR7168362	PKTANAMR8762169	16PP00391	outpatients	NA	primary	manga_mandi_hospital	rectal_swab	29-Apr-16	Escherichia_coli	SC4_ST10
ERR7168363_Escherichia_coli-SC4_ST10	ERR7168363	PKTANAMR8762613	16PP00307	outpatients	NA	control	manga_mandi_hospital	stool	25-May-16	Escherichia_coli	SC4_ST10
ERR7168364_Escherichia_coli-SC121_ST452	ERR7168364	PKTANAMR8762170	16PP00392	outpatients	NA	primary	manga_mandi_hospital	rectal_swab	29-Apr-16	Escherichia_coli	SC121_ST452
ERR7168364_Escherichia_coli-SC4_ST10	ERR7168364	PKTANAMR8762170	16PP00392	outpatients	NA	primary	manga_mandi_hospital	rectal_swab	29-Apr-16	Escherichia_coli	SC4_ST10
ERR7168365_Escherichia_coli-SC16_ST38	ERR7168365	PKTANAMR8762627	16PP00323	outpatients	NA	control	manga_mandi_hospital	stool	27-May-16	Escherichia_coli	SC16_ST38
ERR7168365_Escherichia_coli-SC17_ST58	ERR7168365	PKTANAMR8762627	16PP00323	outpatients	NA	control	manga_mandi_hospital	stool	27-May-16	Escherichia_coli	SC17_ST58
ERR7168365_Escherichia_coli-SC22_ST398	ERR7168365	PKTANAMR8762627	16PP00323	outpatients	NA	control	manga_mandi_hospital	stool	27-May-16	Escherichia_coli	SC22_ST398
ERR7168365_Escherichia_coli-SC28_ST101	ERR7168365	PKTANAMR8762627	16PP00323	outpatients	NA	control	manga_mandi_hospital	stool	27-May-16	Escherichia_coli	SC28_ST101
ERR7168365_Escherichia_coli-SC2_ST131	ERR7168365	PKTANAMR8762627	16PP00323	outpatients	NA	control	manga_mandi_hospital	stool	27-May-16	Escherichia_coli	SC2_ST131
ERR7168365_Escherichia_coli-SC44_ST200	ERR7168365	PKTANAMR8762627	16PP00323	outpatients	NA	control	manga_mandi_hospital	stool	27-May-16	Escherichia_coli	SC44_ST200
ERR7168365_Escherichia_coli-SC4_ST10	ERR7168365	PKTANAMR8762627	16PP00323	outpatients	NA	control	manga_mandi_hospital	stool	27-May-16	Escherichia_coli	SC4_ST10
ERR7168365_Escherichia_coli-SC96_ST4038	ERR7168365	PKTANAMR8762627	16PP00323	outpatients	NA	control	manga_mandi_hospital	stool	27-May-16	Escherichia_coli	SC96_ST4038
ERR7168366_Escherichia_coli-SC4_ST10	ERR7168366	PKTANAMR8762172	16PP00402	outpatients	NA	primary	manga_mandi_hospital	rectal_swab	29-Apr-16	Escherichia_coli	SC4_ST10
ERR7168366_Escherichia_coli-SC77_ST409	ERR7168366	PKTANAMR8762172	16PP00402	outpatients	NA	primary	manga_mandi_hospital	rectal_swab	29-Apr-16	Escherichia_coli	SC77_ST409
ERR7168367_Escherichia_coli-SC147_ST2178	ERR7168367	PKTANAMR8762631	16PP00342	outpatients	NA	control	manga_mandi_hospital	stool	04-Jun-16	Escherichia_coli	SC147_ST2178
ERR7168367_Escherichia_coli-SC17_ST58	ERR7168367	PKTANAMR8762631	16PP00342	outpatients	NA	control	manga_mandi_hospital	stool	04-Jun-16	Escherichia_coli	SC17_ST58
ERR7168367_Escherichia_coli-SC22_ST398	ERR7168367	PKTANAMR8762631	16PP00342	outpatients	NA	control	manga_mandi_hospital	stool	04-Jun-16	Escherichia_coli	SC22_ST398
ERR7168367_Escherichia_coli-SC25_ST517	ERR7168367	PKTANAMR8762631	16PP00342	outpatients	NA	control	manga_mandi_hospital	stool	04-Jun-16	Escherichia_coli	SC25_ST517
ERR7168367_Escherichia_coli-SC28_ST101	ERR7168367	PKTANAMR8762631	16PP00342	outpatients	NA	control	manga_mandi_hospital	stool	04-Jun-16	Escherichia_coli	SC28_ST101
ERR7168367_Escherichia_coli-SC99_ST1727	ERR7168367	PKTANAMR8762631	16PP00342	outpatients	NA	control	manga_mandi_hospital	stool	04-Jun-16	Escherichia_coli	SC99_ST1727
ERR7168368_Escherichia_coli-SC121_ST452	ERR7168368	PKTANAMR8762645	16PP00374	outpatients	NA	control	manga_mandi_hospital	stool	28-May-16	Escherichia_coli	SC121_ST452
ERR7168368_Escherichia_coli-SC17_ST58	ERR7168368	PKTANAMR8762645	16PP00374	outpatients	NA	control	manga_mandi_hospital	stool	28-May-16	Escherichia_coli	SC17_ST58
ERR7168369_Escherichia_coli-SC42_ST678	ERR7168369	PKTANAMR8762174	16PP00405	outpatients	NA	primary	manga_mandi_hospital	rectal_swab	29-Apr-16	Escherichia_coli	SC42_ST678
ERR7168369_Escherichia_coli-SC4_ST10	ERR7168369	PKTANAMR8762174	16PP00405	outpatients	NA	primary	manga_mandi_hospital	rectal_swab	29-Apr-16	Escherichia_coli	SC4_ST10
ERR7168369_Escherichia_coli-SC51_ST93	ERR7168369	PKTANAMR8762174	16PP00405	outpatients	NA	primary	manga_mandi_hospital	rectal_swab	29-Apr-16	Escherichia_coli	SC51_ST93
ERR7168370_Escherichia_coli-SC201_ST543	ERR7168370	PKTANAMR8762647	16PP00376	outpatients	NA	control	manga_mandi_hospital	stool	01-Jun-16	Escherichia_coli	SC201_ST543
ERR7168370_Escherichia_coli-SC42_ST678	ERR7168370	PKTANAMR8762647	16PP00376	outpatients	NA	control	manga_mandi_hospital	stool	01-Jun-16	Escherichia_coli	SC42_ST678
ERR7168370_Escherichia_coli-SC87_ST937	ERR7168370	PKTANAMR8762647	16PP00376	outpatients	NA	control	manga_mandi_hospital	stool	01-Jun-16	Escherichia_coli	SC87_ST937
ERR7168371_Escherichia_coli-SC22_ST398	ERR7168371	PKTANAMR8762175	16PP00409	outpatients	NA	primary	manga_mandi_hospital	rectal_swab	29-Apr-16	Escherichia_coli	SC22_ST398
ERR7168371_Escherichia_coli-SC43_ST206	ERR7168371	PKTANAMR8762175	16PP00409	outpatients	NA	primary	manga_mandi_hospital	rectal_swab	29-Apr-16	Escherichia_coli	SC43_ST206
ERR7168371_Escherichia_coli-SC46_ST746	ERR7168371	PKTANAMR8762175	16PP00409	outpatients	NA	primary	manga_mandi_hospital	rectal_swab	29-Apr-16	Escherichia_coli	SC46_ST746
ERR7168371_Escherichia_coli-SC4_ST10	ERR7168371	PKTANAMR8762175	16PP00409	outpatients	NA	primary	manga_mandi_hospital	rectal_swab	29-Apr-16	Escherichia_coli	SC4_ST10
ERR7168372_Escherichia_coli-SC16_ST38	ERR7168372	PKTANAMR8762654	16PP00395	outpatients	NA	control	manga_mandi_hospital	stool	28-May-16	Escherichia_coli	SC16_ST38
ERR7168372_Escherichia_coli-SC17_ST58	ERR7168372	PKTANAMR8762654	16PP00395	outpatients	NA	control	manga_mandi_hospital	stool	28-May-16	Escherichia_coli	SC17_ST58
ERR7168372_Escherichia_coli-SC22_ST398	ERR7168372	PKTANAMR8762654	16PP00395	outpatients	NA	control	manga_mandi_hospital	stool	28-May-16	Escherichia_coli	SC22_ST398
ERR7168372_Escherichia_coli-SC4_ST10	ERR7168372	PKTANAMR8762654	16PP00395	outpatients	NA	control	manga_mandi_hospital	stool	28-May-16	Escherichia_coli	SC4_ST10
ERR7168372_Escherichia_coli-SC51_ST93	ERR7168372	PKTANAMR8762654	16PP00395	outpatients	NA	control	manga_mandi_hospital	stool	28-May-16	Escherichia_coli	SC51_ST93
ERR7168372_Escherichia_coli-SC67_ST381	ERR7168372	PKTANAMR8762654	16PP00395	outpatients	NA	control	manga_mandi_hospital	stool	28-May-16	Escherichia_coli	SC67_ST381
ERR7168372_Escherichia_coli-SC73_ST156	ERR7168372	PKTANAMR8762654	16PP00395	outpatients	NA	control	manga_mandi_hospital	stool	28-May-16	Escherichia_coli	SC73_ST156
ERR7168373_Escherichia_coli-SC121_ST452	ERR7168373	PKTANAMR8762181	16PP00416	outpatients	NA	primary	manga_mandi_hospital	rectal_swab	30-Apr-16	Escherichia_coli	SC121_ST452
ERR7168373_Escherichia_coli-SC4_ST10	ERR7168373	PKTANAMR8762181	16PP00416	outpatients	NA	primary	manga_mandi_hospital	rectal_swab	30-Apr-16	Escherichia_coli	SC4_ST10
ERR7168373_Escherichia_coli-SC74_ST540	ERR7168373	PKTANAMR8762181	16PP00416	outpatients	NA	primary	manga_mandi_hospital	rectal_swab	30-Apr-16	Escherichia_coli	SC74_ST540
ERR7168375_Escherichia_coli-SC117_ST226	ERR7168375	PKTANAMR8762183	16PP00418	outpatients	NA	primary	manga_mandi_hospital	rectal_swab	30-Apr-16	Escherichia_coli	SC117_ST226
ERR7168375_Escherichia_coli-SC17_ST58	ERR7168375	PKTANAMR8762183	16PP00418	outpatients	NA	primary	manga_mandi_hospital	rectal_swab	30-Apr-16	Escherichia_coli	SC17_ST58
ERR7168375_Escherichia_coli-SC215_ST195	ERR7168375	PKTANAMR8762183	16PP00418	outpatients	NA	primary	manga_mandi_hospital	rectal_swab	30-Apr-16	Escherichia_coli	SC215_ST195
ERR7168375_Escherichia_coli-SC225_ST6071	ERR7168375	PKTANAMR8762183	16PP00418	outpatients	NA	primary	manga_mandi_hospital	rectal_swab	30-Apr-16	Escherichia_coli	SC225_ST6071
ERR7168375_Escherichia_coli-SC22_ST398	ERR7168375	PKTANAMR8762183	16PP00418	outpatients	NA	primary	manga_mandi_hospital	rectal_swab	30-Apr-16	Escherichia_coli	SC22_ST398
ERR7168375_Escherichia_coli-SC232_ST181	ERR7168375	PKTANAMR8762183	16PP00418	outpatients	NA	primary	manga_mandi_hospital	rectal_swab	30-Apr-16	Escherichia_coli	SC232_ST181
ERR7168375_Escherichia_coli-SC24_ST443	ERR7168375	PKTANAMR8762183	16PP00418	outpatients	NA	primary	manga_mandi_hospital	rectal_swab	30-Apr-16	Escherichia_coli	SC24_ST443
ERR7168375_Escherichia_coli-SC25_ST517	ERR7168375	PKTANAMR8762183	16PP00418	outpatients	NA	primary	manga_mandi_hospital	rectal_swab	30-Apr-16	Escherichia_coli	SC25_ST517
ERR7168375_Escherichia_coli-SC266_ST1638	ERR7168375	PKTANAMR8762183	16PP00418	outpatients	NA	primary	manga_mandi_hospital	rectal_swab	30-Apr-16	Escherichia_coli	SC266_ST1638
ERR7168375_Escherichia_coli-SC28_ST101	ERR7168375	PKTANAMR8762183	16PP00418	outpatients	NA	primary	manga_mandi_hospital	rectal_swab	30-Apr-16	Escherichia_coli	SC28_ST101
ERR7168375_Escherichia_coli-SC43_ST206	ERR7168375	PKTANAMR8762183	16PP00418	outpatients	NA	primary	manga_mandi_hospital	rectal_swab	30-Apr-16	Escherichia_coli	SC43_ST206
ERR7168375_Escherichia_coli-SC46_ST746	ERR7168375	PKTANAMR8762183	16PP00418	outpatients	NA	primary	manga_mandi_hospital	rectal_swab	30-Apr-16	Escherichia_coli	SC46_ST746
ERR7168375_Escherichia_coli-SC4_ST10	ERR7168375	PKTANAMR8762183	16PP00418	outpatients	NA	primary	manga_mandi_hospital	rectal_swab	30-Apr-16	Escherichia_coli	SC4_ST10
ERR7168375_Escherichia_coli-SC74_ST540	ERR7168375	PKTANAMR8762183	16PP00418	outpatients	NA	primary	manga_mandi_hospital	rectal_swab	30-Apr-16	Escherichia_coli	SC74_ST540
ERR7168375_Escherichia_coli-SC75_ST940	ERR7168375	PKTANAMR8762183	16PP00418	outpatients	NA	primary	manga_mandi_hospital	rectal_swab	30-Apr-16	Escherichia_coli	SC75_ST940
ERR7168375_Escherichia_coli-SC89_ST542	ERR7168375	PKTANAMR8762183	16PP00418	outpatients	NA	primary	manga_mandi_hospital	rectal_swab	30-Apr-16	Escherichia_coli	SC89_ST542
ERR7168376_Escherichia_coli-SC17_ST58	ERR7168376	PKTANAMR8762661	16PP00389	outpatients	NA	control	manga_mandi_hospital	stool	30-May-16	Escherichia_coli	SC17_ST58
ERR7168376_Escherichia_coli-SC25_ST517	ERR7168376	PKTANAMR8762661	16PP00389	outpatients	NA	control	manga_mandi_hospital	stool	30-May-16	Escherichia_coli	SC25_ST517
ERR7168376_Escherichia_coli-SC4_ST10	ERR7168376	PKTANAMR8762661	16PP00389	outpatients	NA	control	manga_mandi_hospital	stool	30-May-16	Escherichia_coli	SC4_ST10
ERR7168376_Escherichia_coli-SC73_ST156	ERR7168376	PKTANAMR8762661	16PP00389	outpatients	NA	control	manga_mandi_hospital	stool	30-May-16	Escherichia_coli	SC73_ST156
ERR7168376_Escherichia_coli-SC99_ST1727	ERR7168376	PKTANAMR8762661	16PP00389	outpatients	NA	control	manga_mandi_hospital	stool	30-May-16	Escherichia_coli	SC99_ST1727
ERR7168378_Escherichia_coli-SC43_ST206	ERR7168378	PKTANAMR8762663	16PP00391	outpatients	NA	control	manga_mandi_hospital	stool	30-May-16	Escherichia_coli	SC43_ST206
ERR7168378_Escherichia_coli-SC46_ST746	ERR7168378	PKTANAMR8762663	16PP00391	outpatients	NA	control	manga_mandi_hospital	stool	30-May-16	Escherichia_coli	SC46_ST746
ERR7168378_Escherichia_coli-SC4_ST10	ERR7168378	PKTANAMR8762663	16PP00391	outpatients	NA	control	manga_mandi_hospital	stool	30-May-16	Escherichia_coli	SC4_ST10
ERR7168378_Escherichia_coli-SC89_ST542	ERR7168378	PKTANAMR8762663	16PP00391	outpatients	NA	control	manga_mandi_hospital	stool	30-May-16	Escherichia_coli	SC89_ST542
ERR7168379_Escherichia_coli-SC117_ST226	ERR7168379	PKTANAMR8762192	16PP00432	outpatients	NA	primary	manga_mandi_hospital	rectal_swab	30-Apr-16	Escherichia_coli	SC117_ST226
ERR7168379_Escherichia_coli-SC12_ST410	ERR7168379	PKTANAMR8762192	16PP00432	outpatients	NA	primary	manga_mandi_hospital	rectal_swab	30-Apr-16	Escherichia_coli	SC12_ST410
ERR7168379_Escherichia_coli-SC169_ST361	ERR7168379	PKTANAMR8762192	16PP00432	outpatients	NA	primary	manga_mandi_hospital	rectal_swab	30-Apr-16	Escherichia_coli	SC169_ST361
ERR7168379_Escherichia_coli-SC17_ST58	ERR7168379	PKTANAMR8762192	16PP00432	outpatients	NA	primary	manga_mandi_hospital	rectal_swab	30-Apr-16	Escherichia_coli	SC17_ST58
ERR7168379_Escherichia_coli-SC4_ST10	ERR7168379	PKTANAMR8762192	16PP00432	outpatients	NA	primary	manga_mandi_hospital	rectal_swab	30-Apr-16	Escherichia_coli	SC4_ST10
ERR7168379_Escherichia_coli-SC74_ST540	ERR7168379	PKTANAMR8762192	16PP00432	outpatients	NA	primary	manga_mandi_hospital	rectal_swab	30-Apr-16	Escherichia_coli	SC74_ST540
ERR7168381_Escherichia_coli-SC231_ST2522	ERR7168381	PKTANAMR8762197	16PP00441	outpatients	NA	primary	manga_mandi_hospital	rectal_swab	30-Apr-16	Escherichia_coli	SC231_ST2522
ERR7168381_Escherichia_coli-SC4_ST10	ERR7168381	PKTANAMR8762197	16PP00441	outpatients	NA	primary	manga_mandi_hospital	rectal_swab	30-Apr-16	Escherichia_coli	SC4_ST10
ERR7168381_Escherichia_coli-SC75_ST940	ERR7168381	PKTANAMR8762197	16PP00441	outpatients	NA	primary	manga_mandi_hospital	rectal_swab	30-Apr-16	Escherichia_coli	SC75_ST940
ERR7168382_Escherichia_coli-SC28_ST101	ERR7168382	PKTANAMR8762198	16PP00443	outpatients	NA	primary	manga_mandi_hospital	rectal_swab	30-Apr-16	Escherichia_coli	SC28_ST101
ERR7168382_Escherichia_coli-SC43_ST206	ERR7168382	PKTANAMR8762198	16PP00443	outpatients	NA	primary	manga_mandi_hospital	rectal_swab	30-Apr-16	Escherichia_coli	SC43_ST206
ERR7168382_Escherichia_coli-SC4_ST10	ERR7168382	PKTANAMR8762198	16PP00443	outpatients	NA	primary	manga_mandi_hospital	rectal_swab	30-Apr-16	Escherichia_coli	SC4_ST10
ERR7168382_Escherichia_coli-SC51_ST93	ERR7168382	PKTANAMR8762198	16PP00443	outpatients	NA	primary	manga_mandi_hospital	rectal_swab	30-Apr-16	Escherichia_coli	SC51_ST93
ERR7168382_Escherichia_coli-SC75_ST940	ERR7168382	PKTANAMR8762198	16PP00443	outpatients	NA	primary	manga_mandi_hospital	rectal_swab	30-Apr-16	Escherichia_coli	SC75_ST940
ERR7168382_Escherichia_coli-SC7_ST21	ERR7168382	PKTANAMR8762198	16PP00443	outpatients	NA	primary	manga_mandi_hospital	rectal_swab	30-Apr-16	Escherichia_coli	SC7_ST21
ERR7168383_Escherichia_coli-SC156_ST52	ERR7168383	PKTANAMR8762695	16PP00447	outpatients	NA	control	manga_mandi_hospital	stool	01-Jun-16	Escherichia_coli	SC156_ST52
ERR7168383_Escherichia_coli-SC17_ST58	ERR7168383	PKTANAMR8762695	16PP00447	outpatients	NA	control	manga_mandi_hospital	stool	01-Jun-16	Escherichia_coli	SC17_ST58
ERR7168383_Escherichia_coli-SC274_ST6270	ERR7168383	PKTANAMR8762695	16PP00447	outpatients	NA	control	manga_mandi_hospital	stool	01-Jun-16	Escherichia_coli	SC274_ST6270
ERR7168383_Escherichia_coli-SC4_ST10	ERR7168383	PKTANAMR8762695	16PP00447	outpatients	NA	control	manga_mandi_hospital	stool	01-Jun-16	Escherichia_coli	SC4_ST10
ERR7168383_Escherichia_coli-SC9_ST12	ERR7168383	PKTANAMR8762695	16PP00447	outpatients	NA	control	manga_mandi_hospital	stool	01-Jun-16	Escherichia_coli	SC9_ST12
ERR7168384_Escherichia_coli-SC53_ST448	ERR7168384	PKTANAMR8762202	16PP00448	outpatients	NA	primary	manga_mandi_hospital	rectal_swab	30-Apr-16	Escherichia_coli	SC53_ST448
ERR7168387_Escherichia_coli-SC201_ST543	ERR7168387	PKTANAMR8762699	16PP00469	outpatients	NA	control	manga_mandi_hospital	stool	02-Jun-16	Escherichia_coli	SC201_ST543
ERR7168389_Escherichia_coli-SC4_ST10	ERR7168389	PKTANAMR8762702	16PP00477	outpatients	NA	control	manga_mandi_hospital	stool	01-Jun-16	Escherichia_coli	SC4_ST10
ERR7168390_Escherichia_coli-SC17_ST58	ERR7168390	PKTANAMR8762215	16PP00486	outpatients	NA	primary	manga_mandi_hospital	rectal_swab	02-May-16	Escherichia_coli	SC17_ST58
ERR7168391_Escherichia_coli-SC22_ST398	ERR7168391	PKTANAMR8762704	16PP00479	outpatients	NA	control	manga_mandi_hospital	stool	02-Jun-16	Escherichia_coli	SC22_ST398
ERR7168391_Escherichia_coli-SC4_ST10	ERR7168391	PKTANAMR8762704	16PP00479	outpatients	NA	control	manga_mandi_hospital	stool	02-Jun-16	Escherichia_coli	SC4_ST10
ERR7168392_Escherichia_coli-SC4_ST10	ERR7168392	PKTANAMR8762218	16PP00491	outpatients	NA	primary	manga_mandi_hospital	rectal_swab	02-May-16	Escherichia_coli	SC4_ST10
ERR7168393_Escherichia_coli-SC4_ST10	ERR7168393	PKTANAMR8762705	16PP00481	outpatients	NA	control	manga_mandi_hospital	stool	01-Jun-16	Escherichia_coli	SC4_ST10
ERR7168393_Escherichia_coli-SC6_ST69	ERR7168393	PKTANAMR8762705	16PP00481	outpatients	NA	control	manga_mandi_hospital	stool	01-Jun-16	Escherichia_coli	SC6_ST69
ERR7168395_Escherichia_coli-SC4_ST10	ERR7168395	PKTANAMR8762711	16PP00488	outpatients	NA	control	manga_mandi_hospital	stool	02-Jun-16	Escherichia_coli	SC4_ST10
ERR7168395_Escherichia_coli-SC75_ST940	ERR7168395	PKTANAMR8762711	16PP00488	outpatients	NA	control	manga_mandi_hospital	stool	02-Jun-16	Escherichia_coli	SC75_ST940
ERR7168397_Escherichia_coli-SC74_ST540	ERR7168397	PKTANAMR8762716	16PP00461	outpatients	NA	control	manga_mandi_hospital	stool	03-Jun-16	Escherichia_coli	SC74_ST540
ERR7168399_Escherichia_coli-SC22_ST398	ERR7168399	PKTANAMR8762728	16PP00504	outpatients	NA	control	manga_mandi_hospital	stool	09-Jun-16	Escherichia_coli	SC22_ST398
ERR7168399_Escherichia_coli-SC43_ST206	ERR7168399	PKTANAMR8762728	16PP00504	outpatients	NA	control	manga_mandi_hospital	stool	09-Jun-16	Escherichia_coli	SC43_ST206
ERR7168399_Escherichia_coli-SC46_ST746	ERR7168399	PKTANAMR8762728	16PP00504	outpatients	NA	control	manga_mandi_hospital	stool	09-Jun-16	Escherichia_coli	SC46_ST746
ERR7168399_Escherichia_coli-SC4_ST10	ERR7168399	PKTANAMR8762728	16PP00504	outpatients	NA	control	manga_mandi_hospital	stool	09-Jun-16	Escherichia_coli	SC4_ST10
ERR7168399_Escherichia_coli-SC74_ST540	ERR7168399	PKTANAMR8762728	16PP00504	outpatients	NA	control	manga_mandi_hospital	stool	09-Jun-16	Escherichia_coli	SC74_ST540
ERR7168399_Escherichia_coli-SC90_ST685	ERR7168399	PKTANAMR8762728	16PP00504	outpatients	NA	control	manga_mandi_hospital	stool	09-Jun-16	Escherichia_coli	SC90_ST685
ERR7168399_Escherichia_coli-SC94_ST757	ERR7168399	PKTANAMR8762728	16PP00504	outpatients	NA	control	manga_mandi_hospital	stool	09-Jun-16	Escherichia_coli	SC94_ST757
ERR7168400_Escherichia_coli-SC117_ST226	ERR7168400	PKTANAMR8762231	16PP00457	outpatients	NA	primary	manga_mandi_hospital	rectal_swab	11-May-16	Escherichia_coli	SC117_ST226
ERR7168400_Escherichia_coli-SC16_ST38	ERR7168400	PKTANAMR8762231	16PP00457	outpatients	NA	primary	manga_mandi_hospital	rectal_swab	11-May-16	Escherichia_coli	SC16_ST38
ERR7168400_Escherichia_coli-SC17_ST58	ERR7168400	PKTANAMR8762231	16PP00457	outpatients	NA	primary	manga_mandi_hospital	rectal_swab	11-May-16	Escherichia_coli	SC17_ST58
ERR7168401_Escherichia_coli-SC121_ST452	ERR7168401	PKTANAMR8762741	16PP00558	outpatients	NA	control	manga_mandi_hospital	stool	15-Jun-16	Escherichia_coli	SC121_ST452
ERR7168401_Escherichia_coli-SC4_ST10	ERR7168401	PKTANAMR8762741	16PP00558	outpatients	NA	control	manga_mandi_hospital	stool	15-Jun-16	Escherichia_coli	SC4_ST10
ERR7168402_Escherichia_coli-SC104_ST212	ERR7168402	PKTANAMR8762232	16PP00459	outpatients	NA	primary	manga_mandi_hospital	rectal_swab	11-May-16	Escherichia_coli	SC104_ST212
ERR7168402_Escherichia_coli-SC16_ST38	ERR7168402	PKTANAMR8762232	16PP00459	outpatients	NA	primary	manga_mandi_hospital	rectal_swab	11-May-16	Escherichia_coli	SC16_ST38
ERR7168402_Escherichia_coli-SC17_ST58	ERR7168402	PKTANAMR8762232	16PP00459	outpatients	NA	primary	manga_mandi_hospital	rectal_swab	11-May-16	Escherichia_coli	SC17_ST58
ERR7168402_Escherichia_coli-SC4_ST10	ERR7168402	PKTANAMR8762232	16PP00459	outpatients	NA	primary	manga_mandi_hospital	rectal_swab	11-May-16	Escherichia_coli	SC4_ST10
ERR7168402_Escherichia_coli-SC67_ST381	ERR7168402	PKTANAMR8762232	16PP00459	outpatients	NA	primary	manga_mandi_hospital	rectal_swab	11-May-16	Escherichia_coli	SC67_ST381
ERR7168402_Escherichia_coli-SC69_ST349	ERR7168402	PKTANAMR8762232	16PP00459	outpatients	NA	primary	manga_mandi_hospital	rectal_swab	11-May-16	Escherichia_coli	SC69_ST349
ERR7168402_Escherichia_coli-SC75_ST940	ERR7168402	PKTANAMR8762232	16PP00459	outpatients	NA	primary	manga_mandi_hospital	rectal_swab	11-May-16	Escherichia_coli	SC75_ST940
ERR7168402_Escherichia_coli-SC96_ST4038	ERR7168402	PKTANAMR8762232	16PP00459	outpatients	NA	primary	manga_mandi_hospital	rectal_swab	11-May-16	Escherichia_coli	SC96_ST4038
ERR7168404_Escherichia_coli-SC153_ST4424	ERR7168404	PKTANAMR8762238	16PP00535	outpatients	NA	primary	manga_mandi_hospital	rectal_swab	11-May-16	Escherichia_coli	SC153_ST4424
ERR7168404_Escherichia_coli-SC201_ST543	ERR7168404	PKTANAMR8762238	16PP00535	outpatients	NA	primary	manga_mandi_hospital	rectal_swab	11-May-16	Escherichia_coli	SC201_ST543
ERR7168405_Escherichia_coli-SC25_ST517	ERR7168405	PKTANAMR8762745	16PP00565	outpatients	NA	control	manga_mandi_hospital	stool	08-Jun-16	Escherichia_coli	SC25_ST517
ERR7168405_Escherichia_coli-SC4_ST10	ERR7168405	PKTANAMR8762745	16PP00565	outpatients	NA	control	manga_mandi_hospital	stool	08-Jun-16	Escherichia_coli	SC4_ST10
ERR7168406_Escherichia_coli-SC28_ST101	ERR7168406	PKTANAMR8762241	16PP00539	outpatients	NA	primary	manga_mandi_hospital	rectal_swab	11-May-16	Escherichia_coli	SC28_ST101
ERR7168410_Escherichia_coli-SC158_ST120	ERR7168410	PKTANAMR8762751	16PP00526	outpatients	NA	control	manga_mandi_hospital	stool	10-Jun-16	Escherichia_coli	SC158_ST120
ERR7168410_Escherichia_coli-SC22_ST398	ERR7168410	PKTANAMR8762751	16PP00526	outpatients	NA	control	manga_mandi_hospital	stool	10-Jun-16	Escherichia_coli	SC22_ST398
ERR7168410_Escherichia_coli-SC4_ST10	ERR7168410	PKTANAMR8762751	16PP00526	outpatients	NA	control	manga_mandi_hospital	stool	10-Jun-16	Escherichia_coli	SC4_ST10
ERR7168411_Escherichia_coli-SC74_ST540	ERR7168411	PKTANAMR8762257	16PP00526	outpatients	NA	primary	manga_mandi_hospital	rectal_swab	13-May-16	Escherichia_coli	SC74_ST540
ERR7168412_Escherichia_coli-SC117_ST226	ERR7168412	PKTANAMR8762753	16PP00567	outpatients	NA	control	manga_mandi_hospital	stool	10-Jun-16	Escherichia_coli	SC117_ST226
ERR7168412_Escherichia_coli-SC169_ST361	ERR7168412	PKTANAMR8762753	16PP00567	outpatients	NA	control	manga_mandi_hospital	stool	10-Jun-16	Escherichia_coli	SC169_ST361
ERR7168412_Escherichia_coli-SC17_ST58	ERR7168412	PKTANAMR8762753	16PP00567	outpatients	NA	control	manga_mandi_hospital	stool	10-Jun-16	Escherichia_coli	SC17_ST58
ERR7168412_Escherichia_coli-SC22_ST398	ERR7168412	PKTANAMR8762753	16PP00567	outpatients	NA	control	manga_mandi_hospital	stool	10-Jun-16	Escherichia_coli	SC22_ST398
ERR7168412_Escherichia_coli-SC4_ST10	ERR7168412	PKTANAMR8762753	16PP00567	outpatients	NA	control	manga_mandi_hospital	stool	10-Jun-16	Escherichia_coli	SC4_ST10
ERR7168412_Escherichia_coli-SC51_ST93	ERR7168412	PKTANAMR8762753	16PP00567	outpatients	NA	control	manga_mandi_hospital	stool	10-Jun-16	Escherichia_coli	SC51_ST93
ERR7168412_Escherichia_coli-SC6_ST69	ERR7168412	PKTANAMR8762753	16PP00567	outpatients	NA	control	manga_mandi_hospital	stool	10-Jun-16	Escherichia_coli	SC6_ST69
ERR7168412_Escherichia_coli-SC74_ST540	ERR7168412	PKTANAMR8762753	16PP00567	outpatients	NA	control	manga_mandi_hospital	stool	10-Jun-16	Escherichia_coli	SC74_ST540
ERR7168412_Escherichia_coli-SC96_ST4038	ERR7168412	PKTANAMR8762753	16PP00567	outpatients	NA	control	manga_mandi_hospital	stool	10-Jun-16	Escherichia_coli	SC96_ST4038
ERR7168415_Escherichia_coli-SC117_ST226	ERR7168415	PKTANAMR8762259	16PP00567	outpatients	NA	primary	manga_mandi_hospital	rectal_swab	13-May-16	Escherichia_coli	SC117_ST226
ERR7168415_Escherichia_coli-SC158_ST120	ERR7168415	PKTANAMR8762259	16PP00567	outpatients	NA	primary	manga_mandi_hospital	rectal_swab	13-May-16	Escherichia_coli	SC158_ST120
ERR7168415_Escherichia_coli-SC17_ST58	ERR7168415	PKTANAMR8762259	16PP00567	outpatients	NA	primary	manga_mandi_hospital	rectal_swab	13-May-16	Escherichia_coli	SC17_ST58
ERR7168415_Escherichia_coli-SC24_ST443	ERR7168415	PKTANAMR8762259	16PP00567	outpatients	NA	primary	manga_mandi_hospital	rectal_swab	13-May-16	Escherichia_coli	SC24_ST443
ERR7168415_Escherichia_coli-SC34_ST641	ERR7168415	PKTANAMR8762259	16PP00567	outpatients	NA	primary	manga_mandi_hospital	rectal_swab	13-May-16	Escherichia_coli	SC34_ST641
ERR7168415_Escherichia_coli-SC45_ST297	ERR7168415	PKTANAMR8762259	16PP00567	outpatients	NA	primary	manga_mandi_hospital	rectal_swab	13-May-16	Escherichia_coli	SC45_ST297
ERR7168415_Escherichia_coli-SC4_ST10	ERR7168415	PKTANAMR8762259	16PP00567	outpatients	NA	primary	manga_mandi_hospital	rectal_swab	13-May-16	Escherichia_coli	SC4_ST10
ERR7168419_Escherichia_coli-SC22_ST398	ERR7168419	PKTANAMR8762261	16PP00566	outpatients	NA	primary	manga_mandi_hospital	rectal_swab	13-May-16	Escherichia_coli	SC22_ST398
ERR7168419_Escherichia_coli-SC28_ST101	ERR7168419	PKTANAMR8762261	16PP00566	outpatients	NA	primary	manga_mandi_hospital	rectal_swab	13-May-16	Escherichia_coli	SC28_ST101
ERR7168419_Escherichia_coli-SC46_ST746	ERR7168419	PKTANAMR8762261	16PP00566	outpatients	NA	primary	manga_mandi_hospital	rectal_swab	13-May-16	Escherichia_coli	SC46_ST746
ERR7168419_Escherichia_coli-SC4_ST10	ERR7168419	PKTANAMR8762261	16PP00566	outpatients	NA	primary	manga_mandi_hospital	rectal_swab	13-May-16	Escherichia_coli	SC4_ST10
ERR7168419_Escherichia_coli-SC87_ST937	ERR7168419	PKTANAMR8762261	16PP00566	outpatients	NA	primary	manga_mandi_hospital	rectal_swab	13-May-16	Escherichia_coli	SC87_ST937
ERR7168421_Escherichia_coli-SC55_ST906	ERR7168421	PKTANAMR8762262	16PP00571	outpatients	NA	primary	manga_mandi_hospital	rectal_swab	13-May-16	Escherichia_coli	SC55_ST906
ERR7168421_Escherichia_coli-SC75_ST940	ERR7168421	PKTANAMR8762262	16PP00571	outpatients	NA	primary	manga_mandi_hospital	rectal_swab	13-May-16	Escherichia_coli	SC75_ST940
ERR7168421_Escherichia_coli-SC99_ST1727	ERR7168421	PKTANAMR8762262	16PP00571	outpatients	NA	primary	manga_mandi_hospital	rectal_swab	13-May-16	Escherichia_coli	SC99_ST1727
ERR7168423_Escherichia_coli-SC201_ST543	ERR7168423	PKTANAMR8762263	16PP00591	outpatients	NA	primary	manga_mandi_hospital	rectal_swab	13-May-16	Escherichia_coli	SC201_ST543
ERR7168423_Escherichia_coli-SC4_ST10	ERR7168423	PKTANAMR8762263	16PP00591	outpatients	NA	primary	manga_mandi_hospital	rectal_swab	13-May-16	Escherichia_coli	SC4_ST10
ERR7168423_Escherichia_coli-SC51_ST93	ERR7168423	PKTANAMR8762263	16PP00591	outpatients	NA	primary	manga_mandi_hospital	rectal_swab	13-May-16	Escherichia_coli	SC51_ST93
ERR7168425_Escherichia_coli-SC4_ST10	ERR7168425	PKTANAMR8762802	16PP00621	outpatients	NA	control	manga_mandi_hospital	stool	14-Jun-16	Escherichia_coli	SC4_ST10
ERR7168425_Escherichia_coli-SC89_ST542	ERR7168425	PKTANAMR8762802	16PP00621	outpatients	NA	control	manga_mandi_hospital	stool	14-Jun-16	Escherichia_coli	SC89_ST542
ERR7168426_Escherichia_coli-SC117_ST226	ERR7168426	PKTANAMR8762273	16PP00578	outpatients	NA	primary	manga_mandi_hospital	rectal_swab	14-May-16	Escherichia_coli	SC117_ST226
ERR7168426_Escherichia_coli-SC17_ST58	ERR7168426	PKTANAMR8762273	16PP00578	outpatients	NA	primary	manga_mandi_hospital	rectal_swab	14-May-16	Escherichia_coli	SC17_ST58
ERR7168426_Escherichia_coli-SC215_ST195	ERR7168426	PKTANAMR8762273	16PP00578	outpatients	NA	primary	manga_mandi_hospital	rectal_swab	14-May-16	Escherichia_coli	SC215_ST195
ERR7168426_Escherichia_coli-SC46_ST746	ERR7168426	PKTANAMR8762273	16PP00578	outpatients	NA	primary	manga_mandi_hospital	rectal_swab	14-May-16	Escherichia_coli	SC46_ST746
ERR7168426_Escherichia_coli-SC4_ST10	ERR7168426	PKTANAMR8762273	16PP00578	outpatients	NA	primary	manga_mandi_hospital	rectal_swab	14-May-16	Escherichia_coli	SC4_ST10
ERR7168427_Escherichia_coli-SC4_ST10	ERR7168427	PKTANAMR8762814	16PP00675	outpatients	NA	control	manga_mandi_hospital	stool	20-Jun-16	Escherichia_coli	SC4_ST10
ERR7168428_Escherichia_coli-SC158_ST120	ERR7168428	PKTANAMR8762276	16PP00582	outpatients	NA	primary	manga_mandi_hospital	rectal_swab	14-May-16	Escherichia_coli	SC158_ST120
ERR7168428_Escherichia_coli-SC17_ST58	ERR7168428	PKTANAMR8762276	16PP00582	outpatients	NA	primary	manga_mandi_hospital	rectal_swab	14-May-16	Escherichia_coli	SC17_ST58
ERR7168430_Escherichia_coli-SC46_ST746	ERR7168430	PKTANAMR8762277	16PP00585	outpatients	NA	primary	manga_mandi_hospital	rectal_swab	14-May-16	Escherichia_coli	SC46_ST746
ERR7168430_Escherichia_coli-SC4_ST10	ERR7168430	PKTANAMR8762277	16PP00585	outpatients	NA	primary	manga_mandi_hospital	rectal_swab	14-May-16	Escherichia_coli	SC4_ST10
ERR7168430_Escherichia_coli-SC94_ST757	ERR7168430	PKTANAMR8762277	16PP00585	outpatients	NA	primary	manga_mandi_hospital	rectal_swab	14-May-16	Escherichia_coli	SC94_ST757
ERR7168431_Escherichia_coli-SC22_ST398	ERR7168431	PKTANAMR8762820	16PP00654	outpatients	NA	control	manga_mandi_hospital	stool	15-Jun-16	Escherichia_coli	SC22_ST398
ERR7168431_Escherichia_coli-SC4_ST10	ERR7168431	PKTANAMR8762820	16PP00654	outpatients	NA	control	manga_mandi_hospital	stool	15-Jun-16	Escherichia_coli	SC4_ST10
ERR7168431_Escherichia_coli-SC51_ST93	ERR7168431	PKTANAMR8762820	16PP00654	outpatients	NA	control	manga_mandi_hospital	stool	15-Jun-16	Escherichia_coli	SC51_ST93
ERR7168431_Escherichia_coli-SC75_ST940	ERR7168431	PKTANAMR8762820	16PP00654	outpatients	NA	control	manga_mandi_hospital	stool	15-Jun-16	Escherichia_coli	SC75_ST940
ERR7168432_Escherichia_coli-SC25_ST517	ERR7168432	PKTANAMR8762281	16PP00606	outpatients	NA	primary	manga_mandi_hospital	rectal_swab	14-May-16	Escherichia_coli	SC25_ST517
ERR7168432_Escherichia_coli-SC34_ST641	ERR7168432	PKTANAMR8762281	16PP00606	outpatients	NA	primary	manga_mandi_hospital	rectal_swab	14-May-16	Escherichia_coli	SC34_ST641
ERR7168432_Escherichia_coli-SC4_ST10	ERR7168432	PKTANAMR8762281	16PP00606	outpatients	NA	primary	manga_mandi_hospital	rectal_swab	14-May-16	Escherichia_coli	SC4_ST10
ERR7168433_Escherichia_coli-SC117_ST226	ERR7168433	PKTANAMR8762858	16PP00790	outpatients	NA	control	manga_mandi_hospital	stool	22-Jun-16	Escherichia_coli	SC117_ST226
ERR7168433_Escherichia_coli-SC128_ST1324	ERR7168433	PKTANAMR8762858	16PP00790	outpatients	NA	control	manga_mandi_hospital	stool	22-Jun-16	Escherichia_coli	SC128_ST1324
ERR7168433_Escherichia_coli-SC147_ST2178	ERR7168433	PKTANAMR8762858	16PP00790	outpatients	NA	control	manga_mandi_hospital	stool	22-Jun-16	Escherichia_coli	SC147_ST2178
ERR7168433_Escherichia_coli-SC169_ST361	ERR7168433	PKTANAMR8762858	16PP00790	outpatients	NA	control	manga_mandi_hospital	stool	22-Jun-16	Escherichia_coli	SC169_ST361
ERR7168433_Escherichia_coli-SC176_ST603	ERR7168433	PKTANAMR8762858	16PP00790	outpatients	NA	control	manga_mandi_hospital	stool	22-Jun-16	Escherichia_coli	SC176_ST603
ERR7168433_Escherichia_coli-SC17_ST58	ERR7168433	PKTANAMR8762858	16PP00790	outpatients	NA	control	manga_mandi_hospital	stool	22-Jun-16	Escherichia_coli	SC17_ST58
ERR7168433_Escherichia_coli-SC22_ST398	ERR7168433	PKTANAMR8762858	16PP00790	outpatients	NA	control	manga_mandi_hospital	stool	22-Jun-16	Escherichia_coli	SC22_ST398
ERR7168433_Escherichia_coli-SC232_ST181	ERR7168433	PKTANAMR8762858	16PP00790	outpatients	NA	control	manga_mandi_hospital	stool	22-Jun-16	Escherichia_coli	SC232_ST181
ERR7168433_Escherichia_coli-SC28_ST101	ERR7168433	PKTANAMR8762858	16PP00790	outpatients	NA	control	manga_mandi_hospital	stool	22-Jun-16	Escherichia_coli	SC28_ST101
ERR7168433_Escherichia_coli-SC34_ST641	ERR7168433	PKTANAMR8762858	16PP00790	outpatients	NA	control	manga_mandi_hospital	stool	22-Jun-16	Escherichia_coli	SC34_ST641
ERR7168433_Escherichia_coli-SC46_ST746	ERR7168433	PKTANAMR8762858	16PP00790	outpatients	NA	control	manga_mandi_hospital	stool	22-Jun-16	Escherichia_coli	SC46_ST746
ERR7168433_Escherichia_coli-SC4_ST10	ERR7168433	PKTANAMR8762858	16PP00790	outpatients	NA	control	manga_mandi_hospital	stool	22-Jun-16	Escherichia_coli	SC4_ST10
ERR7168433_Escherichia_coli-SC74_ST540	ERR7168433	PKTANAMR8762858	16PP00790	outpatients	NA	control	manga_mandi_hospital	stool	22-Jun-16	Escherichia_coli	SC74_ST540
ERR7168433_Escherichia_coli-SC99_ST1727	ERR7168433	PKTANAMR8762858	16PP00790	outpatients	NA	control	manga_mandi_hospital	stool	22-Jun-16	Escherichia_coli	SC99_ST1727
ERR7168434_Escherichia_coli-SC4_ST10	ERR7168434	PKTANAMR8762290	16PP00636	outpatients	NA	primary	manga_mandi_hospital	rectal_swab	16-May-16	Escherichia_coli	SC4_ST10
ERR7168434_Escherichia_coli-SC51_ST93	ERR7168434	PKTANAMR8762290	16PP00636	outpatients	NA	primary	manga_mandi_hospital	rectal_swab	16-May-16	Escherichia_coli	SC51_ST93
ERR7168436_Escherichia_coli-SC104_ST212	ERR7168436	PKTANAMR8762295	16PP00643	outpatients	NA	primary	manga_mandi_hospital	rectal_swab	16-May-16	Escherichia_coli	SC104_ST212
ERR7168436_Escherichia_coli-SC147_ST2178	ERR7168436	PKTANAMR8762295	16PP00643	outpatients	NA	primary	manga_mandi_hospital	rectal_swab	16-May-16	Escherichia_coli	SC147_ST2178
ERR7168436_Escherichia_coli-SC17_ST58	ERR7168436	PKTANAMR8762295	16PP00643	outpatients	NA	primary	manga_mandi_hospital	rectal_swab	16-May-16	Escherichia_coli	SC17_ST58
ERR7168436_Escherichia_coli-SC231_ST2522	ERR7168436	PKTANAMR8762295	16PP00643	outpatients	NA	primary	manga_mandi_hospital	rectal_swab	16-May-16	Escherichia_coli	SC231_ST2522
ERR7168436_Escherichia_coli-SC24_ST443	ERR7168436	PKTANAMR8762295	16PP00643	outpatients	NA	primary	manga_mandi_hospital	rectal_swab	16-May-16	Escherichia_coli	SC24_ST443
ERR7168436_Escherichia_coli-SC25_ST517	ERR7168436	PKTANAMR8762295	16PP00643	outpatients	NA	primary	manga_mandi_hospital	rectal_swab	16-May-16	Escherichia_coli	SC25_ST517
ERR7168436_Escherichia_coli-SC282_ST2351	ERR7168436	PKTANAMR8762295	16PP00643	outpatients	NA	primary	manga_mandi_hospital	rectal_swab	16-May-16	Escherichia_coli	SC282_ST2351
ERR7168436_Escherichia_coli-SC75_ST940	ERR7168436	PKTANAMR8762295	16PP00643	outpatients	NA	primary	manga_mandi_hospital	rectal_swab	16-May-16	Escherichia_coli	SC75_ST940
ERR7168436_Escherichia_coli-SC99_ST1727	ERR7168436	PKTANAMR8762295	16PP00643	outpatients	NA	primary	manga_mandi_hospital	rectal_swab	16-May-16	Escherichia_coli	SC99_ST1727
ERR7168437_Escherichia_coli-SC157_ST219	ERR7168437	PKTANAMR8762871	16PP01002	outpatients	NA	control	manga_mandi_hospital	stool	21-Jun-16	Escherichia_coli	SC157_ST219
ERR7168437_Escherichia_coli-SC16_ST38	ERR7168437	PKTANAMR8762871	16PP01002	outpatients	NA	control	manga_mandi_hospital	stool	21-Jun-16	Escherichia_coli	SC16_ST38
ERR7168437_Escherichia_coli-SC46_ST746	ERR7168437	PKTANAMR8762871	16PP01002	outpatients	NA	control	manga_mandi_hospital	stool	21-Jun-16	Escherichia_coli	SC46_ST746
ERR7168437_Escherichia_coli-SC4_ST10	ERR7168437	PKTANAMR8762871	16PP01002	outpatients	NA	control	manga_mandi_hospital	stool	21-Jun-16	Escherichia_coli	SC4_ST10
ERR7168438_Escherichia_coli-SC17_ST58	ERR7168438	PKTANAMR8762305	16PP00583	outpatients	NA	primary	manga_mandi_hospital	rectal_swab	17-May-16	Escherichia_coli	SC17_ST58
ERR7168438_Escherichia_coli-SC215_ST195	ERR7168438	PKTANAMR8762305	16PP00583	outpatients	NA	primary	manga_mandi_hospital	rectal_swab	17-May-16	Escherichia_coli	SC215_ST195
ERR7168438_Escherichia_coli-SC25_ST517	ERR7168438	PKTANAMR8762305	16PP00583	outpatients	NA	primary	manga_mandi_hospital	rectal_swab	17-May-16	Escherichia_coli	SC25_ST517
ERR7168438_Escherichia_coli-SC43_ST206	ERR7168438	PKTANAMR8762305	16PP00583	outpatients	NA	primary	manga_mandi_hospital	rectal_swab	17-May-16	Escherichia_coli	SC43_ST206
ERR7168438_Escherichia_coli-SC4_ST10	ERR7168438	PKTANAMR8762305	16PP00583	outpatients	NA	primary	manga_mandi_hospital	rectal_swab	17-May-16	Escherichia_coli	SC4_ST10
ERR7168438_Escherichia_coli-SC74_ST540	ERR7168438	PKTANAMR8762305	16PP00583	outpatients	NA	primary	manga_mandi_hospital	rectal_swab	17-May-16	Escherichia_coli	SC74_ST540
ERR7168438_Escherichia_coli-SC89_ST542	ERR7168438	PKTANAMR8762305	16PP00583	outpatients	NA	primary	manga_mandi_hospital	rectal_swab	17-May-16	Escherichia_coli	SC89_ST542
ERR7168440_Escherichia_coli-SC121_ST452	ERR7168440	PKTANAMR8762307	16PP00617	outpatients	NA	primary	manga_mandi_hospital	rectal_swab	17-May-16	Escherichia_coli	SC121_ST452
ERR7168440_Escherichia_coli-SC4_ST10	ERR7168440	PKTANAMR8762307	16PP00617	outpatients	NA	primary	manga_mandi_hospital	rectal_swab	17-May-16	Escherichia_coli	SC4_ST10
ERR7168441_Escherichia_coli-SC16_ST38	ERR7168441	PKTANAMR8762881	16PP01013	outpatients	NA	control	manga_mandi_hospital	stool	25-Jun-16	Escherichia_coli	SC16_ST38
ERR7168441_Escherichia_coli-SC4_ST10	ERR7168441	PKTANAMR8762881	16PP01013	outpatients	NA	control	manga_mandi_hospital	stool	25-Jun-16	Escherichia_coli	SC4_ST10
ERR7168442_Escherichia_coli-SC121_ST452	ERR7168442	PKTANAMR8762309	16PP00622	outpatients	NA	primary	manga_mandi_hospital	rectal_swab	17-May-16	Escherichia_coli	SC121_ST452
ERR7168442_Escherichia_coli-SC46_ST746	ERR7168442	PKTANAMR8762309	16PP00622	outpatients	NA	primary	manga_mandi_hospital	rectal_swab	17-May-16	Escherichia_coli	SC46_ST746
ERR7168442_Escherichia_coli-SC4_ST10	ERR7168442	PKTANAMR8762309	16PP00622	outpatients	NA	primary	manga_mandi_hospital	rectal_swab	17-May-16	Escherichia_coli	SC4_ST10
ERR7168443_Escherichia_coli-SC17_ST58	ERR7168443	PKTANAMR8762883	16PP01016	outpatients	NA	control	manga_mandi_hospital	stool	22-Jun-16	Escherichia_coli	SC17_ST58
ERR7168443_Escherichia_coli-SC22_ST398	ERR7168443	PKTANAMR8762883	16PP01016	outpatients	NA	control	manga_mandi_hospital	stool	22-Jun-16	Escherichia_coli	SC22_ST398
ERR7168443_Escherichia_coli-SC70_ST607	ERR7168443	PKTANAMR8762883	16PP01016	outpatients	NA	control	manga_mandi_hospital	stool	22-Jun-16	Escherichia_coli	SC70_ST607
ERR7168443_Escherichia_coli-SC75_ST940	ERR7168443	PKTANAMR8762883	16PP01016	outpatients	NA	control	manga_mandi_hospital	stool	22-Jun-16	Escherichia_coli	SC75_ST940
ERR7168443_Escherichia_coli-SC99_ST1727	ERR7168443	PKTANAMR8762883	16PP01016	outpatients	NA	control	manga_mandi_hospital	stool	22-Jun-16	Escherichia_coli	SC99_ST1727
ERR7168444_Escherichia_coli-SC117_ST226	ERR7168444	PKTANAMR8762311	16PP00661	outpatients	NA	primary	manga_mandi_hospital	rectal_swab	17-May-16	Escherichia_coli	SC117_ST226
ERR7168444_Escherichia_coli-SC147_ST2178	ERR7168444	PKTANAMR8762311	16PP00661	outpatients	NA	primary	manga_mandi_hospital	rectal_swab	17-May-16	Escherichia_coli	SC147_ST2178
ERR7168444_Escherichia_coli-SC22_ST398	ERR7168444	PKTANAMR8762311	16PP00661	outpatients	NA	primary	manga_mandi_hospital	rectal_swab	17-May-16	Escherichia_coli	SC22_ST398
ERR7168444_Escherichia_coli-SC25_ST517	ERR7168444	PKTANAMR8762311	16PP00661	outpatients	NA	primary	manga_mandi_hospital	rectal_swab	17-May-16	Escherichia_coli	SC25_ST517
ERR7168444_Escherichia_coli-SC28_ST101	ERR7168444	PKTANAMR8762311	16PP00661	outpatients	NA	primary	manga_mandi_hospital	rectal_swab	17-May-16	Escherichia_coli	SC28_ST101
ERR7168444_Escherichia_coli-SC43_ST206	ERR7168444	PKTANAMR8762311	16PP00661	outpatients	NA	primary	manga_mandi_hospital	rectal_swab	17-May-16	Escherichia_coli	SC43_ST206
ERR7168444_Escherichia_coli-SC44_ST200	ERR7168444	PKTANAMR8762311	16PP00661	outpatients	NA	primary	manga_mandi_hospital	rectal_swab	17-May-16	Escherichia_coli	SC44_ST200
ERR7168444_Escherichia_coli-SC46_ST746	ERR7168444	PKTANAMR8762311	16PP00661	outpatients	NA	primary	manga_mandi_hospital	rectal_swab	17-May-16	Escherichia_coli	SC46_ST746
ERR7168444_Escherichia_coli-SC4_ST10	ERR7168444	PKTANAMR8762311	16PP00661	outpatients	NA	primary	manga_mandi_hospital	rectal_swab	17-May-16	Escherichia_coli	SC4_ST10
ERR7168444_Escherichia_coli-SC51_ST93	ERR7168444	PKTANAMR8762311	16PP00661	outpatients	NA	primary	manga_mandi_hospital	rectal_swab	17-May-16	Escherichia_coli	SC51_ST93
ERR7168444_Escherichia_coli-SC73_ST156	ERR7168444	PKTANAMR8762311	16PP00661	outpatients	NA	primary	manga_mandi_hospital	rectal_swab	17-May-16	Escherichia_coli	SC73_ST156
ERR7168444_Escherichia_coli-SC74_ST540	ERR7168444	PKTANAMR8762311	16PP00661	outpatients	NA	primary	manga_mandi_hospital	rectal_swab	17-May-16	Escherichia_coli	SC74_ST540
ERR7168444_Escherichia_coli-SC89_ST542	ERR7168444	PKTANAMR8762311	16PP00661	outpatients	NA	primary	manga_mandi_hospital	rectal_swab	17-May-16	Escherichia_coli	SC89_ST542
ERR7168444_Escherichia_coli-SC99_ST1727	ERR7168444	PKTANAMR8762311	16PP00661	outpatients	NA	primary	manga_mandi_hospital	rectal_swab	17-May-16	Escherichia_coli	SC99_ST1727
ERR7168445_Escherichia_coli-SC4_ST10	ERR7168445	PKTANAMR8762887	16PP01028	outpatients	NA	control	manga_mandi_hospital	stool	23-Jun-16	Escherichia_coli	SC4_ST10
ERR7168445_Escherichia_coli-SC90_ST685	ERR7168445	PKTANAMR8762887	16PP01028	outpatients	NA	control	manga_mandi_hospital	stool	23-Jun-16	Escherichia_coli	SC90_ST685
ERR7168447_Escherichia_coli-SC215_ST195	ERR7168447	PKTANAMR8762894	16PP00794	outpatients	NA	control	manga_mandi_hospital	stool	25-Jun-16	Escherichia_coli	SC215_ST195
ERR7168447_Escherichia_coli-SC22_ST398	ERR7168447	PKTANAMR8762894	16PP00794	outpatients	NA	control	manga_mandi_hospital	stool	25-Jun-16	Escherichia_coli	SC22_ST398
ERR7168447_Escherichia_coli-SC4_ST10	ERR7168447	PKTANAMR8762894	16PP00794	outpatients	NA	control	manga_mandi_hospital	stool	25-Jun-16	Escherichia_coli	SC4_ST10
ERR7168447_Escherichia_coli-SC52_ST295	ERR7168447	PKTANAMR8762894	16PP00794	outpatients	NA	control	manga_mandi_hospital	stool	25-Jun-16	Escherichia_coli	SC52_ST295
ERR7168448_Escherichia_coli-SC4_ST10	ERR7168448	PKTANAMR8762314	16PP00664	outpatients	NA	primary	manga_mandi_hospital	rectal_swab	17-May-16	Escherichia_coli	SC4_ST10
ERR7168448_Escherichia_coli-SC70_ST607	ERR7168448	PKTANAMR8762314	16PP00664	outpatients	NA	primary	manga_mandi_hospital	rectal_swab	17-May-16	Escherichia_coli	SC70_ST607
ERR7168449_Escherichia_coli-SC4_ST10	ERR7168449	PKTANAMR8762901	16PP01073	outpatients	NA	control	manga_mandi_hospital	stool	24-Jun-16	Escherichia_coli	SC4_ST10
ERR7168450_Escherichia_coli-SC215_ST195	ERR7168450	PKTANAMR8762321	16PP00678	outpatients	NA	primary	manga_mandi_hospital	rectal_swab	17-May-16	Escherichia_coli	SC215_ST195
ERR7168450_Escherichia_coli-SC22_ST398	ERR7168450	PKTANAMR8762321	16PP00678	outpatients	NA	primary	manga_mandi_hospital	rectal_swab	17-May-16	Escherichia_coli	SC22_ST398
ERR7168450_Escherichia_coli-SC46_ST746	ERR7168450	PKTANAMR8762321	16PP00678	outpatients	NA	primary	manga_mandi_hospital	rectal_swab	17-May-16	Escherichia_coli	SC46_ST746
ERR7168450_Escherichia_coli-SC4_ST10	ERR7168450	PKTANAMR8762321	16PP00678	outpatients	NA	primary	manga_mandi_hospital	rectal_swab	17-May-16	Escherichia_coli	SC4_ST10
ERR7168450_Escherichia_coli-SC90_ST685	ERR7168450	PKTANAMR8762321	16PP00678	outpatients	NA	primary	manga_mandi_hospital	rectal_swab	17-May-16	Escherichia_coli	SC90_ST685
ERR7168450_Escherichia_coli-SC94_ST757	ERR7168450	PKTANAMR8762321	16PP00678	outpatients	NA	primary	manga_mandi_hospital	rectal_swab	17-May-16	Escherichia_coli	SC94_ST757
ERR7168451_Escherichia_coli-SC17_ST58	ERR7168451	PKTANAMR8762906	16PP01041	outpatients	NA	control	manga_mandi_hospital	stool	24-Jun-16	Escherichia_coli	SC17_ST58
ERR7168451_Escherichia_coli-SC188_ST3076	ERR7168451	PKTANAMR8762906	16PP01041	outpatients	NA	control	manga_mandi_hospital	stool	24-Jun-16	Escherichia_coli	SC188_ST3076
ERR7168451_Escherichia_coli-SC22_ST398	ERR7168451	PKTANAMR8762906	16PP01041	outpatients	NA	control	manga_mandi_hospital	stool	24-Jun-16	Escherichia_coli	SC22_ST398
ERR7168451_Escherichia_coli-SC34_ST641	ERR7168451	PKTANAMR8762906	16PP01041	outpatients	NA	control	manga_mandi_hospital	stool	24-Jun-16	Escherichia_coli	SC34_ST641
ERR7168451_Escherichia_coli-SC46_ST746	ERR7168451	PKTANAMR8762906	16PP01041	outpatients	NA	control	manga_mandi_hospital	stool	24-Jun-16	Escherichia_coli	SC46_ST746
ERR7168451_Escherichia_coli-SC4_ST10	ERR7168451	PKTANAMR8762906	16PP01041	outpatients	NA	control	manga_mandi_hospital	stool	24-Jun-16	Escherichia_coli	SC4_ST10
ERR7168451_Escherichia_coli-SC57_ST154	ERR7168451	PKTANAMR8762906	16PP01041	outpatients	NA	control	manga_mandi_hospital	stool	24-Jun-16	Escherichia_coli	SC57_ST154
ERR7168451_Escherichia_coli-SC58_ST2773	ERR7168451	PKTANAMR8762906	16PP01041	outpatients	NA	control	manga_mandi_hospital	stool	24-Jun-16	Escherichia_coli	SC58_ST2773
ERR7168451_Escherichia_coli-SC74_ST540	ERR7168451	PKTANAMR8762906	16PP01041	outpatients	NA	control	manga_mandi_hospital	stool	24-Jun-16	Escherichia_coli	SC74_ST540
ERR7168451_Escherichia_coli-SC75_ST940	ERR7168451	PKTANAMR8762906	16PP01041	outpatients	NA	control	manga_mandi_hospital	stool	24-Jun-16	Escherichia_coli	SC75_ST940
ERR7168453_Escherichia_coli-SC12_ST410	ERR7168453	PKTANAMR8762327	16PP00655	outpatients	NA	primary	manga_mandi_hospital	rectal_swab	18-May-16	Escherichia_coli	SC12_ST410
ERR7168453_Escherichia_coli-SC17_ST58	ERR7168453	PKTANAMR8762327	16PP00655	outpatients	NA	primary	manga_mandi_hospital	rectal_swab	18-May-16	Escherichia_coli	SC17_ST58
ERR7168453_Escherichia_coli-SC43_ST206	ERR7168453	PKTANAMR8762327	16PP00655	outpatients	NA	primary	manga_mandi_hospital	rectal_swab	18-May-16	Escherichia_coli	SC43_ST206
ERR7168453_Escherichia_coli-SC4_ST10	ERR7168453	PKTANAMR8762327	16PP00655	outpatients	NA	primary	manga_mandi_hospital	rectal_swab	18-May-16	Escherichia_coli	SC4_ST10
ERR7168455_Escherichia_coli-SC144_ST515	ERR7168455	PKTANAMR8762328	16PP00656	outpatients	NA	primary	manga_mandi_hospital	rectal_swab	18-May-16	Escherichia_coli	SC144_ST515
ERR7168455_Escherichia_coli-SC215_ST195	ERR7168455	PKTANAMR8762328	16PP00656	outpatients	NA	primary	manga_mandi_hospital	rectal_swab	18-May-16	Escherichia_coli	SC215_ST195
ERR7168455_Escherichia_coli-SC46_ST746	ERR7168455	PKTANAMR8762328	16PP00656	outpatients	NA	primary	manga_mandi_hospital	rectal_swab	18-May-16	Escherichia_coli	SC46_ST746
ERR7168455_Escherichia_coli-SC4_ST10	ERR7168455	PKTANAMR8762328	16PP00656	outpatients	NA	primary	manga_mandi_hospital	rectal_swab	18-May-16	Escherichia_coli	SC4_ST10
ERR7168455_Escherichia_coli-SC89_ST542	ERR7168455	PKTANAMR8762328	16PP00656	outpatients	NA	primary	manga_mandi_hospital	rectal_swab	18-May-16	Escherichia_coli	SC89_ST542
ERR7168455_Escherichia_coli-SC90_ST685	ERR7168455	PKTANAMR8762328	16PP00656	outpatients	NA	primary	manga_mandi_hospital	rectal_swab	18-May-16	Escherichia_coli	SC90_ST685
ERR7168457_Escherichia_coli-SC17_ST58	ERR7168457	PKTANAMR8762342	16PP00741	outpatients	NA	primary	manga_mandi_hospital	rectal_swab	19-May-16	Escherichia_coli	SC17_ST58
ERR7168457_Escherichia_coli-SC22_ST398	ERR7168457	PKTANAMR8762342	16PP00741	outpatients	NA	primary	manga_mandi_hospital	rectal_swab	19-May-16	Escherichia_coli	SC22_ST398
ERR7168457_Escherichia_coli-SC232_ST181	ERR7168457	PKTANAMR8762342	16PP00741	outpatients	NA	primary	manga_mandi_hospital	rectal_swab	19-May-16	Escherichia_coli	SC232_ST181
ERR7168457_Escherichia_coli-SC43_ST206	ERR7168457	PKTANAMR8762342	16PP00741	outpatients	NA	primary	manga_mandi_hospital	rectal_swab	19-May-16	Escherichia_coli	SC43_ST206
ERR7168457_Escherichia_coli-SC4_ST10	ERR7168457	PKTANAMR8762342	16PP00741	outpatients	NA	primary	manga_mandi_hospital	rectal_swab	19-May-16	Escherichia_coli	SC4_ST10
ERR7168457_Escherichia_coli-SC67_ST381	ERR7168457	PKTANAMR8762342	16PP00741	outpatients	NA	primary	manga_mandi_hospital	rectal_swab	19-May-16	Escherichia_coli	SC67_ST381
ERR7168457_Escherichia_coli-SC74_ST540	ERR7168457	PKTANAMR8762342	16PP00741	outpatients	NA	primary	manga_mandi_hospital	rectal_swab	19-May-16	Escherichia_coli	SC74_ST540
ERR7168457_Escherichia_coli-SC90_ST685	ERR7168457	PKTANAMR8762342	16PP00741	outpatients	NA	primary	manga_mandi_hospital	rectal_swab	19-May-16	Escherichia_coli	SC90_ST685
ERR7168457_Escherichia_coli-SC94_ST757	ERR7168457	PKTANAMR8762342	16PP00741	outpatients	NA	primary	manga_mandi_hospital	rectal_swab	19-May-16	Escherichia_coli	SC94_ST757
ERR7168457_Escherichia_coli-SC96_ST4038	ERR7168457	PKTANAMR8762342	16PP00741	outpatients	NA	primary	manga_mandi_hospital	rectal_swab	19-May-16	Escherichia_coli	SC96_ST4038
ERR7168458_Escherichia_coli-SC117_ST226	ERR7168458	PKTANAMR8762931	16PP01113	outpatients	NA	control	manga_mandi_hospital	stool	27-Jun-16	Escherichia_coli	SC117_ST226
ERR7168458_Escherichia_coli-SC169_ST361	ERR7168458	PKTANAMR8762931	16PP01113	outpatients	NA	control	manga_mandi_hospital	stool	27-Jun-16	Escherichia_coli	SC169_ST361
ERR7168458_Escherichia_coli-SC22_ST398	ERR7168458	PKTANAMR8762931	16PP01113	outpatients	NA	control	manga_mandi_hospital	stool	27-Jun-16	Escherichia_coli	SC22_ST398
ERR7168458_Escherichia_coli-SC232_ST181	ERR7168458	PKTANAMR8762931	16PP01113	outpatients	NA	control	manga_mandi_hospital	stool	27-Jun-16	Escherichia_coli	SC232_ST181
ERR7168458_Escherichia_coli-SC43_ST206	ERR7168458	PKTANAMR8762931	16PP01113	outpatients	NA	control	manga_mandi_hospital	stool	27-Jun-16	Escherichia_coli	SC43_ST206
ERR7168458_Escherichia_coli-SC46_ST746	ERR7168458	PKTANAMR8762931	16PP01113	outpatients	NA	control	manga_mandi_hospital	stool	27-Jun-16	Escherichia_coli	SC46_ST746
ERR7168458_Escherichia_coli-SC4_ST10	ERR7168458	PKTANAMR8762931	16PP01113	outpatients	NA	control	manga_mandi_hospital	stool	27-Jun-16	Escherichia_coli	SC4_ST10
ERR7168458_Escherichia_coli-SC69_ST349	ERR7168458	PKTANAMR8762931	16PP01113	outpatients	NA	control	manga_mandi_hospital	stool	27-Jun-16	Escherichia_coli	SC69_ST349
ERR7168458_Escherichia_coli-SC74_ST540	ERR7168458	PKTANAMR8762931	16PP01113	outpatients	NA	control	manga_mandi_hospital	stool	27-Jun-16	Escherichia_coli	SC74_ST540
ERR7168458_Escherichia_coli-SC90_ST685	ERR7168458	PKTANAMR8762931	16PP01113	outpatients	NA	control	manga_mandi_hospital	stool	27-Jun-16	Escherichia_coli	SC90_ST685
ERR7168459_Escherichia_coli-SC12_ST410	ERR7168459	PKTANAMR8762353	16PP00735	outpatients	NA	primary	manga_mandi_hospital	rectal_swab	20-May-16	Escherichia_coli	SC12_ST410
ERR7168459_Escherichia_coli-SC17_ST58	ERR7168459	PKTANAMR8762353	16PP00735	outpatients	NA	primary	manga_mandi_hospital	rectal_swab	20-May-16	Escherichia_coli	SC17_ST58
ERR7168459_Escherichia_coli-SC235_ST2797	ERR7168459	PKTANAMR8762353	16PP00735	outpatients	NA	primary	manga_mandi_hospital	rectal_swab	20-May-16	Escherichia_coli	SC235_ST2797
ERR7168459_Escherichia_coli-SC52_ST295	ERR7168459	PKTANAMR8762353	16PP00735	outpatients	NA	primary	manga_mandi_hospital	rectal_swab	20-May-16	Escherichia_coli	SC52_ST295
ERR7168459_Escherichia_coli-SC55_ST906	ERR7168459	PKTANAMR8762353	16PP00735	outpatients	NA	primary	manga_mandi_hospital	rectal_swab	20-May-16	Escherichia_coli	SC55_ST906
ERR7168460_Escherichia_coli-SC158_ST120	ERR7168460	PKTANAMR8762933	16PP01132	outpatients	NA	control	manga_mandi_hospital	stool	27-Jun-16	Escherichia_coli	SC158_ST120
ERR7168460_Escherichia_coli-SC17_ST58	ERR7168460	PKTANAMR8762933	16PP01132	outpatients	NA	control	manga_mandi_hospital	stool	27-Jun-16	Escherichia_coli	SC17_ST58
ERR7168460_Escherichia_coli-SC28_ST101	ERR7168460	PKTANAMR8762933	16PP01132	outpatients	NA	control	manga_mandi_hospital	stool	27-Jun-16	Escherichia_coli	SC28_ST101
ERR7168460_Escherichia_coli-SC4_ST10	ERR7168460	PKTANAMR8762933	16PP01132	outpatients	NA	control	manga_mandi_hospital	stool	27-Jun-16	Escherichia_coli	SC4_ST10
ERR7168460_Escherichia_coli-SC74_ST540	ERR7168460	PKTANAMR8762933	16PP01132	outpatients	NA	control	manga_mandi_hospital	stool	27-Jun-16	Escherichia_coli	SC74_ST540
ERR7168460_Escherichia_coli-SC75_ST940	ERR7168460	PKTANAMR8762933	16PP01132	outpatients	NA	control	manga_mandi_hospital	stool	27-Jun-16	Escherichia_coli	SC75_ST940
ERR7168461_Escherichia_coli-SC117_ST226	ERR7168461	PKTANAMR8762357	16PP00771	outpatients	NA	primary	manga_mandi_hospital	rectal_swab	20-May-16	Escherichia_coli	SC117_ST226
ERR7168461_Escherichia_coli-SC17_ST58	ERR7168461	PKTANAMR8762357	16PP00771	outpatients	NA	primary	manga_mandi_hospital	rectal_swab	20-May-16	Escherichia_coli	SC17_ST58
ERR7168461_Escherichia_coli-SC215_ST195	ERR7168461	PKTANAMR8762357	16PP00771	outpatients	NA	primary	manga_mandi_hospital	rectal_swab	20-May-16	Escherichia_coli	SC215_ST195
ERR7168461_Escherichia_coli-SC22_ST398	ERR7168461	PKTANAMR8762357	16PP00771	outpatients	NA	primary	manga_mandi_hospital	rectal_swab	20-May-16	Escherichia_coli	SC22_ST398
ERR7168461_Escherichia_coli-SC232_ST181	ERR7168461	PKTANAMR8762357	16PP00771	outpatients	NA	primary	manga_mandi_hospital	rectal_swab	20-May-16	Escherichia_coli	SC232_ST181
ERR7168461_Escherichia_coli-SC234_ST1115	ERR7168461	PKTANAMR8762357	16PP00771	outpatients	NA	primary	manga_mandi_hospital	rectal_swab	20-May-16	Escherichia_coli	SC234_ST1115
ERR7168461_Escherichia_coli-SC331_ST5416	ERR7168461	PKTANAMR8762357	16PP00771	outpatients	NA	primary	manga_mandi_hospital	rectal_swab	20-May-16	Escherichia_coli	SC331_ST5416
ERR7168461_Escherichia_coli-SC334_STnew_alleles	ERR7168461	PKTANAMR8762357	16PP00771	outpatients	NA	primary	manga_mandi_hospital	rectal_swab	20-May-16	Escherichia_coli	SC334_STnew_alleles
ERR7168461_Escherichia_coli-SC335_STnew_alleles	ERR7168461	PKTANAMR8762357	16PP00771	outpatients	NA	primary	manga_mandi_hospital	rectal_swab	20-May-16	Escherichia_coli	SC335_STnew_alleles
ERR7168461_Escherichia_coli-SC43_ST206	ERR7168461	PKTANAMR8762357	16PP00771	outpatients	NA	primary	manga_mandi_hospital	rectal_swab	20-May-16	Escherichia_coli	SC43_ST206
ERR7168461_Escherichia_coli-SC46_ST746	ERR7168461	PKTANAMR8762357	16PP00771	outpatients	NA	primary	manga_mandi_hospital	rectal_swab	20-May-16	Escherichia_coli	SC46_ST746
ERR7168461_Escherichia_coli-SC47_ST6	ERR7168461	PKTANAMR8762357	16PP00771	outpatients	NA	primary	manga_mandi_hospital	rectal_swab	20-May-16	Escherichia_coli	SC47_ST6
ERR7168461_Escherichia_coli-SC4_ST10	ERR7168461	PKTANAMR8762357	16PP00771	outpatients	NA	primary	manga_mandi_hospital	rectal_swab	20-May-16	Escherichia_coli	SC4_ST10
ERR7168461_Escherichia_coli-SC65_ST399	ERR7168461	PKTANAMR8762357	16PP00771	outpatients	NA	primary	manga_mandi_hospital	rectal_swab	20-May-16	Escherichia_coli	SC65_ST399
ERR7168461_Escherichia_coli-SC70_ST607	ERR7168461	PKTANAMR8762357	16PP00771	outpatients	NA	primary	manga_mandi_hospital	rectal_swab	20-May-16	Escherichia_coli	SC70_ST607
ERR7168461_Escherichia_coli-SC74_ST540	ERR7168461	PKTANAMR8762357	16PP00771	outpatients	NA	primary	manga_mandi_hospital	rectal_swab	20-May-16	Escherichia_coli	SC74_ST540
ERR7168461_Escherichia_coli-SC89_ST542	ERR7168461	PKTANAMR8762357	16PP00771	outpatients	NA	primary	manga_mandi_hospital	rectal_swab	20-May-16	Escherichia_coli	SC89_ST542
ERR7168463_Escherichia_coli-SC117_ST226	ERR7168463	PKTANAMR8762359	16PP00757	outpatients	NA	primary	manga_mandi_hospital	rectal_swab	21-May-16	Escherichia_coli	SC117_ST226
ERR7168463_Escherichia_coli-SC169_ST361	ERR7168463	PKTANAMR8762359	16PP00757	outpatients	NA	primary	manga_mandi_hospital	rectal_swab	21-May-16	Escherichia_coli	SC169_ST361
ERR7168463_Escherichia_coli-SC17_ST58	ERR7168463	PKTANAMR8762359	16PP00757	outpatients	NA	primary	manga_mandi_hospital	rectal_swab	21-May-16	Escherichia_coli	SC17_ST58
ERR7168463_Escherichia_coli-SC22_ST398	ERR7168463	PKTANAMR8762359	16PP00757	outpatients	NA	primary	manga_mandi_hospital	rectal_swab	21-May-16	Escherichia_coli	SC22_ST398
ERR7168463_Escherichia_coli-SC232_ST181	ERR7168463	PKTANAMR8762359	16PP00757	outpatients	NA	primary	manga_mandi_hospital	rectal_swab	21-May-16	Escherichia_coli	SC232_ST181
ERR7168463_Escherichia_coli-SC24_ST443	ERR7168463	PKTANAMR8762359	16PP00757	outpatients	NA	primary	manga_mandi_hospital	rectal_swab	21-May-16	Escherichia_coli	SC24_ST443
ERR7168463_Escherichia_coli-SC335_STnew_alleles	ERR7168463	PKTANAMR8762359	16PP00757	outpatients	NA	primary	manga_mandi_hospital	rectal_swab	21-May-16	Escherichia_coli	SC335_STnew_alleles
ERR7168463_Escherichia_coli-SC46_ST746	ERR7168463	PKTANAMR8762359	16PP00757	outpatients	NA	primary	manga_mandi_hospital	rectal_swab	21-May-16	Escherichia_coli	SC46_ST746
ERR7168463_Escherichia_coli-SC4_ST10	ERR7168463	PKTANAMR8762359	16PP00757	outpatients	NA	primary	manga_mandi_hospital	rectal_swab	21-May-16	Escherichia_coli	SC4_ST10
ERR7168463_Escherichia_coli-SC71_ST182	ERR7168463	PKTANAMR8762359	16PP00757	outpatients	NA	primary	manga_mandi_hospital	rectal_swab	21-May-16	Escherichia_coli	SC71_ST182
ERR7168463_Escherichia_coli-SC74_ST540	ERR7168463	PKTANAMR8762359	16PP00757	outpatients	NA	primary	manga_mandi_hospital	rectal_swab	21-May-16	Escherichia_coli	SC74_ST540
ERR7168463_Escherichia_coli-SC90_ST685	ERR7168463	PKTANAMR8762359	16PP00757	outpatients	NA	primary	manga_mandi_hospital	rectal_swab	21-May-16	Escherichia_coli	SC90_ST685
ERR7168463_Escherichia_coli-SC99_ST1727	ERR7168463	PKTANAMR8762359	16PP00757	outpatients	NA	primary	manga_mandi_hospital	rectal_swab	21-May-16	Escherichia_coli	SC99_ST1727
ERR7168464_Escherichia_coli-SC22_ST398	ERR7168464	PKTANAMR8762364	16PP00790	outpatients	NA	primary	manga_mandi_hospital	rectal_swab	21-May-16	Escherichia_coli	SC22_ST398
ERR7168464_Escherichia_coli-SC28_ST101	ERR7168464	PKTANAMR8762364	16PP00790	outpatients	NA	primary	manga_mandi_hospital	rectal_swab	21-May-16	Escherichia_coli	SC28_ST101
ERR7168464_Escherichia_coli-SC43_ST206	ERR7168464	PKTANAMR8762364	16PP00790	outpatients	NA	primary	manga_mandi_hospital	rectal_swab	21-May-16	Escherichia_coli	SC43_ST206
ERR7168464_Escherichia_coli-SC4_ST10	ERR7168464	PKTANAMR8762364	16PP00790	outpatients	NA	primary	manga_mandi_hospital	rectal_swab	21-May-16	Escherichia_coli	SC4_ST10
ERR7168464_Escherichia_coli-SC51_ST93	ERR7168464	PKTANAMR8762364	16PP00790	outpatients	NA	primary	manga_mandi_hospital	rectal_swab	21-May-16	Escherichia_coli	SC51_ST93
ERR7168464_Escherichia_coli-SC77_ST409	ERR7168464	PKTANAMR8762364	16PP00790	outpatients	NA	primary	manga_mandi_hospital	rectal_swab	21-May-16	Escherichia_coli	SC77_ST409
ERR7168464_Escherichia_coli-SC89_ST542	ERR7168464	PKTANAMR8762364	16PP00790	outpatients	NA	primary	manga_mandi_hospital	rectal_swab	21-May-16	Escherichia_coli	SC89_ST542
ERR7168465_Escherichia_coli-SC2_ST131	ERR7168465	PKTANAMR8762945	16PP01163	outpatients	NA	control	manga_mandi_hospital	stool	24-Jun-16	Escherichia_coli	SC2_ST131
ERR7168466_Escherichia_coli-SC117_ST226	ERR7168466	PKTANAMR8762951	16PP00907	community	2	NA	punjab_university	stool	31-Mar-16	Escherichia_coli	SC117_ST226
ERR7168466_Escherichia_coli-SC143_ST1684	ERR7168466	PKTANAMR8762951	16PP00907	community	2	NA	punjab_university	stool	31-Mar-16	Escherichia_coli	SC143_ST1684
ERR7168466_Escherichia_coli-SC16_ST38	ERR7168466	PKTANAMR8762951	16PP00907	community	2	NA	punjab_university	stool	31-Mar-16	Escherichia_coli	SC16_ST38
ERR7168466_Escherichia_coli-SC43_ST206	ERR7168466	PKTANAMR8762951	16PP00907	community	2	NA	punjab_university	stool	31-Mar-16	Escherichia_coli	SC43_ST206
ERR7168466_Escherichia_coli-SC4_ST10	ERR7168466	PKTANAMR8762951	16PP00907	community	2	NA	punjab_university	stool	31-Mar-16	Escherichia_coli	SC4_ST10
ERR7168466_Escherichia_coli-SC51_ST93	ERR7168466	PKTANAMR8762951	16PP00907	community	2	NA	punjab_university	stool	31-Mar-16	Escherichia_coli	SC51_ST93
ERR7168466_Escherichia_coli-SC80_ST7077	ERR7168466	PKTANAMR8762951	16PP00907	community	2	NA	punjab_university	stool	31-Mar-16	Escherichia_coli	SC80_ST7077
ERR7168466_Escherichia_coli-SC89_ST542	ERR7168466	PKTANAMR8762951	16PP00907	community	2	NA	punjab_university	stool	31-Mar-16	Escherichia_coli	SC89_ST542
ERR7168467_Escherichia_coli-SC4_ST10	ERR7168467	PKTANAMR8761982	16PP00065	outpatients	NA	primary	manga_mandi_hospital	rectal_swab	08-Apr-16	Escherichia_coli	SC4_ST10
ERR7168468_Escherichia_coli-SC4_ST10	ERR7168468	PKTANAMR8762956	16PP00918	community	3	NA	punjab_university	stool	31-Mar-16	Escherichia_coli	SC4_ST10
ERR7168469_Escherichia_coli-SC22_ST398	ERR7168469	PKTANAMR8761983	16PP00064	outpatients	NA	primary	manga_mandi_hospital	rectal_swab	08-Apr-16	Escherichia_coli	SC22_ST398
ERR7168469_Escherichia_coli-SC232_ST181	ERR7168469	PKTANAMR8761983	16PP00064	outpatients	NA	primary	manga_mandi_hospital	rectal_swab	08-Apr-16	Escherichia_coli	SC232_ST181
ERR7168469_Escherichia_coli-SC4_ST10	ERR7168469	PKTANAMR8761983	16PP00064	outpatients	NA	primary	manga_mandi_hospital	rectal_swab	08-Apr-16	Escherichia_coli	SC4_ST10
ERR7168469_Escherichia_coli-SC70_ST607	ERR7168469	PKTANAMR8761983	16PP00064	outpatients	NA	primary	manga_mandi_hospital	rectal_swab	08-Apr-16	Escherichia_coli	SC70_ST607
ERR7168469_Escherichia_coli-SC74_ST540	ERR7168469	PKTANAMR8761983	16PP00064	outpatients	NA	primary	manga_mandi_hospital	rectal_swab	08-Apr-16	Escherichia_coli	SC74_ST540
ERR7168469_Escherichia_coli-SC90_ST685	ERR7168469	PKTANAMR8761983	16PP00064	outpatients	NA	primary	manga_mandi_hospital	rectal_swab	08-Apr-16	Escherichia_coli	SC90_ST685
ERR7168470_Escherichia_coli-SC141_ST6260	ERR7168470	PKTANAMR8762967	16PP00950	community	6	NA	shadi_kui	stool	03-Apr-16	Escherichia_coli	SC141_ST6260
ERR7168470_Escherichia_coli-SC155_ST96	ERR7168470	PKTANAMR8762967	16PP00950	community	6	NA	shadi_kui	stool	03-Apr-16	Escherichia_coli	SC155_ST96
ERR7168470_Escherichia_coli-SC17_ST58	ERR7168470	PKTANAMR8762967	16PP00950	community	6	NA	shadi_kui	stool	03-Apr-16	Escherichia_coli	SC17_ST58
ERR7168470_Escherichia_coli-SC22_ST398	ERR7168470	PKTANAMR8762967	16PP00950	community	6	NA	shadi_kui	stool	03-Apr-16	Escherichia_coli	SC22_ST398
ERR7168470_Escherichia_coli-SC232_ST181	ERR7168470	PKTANAMR8762967	16PP00950	community	6	NA	shadi_kui	stool	03-Apr-16	Escherichia_coli	SC232_ST181
ERR7168470_Escherichia_coli-SC25_ST517	ERR7168470	PKTANAMR8762967	16PP00950	community	6	NA	shadi_kui	stool	03-Apr-16	Escherichia_coli	SC25_ST517
ERR7168470_Escherichia_coli-SC28_ST101	ERR7168470	PKTANAMR8762967	16PP00950	community	6	NA	shadi_kui	stool	03-Apr-16	Escherichia_coli	SC28_ST101
ERR7168470_Escherichia_coli-SC52_ST295	ERR7168470	PKTANAMR8762967	16PP00950	community	6	NA	shadi_kui	stool	03-Apr-16	Escherichia_coli	SC52_ST295
ERR7168470_Escherichia_coli-SC58_ST2773	ERR7168470	PKTANAMR8762967	16PP00950	community	6	NA	shadi_kui	stool	03-Apr-16	Escherichia_coli	SC58_ST2773
ERR7168470_Escherichia_coli-SC90_ST685	ERR7168470	PKTANAMR8762967	16PP00950	community	6	NA	shadi_kui	stool	03-Apr-16	Escherichia_coli	SC90_ST685
ERR7168470_Escherichia_coli-SC99_ST1727	ERR7168470	PKTANAMR8762967	16PP00950	community	6	NA	shadi_kui	stool	03-Apr-16	Escherichia_coli	SC99_ST1727
ERR7168471_Escherichia_coli-SC117_ST226	ERR7168471	PKTANAMR8761984	16PP00060	outpatients	NA	primary	manga_mandi_hospital	rectal_swab	08-Apr-16	Escherichia_coli	SC117_ST226
ERR7168471_Escherichia_coli-SC123_ST1308	ERR7168471	PKTANAMR8761984	16PP00060	outpatients	NA	primary	manga_mandi_hospital	rectal_swab	08-Apr-16	Escherichia_coli	SC123_ST1308
ERR7168471_Escherichia_coli-SC17_ST58	ERR7168471	PKTANAMR8761984	16PP00060	outpatients	NA	primary	manga_mandi_hospital	rectal_swab	08-Apr-16	Escherichia_coli	SC17_ST58
ERR7168471_Escherichia_coli-SC22_ST398	ERR7168471	PKTANAMR8761984	16PP00060	outpatients	NA	primary	manga_mandi_hospital	rectal_swab	08-Apr-16	Escherichia_coli	SC22_ST398
ERR7168471_Escherichia_coli-SC34_ST641	ERR7168471	PKTANAMR8761984	16PP00060	outpatients	NA	primary	manga_mandi_hospital	rectal_swab	08-Apr-16	Escherichia_coli	SC34_ST641
ERR7168471_Escherichia_coli-SC4_ST10	ERR7168471	PKTANAMR8761984	16PP00060	outpatients	NA	primary	manga_mandi_hospital	rectal_swab	08-Apr-16	Escherichia_coli	SC4_ST10
ERR7168471_Escherichia_coli-SC52_ST295	ERR7168471	PKTANAMR8761984	16PP00060	outpatients	NA	primary	manga_mandi_hospital	rectal_swab	08-Apr-16	Escherichia_coli	SC52_ST295
ERR7168471_Escherichia_coli-SC74_ST540	ERR7168471	PKTANAMR8761984	16PP00060	outpatients	NA	primary	manga_mandi_hospital	rectal_swab	08-Apr-16	Escherichia_coli	SC74_ST540
ERR7168471_Escherichia_coli-SC75_ST940	ERR7168471	PKTANAMR8761984	16PP00060	outpatients	NA	primary	manga_mandi_hospital	rectal_swab	08-Apr-16	Escherichia_coli	SC75_ST940
ERR7168472_Escherichia_coli-SC22_ST398	ERR7168472	PKTANAMR8762997	16PP00962	community	19	NA	shadi_kui	stool	03-Apr-16	Escherichia_coli	SC22_ST398
ERR7168472_Escherichia_coli-SC232_ST181	ERR7168472	PKTANAMR8762997	16PP00962	community	19	NA	shadi_kui	stool	03-Apr-16	Escherichia_coli	SC232_ST181
ERR7168472_Escherichia_coli-SC4_ST10	ERR7168472	PKTANAMR8762997	16PP00962	community	19	NA	shadi_kui	stool	03-Apr-16	Escherichia_coli	SC4_ST10
ERR7168472_Escherichia_coli-SC74_ST540	ERR7168472	PKTANAMR8762997	16PP00962	community	19	NA	shadi_kui	stool	03-Apr-16	Escherichia_coli	SC74_ST540
ERR7168472_Escherichia_coli-SC90_ST685	ERR7168472	PKTANAMR8762997	16PP00962	community	19	NA	shadi_kui	stool	03-Apr-16	Escherichia_coli	SC90_ST685
ERR7168473_Escherichia_coli-SC4_ST10	ERR7168473	PKTANAMR8761986	16PP00062	outpatients	NA	primary	manga_mandi_hospital	rectal_swab	08-Apr-16	Escherichia_coli	SC4_ST10
ERR7168473_Escherichia_coli-SC74_ST540	ERR7168473	PKTANAMR8761986	16PP00062	outpatients	NA	primary	manga_mandi_hospital	rectal_swab	08-Apr-16	Escherichia_coli	SC74_ST540
ERR7168474_Escherichia_coli-SC215_ST195	ERR7168474	PKTANAMR8762999	16PP00957	community	20	NA	shadi_kui	stool	03-Apr-16	Escherichia_coli	SC215_ST195
ERR7168474_Escherichia_coli-SC22_ST398	ERR7168474	PKTANAMR8762999	16PP00957	community	20	NA	shadi_kui	stool	03-Apr-16	Escherichia_coli	SC22_ST398
ERR7168474_Escherichia_coli-SC43_ST206	ERR7168474	PKTANAMR8762999	16PP00957	community	20	NA	shadi_kui	stool	03-Apr-16	Escherichia_coli	SC43_ST206
ERR7168474_Escherichia_coli-SC46_ST746	ERR7168474	PKTANAMR8762999	16PP00957	community	20	NA	shadi_kui	stool	03-Apr-16	Escherichia_coli	SC46_ST746
ERR7168474_Escherichia_coli-SC4_ST10	ERR7168474	PKTANAMR8762999	16PP00957	community	20	NA	shadi_kui	stool	03-Apr-16	Escherichia_coli	SC4_ST10
ERR7168474_Escherichia_coli-SC70_ST607	ERR7168474	PKTANAMR8762999	16PP00957	community	20	NA	shadi_kui	stool	03-Apr-16	Escherichia_coli	SC70_ST607
ERR7168474_Escherichia_coli-SC89_ST542	ERR7168474	PKTANAMR8762999	16PP00957	community	20	NA	shadi_kui	stool	03-Apr-16	Escherichia_coli	SC89_ST542
ERR7168475_Escherichia_coli-SC147_ST2178	ERR7168475	PKTANAMR8761987	16PP00059	outpatients	NA	primary	manga_mandi_hospital	rectal_swab	08-Apr-16	Escherichia_coli	SC147_ST2178
ERR7168475_Escherichia_coli-SC24_ST443	ERR7168475	PKTANAMR8761987	16PP00059	outpatients	NA	primary	manga_mandi_hospital	rectal_swab	08-Apr-16	Escherichia_coli	SC24_ST443
ERR7168475_Escherichia_coli-SC42_ST678	ERR7168475	PKTANAMR8761987	16PP00059	outpatients	NA	primary	manga_mandi_hospital	rectal_swab	08-Apr-16	Escherichia_coli	SC42_ST678
ERR7168475_Escherichia_coli-SC45_ST297	ERR7168475	PKTANAMR8761987	16PP00059	outpatients	NA	primary	manga_mandi_hospital	rectal_swab	08-Apr-16	Escherichia_coli	SC45_ST297
ERR7168475_Escherichia_coli-SC4_ST10	ERR7168475	PKTANAMR8761987	16PP00059	outpatients	NA	primary	manga_mandi_hospital	rectal_swab	08-Apr-16	Escherichia_coli	SC4_ST10
ERR7168475_Escherichia_coli-SC58_ST2773	ERR7168475	PKTANAMR8761987	16PP00059	outpatients	NA	primary	manga_mandi_hospital	rectal_swab	08-Apr-16	Escherichia_coli	SC58_ST2773
ERR7168475_Escherichia_coli-SC96_ST4038	ERR7168475	PKTANAMR8761987	16PP00059	outpatients	NA	primary	manga_mandi_hospital	rectal_swab	08-Apr-16	Escherichia_coli	SC96_ST4038
ERR7168475_Escherichia_coli-SC99_ST1727	ERR7168475	PKTANAMR8761987	16PP00059	outpatients	NA	primary	manga_mandi_hospital	rectal_swab	08-Apr-16	Escherichia_coli	SC99_ST1727
ERR7168477_Escherichia_coli-SC24_ST443	ERR7168477	PKTANAMR8761988	16PP00058	outpatients	NA	primary	manga_mandi_hospital	rectal_swab	08-Apr-16	Escherichia_coli	SC24_ST443
ERR7168477_Escherichia_coli-SC6_ST69	ERR7168477	PKTANAMR8761988	16PP00058	outpatients	NA	primary	manga_mandi_hospital	rectal_swab	08-Apr-16	Escherichia_coli	SC6_ST69
ERR7168478_Escherichia_coli-SC25_ST517	ERR7168478	PKTANAMR8761990	16PP00050	outpatients	NA	primary	manga_mandi_hospital	rectal_swab	09-Apr-16	Escherichia_coli	SC25_ST517
ERR7168478_Escherichia_coli-SC376_ST2064	ERR7168478	PKTANAMR8761990	16PP00050	outpatients	NA	primary	manga_mandi_hospital	rectal_swab	09-Apr-16	Escherichia_coli	SC376_ST2064
ERR7168478_Escherichia_coli-SC43_ST206	ERR7168478	PKTANAMR8761990	16PP00050	outpatients	NA	primary	manga_mandi_hospital	rectal_swab	09-Apr-16	Escherichia_coli	SC43_ST206
ERR7168478_Escherichia_coli-SC90_ST685	ERR7168478	PKTANAMR8761990	16PP00050	outpatients	NA	primary	manga_mandi_hospital	rectal_swab	09-Apr-16	Escherichia_coli	SC90_ST685
ERR7168479_Escherichia_coli-SC75_ST940	ERR7168479	PKTANAMR8763029	16PP00971	community	28	NA	changa-manga	stool	07-May-16	Escherichia_coli	SC75_ST940
ERR7168480_Escherichia_coli-SC10_ST17	ERR7168480	PKTANAMR8761992	16PP00052	outpatients	NA	primary	manga_mandi_hospital	rectal_swab	09-Apr-16	Escherichia_coli	SC10_ST17
ERR7168480_Escherichia_coli-SC147_ST2178	ERR7168480	PKTANAMR8761992	16PP00052	outpatients	NA	primary	manga_mandi_hospital	rectal_swab	09-Apr-16	Escherichia_coli	SC147_ST2178
ERR7168480_Escherichia_coli-SC158_ST120	ERR7168480	PKTANAMR8761992	16PP00052	outpatients	NA	primary	manga_mandi_hospital	rectal_swab	09-Apr-16	Escherichia_coli	SC158_ST120
ERR7168480_Escherichia_coli-SC169_ST361	ERR7168480	PKTANAMR8761992	16PP00052	outpatients	NA	primary	manga_mandi_hospital	rectal_swab	09-Apr-16	Escherichia_coli	SC169_ST361
ERR7168480_Escherichia_coli-SC17_ST58	ERR7168480	PKTANAMR8761992	16PP00052	outpatients	NA	primary	manga_mandi_hospital	rectal_swab	09-Apr-16	Escherichia_coli	SC17_ST58
ERR7168480_Escherichia_coli-SC228_ST2425	ERR7168480	PKTANAMR8761992	16PP00052	outpatients	NA	primary	manga_mandi_hospital	rectal_swab	09-Apr-16	Escherichia_coli	SC228_ST2425
ERR7168480_Escherichia_coli-SC22_ST398	ERR7168480	PKTANAMR8761992	16PP00052	outpatients	NA	primary	manga_mandi_hospital	rectal_swab	09-Apr-16	Escherichia_coli	SC22_ST398
ERR7168480_Escherichia_coli-SC231_ST2522	ERR7168480	PKTANAMR8761992	16PP00052	outpatients	NA	primary	manga_mandi_hospital	rectal_swab	09-Apr-16	Escherichia_coli	SC231_ST2522
ERR7168480_Escherichia_coli-SC240_ST8579	ERR7168480	PKTANAMR8761992	16PP00052	outpatients	NA	primary	manga_mandi_hospital	rectal_swab	09-Apr-16	Escherichia_coli	SC240_ST8579
ERR7168480_Escherichia_coli-SC25_ST517	ERR7168480	PKTANAMR8761992	16PP00052	outpatients	NA	primary	manga_mandi_hospital	rectal_swab	09-Apr-16	Escherichia_coli	SC25_ST517
ERR7168480_Escherichia_coli-SC28_ST101	ERR7168480	PKTANAMR8761992	16PP00052	outpatients	NA	primary	manga_mandi_hospital	rectal_swab	09-Apr-16	Escherichia_coli	SC28_ST101
ERR7168480_Escherichia_coli-SC331_ST5416	ERR7168480	PKTANAMR8761992	16PP00052	outpatients	NA	primary	manga_mandi_hospital	rectal_swab	09-Apr-16	Escherichia_coli	SC331_ST5416
ERR7168480_Escherichia_coli-SC4_ST10	ERR7168480	PKTANAMR8761992	16PP00052	outpatients	NA	primary	manga_mandi_hospital	rectal_swab	09-Apr-16	Escherichia_coli	SC4_ST10
ERR7168480_Escherichia_coli-SC51_ST93	ERR7168480	PKTANAMR8761992	16PP00052	outpatients	NA	primary	manga_mandi_hospital	rectal_swab	09-Apr-16	Escherichia_coli	SC51_ST93
ERR7168480_Escherichia_coli-SC55_ST906	ERR7168480	PKTANAMR8761992	16PP00052	outpatients	NA	primary	manga_mandi_hospital	rectal_swab	09-Apr-16	Escherichia_coli	SC55_ST906
ERR7168480_Escherichia_coli-SC74_ST540	ERR7168480	PKTANAMR8761992	16PP00052	outpatients	NA	primary	manga_mandi_hospital	rectal_swab	09-Apr-16	Escherichia_coli	SC74_ST540
ERR7168480_Escherichia_coli-SC75_ST940	ERR7168480	PKTANAMR8761992	16PP00052	outpatients	NA	primary	manga_mandi_hospital	rectal_swab	09-Apr-16	Escherichia_coli	SC75_ST940
ERR7168480_Escherichia_coli-SC87_ST937	ERR7168480	PKTANAMR8761992	16PP00052	outpatients	NA	primary	manga_mandi_hospital	rectal_swab	09-Apr-16	Escherichia_coli	SC87_ST937
ERR7168480_Escherichia_coli-SC99_ST1727	ERR7168480	PKTANAMR8761992	16PP00052	outpatients	NA	primary	manga_mandi_hospital	rectal_swab	09-Apr-16	Escherichia_coli	SC99_ST1727
ERR7168481_Escherichia_coli-SC50_ST457	ERR7168481	PKTANAMR8763052	16CC01344	community	36	NA	yohanabad	stool	09-May-16	Escherichia_coli	SC50_ST457
ERR7168482_Escherichia_coli-SC117_ST226	ERR7168482	PKTANAMR8761993	16PP00066	outpatients	NA	primary	manga_mandi_hospital	rectal_swab	09-Apr-16	Escherichia_coli	SC117_ST226
ERR7168482_Escherichia_coli-SC17_ST58	ERR7168482	PKTANAMR8761993	16PP00066	outpatients	NA	primary	manga_mandi_hospital	rectal_swab	09-Apr-16	Escherichia_coli	SC17_ST58
ERR7168482_Escherichia_coli-SC22_ST398	ERR7168482	PKTANAMR8761993	16PP00066	outpatients	NA	primary	manga_mandi_hospital	rectal_swab	09-Apr-16	Escherichia_coli	SC22_ST398
ERR7168482_Escherichia_coli-SC46_ST746	ERR7168482	PKTANAMR8761993	16PP00066	outpatients	NA	primary	manga_mandi_hospital	rectal_swab	09-Apr-16	Escherichia_coli	SC46_ST746
ERR7168482_Escherichia_coli-SC4_ST10	ERR7168482	PKTANAMR8761993	16PP00066	outpatients	NA	primary	manga_mandi_hospital	rectal_swab	09-Apr-16	Escherichia_coli	SC4_ST10
ERR7168483_Escherichia_coli-SC69_ST349	ERR7168483	PKTANAMR8763061	16CC01356	community	38	NA	yohanabad	stool	09-May-16	Escherichia_coli	SC69_ST349
ERR7168483_Escherichia_coli-SC78_ST224	ERR7168483	PKTANAMR8763061	16CC01356	community	38	NA	yohanabad	stool	09-May-16	Escherichia_coli	SC78_ST224
ERR7168484_Escherichia_coli-SC17_ST58	ERR7168484	PKTANAMR8761995	16PP00068	outpatients	NA	primary	manga_mandi_hospital	rectal_swab	09-Apr-16	Escherichia_coli	SC17_ST58
ERR7168484_Escherichia_coli-SC64_ST394	ERR7168484	PKTANAMR8761995	16PP00068	outpatients	NA	primary	manga_mandi_hospital	rectal_swab	09-Apr-16	Escherichia_coli	SC64_ST394
ERR7168484_Escherichia_coli-SC81_ST13	ERR7168484	PKTANAMR8761995	16PP00068	outpatients	NA	primary	manga_mandi_hospital	rectal_swab	09-Apr-16	Escherichia_coli	SC81_ST13
ERR7168485_Escherichia_coli-SC121_ST452	ERR7168485	PKTANAMR8763065	16CC01352	community	38	NA	yohanabad	stool	09-May-16	Escherichia_coli	SC121_ST452
ERR7168485_Escherichia_coli-SC4_ST10	ERR7168485	PKTANAMR8763065	16CC01352	community	38	NA	yohanabad	stool	09-May-16	Escherichia_coli	SC4_ST10
ERR7168486_Escherichia_coli-SC121_ST452	ERR7168486	PKTANAMR8761996	16PP00070	outpatients	NA	primary	manga_mandi_hospital	rectal_swab	09-Apr-16	Escherichia_coli	SC121_ST452
ERR7168486_Escherichia_coli-SC4_ST10	ERR7168486	PKTANAMR8761996	16PP00070	outpatients	NA	primary	manga_mandi_hospital	rectal_swab	09-Apr-16	Escherichia_coli	SC4_ST10
ERR7168486_Escherichia_coli-SC70_ST607	ERR7168486	PKTANAMR8761996	16PP00070	outpatients	NA	primary	manga_mandi_hospital	rectal_swab	09-Apr-16	Escherichia_coli	SC70_ST607
ERR7168486_Escherichia_coli-SC90_ST685	ERR7168486	PKTANAMR8761996	16PP00070	outpatients	NA	primary	manga_mandi_hospital	rectal_swab	09-Apr-16	Escherichia_coli	SC90_ST685
ERR7168487_Escherichia_coli-SC117_ST226	ERR7168487	PKTANAMR8763077	16CC01369	community	44	NA	yohanabad	stool	09-May-16	Escherichia_coli	SC117_ST226
ERR7168487_Escherichia_coli-SC133_ST1434	ERR7168487	PKTANAMR8763077	16CC01369	community	44	NA	yohanabad	stool	09-May-16	Escherichia_coli	SC133_ST1434
ERR7168487_Escherichia_coli-SC22_ST398	ERR7168487	PKTANAMR8763077	16CC01369	community	44	NA	yohanabad	stool	09-May-16	Escherichia_coli	SC22_ST398
ERR7168487_Escherichia_coli-SC46_ST746	ERR7168487	PKTANAMR8763077	16CC01369	community	44	NA	yohanabad	stool	09-May-16	Escherichia_coli	SC46_ST746
ERR7168487_Escherichia_coli-SC4_ST10	ERR7168487	PKTANAMR8763077	16CC01369	community	44	NA	yohanabad	stool	09-May-16	Escherichia_coli	SC4_ST10
ERR7168487_Escherichia_coli-SC6_ST69	ERR7168487	PKTANAMR8763077	16CC01369	community	44	NA	yohanabad	stool	09-May-16	Escherichia_coli	SC6_ST69
ERR7168487_Escherichia_coli-SC74_ST540	ERR7168487	PKTANAMR8763077	16CC01369	community	44	NA	yohanabad	stool	09-May-16	Escherichia_coli	SC74_ST540
ERR7168487_Escherichia_coli-SC90_ST685	ERR7168487	PKTANAMR8763077	16CC01369	community	44	NA	yohanabad	stool	09-May-16	Escherichia_coli	SC90_ST685
ERR7168488_Escherichia_coli-SC156_ST52	ERR7168488	PKTANAMR8761997	16PP00095	outpatients	NA	primary	manga_mandi_hospital	rectal_swab	12-Apr-16	Escherichia_coli	SC156_ST52
ERR7168488_Escherichia_coli-SC22_ST398	ERR7168488	PKTANAMR8761997	16PP00095	outpatients	NA	primary	manga_mandi_hospital	rectal_swab	12-Apr-16	Escherichia_coli	SC22_ST398
ERR7168488_Escherichia_coli-SC4_ST10	ERR7168488	PKTANAMR8761997	16PP00095	outpatients	NA	primary	manga_mandi_hospital	rectal_swab	12-Apr-16	Escherichia_coli	SC4_ST10
ERR7168490_Escherichia_coli-SC4_ST10	ERR7168490	PKTANAMR8761998	16PP00096	outpatients	NA	primary	manga_mandi_hospital	rectal_swab	12-Apr-16	Escherichia_coli	SC4_ST10
ERR7168490_Escherichia_coli-SC97_ST4554	ERR7168490	PKTANAMR8761998	16PP00096	outpatients	NA	primary	manga_mandi_hospital	rectal_swab	12-Apr-16	Escherichia_coli	SC97_ST4554
ERR7168491_Escherichia_coli-SC12_ST410	ERR7168491	PKTANAMR8763080	16CC01370	community	45	NA	yohanabad	stool	09-May-16	Escherichia_coli	SC12_ST410
ERR7168491_Escherichia_coli-SC13_ST442	ERR7168491	PKTANAMR8763080	16CC01370	community	45	NA	yohanabad	stool	09-May-16	Escherichia_coli	SC13_ST442
ERR7168491_Escherichia_coli-SC17_ST58	ERR7168491	PKTANAMR8763080	16CC01370	community	45	NA	yohanabad	stool	09-May-16	Escherichia_coli	SC17_ST58
ERR7168491_Escherichia_coli-SC25_ST517	ERR7168491	PKTANAMR8763080	16CC01370	community	45	NA	yohanabad	stool	09-May-16	Escherichia_coli	SC25_ST517
ERR7168491_Escherichia_coli-SC293_ST8393	ERR7168491	PKTANAMR8763080	16CC01370	community	45	NA	yohanabad	stool	09-May-16	Escherichia_coli	SC293_ST8393
ERR7168491_Escherichia_coli-SC46_ST746	ERR7168491	PKTANAMR8763080	16CC01370	community	45	NA	yohanabad	stool	09-May-16	Escherichia_coli	SC46_ST746
ERR7168491_Escherichia_coli-SC4_ST10	ERR7168491	PKTANAMR8763080	16CC01370	community	45	NA	yohanabad	stool	09-May-16	Escherichia_coli	SC4_ST10
ERR7168491_Escherichia_coli-SC74_ST540	ERR7168491	PKTANAMR8763080	16CC01370	community	45	NA	yohanabad	stool	09-May-16	Escherichia_coli	SC74_ST540
ERR7168491_Escherichia_coli-SC89_ST542	ERR7168491	PKTANAMR8763080	16CC01370	community	45	NA	yohanabad	stool	09-May-16	Escherichia_coli	SC89_ST542
ERR7168491_Escherichia_coli-SC90_ST685	ERR7168491	PKTANAMR8763080	16CC01370	community	45	NA	yohanabad	stool	09-May-16	Escherichia_coli	SC90_ST685
ERR7168491_Escherichia_coli-SC99_ST1727	ERR7168491	PKTANAMR8763080	16CC01370	community	45	NA	yohanabad	stool	09-May-16	Escherichia_coli	SC99_ST1727
ERR7168492_Escherichia_coli-SC237_ST2712	ERR7168492	PKTANAMR8763089	16CC01388	community	50	NA	yohanabad	stool	09-May-16	Escherichia_coli	SC237_ST2712
ERR7168493_Escherichia_coli-SC22_ST398	ERR7168493	PKTANAMR8761999	16PP00083	outpatients	NA	primary	manga_mandi_hospital	rectal_swab	12-Apr-16	Escherichia_coli	SC22_ST398
ERR7168493_Escherichia_coli-SC25_ST517	ERR7168493	PKTANAMR8761999	16PP00083	outpatients	NA	primary	manga_mandi_hospital	rectal_swab	12-Apr-16	Escherichia_coli	SC25_ST517
ERR7168493_Escherichia_coli-SC334_STnew_alleles	ERR7168493	PKTANAMR8761999	16PP00083	outpatients	NA	primary	manga_mandi_hospital	rectal_swab	12-Apr-16	Escherichia_coli	SC334_STnew_alleles
ERR7168493_Escherichia_coli-SC4_ST10	ERR7168493	PKTANAMR8761999	16PP00083	outpatients	NA	primary	manga_mandi_hospital	rectal_swab	12-Apr-16	Escherichia_coli	SC4_ST10
ERR7168493_Escherichia_coli-SC74_ST540	ERR7168493	PKTANAMR8761999	16PP00083	outpatients	NA	primary	manga_mandi_hospital	rectal_swab	12-Apr-16	Escherichia_coli	SC74_ST540
ERR7168493_Escherichia_coli-SC75_ST940	ERR7168493	PKTANAMR8761999	16PP00083	outpatients	NA	primary	manga_mandi_hospital	rectal_swab	12-Apr-16	Escherichia_coli	SC75_ST940
ERR7168494_Escherichia_coli-SC43_ST206	ERR7168494	PKTANAMR8763095	16CC01381	community	52	NA	yohanabad	stool	09-May-16	Escherichia_coli	SC43_ST206
ERR7168494_Escherichia_coli-SC4_ST10	ERR7168494	PKTANAMR8763095	16CC01381	community	52	NA	yohanabad	stool	09-May-16	Escherichia_coli	SC4_ST10
ERR7168495_Escherichia_coli-SC20_ST59	ERR7168495	PKTANAMR8762000	16PP00084	outpatients	NA	primary	manga_mandi_hospital	rectal_swab	12-Apr-16	Escherichia_coli	SC20_ST59
ERR7168495_Escherichia_coli-SC69_ST349	ERR7168495	PKTANAMR8762000	16PP00084	outpatients	NA	primary	manga_mandi_hospital	rectal_swab	12-Apr-16	Escherichia_coli	SC69_ST349
ERR7168496_Escherichia_coli-SC117_ST226	ERR7168496	PKTANAMR8763097	16CC01387	community	54	NA	yohanabad	stool	09-May-16	Escherichia_coli	SC117_ST226
ERR7168496_Escherichia_coli-SC17_ST58	ERR7168496	PKTANAMR8763097	16CC01387	community	54	NA	yohanabad	stool	09-May-16	Escherichia_coli	SC17_ST58
ERR7168496_Escherichia_coli-SC22_ST398	ERR7168496	PKTANAMR8763097	16CC01387	community	54	NA	yohanabad	stool	09-May-16	Escherichia_coli	SC22_ST398
ERR7168496_Escherichia_coli-SC232_ST181	ERR7168496	PKTANAMR8763097	16CC01387	community	54	NA	yohanabad	stool	09-May-16	Escherichia_coli	SC232_ST181
ERR7168496_Escherichia_coli-SC25_ST517	ERR7168496	PKTANAMR8763097	16CC01387	community	54	NA	yohanabad	stool	09-May-16	Escherichia_coli	SC25_ST517
ERR7168496_Escherichia_coli-SC28_ST101	ERR7168496	PKTANAMR8763097	16CC01387	community	54	NA	yohanabad	stool	09-May-16	Escherichia_coli	SC28_ST101
ERR7168496_Escherichia_coli-SC335_STnew_alleles	ERR7168496	PKTANAMR8763097	16CC01387	community	54	NA	yohanabad	stool	09-May-16	Escherichia_coli	SC335_STnew_alleles
ERR7168496_Escherichia_coli-SC46_ST746	ERR7168496	PKTANAMR8763097	16CC01387	community	54	NA	yohanabad	stool	09-May-16	Escherichia_coli	SC46_ST746
ERR7168496_Escherichia_coli-SC4_ST10	ERR7168496	PKTANAMR8763097	16CC01387	community	54	NA	yohanabad	stool	09-May-16	Escherichia_coli	SC4_ST10
ERR7168496_Escherichia_coli-SC51_ST93	ERR7168496	PKTANAMR8763097	16CC01387	community	54	NA	yohanabad	stool	09-May-16	Escherichia_coli	SC51_ST93
ERR7168496_Escherichia_coli-SC74_ST540	ERR7168496	PKTANAMR8763097	16CC01387	community	54	NA	yohanabad	stool	09-May-16	Escherichia_coli	SC74_ST540
ERR7168496_Escherichia_coli-SC90_ST685	ERR7168496	PKTANAMR8763097	16CC01387	community	54	NA	yohanabad	stool	09-May-16	Escherichia_coli	SC90_ST685
ERR7168497_Escherichia_coli-SC4_ST10	ERR7168497	PKTANAMR8762001	16PP00078	outpatients	NA	primary	manga_mandi_hospital	rectal_swab	12-Apr-16	Escherichia_coli	SC4_ST10
ERR7168498_Escherichia_coli-SC133_ST1434	ERR7168498	PKTANAMR8763115	16CC01332	community	62	NA	mala_walla	stool	11-Jun-16	Escherichia_coli	SC133_ST1434
ERR7168498_Escherichia_coli-SC16_ST38	ERR7168498	PKTANAMR8763115	16CC01332	community	62	NA	mala_walla	stool	11-Jun-16	Escherichia_coli	SC16_ST38
ERR7168498_Escherichia_coli-SC17_ST58	ERR7168498	PKTANAMR8763115	16CC01332	community	62	NA	mala_walla	stool	11-Jun-16	Escherichia_coli	SC17_ST58
ERR7168498_Escherichia_coli-SC22_ST398	ERR7168498	PKTANAMR8763115	16CC01332	community	62	NA	mala_walla	stool	11-Jun-16	Escherichia_coli	SC22_ST398
ERR7168498_Escherichia_coli-SC331_ST5416	ERR7168498	PKTANAMR8763115	16CC01332	community	62	NA	mala_walla	stool	11-Jun-16	Escherichia_coli	SC331_ST5416
ERR7168498_Escherichia_coli-SC46_ST746	ERR7168498	PKTANAMR8763115	16CC01332	community	62	NA	mala_walla	stool	11-Jun-16	Escherichia_coli	SC46_ST746
ERR7168498_Escherichia_coli-SC4_ST10	ERR7168498	PKTANAMR8763115	16CC01332	community	62	NA	mala_walla	stool	11-Jun-16	Escherichia_coli	SC4_ST10
ERR7168499_Escherichia_coli-SC117_ST226	ERR7168499	PKTANAMR8762002	16PP00077	outpatients	NA	primary	manga_mandi_hospital	rectal_swab	12-Apr-16	Escherichia_coli	SC117_ST226
ERR7168499_Escherichia_coli-SC169_ST361	ERR7168499	PKTANAMR8762002	16PP00077	outpatients	NA	primary	manga_mandi_hospital	rectal_swab	12-Apr-16	Escherichia_coli	SC169_ST361
ERR7168499_Escherichia_coli-SC17_ST58	ERR7168499	PKTANAMR8762002	16PP00077	outpatients	NA	primary	manga_mandi_hospital	rectal_swab	12-Apr-16	Escherichia_coli	SC17_ST58
ERR7168499_Escherichia_coli-SC22_ST398	ERR7168499	PKTANAMR8762002	16PP00077	outpatients	NA	primary	manga_mandi_hospital	rectal_swab	12-Apr-16	Escherichia_coli	SC22_ST398
ERR7168499_Escherichia_coli-SC28_ST101	ERR7168499	PKTANAMR8762002	16PP00077	outpatients	NA	primary	manga_mandi_hospital	rectal_swab	12-Apr-16	Escherichia_coli	SC28_ST101
ERR7168499_Escherichia_coli-SC46_ST746	ERR7168499	PKTANAMR8762002	16PP00077	outpatients	NA	primary	manga_mandi_hospital	rectal_swab	12-Apr-16	Escherichia_coli	SC46_ST746
ERR7168499_Escherichia_coli-SC4_ST10	ERR7168499	PKTANAMR8762002	16PP00077	outpatients	NA	primary	manga_mandi_hospital	rectal_swab	12-Apr-16	Escherichia_coli	SC4_ST10
ERR7168499_Escherichia_coli-SC53_ST448	ERR7168499	PKTANAMR8762002	16PP00077	outpatients	NA	primary	manga_mandi_hospital	rectal_swab	12-Apr-16	Escherichia_coli	SC53_ST448
ERR7168499_Escherichia_coli-SC74_ST540	ERR7168499	PKTANAMR8762002	16PP00077	outpatients	NA	primary	manga_mandi_hospital	rectal_swab	12-Apr-16	Escherichia_coli	SC74_ST540
ERR7168499_Escherichia_coli-SC90_ST685	ERR7168499	PKTANAMR8762002	16PP00077	outpatients	NA	primary	manga_mandi_hospital	rectal_swab	12-Apr-16	Escherichia_coli	SC90_ST685
ERR7168499_Escherichia_coli-SC99_ST1727	ERR7168499	PKTANAMR8762002	16PP00077	outpatients	NA	primary	manga_mandi_hospital	rectal_swab	12-Apr-16	Escherichia_coli	SC99_ST1727
ERR7168500_Escherichia_coli-SC117_ST226	ERR7168500	PKTANAMR8763125	16CC01327	community	67	NA	mala_walla	stool	11-Jun-16	Escherichia_coli	SC117_ST226
ERR7168500_Escherichia_coli-SC169_ST361	ERR7168500	PKTANAMR8763125	16CC01327	community	67	NA	mala_walla	stool	11-Jun-16	Escherichia_coli	SC169_ST361
ERR7168500_Escherichia_coli-SC46_ST746	ERR7168500	PKTANAMR8763125	16CC01327	community	67	NA	mala_walla	stool	11-Jun-16	Escherichia_coli	SC46_ST746
ERR7168500_Escherichia_coli-SC4_ST10	ERR7168500	PKTANAMR8763125	16CC01327	community	67	NA	mala_walla	stool	11-Jun-16	Escherichia_coli	SC4_ST10
ERR7168501_Escherichia_coli-SC169_ST361	ERR7168501	PKTANAMR8762003	16PP00081	outpatients	NA	primary	manga_mandi_hospital	rectal_swab	12-Apr-16	Escherichia_coli	SC169_ST361
ERR7168501_Escherichia_coli-SC188_ST3076	ERR7168501	PKTANAMR8762003	16PP00081	outpatients	NA	primary	manga_mandi_hospital	rectal_swab	12-Apr-16	Escherichia_coli	SC188_ST3076
ERR7168501_Escherichia_coli-SC4_ST10	ERR7168501	PKTANAMR8762003	16PP00081	outpatients	NA	primary	manga_mandi_hospital	rectal_swab	12-Apr-16	Escherichia_coli	SC4_ST10
ERR7168501_Escherichia_coli-SC75_ST940	ERR7168501	PKTANAMR8762003	16PP00081	outpatients	NA	primary	manga_mandi_hospital	rectal_swab	12-Apr-16	Escherichia_coli	SC75_ST940
ERR7168502_Escherichia_coli-SC73_ST156	ERR7168502	PKTANAMR8763130	16CC01305	community	68	NA	mala_walla	stool	11-Jun-16	Escherichia_coli	SC73_ST156
ERR7168503_Escherichia_coli-SC22_ST398	ERR7168503	PKTANAMR8762004	16PP00088	outpatients	NA	primary	manga_mandi_hospital	rectal_swab	12-Apr-16	Escherichia_coli	SC22_ST398
ERR7168503_Escherichia_coli-SC4_ST10	ERR7168503	PKTANAMR8762004	16PP00088	outpatients	NA	primary	manga_mandi_hospital	rectal_swab	12-Apr-16	Escherichia_coli	SC4_ST10
ERR7168503_Escherichia_coli-SC75_ST940	ERR7168503	PKTANAMR8762004	16PP00088	outpatients	NA	primary	manga_mandi_hospital	rectal_swab	12-Apr-16	Escherichia_coli	SC75_ST940
ERR7168504_Escherichia_coli-SC17_ST58	ERR7168504	PKTANAMR8763131	16CC01307	community	69	NA	mala_walla	stool	11-Jun-16	Escherichia_coli	SC17_ST58
ERR7168504_Escherichia_coli-SC215_ST195	ERR7168504	PKTANAMR8763131	16CC01307	community	69	NA	mala_walla	stool	11-Jun-16	Escherichia_coli	SC215_ST195
ERR7168504_Escherichia_coli-SC22_ST398	ERR7168504	PKTANAMR8763131	16CC01307	community	69	NA	mala_walla	stool	11-Jun-16	Escherichia_coli	SC22_ST398
ERR7168504_Escherichia_coli-SC25_ST517	ERR7168504	PKTANAMR8763131	16CC01307	community	69	NA	mala_walla	stool	11-Jun-16	Escherichia_coli	SC25_ST517
ERR7168504_Escherichia_coli-SC28_ST101	ERR7168504	PKTANAMR8763131	16CC01307	community	69	NA	mala_walla	stool	11-Jun-16	Escherichia_coli	SC28_ST101
ERR7168504_Escherichia_coli-SC46_ST746	ERR7168504	PKTANAMR8763131	16CC01307	community	69	NA	mala_walla	stool	11-Jun-16	Escherichia_coli	SC46_ST746
ERR7168504_Escherichia_coli-SC4_ST10	ERR7168504	PKTANAMR8763131	16CC01307	community	69	NA	mala_walla	stool	11-Jun-16	Escherichia_coli	SC4_ST10
ERR7168504_Escherichia_coli-SC74_ST540	ERR7168504	PKTANAMR8763131	16CC01307	community	69	NA	mala_walla	stool	11-Jun-16	Escherichia_coli	SC74_ST540
ERR7168504_Escherichia_coli-SC89_ST542	ERR7168504	PKTANAMR8763131	16CC01307	community	69	NA	mala_walla	stool	11-Jun-16	Escherichia_coli	SC89_ST542
ERR7168504_Escherichia_coli-SC90_ST685	ERR7168504	PKTANAMR8763131	16CC01307	community	69	NA	mala_walla	stool	11-Jun-16	Escherichia_coli	SC90_ST685
ERR7168505_Escherichia_coli-SC11_ST127	ERR7168505	PKTANAMR8762005	16PP00087	outpatients	NA	primary	manga_mandi_hospital	rectal_swab	12-Apr-16	Escherichia_coli	SC11_ST127
ERR7168505_Escherichia_coli-SC17_ST58	ERR7168505	PKTANAMR8762005	16PP00087	outpatients	NA	primary	manga_mandi_hospital	rectal_swab	12-Apr-16	Escherichia_coli	SC17_ST58
ERR7168505_Escherichia_coli-SC240_ST8579	ERR7168505	PKTANAMR8762005	16PP00087	outpatients	NA	primary	manga_mandi_hospital	rectal_swab	12-Apr-16	Escherichia_coli	SC240_ST8579
ERR7168505_Escherichia_coli-SC24_ST443	ERR7168505	PKTANAMR8762005	16PP00087	outpatients	NA	primary	manga_mandi_hospital	rectal_swab	12-Apr-16	Escherichia_coli	SC24_ST443
ERR7168505_Escherichia_coli-SC4_ST10	ERR7168505	PKTANAMR8762005	16PP00087	outpatients	NA	primary	manga_mandi_hospital	rectal_swab	12-Apr-16	Escherichia_coli	SC4_ST10
ERR7168505_Escherichia_coli-SC51_ST93	ERR7168505	PKTANAMR8762005	16PP00087	outpatients	NA	primary	manga_mandi_hospital	rectal_swab	12-Apr-16	Escherichia_coli	SC51_ST93
ERR7168505_Escherichia_coli-SC74_ST540	ERR7168505	PKTANAMR8762005	16PP00087	outpatients	NA	primary	manga_mandi_hospital	rectal_swab	12-Apr-16	Escherichia_coli	SC74_ST540
ERR7168505_Escherichia_coli-SC75_ST940	ERR7168505	PKTANAMR8762005	16PP00087	outpatients	NA	primary	manga_mandi_hospital	rectal_swab	12-Apr-16	Escherichia_coli	SC75_ST940
ERR7168506_Escherichia_coli-SC10_ST17	ERR7168506	PKTANAMR8763136	16CC01312	community	71	NA	mala_walla	stool	11-Jun-16	Escherichia_coli	SC10_ST17
ERR7168506_Escherichia_coli-SC121_ST452	ERR7168506	PKTANAMR8763136	16CC01312	community	71	NA	mala_walla	stool	11-Jun-16	Escherichia_coli	SC121_ST452
ERR7168506_Escherichia_coli-SC147_ST2178	ERR7168506	PKTANAMR8763136	16CC01312	community	71	NA	mala_walla	stool	11-Jun-16	Escherichia_coli	SC147_ST2178
ERR7168506_Escherichia_coli-SC17_ST58	ERR7168506	PKTANAMR8763136	16CC01312	community	71	NA	mala_walla	stool	11-Jun-16	Escherichia_coli	SC17_ST58
ERR7168506_Escherichia_coli-SC215_ST195	ERR7168506	PKTANAMR8763136	16CC01312	community	71	NA	mala_walla	stool	11-Jun-16	Escherichia_coli	SC215_ST195
ERR7168506_Escherichia_coli-SC22_ST398	ERR7168506	PKTANAMR8763136	16CC01312	community	71	NA	mala_walla	stool	11-Jun-16	Escherichia_coli	SC22_ST398
ERR7168506_Escherichia_coli-SC4_ST10	ERR7168506	PKTANAMR8763136	16CC01312	community	71	NA	mala_walla	stool	11-Jun-16	Escherichia_coli	SC4_ST10
ERR7168506_Escherichia_coli-SC5_ST95	ERR7168506	PKTANAMR8763136	16CC01312	community	71	NA	mala_walla	stool	11-Jun-16	Escherichia_coli	SC5_ST95
ERR7168506_Escherichia_coli-SC87_ST937	ERR7168506	PKTANAMR8763136	16CC01312	community	71	NA	mala_walla	stool	11-Jun-16	Escherichia_coli	SC87_ST937
ERR7168506_Escherichia_coli-SC96_ST4038	ERR7168506	PKTANAMR8763136	16CC01312	community	71	NA	mala_walla	stool	11-Jun-16	Escherichia_coli	SC96_ST4038
ERR7168506_Escherichia_coli-SC99_ST1727	ERR7168506	PKTANAMR8763136	16CC01312	community	71	NA	mala_walla	stool	11-Jun-16	Escherichia_coli	SC99_ST1727
ERR7168507_Escherichia_coli-SC17_ST58	ERR7168507	PKTANAMR8762006	16PP00105	outpatients	NA	primary	manga_mandi_hospital	rectal_swab	13-Apr-16	Escherichia_coli	SC17_ST58
ERR7168508_Escherichia_coli-SC17_ST58	ERR7168508	PKTANAMR8763147	16CC01500	community	74	NA	mala_walla	stool	11-Jun-16	Escherichia_coli	SC17_ST58
ERR7168508_Escherichia_coli-SC22_ST398	ERR7168508	PKTANAMR8763147	16CC01500	community	74	NA	mala_walla	stool	11-Jun-16	Escherichia_coli	SC22_ST398
ERR7168508_Escherichia_coli-SC4_ST10	ERR7168508	PKTANAMR8763147	16CC01500	community	74	NA	mala_walla	stool	11-Jun-16	Escherichia_coli	SC4_ST10
ERR7168508_Escherichia_coli-SC89_ST542	ERR7168508	PKTANAMR8763147	16CC01500	community	74	NA	mala_walla	stool	11-Jun-16	Escherichia_coli	SC89_ST542
ERR7168508_Escherichia_coli-SC90_ST685	ERR7168508	PKTANAMR8763147	16CC01500	community	74	NA	mala_walla	stool	11-Jun-16	Escherichia_coli	SC90_ST685
ERR7168509_Escherichia_coli-SC121_ST452	ERR7168509	PKTANAMR8762007	16PP00104	outpatients	NA	primary	manga_mandi_hospital	rectal_swab	13-Apr-16	Escherichia_coli	SC121_ST452
ERR7168509_Escherichia_coli-SC4_ST10	ERR7168509	PKTANAMR8762007	16PP00104	outpatients	NA	primary	manga_mandi_hospital	rectal_swab	13-Apr-16	Escherichia_coli	SC4_ST10
ERR7168509_Escherichia_coli-SC94_ST757	ERR7168509	PKTANAMR8762007	16PP00104	outpatients	NA	primary	manga_mandi_hospital	rectal_swab	13-Apr-16	Escherichia_coli	SC94_ST757
ERR7168511_Escherichia_coli-SC17_ST58	ERR7168511	PKTANAMR8762008	16PP00102	outpatients	NA	primary	manga_mandi_hospital	rectal_swab	13-Apr-16	Escherichia_coli	SC17_ST58
ERR7168511_Escherichia_coli-SC22_ST398	ERR7168511	PKTANAMR8762008	16PP00102	outpatients	NA	primary	manga_mandi_hospital	rectal_swab	13-Apr-16	Escherichia_coli	SC22_ST398
ERR7168511_Escherichia_coli-SC28_ST101	ERR7168511	PKTANAMR8762008	16PP00102	outpatients	NA	primary	manga_mandi_hospital	rectal_swab	13-Apr-16	Escherichia_coli	SC28_ST101
ERR7168511_Escherichia_coli-SC43_ST206	ERR7168511	PKTANAMR8762008	16PP00102	outpatients	NA	primary	manga_mandi_hospital	rectal_swab	13-Apr-16	Escherichia_coli	SC43_ST206
ERR7168511_Escherichia_coli-SC4_ST10	ERR7168511	PKTANAMR8762008	16PP00102	outpatients	NA	primary	manga_mandi_hospital	rectal_swab	13-Apr-16	Escherichia_coli	SC4_ST10
ERR7168511_Escherichia_coli-SC52_ST295	ERR7168511	PKTANAMR8762008	16PP00102	outpatients	NA	primary	manga_mandi_hospital	rectal_swab	13-Apr-16	Escherichia_coli	SC52_ST295
ERR7168511_Escherichia_coli-SC74_ST540	ERR7168511	PKTANAMR8762008	16PP00102	outpatients	NA	primary	manga_mandi_hospital	rectal_swab	13-Apr-16	Escherichia_coli	SC74_ST540
ERR7168512_Escherichia_coli-SC139_ST1079	ERR7168512	PKTANAMR8763166	16CC01456	community	80	NA	jalalpur_jattan	stool	14-Jun-16	Escherichia_coli	SC139_ST1079
ERR7168512_Escherichia_coli-SC17_ST58	ERR7168512	PKTANAMR8763166	16CC01456	community	80	NA	jalalpur_jattan	stool	14-Jun-16	Escherichia_coli	SC17_ST58
ERR7168512_Escherichia_coli-SC44_ST200	ERR7168512	PKTANAMR8763166	16CC01456	community	80	NA	jalalpur_jattan	stool	14-Jun-16	Escherichia_coli	SC44_ST200
ERR7168513_Escherichia_coli-SC25_ST517	ERR7168513	PKTANAMR8762009	16PP00090	outpatients	NA	primary	manga_mandi_hospital	rectal_swab	13-Apr-16	Escherichia_coli	SC25_ST517
ERR7168513_Escherichia_coli-SC2_ST131	ERR7168513	PKTANAMR8762009	16PP00090	outpatients	NA	primary	manga_mandi_hospital	rectal_swab	13-Apr-16	Escherichia_coli	SC2_ST131
ERR7168513_Escherichia_coli-SC4_ST10	ERR7168513	PKTANAMR8762009	16PP00090	outpatients	NA	primary	manga_mandi_hospital	rectal_swab	13-Apr-16	Escherichia_coli	SC4_ST10
ERR7168514_Escherichia_coli-SC104_ST212	ERR7168514	PKTANAMR8763169	16CC01452	community	81	NA	jalalpur_jattan	stool	14-Jun-16	Escherichia_coli	SC104_ST212
ERR7168514_Escherichia_coli-SC147_ST2178	ERR7168514	PKTANAMR8763169	16CC01452	community	81	NA	jalalpur_jattan	stool	14-Jun-16	Escherichia_coli	SC147_ST2178
ERR7168514_Escherichia_coli-SC17_ST58	ERR7168514	PKTANAMR8763169	16CC01452	community	81	NA	jalalpur_jattan	stool	14-Jun-16	Escherichia_coli	SC17_ST58
ERR7168514_Escherichia_coli-SC215_ST195	ERR7168514	PKTANAMR8763169	16CC01452	community	81	NA	jalalpur_jattan	stool	14-Jun-16	Escherichia_coli	SC215_ST195
ERR7168514_Escherichia_coli-SC25_ST517	ERR7168514	PKTANAMR8763169	16CC01452	community	81	NA	jalalpur_jattan	stool	14-Jun-16	Escherichia_coli	SC25_ST517
ERR7168514_Escherichia_coli-SC4_ST10	ERR7168514	PKTANAMR8763169	16CC01452	community	81	NA	jalalpur_jattan	stool	14-Jun-16	Escherichia_coli	SC4_ST10
ERR7168515_Escherichia_coli-SC4_ST10	ERR7168515	PKTANAMR8762010	16PP00091	outpatients	NA	primary	manga_mandi_hospital	rectal_swab	13-Apr-16	Escherichia_coli	SC4_ST10
ERR7168516_Escherichia_coli-SC12_ST410	ERR7168516	PKTANAMR8763173	16CC01432	community	82	NA	jalalpur_jattan	stool	14-Jun-16	Escherichia_coli	SC12_ST410
ERR7168516_Escherichia_coli-SC14_ST405	ERR7168516	PKTANAMR8763173	16CC01432	community	82	NA	jalalpur_jattan	stool	14-Jun-16	Escherichia_coli	SC14_ST405
ERR7168516_Escherichia_coli-SC22_ST398	ERR7168516	PKTANAMR8763173	16CC01432	community	82	NA	jalalpur_jattan	stool	14-Jun-16	Escherichia_coli	SC22_ST398
ERR7168516_Escherichia_coli-SC24_ST443	ERR7168516	PKTANAMR8763173	16CC01432	community	82	NA	jalalpur_jattan	stool	14-Jun-16	Escherichia_coli	SC24_ST443
ERR7168516_Escherichia_coli-SC4_ST10	ERR7168516	PKTANAMR8763173	16CC01432	community	82	NA	jalalpur_jattan	stool	14-Jun-16	Escherichia_coli	SC4_ST10
ERR7168516_Escherichia_coli-SC53_ST448	ERR7168516	PKTANAMR8763173	16CC01432	community	82	NA	jalalpur_jattan	stool	14-Jun-16	Escherichia_coli	SC53_ST448
ERR7168516_Escherichia_coli-SC75_ST940	ERR7168516	PKTANAMR8763173	16CC01432	community	82	NA	jalalpur_jattan	stool	14-Jun-16	Escherichia_coli	SC75_ST940
ERR7168517_Escherichia_coli-SC20_ST59	ERR7168517	PKTANAMR8762011	16PP00092	outpatients	NA	primary	manga_mandi_hospital	rectal_swab	13-Apr-16	Escherichia_coli	SC20_ST59
ERR7168517_Escherichia_coli-SC4_ST10	ERR7168517	PKTANAMR8762011	16PP00092	outpatients	NA	primary	manga_mandi_hospital	rectal_swab	13-Apr-16	Escherichia_coli	SC4_ST10
ERR7168518_Escherichia_coli-SC12_ST410	ERR7168518	PKTANAMR8763175	16CC01434	community	82	NA	jalalpur_jattan	stool	14-Jun-16	Escherichia_coli	SC12_ST410
ERR7168518_Escherichia_coli-SC158_ST120	ERR7168518	PKTANAMR8763175	16CC01434	community	82	NA	jalalpur_jattan	stool	14-Jun-16	Escherichia_coli	SC158_ST120
ERR7168518_Escherichia_coli-SC22_ST398	ERR7168518	PKTANAMR8763175	16CC01434	community	82	NA	jalalpur_jattan	stool	14-Jun-16	Escherichia_coli	SC22_ST398
ERR7168518_Escherichia_coli-SC232_ST181	ERR7168518	PKTANAMR8763175	16CC01434	community	82	NA	jalalpur_jattan	stool	14-Jun-16	Escherichia_coli	SC232_ST181
ERR7168518_Escherichia_coli-SC24_ST443	ERR7168518	PKTANAMR8763175	16CC01434	community	82	NA	jalalpur_jattan	stool	14-Jun-16	Escherichia_coli	SC24_ST443
ERR7168518_Escherichia_coli-SC25_ST517	ERR7168518	PKTANAMR8763175	16CC01434	community	82	NA	jalalpur_jattan	stool	14-Jun-16	Escherichia_coli	SC25_ST517
ERR7168518_Escherichia_coli-SC4_ST10	ERR7168518	PKTANAMR8763175	16CC01434	community	82	NA	jalalpur_jattan	stool	14-Jun-16	Escherichia_coli	SC4_ST10
ERR7168518_Escherichia_coli-SC74_ST540	ERR7168518	PKTANAMR8763175	16CC01434	community	82	NA	jalalpur_jattan	stool	14-Jun-16	Escherichia_coli	SC74_ST540
ERR7168518_Escherichia_coli-SC89_ST542	ERR7168518	PKTANAMR8763175	16CC01434	community	82	NA	jalalpur_jattan	stool	14-Jun-16	Escherichia_coli	SC89_ST542
ERR7168518_Escherichia_coli-SC90_ST685	ERR7168518	PKTANAMR8763175	16CC01434	community	82	NA	jalalpur_jattan	stool	14-Jun-16	Escherichia_coli	SC90_ST685
ERR7168519_Escherichia_coli-SC117_ST226	ERR7168519	PKTANAMR8762012	16PP00098	outpatients	NA	primary	manga_mandi_hospital	rectal_swab	13-Apr-16	Escherichia_coli	SC117_ST226
ERR7168519_Escherichia_coli-SC51_ST93	ERR7168519	PKTANAMR8762012	16PP00098	outpatients	NA	primary	manga_mandi_hospital	rectal_swab	13-Apr-16	Escherichia_coli	SC51_ST93
ERR7168520_Escherichia_coli-SC169_ST361	ERR7168520	PKTANAMR8762013	16PP00108	outpatients	NA	primary	manga_mandi_hospital	rectal_swab	14-Apr-16	Escherichia_coli	SC169_ST361
ERR7168520_Escherichia_coli-SC22_ST398	ERR7168520	PKTANAMR8762013	16PP00108	outpatients	NA	primary	manga_mandi_hospital	rectal_swab	14-Apr-16	Escherichia_coli	SC22_ST398
ERR7168520_Escherichia_coli-SC25_ST517	ERR7168520	PKTANAMR8762013	16PP00108	outpatients	NA	primary	manga_mandi_hospital	rectal_swab	14-Apr-16	Escherichia_coli	SC25_ST517
ERR7168520_Escherichia_coli-SC28_ST101	ERR7168520	PKTANAMR8762013	16PP00108	outpatients	NA	primary	manga_mandi_hospital	rectal_swab	14-Apr-16	Escherichia_coli	SC28_ST101
ERR7168520_Escherichia_coli-SC4_ST10	ERR7168520	PKTANAMR8762013	16PP00108	outpatients	NA	primary	manga_mandi_hospital	rectal_swab	14-Apr-16	Escherichia_coli	SC4_ST10
ERR7168520_Escherichia_coli-SC74_ST540	ERR7168520	PKTANAMR8762013	16PP00108	outpatients	NA	primary	manga_mandi_hospital	rectal_swab	14-Apr-16	Escherichia_coli	SC74_ST540
ERR7168520_Escherichia_coli-SC75_ST940	ERR7168520	PKTANAMR8762013	16PP00108	outpatients	NA	primary	manga_mandi_hospital	rectal_swab	14-Apr-16	Escherichia_coli	SC75_ST940
ERR7168520_Escherichia_coli-SC99_ST1727	ERR7168520	PKTANAMR8762013	16PP00108	outpatients	NA	primary	manga_mandi_hospital	rectal_swab	14-Apr-16	Escherichia_coli	SC99_ST1727
ERR7168521_Escherichia_coli-SC4_ST10	ERR7168521	PKTANAMR8763179	16CC01438	community	82	NA	jalalpur_jattan	stool	14-Jun-16	Escherichia_coli	SC4_ST10
ERR7168522_Escherichia_coli-SC175_ST1136	ERR7168522	PKTANAMR8762014	16PP00113	outpatients	NA	primary	manga_mandi_hospital	rectal_swab	14-Apr-16	Escherichia_coli	SC175_ST1136
ERR7168522_Escherichia_coli-SC4_ST10	ERR7168522	PKTANAMR8762014	16PP00113	outpatients	NA	primary	manga_mandi_hospital	rectal_swab	14-Apr-16	Escherichia_coli	SC4_ST10
ERR7168523_Escherichia_coli-SC100_ST6701	ERR7168523	PKTANAMR8763182	16CC01441	community	82	NA	jalalpur_jattan	stool	14-Jun-16	Escherichia_coli	SC100_ST6701
ERR7168523_Escherichia_coli-SC17_ST58	ERR7168523	PKTANAMR8763182	16CC01441	community	82	NA	jalalpur_jattan	stool	14-Jun-16	Escherichia_coli	SC17_ST58
ERR7168523_Escherichia_coli-SC22_ST398	ERR7168523	PKTANAMR8763182	16CC01441	community	82	NA	jalalpur_jattan	stool	14-Jun-16	Escherichia_coli	SC22_ST398
ERR7168523_Escherichia_coli-SC24_ST443	ERR7168523	PKTANAMR8763182	16CC01441	community	82	NA	jalalpur_jattan	stool	14-Jun-16	Escherichia_coli	SC24_ST443
ERR7168523_Escherichia_coli-SC4_ST10	ERR7168523	PKTANAMR8763182	16CC01441	community	82	NA	jalalpur_jattan	stool	14-Jun-16	Escherichia_coli	SC4_ST10
ERR7168523_Escherichia_coli-SC74_ST540	ERR7168523	PKTANAMR8763182	16CC01441	community	82	NA	jalalpur_jattan	stool	14-Jun-16	Escherichia_coli	SC74_ST540
ERR7168523_Escherichia_coli-SC90_ST685	ERR7168523	PKTANAMR8763182	16CC01441	community	82	NA	jalalpur_jattan	stool	14-Jun-16	Escherichia_coli	SC90_ST685
ERR7168523_Escherichia_coli-SC93_ST173	ERR7168523	PKTANAMR8763182	16CC01441	community	82	NA	jalalpur_jattan	stool	14-Jun-16	Escherichia_coli	SC93_ST173
ERR7168524_Escherichia_coli-SC128_ST1324	ERR7168524	PKTANAMR8762015	16PP00114	outpatients	NA	primary	manga_mandi_hospital	rectal_swab	14-Apr-16	Escherichia_coli	SC128_ST1324
ERR7168524_Escherichia_coli-SC147_ST2178	ERR7168524	PKTANAMR8762015	16PP00114	outpatients	NA	primary	manga_mandi_hospital	rectal_swab	14-Apr-16	Escherichia_coli	SC147_ST2178
ERR7168524_Escherichia_coli-SC17_ST58	ERR7168524	PKTANAMR8762015	16PP00114	outpatients	NA	primary	manga_mandi_hospital	rectal_swab	14-Apr-16	Escherichia_coli	SC17_ST58
ERR7168524_Escherichia_coli-SC22_ST398	ERR7168524	PKTANAMR8762015	16PP00114	outpatients	NA	primary	manga_mandi_hospital	rectal_swab	14-Apr-16	Escherichia_coli	SC22_ST398
ERR7168524_Escherichia_coli-SC24_ST443	ERR7168524	PKTANAMR8762015	16PP00114	outpatients	NA	primary	manga_mandi_hospital	rectal_swab	14-Apr-16	Escherichia_coli	SC24_ST443
ERR7168524_Escherichia_coli-SC25_ST517	ERR7168524	PKTANAMR8762015	16PP00114	outpatients	NA	primary	manga_mandi_hospital	rectal_swab	14-Apr-16	Escherichia_coli	SC25_ST517
ERR7168524_Escherichia_coli-SC27_ST328	ERR7168524	PKTANAMR8762015	16PP00114	outpatients	NA	primary	manga_mandi_hospital	rectal_swab	14-Apr-16	Escherichia_coli	SC27_ST328
ERR7168524_Escherichia_coli-SC28_ST101	ERR7168524	PKTANAMR8762015	16PP00114	outpatients	NA	primary	manga_mandi_hospital	rectal_swab	14-Apr-16	Escherichia_coli	SC28_ST101
ERR7168524_Escherichia_coli-SC34_ST641	ERR7168524	PKTANAMR8762015	16PP00114	outpatients	NA	primary	manga_mandi_hospital	rectal_swab	14-Apr-16	Escherichia_coli	SC34_ST641
ERR7168524_Escherichia_coli-SC4_ST10	ERR7168524	PKTANAMR8762015	16PP00114	outpatients	NA	primary	manga_mandi_hospital	rectal_swab	14-Apr-16	Escherichia_coli	SC4_ST10
ERR7168524_Escherichia_coli-SC53_ST448	ERR7168524	PKTANAMR8762015	16PP00114	outpatients	NA	primary	manga_mandi_hospital	rectal_swab	14-Apr-16	Escherichia_coli	SC53_ST448
ERR7168524_Escherichia_coli-SC73_ST156	ERR7168524	PKTANAMR8762015	16PP00114	outpatients	NA	primary	manga_mandi_hospital	rectal_swab	14-Apr-16	Escherichia_coli	SC73_ST156
ERR7168524_Escherichia_coli-SC74_ST540	ERR7168524	PKTANAMR8762015	16PP00114	outpatients	NA	primary	manga_mandi_hospital	rectal_swab	14-Apr-16	Escherichia_coli	SC74_ST540
ERR7168524_Escherichia_coli-SC75_ST940	ERR7168524	PKTANAMR8762015	16PP00114	outpatients	NA	primary	manga_mandi_hospital	rectal_swab	14-Apr-16	Escherichia_coli	SC75_ST940
ERR7168524_Escherichia_coli-SC87_ST937	ERR7168524	PKTANAMR8762015	16PP00114	outpatients	NA	primary	manga_mandi_hospital	rectal_swab	14-Apr-16	Escherichia_coli	SC87_ST937
ERR7168524_Escherichia_coli-SC91_ST345	ERR7168524	PKTANAMR8762015	16PP00114	outpatients	NA	primary	manga_mandi_hospital	rectal_swab	14-Apr-16	Escherichia_coli	SC91_ST345
ERR7168524_Escherichia_coli-SC93_ST173	ERR7168524	PKTANAMR8762015	16PP00114	outpatients	NA	primary	manga_mandi_hospital	rectal_swab	14-Apr-16	Escherichia_coli	SC93_ST173
ERR7168524_Escherichia_coli-SC96_ST4038	ERR7168524	PKTANAMR8762015	16PP00114	outpatients	NA	primary	manga_mandi_hospital	rectal_swab	14-Apr-16	Escherichia_coli	SC96_ST4038
ERR7168524_Escherichia_coli-SC99_ST1727	ERR7168524	PKTANAMR8762015	16PP00114	outpatients	NA	primary	manga_mandi_hospital	rectal_swab	14-Apr-16	Escherichia_coli	SC99_ST1727
ERR7168525_Escherichia_coli-SC117_ST226	ERR7168525	PKTANAMR8763184	16CC01448	community	83	NA	jalalpur_jattan	stool	14-Jun-16	Escherichia_coli	SC117_ST226
ERR7168525_Escherichia_coli-SC147_ST2178	ERR7168525	PKTANAMR8763184	16CC01448	community	83	NA	jalalpur_jattan	stool	14-Jun-16	Escherichia_coli	SC147_ST2178
ERR7168525_Escherichia_coli-SC22_ST398	ERR7168525	PKTANAMR8763184	16CC01448	community	83	NA	jalalpur_jattan	stool	14-Jun-16	Escherichia_coli	SC22_ST398
ERR7168525_Escherichia_coli-SC24_ST443	ERR7168525	PKTANAMR8763184	16CC01448	community	83	NA	jalalpur_jattan	stool	14-Jun-16	Escherichia_coli	SC24_ST443
ERR7168525_Escherichia_coli-SC25_ST517	ERR7168525	PKTANAMR8763184	16CC01448	community	83	NA	jalalpur_jattan	stool	14-Jun-16	Escherichia_coli	SC25_ST517
ERR7168525_Escherichia_coli-SC45_ST297	ERR7168525	PKTANAMR8763184	16CC01448	community	83	NA	jalalpur_jattan	stool	14-Jun-16	Escherichia_coli	SC45_ST297
ERR7168525_Escherichia_coli-SC4_ST10	ERR7168525	PKTANAMR8763184	16CC01448	community	83	NA	jalalpur_jattan	stool	14-Jun-16	Escherichia_coli	SC4_ST10
ERR7168525_Escherichia_coli-SC58_ST2773	ERR7168525	PKTANAMR8763184	16CC01448	community	83	NA	jalalpur_jattan	stool	14-Jun-16	Escherichia_coli	SC58_ST2773
ERR7168525_Escherichia_coli-SC90_ST685	ERR7168525	PKTANAMR8763184	16CC01448	community	83	NA	jalalpur_jattan	stool	14-Jun-16	Escherichia_coli	SC90_ST685
ERR7168525_Escherichia_coli-SC96_ST4038	ERR7168525	PKTANAMR8763184	16CC01448	community	83	NA	jalalpur_jattan	stool	14-Jun-16	Escherichia_coli	SC96_ST4038
ERR7168525_Escherichia_coli-SC99_ST1727	ERR7168525	PKTANAMR8763184	16CC01448	community	83	NA	jalalpur_jattan	stool	14-Jun-16	Escherichia_coli	SC99_ST1727
ERR7168526_Escherichia_coli-SC121_ST452	ERR7168526	PKTANAMR8762016	16PP00116	outpatients	NA	primary	manga_mandi_hospital	rectal_swab	14-Apr-16	Escherichia_coli	SC121_ST452
ERR7168526_Escherichia_coli-SC12_ST410	ERR7168526	PKTANAMR8762016	16PP00116	outpatients	NA	primary	manga_mandi_hospital	rectal_swab	14-Apr-16	Escherichia_coli	SC12_ST410
ERR7168526_Escherichia_coli-SC4_ST10	ERR7168526	PKTANAMR8762016	16PP00116	outpatients	NA	primary	manga_mandi_hospital	rectal_swab	14-Apr-16	Escherichia_coli	SC4_ST10
ERR7168526_Escherichia_coli-SC52_ST295	ERR7168526	PKTANAMR8762016	16PP00116	outpatients	NA	primary	manga_mandi_hospital	rectal_swab	14-Apr-16	Escherichia_coli	SC52_ST295
ERR7168526_Escherichia_coli-SC74_ST540	ERR7168526	PKTANAMR8762016	16PP00116	outpatients	NA	primary	manga_mandi_hospital	rectal_swab	14-Apr-16	Escherichia_coli	SC74_ST540
ERR7168526_Escherichia_coli-SC90_ST685	ERR7168526	PKTANAMR8762016	16PP00116	outpatients	NA	primary	manga_mandi_hospital	rectal_swab	14-Apr-16	Escherichia_coli	SC90_ST685
ERR7168527_Escherichia_coli-SC4_ST10	ERR7168527	PKTANAMR8763189	16CC01446	community	84	NA	jalalpur_jattan	stool	14-Jun-16	Escherichia_coli	SC4_ST10
ERR7168528_Escherichia_coli-SC22_ST398	ERR7168528	PKTANAMR8762018	16PP00119	outpatients	NA	primary	manga_mandi_hospital	rectal_swab	14-Apr-16	Escherichia_coli	SC22_ST398
ERR7168528_Escherichia_coli-SC232_ST181	ERR7168528	PKTANAMR8762018	16PP00119	outpatients	NA	primary	manga_mandi_hospital	rectal_swab	14-Apr-16	Escherichia_coli	SC232_ST181
ERR7168528_Escherichia_coli-SC4_ST10	ERR7168528	PKTANAMR8762018	16PP00119	outpatients	NA	primary	manga_mandi_hospital	rectal_swab	14-Apr-16	Escherichia_coli	SC4_ST10
ERR7168528_Escherichia_coli-SC90_ST685	ERR7168528	PKTANAMR8762018	16PP00119	outpatients	NA	primary	manga_mandi_hospital	rectal_swab	14-Apr-16	Escherichia_coli	SC90_ST685
ERR7168529_Escherichia_coli-SC17_ST58	ERR7168529	PKTANAMR8763191	16CC01412	community	85	NA	jalalpur_jattan	stool	14-Jun-16	Escherichia_coli	SC17_ST58
ERR7168529_Escherichia_coli-SC215_ST195	ERR7168529	PKTANAMR8763191	16CC01412	community	85	NA	jalalpur_jattan	stool	14-Jun-16	Escherichia_coli	SC215_ST195
ERR7168529_Escherichia_coli-SC22_ST398	ERR7168529	PKTANAMR8763191	16CC01412	community	85	NA	jalalpur_jattan	stool	14-Jun-16	Escherichia_coli	SC22_ST398
ERR7168529_Escherichia_coli-SC46_ST746	ERR7168529	PKTANAMR8763191	16CC01412	community	85	NA	jalalpur_jattan	stool	14-Jun-16	Escherichia_coli	SC46_ST746
ERR7168529_Escherichia_coli-SC4_ST10	ERR7168529	PKTANAMR8763191	16CC01412	community	85	NA	jalalpur_jattan	stool	14-Jun-16	Escherichia_coli	SC4_ST10
ERR7168529_Escherichia_coli-SC81_ST13	ERR7168529	PKTANAMR8763191	16CC01412	community	85	NA	jalalpur_jattan	stool	14-Jun-16	Escherichia_coli	SC81_ST13
ERR7168529_Escherichia_coli-SC89_ST542	ERR7168529	PKTANAMR8763191	16CC01412	community	85	NA	jalalpur_jattan	stool	14-Jun-16	Escherichia_coli	SC89_ST542
ERR7168530_Escherichia_coli-SC22_ST398	ERR7168530	PKTANAMR8762019	16PP00110	outpatients	NA	primary	manga_mandi_hospital	rectal_swab	15-Apr-16	Escherichia_coli	SC22_ST398
ERR7168530_Escherichia_coli-SC294_ST8391	ERR7168530	PKTANAMR8762019	16PP00110	outpatients	NA	primary	manga_mandi_hospital	rectal_swab	15-Apr-16	Escherichia_coli	SC294_ST8391
ERR7168530_Escherichia_coli-SC2_ST131	ERR7168530	PKTANAMR8762019	16PP00110	outpatients	NA	primary	manga_mandi_hospital	rectal_swab	15-Apr-16	Escherichia_coli	SC2_ST131
ERR7168530_Escherichia_coli-SC4_ST10	ERR7168530	PKTANAMR8762019	16PP00110	outpatients	NA	primary	manga_mandi_hospital	rectal_swab	15-Apr-16	Escherichia_coli	SC4_ST10
ERR7168530_Escherichia_coli-SC6_ST69	ERR7168530	PKTANAMR8762019	16PP00110	outpatients	NA	primary	manga_mandi_hospital	rectal_swab	15-Apr-16	Escherichia_coli	SC6_ST69
ERR7168531_Escherichia_coli-SC4_ST10	ERR7168531	PKTANAMR8763221	16CC01519	community	92	NA	chak_218	stool	17-Jun-16	Escherichia_coli	SC4_ST10
ERR7168533_Escherichia_coli-SC16_ST38	ERR7168533	PKTANAMR8763223	16CC01521	community	93	NA	chak_218	stool	17-Jun-16	Escherichia_coli	SC16_ST38
ERR7168533_Escherichia_coli-SC201_ST543	ERR7168533	PKTANAMR8763223	16CC01521	community	93	NA	chak_218	stool	17-Jun-16	Escherichia_coli	SC201_ST543
ERR7168534_Escherichia_coli-SC22_ST398	ERR7168534	PKTANAMR8763227	16CC01525	community	95	NA	chak_218	stool	17-Jun-16	Escherichia_coli	SC22_ST398
ERR7168534_Escherichia_coli-SC43_ST206	ERR7168534	PKTANAMR8763227	16CC01525	community	95	NA	chak_218	stool	17-Jun-16	Escherichia_coli	SC43_ST206
ERR7168534_Escherichia_coli-SC46_ST746	ERR7168534	PKTANAMR8763227	16CC01525	community	95	NA	chak_218	stool	17-Jun-16	Escherichia_coli	SC46_ST746
ERR7168534_Escherichia_coli-SC4_ST10	ERR7168534	PKTANAMR8763227	16CC01525	community	95	NA	chak_218	stool	17-Jun-16	Escherichia_coli	SC4_ST10
ERR7168534_Escherichia_coli-SC74_ST540	ERR7168534	PKTANAMR8763227	16CC01525	community	95	NA	chak_218	stool	17-Jun-16	Escherichia_coli	SC74_ST540
ERR7168534_Escherichia_coli-SC90_ST685	ERR7168534	PKTANAMR8763227	16CC01525	community	95	NA	chak_218	stool	17-Jun-16	Escherichia_coli	SC90_ST685
ERR7168534_Escherichia_coli-SC94_ST757	ERR7168534	PKTANAMR8763227	16CC01525	community	95	NA	chak_218	stool	17-Jun-16	Escherichia_coli	SC94_ST757
ERR7168535_Escherichia_coli-SC17_ST58	ERR7168535	PKTANAMR8762022	16PP00121	outpatients	NA	primary	manga_mandi_hospital	rectal_swab	15-Apr-16	Escherichia_coli	SC17_ST58
ERR7168535_Escherichia_coli-SC22_ST398	ERR7168535	PKTANAMR8762022	16PP00121	outpatients	NA	primary	manga_mandi_hospital	rectal_swab	15-Apr-16	Escherichia_coli	SC22_ST398
ERR7168535_Escherichia_coli-SC46_ST746	ERR7168535	PKTANAMR8762022	16PP00121	outpatients	NA	primary	manga_mandi_hospital	rectal_swab	15-Apr-16	Escherichia_coli	SC46_ST746
ERR7168535_Escherichia_coli-SC4_ST10	ERR7168535	PKTANAMR8762022	16PP00121	outpatients	NA	primary	manga_mandi_hospital	rectal_swab	15-Apr-16	Escherichia_coli	SC4_ST10
ERR7168535_Escherichia_coli-SC52_ST295	ERR7168535	PKTANAMR8762022	16PP00121	outpatients	NA	primary	manga_mandi_hospital	rectal_swab	15-Apr-16	Escherichia_coli	SC52_ST295
ERR7168535_Escherichia_coli-SC75_ST940	ERR7168535	PKTANAMR8762022	16PP00121	outpatients	NA	primary	manga_mandi_hospital	rectal_swab	15-Apr-16	Escherichia_coli	SC75_ST940
ERR7168535_Escherichia_coli-SC96_ST4038	ERR7168535	PKTANAMR8762022	16PP00121	outpatients	NA	primary	manga_mandi_hospital	rectal_swab	15-Apr-16	Escherichia_coli	SC96_ST4038
ERR7168536_Escherichia_coli-SC25_ST517	ERR7168536	PKTANAMR8763228	16CC01526	community	95	NA	chak_218	stool	17-Jun-16	Escherichia_coli	SC25_ST517
ERR7168536_Escherichia_coli-SC4_ST10	ERR7168536	PKTANAMR8763228	16CC01526	community	95	NA	chak_218	stool	17-Jun-16	Escherichia_coli	SC4_ST10
ERR7168537_Escherichia_coli-SC17_ST58	ERR7168537	PKTANAMR8762024	16PP00125	outpatients	NA	primary	manga_mandi_hospital	rectal_swab	15-Apr-16	Escherichia_coli	SC17_ST58
ERR7168537_Escherichia_coli-SC25_ST517	ERR7168537	PKTANAMR8762024	16PP00125	outpatients	NA	primary	manga_mandi_hospital	rectal_swab	15-Apr-16	Escherichia_coli	SC25_ST517
ERR7168537_Escherichia_coli-SC27_ST328	ERR7168537	PKTANAMR8762024	16PP00125	outpatients	NA	primary	manga_mandi_hospital	rectal_swab	15-Apr-16	Escherichia_coli	SC27_ST328
ERR7168537_Escherichia_coli-SC28_ST101	ERR7168537	PKTANAMR8762024	16PP00125	outpatients	NA	primary	manga_mandi_hospital	rectal_swab	15-Apr-16	Escherichia_coli	SC28_ST101
ERR7168537_Escherichia_coli-SC4_ST10	ERR7168537	PKTANAMR8762024	16PP00125	outpatients	NA	primary	manga_mandi_hospital	rectal_swab	15-Apr-16	Escherichia_coli	SC4_ST10
ERR7168537_Escherichia_coli-SC87_ST937	ERR7168537	PKTANAMR8762024	16PP00125	outpatients	NA	primary	manga_mandi_hospital	rectal_swab	15-Apr-16	Escherichia_coli	SC87_ST937
ERR7168538_Escherichia_coli-SC117_ST226	ERR7168538	PKTANAMR8763233	16CC01531	community	97	NA	chak_218	stool	17-Jun-16	Escherichia_coli	SC117_ST226
ERR7168538_Escherichia_coli-SC149_ST224	ERR7168538	PKTANAMR8763233	16CC01531	community	97	NA	chak_218	stool	17-Jun-16	Escherichia_coli	SC149_ST224
ERR7168538_Escherichia_coli-SC17_ST58	ERR7168538	PKTANAMR8763233	16CC01531	community	97	NA	chak_218	stool	17-Jun-16	Escherichia_coli	SC17_ST58
ERR7168538_Escherichia_coli-SC243_ST3559	ERR7168538	PKTANAMR8763233	16CC01531	community	97	NA	chak_218	stool	17-Jun-16	Escherichia_coli	SC243_ST3559
ERR7168538_Escherichia_coli-SC25_ST517	ERR7168538	PKTANAMR8763233	16CC01531	community	97	NA	chak_218	stool	17-Jun-16	Escherichia_coli	SC25_ST517
ERR7168538_Escherichia_coli-SC42_ST678	ERR7168538	PKTANAMR8763233	16CC01531	community	97	NA	chak_218	stool	17-Jun-16	Escherichia_coli	SC42_ST678
ERR7168538_Escherichia_coli-SC4_ST10	ERR7168538	PKTANAMR8763233	16CC01531	community	97	NA	chak_218	stool	17-Jun-16	Escherichia_coli	SC4_ST10
ERR7168538_Escherichia_coli-SC69_ST349	ERR7168538	PKTANAMR8763233	16CC01531	community	97	NA	chak_218	stool	17-Jun-16	Escherichia_coli	SC69_ST349
ERR7168538_Escherichia_coli-SC75_ST940	ERR7168538	PKTANAMR8763233	16CC01531	community	97	NA	chak_218	stool	17-Jun-16	Escherichia_coli	SC75_ST940
ERR7168539_Escherichia_coli-SC117_ST226	ERR7168539	PKTANAMR8762025	16PP00127	outpatients	NA	primary	manga_mandi_hospital	rectal_swab	15-Apr-16	Escherichia_coli	SC117_ST226
ERR7168539_Escherichia_coli-SC147_ST2178	ERR7168539	PKTANAMR8762025	16PP00127	outpatients	NA	primary	manga_mandi_hospital	rectal_swab	15-Apr-16	Escherichia_coli	SC147_ST2178
ERR7168539_Escherichia_coli-SC17_ST58	ERR7168539	PKTANAMR8762025	16PP00127	outpatients	NA	primary	manga_mandi_hospital	rectal_swab	15-Apr-16	Escherichia_coli	SC17_ST58
ERR7168539_Escherichia_coli-SC22_ST398	ERR7168539	PKTANAMR8762025	16PP00127	outpatients	NA	primary	manga_mandi_hospital	rectal_swab	15-Apr-16	Escherichia_coli	SC22_ST398
ERR7168539_Escherichia_coli-SC4_ST10	ERR7168539	PKTANAMR8762025	16PP00127	outpatients	NA	primary	manga_mandi_hospital	rectal_swab	15-Apr-16	Escherichia_coli	SC4_ST10
ERR7168539_Escherichia_coli-SC70_ST607	ERR7168539	PKTANAMR8762025	16PP00127	outpatients	NA	primary	manga_mandi_hospital	rectal_swab	15-Apr-16	Escherichia_coli	SC70_ST607
ERR7168539_Escherichia_coli-SC73_ST156	ERR7168539	PKTANAMR8762025	16PP00127	outpatients	NA	primary	manga_mandi_hospital	rectal_swab	15-Apr-16	Escherichia_coli	SC73_ST156
ERR7168539_Escherichia_coli-SC74_ST540	ERR7168539	PKTANAMR8762025	16PP00127	outpatients	NA	primary	manga_mandi_hospital	rectal_swab	15-Apr-16	Escherichia_coli	SC74_ST540
ERR7168539_Escherichia_coli-SC75_ST940	ERR7168539	PKTANAMR8762025	16PP00127	outpatients	NA	primary	manga_mandi_hospital	rectal_swab	15-Apr-16	Escherichia_coli	SC75_ST940
ERR7168539_Escherichia_coli-SC7_ST21	ERR7168539	PKTANAMR8762025	16PP00127	outpatients	NA	primary	manga_mandi_hospital	rectal_swab	15-Apr-16	Escherichia_coli	SC7_ST21
ERR7168539_Escherichia_coli-SC90_ST685	ERR7168539	PKTANAMR8762025	16PP00127	outpatients	NA	primary	manga_mandi_hospital	rectal_swab	15-Apr-16	Escherichia_coli	SC90_ST685
ERR7168540_Escherichia_coli-SC121_ST452	ERR7168540	PKTANAMR8763235	16CC01533	community	97	NA	chak_218	stool	17-Jun-16	Escherichia_coli	SC121_ST452
ERR7168541_Escherichia_coli-SC22_ST398	ERR7168541	PKTANAMR8762026	16PP00128	outpatients	NA	primary	manga_mandi_hospital	rectal_swab	15-Apr-16	Escherichia_coli	SC22_ST398
ERR7168541_Escherichia_coli-SC232_ST181	ERR7168541	PKTANAMR8762026	16PP00128	outpatients	NA	primary	manga_mandi_hospital	rectal_swab	15-Apr-16	Escherichia_coli	SC232_ST181
ERR7168541_Escherichia_coli-SC4_ST10	ERR7168541	PKTANAMR8762026	16PP00128	outpatients	NA	primary	manga_mandi_hospital	rectal_swab	15-Apr-16	Escherichia_coli	SC4_ST10
ERR7168541_Escherichia_coli-SC51_ST93	ERR7168541	PKTANAMR8762026	16PP00128	outpatients	NA	primary	manga_mandi_hospital	rectal_swab	15-Apr-16	Escherichia_coli	SC51_ST93
ERR7168542_Escherichia_coli-SC22_ST398	ERR7168542	PKTANAMR8763236	16CC01534	community	98	NA	chak_218	stool	17-Jun-16	Escherichia_coli	SC22_ST398
ERR7168542_Escherichia_coli-SC46_ST746	ERR7168542	PKTANAMR8763236	16CC01534	community	98	NA	chak_218	stool	17-Jun-16	Escherichia_coli	SC46_ST746
ERR7168542_Escherichia_coli-SC4_ST10	ERR7168542	PKTANAMR8763236	16CC01534	community	98	NA	chak_218	stool	17-Jun-16	Escherichia_coli	SC4_ST10
ERR7168542_Escherichia_coli-SC74_ST540	ERR7168542	PKTANAMR8763236	16CC01534	community	98	NA	chak_218	stool	17-Jun-16	Escherichia_coli	SC74_ST540
ERR7168542_Escherichia_coli-SC89_ST542	ERR7168542	PKTANAMR8763236	16CC01534	community	98	NA	chak_218	stool	17-Jun-16	Escherichia_coli	SC89_ST542
ERR7168542_Escherichia_coli-SC90_ST685	ERR7168542	PKTANAMR8763236	16CC01534	community	98	NA	chak_218	stool	17-Jun-16	Escherichia_coli	SC90_ST685
ERR7168543_Escherichia_coli-SC17_ST58	ERR7168543	PKTANAMR8762027	16PP00130	outpatients	NA	primary	manga_mandi_hospital	rectal_swab	16-Apr-16	Escherichia_coli	SC17_ST58
ERR7168543_Escherichia_coli-SC22_ST398	ERR7168543	PKTANAMR8762027	16PP00130	outpatients	NA	primary	manga_mandi_hospital	rectal_swab	16-Apr-16	Escherichia_coli	SC22_ST398
ERR7168543_Escherichia_coli-SC27_ST328	ERR7168543	PKTANAMR8762027	16PP00130	outpatients	NA	primary	manga_mandi_hospital	rectal_swab	16-Apr-16	Escherichia_coli	SC27_ST328
ERR7168543_Escherichia_coli-SC43_ST206	ERR7168543	PKTANAMR8762027	16PP00130	outpatients	NA	primary	manga_mandi_hospital	rectal_swab	16-Apr-16	Escherichia_coli	SC43_ST206
ERR7168543_Escherichia_coli-SC46_ST746	ERR7168543	PKTANAMR8762027	16PP00130	outpatients	NA	primary	manga_mandi_hospital	rectal_swab	16-Apr-16	Escherichia_coli	SC46_ST746
ERR7168543_Escherichia_coli-SC4_ST10	ERR7168543	PKTANAMR8762027	16PP00130	outpatients	NA	primary	manga_mandi_hospital	rectal_swab	16-Apr-16	Escherichia_coli	SC4_ST10
ERR7168543_Escherichia_coli-SC75_ST940	ERR7168543	PKTANAMR8762027	16PP00130	outpatients	NA	primary	manga_mandi_hospital	rectal_swab	16-Apr-16	Escherichia_coli	SC75_ST940
ERR7168543_Escherichia_coli-SC89_ST542	ERR7168543	PKTANAMR8762027	16PP00130	outpatients	NA	primary	manga_mandi_hospital	rectal_swab	16-Apr-16	Escherichia_coli	SC89_ST542
ERR7168544_Escherichia_coli-SC149_ST224	ERR7168544	PKTANAMR8763237	16CC01535	community	98	NA	chak_218	stool	17-Jun-16	Escherichia_coli	SC149_ST224
ERR7168544_Escherichia_coli-SC4_ST10	ERR7168544	PKTANAMR8763237	16CC01535	community	98	NA	chak_218	stool	17-Jun-16	Escherichia_coli	SC4_ST10
ERR7168545_Escherichia_coli-SC4_ST10	ERR7168545	PKTANAMR8762028	16PP00132	outpatients	NA	primary	manga_mandi_hospital	rectal_swab	16-Apr-16	Escherichia_coli	SC4_ST10
ERR7168546_Escherichia_coli-SC16_ST38	ERR7168546	PKTANAMR8763239	16CC01537	community	98	NA	chak_218	stool	17-Jun-16	Escherichia_coli	SC16_ST38
ERR7168546_Escherichia_coli-SC4_ST10	ERR7168546	PKTANAMR8763239	16CC01537	community	98	NA	chak_218	stool	17-Jun-16	Escherichia_coli	SC4_ST10
ERR7168547_Escherichia_coli-SC4_ST10	ERR7168547	PKTANAMR8762029	16PP00133	outpatients	NA	primary	manga_mandi_hospital	rectal_swab	16-Apr-16	Escherichia_coli	SC4_ST10
ERR7168548_Escherichia_coli-SC17_ST58	ERR7168548	PKTANAMR8763242	16CC01540	community	99	NA	chak_218	stool	17-Jun-16	Escherichia_coli	SC17_ST58
ERR7168548_Escherichia_coli-SC34_ST641	ERR7168548	PKTANAMR8763242	16CC01540	community	99	NA	chak_218	stool	17-Jun-16	Escherichia_coli	SC34_ST641
ERR7168548_Escherichia_coli-SC4_ST10	ERR7168548	PKTANAMR8763242	16CC01540	community	99	NA	chak_218	stool	17-Jun-16	Escherichia_coli	SC4_ST10
ERR7168548_Escherichia_coli-SC96_ST4038	ERR7168548	PKTANAMR8763242	16CC01540	community	99	NA	chak_218	stool	17-Jun-16	Escherichia_coli	SC96_ST4038
ERR7168549_Escherichia_coli-SC10_ST17	ERR7168549	PKTANAMR8762030	16PP00135	outpatients	NA	primary	manga_mandi_hospital	rectal_swab	16-Apr-16	Escherichia_coli	SC10_ST17
ERR7168549_Escherichia_coli-SC4_ST10	ERR7168549	PKTANAMR8762030	16PP00135	outpatients	NA	primary	manga_mandi_hospital	rectal_swab	16-Apr-16	Escherichia_coli	SC4_ST10
ERR7168549_Escherichia_coli-SC74_ST540	ERR7168549	PKTANAMR8762030	16PP00135	outpatients	NA	primary	manga_mandi_hospital	rectal_swab	16-Apr-16	Escherichia_coli	SC74_ST540
ERR7168549_Escherichia_coli-SC90_ST685	ERR7168549	PKTANAMR8762030	16PP00135	outpatients	NA	primary	manga_mandi_hospital	rectal_swab	16-Apr-16	Escherichia_coli	SC90_ST685
ERR7168550_Escherichia_coli-SC117_ST226	ERR7168550	PKTANAMR8763246	16CC01551	community	100	NA	chak_218	stool	17-Jun-16	Escherichia_coli	SC117_ST226
ERR7168550_Escherichia_coli-SC12_ST410	ERR7168550	PKTANAMR8763246	16CC01551	community	100	NA	chak_218	stool	17-Jun-16	Escherichia_coli	SC12_ST410
ERR7168550_Escherichia_coli-SC149_ST224	ERR7168550	PKTANAMR8763246	16CC01551	community	100	NA	chak_218	stool	17-Jun-16	Escherichia_coli	SC149_ST224
ERR7168550_Escherichia_coli-SC169_ST361	ERR7168550	PKTANAMR8763246	16CC01551	community	100	NA	chak_218	stool	17-Jun-16	Escherichia_coli	SC169_ST361
ERR7168550_Escherichia_coli-SC17_ST58	ERR7168550	PKTANAMR8763246	16CC01551	community	100	NA	chak_218	stool	17-Jun-16	Escherichia_coli	SC17_ST58
ERR7168550_Escherichia_coli-SC22_ST398	ERR7168550	PKTANAMR8763246	16CC01551	community	100	NA	chak_218	stool	17-Jun-16	Escherichia_coli	SC22_ST398
ERR7168550_Escherichia_coli-SC28_ST101	ERR7168550	PKTANAMR8763246	16CC01551	community	100	NA	chak_218	stool	17-Jun-16	Escherichia_coli	SC28_ST101
ERR7168550_Escherichia_coli-SC46_ST746	ERR7168550	PKTANAMR8763246	16CC01551	community	100	NA	chak_218	stool	17-Jun-16	Escherichia_coli	SC46_ST746
ERR7168550_Escherichia_coli-SC4_ST10	ERR7168550	PKTANAMR8763246	16CC01551	community	100	NA	chak_218	stool	17-Jun-16	Escherichia_coli	SC4_ST10
ERR7168550_Escherichia_coli-SC70_ST607	ERR7168550	PKTANAMR8763246	16CC01551	community	100	NA	chak_218	stool	17-Jun-16	Escherichia_coli	SC70_ST607
ERR7168550_Escherichia_coli-SC74_ST540	ERR7168550	PKTANAMR8763246	16CC01551	community	100	NA	chak_218	stool	17-Jun-16	Escherichia_coli	SC74_ST540
ERR7168550_Escherichia_coli-SC96_ST4038	ERR7168550	PKTANAMR8763246	16CC01551	community	100	NA	chak_218	stool	17-Jun-16	Escherichia_coli	SC96_ST4038
ERR7168550_Escherichia_coli-SC99_ST1727	ERR7168550	PKTANAMR8763246	16CC01551	community	100	NA	chak_218	stool	17-Jun-16	Escherichia_coli	SC99_ST1727
ERR7168551_Escherichia_coli-SC22_ST398	ERR7168551	PKTANAMR8762031	16PP00136	outpatients	NA	primary	manga_mandi_hospital	rectal_swab	16-Apr-16	Escherichia_coli	SC22_ST398
ERR7168551_Escherichia_coli-SC24_ST443	ERR7168551	PKTANAMR8762031	16PP00136	outpatients	NA	primary	manga_mandi_hospital	rectal_swab	16-Apr-16	Escherichia_coli	SC24_ST443
ERR7168551_Escherichia_coli-SC28_ST101	ERR7168551	PKTANAMR8762031	16PP00136	outpatients	NA	primary	manga_mandi_hospital	rectal_swab	16-Apr-16	Escherichia_coli	SC28_ST101
ERR7168551_Escherichia_coli-SC4_ST10	ERR7168551	PKTANAMR8762031	16PP00136	outpatients	NA	primary	manga_mandi_hospital	rectal_swab	16-Apr-16	Escherichia_coli	SC4_ST10
ERR7168551_Escherichia_coli-SC64_ST394	ERR7168551	PKTANAMR8762031	16PP00136	outpatients	NA	primary	manga_mandi_hospital	rectal_swab	16-Apr-16	Escherichia_coli	SC64_ST394
ERR7168551_Escherichia_coli-SC74_ST540	ERR7168551	PKTANAMR8762031	16PP00136	outpatients	NA	primary	manga_mandi_hospital	rectal_swab	16-Apr-16	Escherichia_coli	SC74_ST540
ERR7168551_Escherichia_coli-SC75_ST940	ERR7168551	PKTANAMR8762031	16PP00136	outpatients	NA	primary	manga_mandi_hospital	rectal_swab	16-Apr-16	Escherichia_coli	SC75_ST940
ERR7168551_Escherichia_coli-SC87_ST937	ERR7168551	PKTANAMR8762031	16PP00136	outpatients	NA	primary	manga_mandi_hospital	rectal_swab	16-Apr-16	Escherichia_coli	SC87_ST937
ERR7168552_Escherichia_coli-SC22_ST398	ERR7168552	PKTANAMR8763254	16CC01556	community	103	NA	chak_218	stool	17-Jun-16	Escherichia_coli	SC22_ST398
ERR7168552_Escherichia_coli-SC28_ST101	ERR7168552	PKTANAMR8763254	16CC01556	community	103	NA	chak_218	stool	17-Jun-16	Escherichia_coli	SC28_ST101
ERR7168552_Escherichia_coli-SC43_ST206	ERR7168552	PKTANAMR8763254	16CC01556	community	103	NA	chak_218	stool	17-Jun-16	Escherichia_coli	SC43_ST206
ERR7168552_Escherichia_coli-SC46_ST746	ERR7168552	PKTANAMR8763254	16CC01556	community	103	NA	chak_218	stool	17-Jun-16	Escherichia_coli	SC46_ST746
ERR7168552_Escherichia_coli-SC4_ST10	ERR7168552	PKTANAMR8763254	16CC01556	community	103	NA	chak_218	stool	17-Jun-16	Escherichia_coli	SC4_ST10
ERR7168552_Escherichia_coli-SC87_ST937	ERR7168552	PKTANAMR8763254	16CC01556	community	103	NA	chak_218	stool	17-Jun-16	Escherichia_coli	SC87_ST937
ERR7168552_Escherichia_coli-SC89_ST542	ERR7168552	PKTANAMR8763254	16CC01556	community	103	NA	chak_218	stool	17-Jun-16	Escherichia_coli	SC89_ST542
ERR7168552_Escherichia_coli-SC90_ST685	ERR7168552	PKTANAMR8763254	16CC01556	community	103	NA	chak_218	stool	17-Jun-16	Escherichia_coli	SC90_ST685
ERR7168553_Escherichia_coli-SC215_ST195	ERR7168553	PKTANAMR8762032	16PP00139	outpatients	NA	primary	manga_mandi_hospital	rectal_swab	16-Apr-16	Escherichia_coli	SC215_ST195
ERR7168553_Escherichia_coli-SC22_ST398	ERR7168553	PKTANAMR8762032	16PP00139	outpatients	NA	primary	manga_mandi_hospital	rectal_swab	16-Apr-16	Escherichia_coli	SC22_ST398
ERR7168553_Escherichia_coli-SC46_ST746	ERR7168553	PKTANAMR8762032	16PP00139	outpatients	NA	primary	manga_mandi_hospital	rectal_swab	16-Apr-16	Escherichia_coli	SC46_ST746
ERR7168553_Escherichia_coli-SC4_ST10	ERR7168553	PKTANAMR8762032	16PP00139	outpatients	NA	primary	manga_mandi_hospital	rectal_swab	16-Apr-16	Escherichia_coli	SC4_ST10
ERR7168553_Escherichia_coli-SC74_ST540	ERR7168553	PKTANAMR8762032	16PP00139	outpatients	NA	primary	manga_mandi_hospital	rectal_swab	16-Apr-16	Escherichia_coli	SC74_ST540
ERR7168553_Escherichia_coli-SC90_ST685	ERR7168553	PKTANAMR8762032	16PP00139	outpatients	NA	primary	manga_mandi_hospital	rectal_swab	16-Apr-16	Escherichia_coli	SC90_ST685
ERR7168555_Escherichia_coli-SC4_ST10	ERR7168555	PKTANAMR8762033	16PP00140	outpatients	NA	primary	manga_mandi_hospital	rectal_swab	16-Apr-16	Escherichia_coli	SC4_ST10
ERR7168556_Escherichia_coli-SC128_ST1324	ERR7168556	PKTANAMR8763271	16CC01484	community	108	NA	chak_218	stool	17-Jun-16	Escherichia_coli	SC128_ST1324
ERR7168556_Escherichia_coli-SC149_ST224	ERR7168556	PKTANAMR8763271	16CC01484	community	108	NA	chak_218	stool	17-Jun-16	Escherichia_coli	SC149_ST224
ERR7168556_Escherichia_coli-SC17_ST58	ERR7168556	PKTANAMR8763271	16CC01484	community	108	NA	chak_218	stool	17-Jun-16	Escherichia_coli	SC17_ST58
ERR7168556_Escherichia_coli-SC25_ST517	ERR7168556	PKTANAMR8763271	16CC01484	community	108	NA	chak_218	stool	17-Jun-16	Escherichia_coli	SC25_ST517
ERR7168556_Escherichia_coli-SC28_ST101	ERR7168556	PKTANAMR8763271	16CC01484	community	108	NA	chak_218	stool	17-Jun-16	Escherichia_coli	SC28_ST101
ERR7168556_Escherichia_coli-SC99_ST1727	ERR7168556	PKTANAMR8763271	16CC01484	community	108	NA	chak_218	stool	17-Jun-16	Escherichia_coli	SC99_ST1727
ERR7168557_Escherichia_coli-SC117_ST226	ERR7168557	PKTANAMR8762034	16PP00146	outpatients	NA	primary	manga_mandi_hospital	rectal_swab	16-Apr-16	Escherichia_coli	SC117_ST226
ERR7168557_Escherichia_coli-SC46_ST746	ERR7168557	PKTANAMR8762034	16PP00146	outpatients	NA	primary	manga_mandi_hospital	rectal_swab	16-Apr-16	Escherichia_coli	SC46_ST746
ERR7168557_Escherichia_coli-SC4_ST10	ERR7168557	PKTANAMR8762034	16PP00146	outpatients	NA	primary	manga_mandi_hospital	rectal_swab	16-Apr-16	Escherichia_coli	SC4_ST10
ERR7168557_Escherichia_coli-SC90_ST685	ERR7168557	PKTANAMR8762034	16PP00146	outpatients	NA	primary	manga_mandi_hospital	rectal_swab	16-Apr-16	Escherichia_coli	SC90_ST685
ERR7168557_Escherichia_coli-SC99_ST1727	ERR7168557	PKTANAMR8762034	16PP00146	outpatients	NA	primary	manga_mandi_hospital	rectal_swab	16-Apr-16	Escherichia_coli	SC99_ST1727
ERR7168560_Escherichia_coli-SC121_ST452	ERR7168560	PKTANAMR8762036	16PP00148	outpatients	NA	primary	manga_mandi_hospital	rectal_swab	16-Apr-16	Escherichia_coli	SC121_ST452
ERR7168560_Escherichia_coli-SC16_ST38	ERR7168560	PKTANAMR8762036	16PP00148	outpatients	NA	primary	manga_mandi_hospital	rectal_swab	16-Apr-16	Escherichia_coli	SC16_ST38
ERR7168560_Escherichia_coli-SC4_ST10	ERR7168560	PKTANAMR8762036	16PP00148	outpatients	NA	primary	manga_mandi_hospital	rectal_swab	16-Apr-16	Escherichia_coli	SC4_ST10
ERR7168560_Escherichia_coli-SC73_ST156	ERR7168560	PKTANAMR8762036	16PP00148	outpatients	NA	primary	manga_mandi_hospital	rectal_swab	16-Apr-16	Escherichia_coli	SC73_ST156
ERR7168561_Escherichia_coli-SC104_ST212	ERR7168561	PKTANAMR8763284	16CC01501	community	113	NA	chak_218	stool	17-Jun-16	Escherichia_coli	SC104_ST212
ERR7168561_Escherichia_coli-SC117_ST226	ERR7168561	PKTANAMR8763284	16CC01501	community	113	NA	chak_218	stool	17-Jun-16	Escherichia_coli	SC117_ST226
ERR7168561_Escherichia_coli-SC176_ST603	ERR7168561	PKTANAMR8763284	16CC01501	community	113	NA	chak_218	stool	17-Jun-16	Escherichia_coli	SC176_ST603
ERR7168561_Escherichia_coli-SC22_ST398	ERR7168561	PKTANAMR8763284	16CC01501	community	113	NA	chak_218	stool	17-Jun-16	Escherichia_coli	SC22_ST398
ERR7168561_Escherichia_coli-SC27_ST328	ERR7168561	PKTANAMR8763284	16CC01501	community	113	NA	chak_218	stool	17-Jun-16	Escherichia_coli	SC27_ST328
ERR7168561_Escherichia_coli-SC43_ST206	ERR7168561	PKTANAMR8763284	16CC01501	community	113	NA	chak_218	stool	17-Jun-16	Escherichia_coli	SC43_ST206
ERR7168561_Escherichia_coli-SC46_ST746	ERR7168561	PKTANAMR8763284	16CC01501	community	113	NA	chak_218	stool	17-Jun-16	Escherichia_coli	SC46_ST746
ERR7168561_Escherichia_coli-SC4_ST10	ERR7168561	PKTANAMR8763284	16CC01501	community	113	NA	chak_218	stool	17-Jun-16	Escherichia_coli	SC4_ST10
ERR7168561_Escherichia_coli-SC74_ST540	ERR7168561	PKTANAMR8763284	16CC01501	community	113	NA	chak_218	stool	17-Jun-16	Escherichia_coli	SC74_ST540
ERR7168561_Escherichia_coli-SC90_ST685	ERR7168561	PKTANAMR8763284	16CC01501	community	113	NA	chak_218	stool	17-Jun-16	Escherichia_coli	SC90_ST685
ERR7168561_Escherichia_coli-SC99_ST1727	ERR7168561	PKTANAMR8763284	16CC01501	community	113	NA	chak_218	stool	17-Jun-16	Escherichia_coli	SC99_ST1727
ERR7168562_Escherichia_coli-SC117_ST226	ERR7168562	PKTANAMR8762038	16PP00151	outpatients	NA	primary	manga_mandi_hospital	rectal_swab	16-Apr-16	Escherichia_coli	SC117_ST226
ERR7168562_Escherichia_coli-SC22_ST398	ERR7168562	PKTANAMR8762038	16PP00151	outpatients	NA	primary	manga_mandi_hospital	rectal_swab	16-Apr-16	Escherichia_coli	SC22_ST398
ERR7168562_Escherichia_coli-SC46_ST746	ERR7168562	PKTANAMR8762038	16PP00151	outpatients	NA	primary	manga_mandi_hospital	rectal_swab	16-Apr-16	Escherichia_coli	SC46_ST746
ERR7168562_Escherichia_coli-SC4_ST10	ERR7168562	PKTANAMR8762038	16PP00151	outpatients	NA	primary	manga_mandi_hospital	rectal_swab	16-Apr-16	Escherichia_coli	SC4_ST10
ERR7168563_Escherichia_coli-SC34_ST641	ERR7168563	PKTANAMR8763285	16CC01470	community	113	NA	chak_218	stool	17-Jun-16	Escherichia_coli	SC34_ST641
ERR7168564_Escherichia_coli-SC22_ST398	ERR7168564	PKTANAMR8762039	16PP00152	outpatients	NA	primary	manga_mandi_hospital	rectal_swab	16-Apr-16	Escherichia_coli	SC22_ST398
ERR7168564_Escherichia_coli-SC74_ST540	ERR7168564	PKTANAMR8762039	16PP00152	outpatients	NA	primary	manga_mandi_hospital	rectal_swab	16-Apr-16	Escherichia_coli	SC74_ST540
ERR7168564_Escherichia_coli-SC90_ST685	ERR7168564	PKTANAMR8762039	16PP00152	outpatients	NA	primary	manga_mandi_hospital	rectal_swab	16-Apr-16	Escherichia_coli	SC90_ST685
ERR7168566_Escherichia_coli-SC22_ST398	ERR7168566	PKTANAMR8762040	16PP00160	outpatients	NA	primary	manga_mandi_hospital	rectal_swab	19-Apr-16	Escherichia_coli	SC22_ST398
ERR7168566_Escherichia_coli-SC4_ST10	ERR7168566	PKTANAMR8762040	16PP00160	outpatients	NA	primary	manga_mandi_hospital	rectal_swab	19-Apr-16	Escherichia_coli	SC4_ST10
ERR7168567_Escherichia_coli-SC22_ST398	ERR7168567	PKTANAMR8763317	16CC01570	community	121	NA	mandi_faizabad	stool	20-Jun-16	Escherichia_coli	SC22_ST398
ERR7168567_Escherichia_coli-SC46_ST746	ERR7168567	PKTANAMR8763317	16CC01570	community	121	NA	mandi_faizabad	stool	20-Jun-16	Escherichia_coli	SC46_ST746
ERR7168567_Escherichia_coli-SC4_ST10	ERR7168567	PKTANAMR8763317	16CC01570	community	121	NA	mandi_faizabad	stool	20-Jun-16	Escherichia_coli	SC4_ST10
ERR7168567_Escherichia_coli-SC75_ST940	ERR7168567	PKTANAMR8763317	16CC01570	community	121	NA	mandi_faizabad	stool	20-Jun-16	Escherichia_coli	SC75_ST940
ERR7168568_Escherichia_coli-SC117_ST226	ERR7168568	PKTANAMR8762041	16PP00165	outpatients	NA	primary	manga_mandi_hospital	rectal_swab	19-Apr-16	Escherichia_coli	SC117_ST226
ERR7168568_Escherichia_coli-SC17_ST58	ERR7168568	PKTANAMR8762041	16PP00165	outpatients	NA	primary	manga_mandi_hospital	rectal_swab	19-Apr-16	Escherichia_coli	SC17_ST58
ERR7168568_Escherichia_coli-SC215_ST195	ERR7168568	PKTANAMR8762041	16PP00165	outpatients	NA	primary	manga_mandi_hospital	rectal_swab	19-Apr-16	Escherichia_coli	SC215_ST195
ERR7168568_Escherichia_coli-SC22_ST398	ERR7168568	PKTANAMR8762041	16PP00165	outpatients	NA	primary	manga_mandi_hospital	rectal_swab	19-Apr-16	Escherichia_coli	SC22_ST398
ERR7168568_Escherichia_coli-SC25_ST517	ERR7168568	PKTANAMR8762041	16PP00165	outpatients	NA	primary	manga_mandi_hospital	rectal_swab	19-Apr-16	Escherichia_coli	SC25_ST517
ERR7168568_Escherichia_coli-SC43_ST206	ERR7168568	PKTANAMR8762041	16PP00165	outpatients	NA	primary	manga_mandi_hospital	rectal_swab	19-Apr-16	Escherichia_coli	SC43_ST206
ERR7168568_Escherichia_coli-SC46_ST746	ERR7168568	PKTANAMR8762041	16PP00165	outpatients	NA	primary	manga_mandi_hospital	rectal_swab	19-Apr-16	Escherichia_coli	SC46_ST746
ERR7168568_Escherichia_coli-SC4_ST10	ERR7168568	PKTANAMR8762041	16PP00165	outpatients	NA	primary	manga_mandi_hospital	rectal_swab	19-Apr-16	Escherichia_coli	SC4_ST10
ERR7168568_Escherichia_coli-SC70_ST607	ERR7168568	PKTANAMR8762041	16PP00165	outpatients	NA	primary	manga_mandi_hospital	rectal_swab	19-Apr-16	Escherichia_coli	SC70_ST607
ERR7168568_Escherichia_coli-SC74_ST540	ERR7168568	PKTANAMR8762041	16PP00165	outpatients	NA	primary	manga_mandi_hospital	rectal_swab	19-Apr-16	Escherichia_coli	SC74_ST540
ERR7168568_Escherichia_coli-SC89_ST542	ERR7168568	PKTANAMR8762041	16PP00165	outpatients	NA	primary	manga_mandi_hospital	rectal_swab	19-Apr-16	Escherichia_coli	SC89_ST542
ERR7168568_Escherichia_coli-SC90_ST685	ERR7168568	PKTANAMR8762041	16PP00165	outpatients	NA	primary	manga_mandi_hospital	rectal_swab	19-Apr-16	Escherichia_coli	SC90_ST685
ERR7168570_Escherichia_coli-SC215_ST195	ERR7168570	PKTANAMR8762042	16PP00166	outpatients	NA	primary	manga_mandi_hospital	rectal_swab	19-Apr-16	Escherichia_coli	SC215_ST195
ERR7168570_Escherichia_coli-SC25_ST517	ERR7168570	PKTANAMR8762042	16PP00166	outpatients	NA	primary	manga_mandi_hospital	rectal_swab	19-Apr-16	Escherichia_coli	SC25_ST517
ERR7168570_Escherichia_coli-SC46_ST746	ERR7168570	PKTANAMR8762042	16PP00166	outpatients	NA	primary	manga_mandi_hospital	rectal_swab	19-Apr-16	Escherichia_coli	SC46_ST746
ERR7168570_Escherichia_coli-SC75_ST940	ERR7168570	PKTANAMR8762042	16PP00166	outpatients	NA	primary	manga_mandi_hospital	rectal_swab	19-Apr-16	Escherichia_coli	SC75_ST940
ERR7168570_Escherichia_coli-SC80_ST7077	ERR7168570	PKTANAMR8762042	16PP00166	outpatients	NA	primary	manga_mandi_hospital	rectal_swab	19-Apr-16	Escherichia_coli	SC80_ST7077
ERR7168570_Escherichia_coli-SC89_ST542	ERR7168570	PKTANAMR8762042	16PP00166	outpatients	NA	primary	manga_mandi_hospital	rectal_swab	19-Apr-16	Escherichia_coli	SC89_ST542
ERR7168571_Escherichia_coli-SC103_ST26	ERR7168571	PKTANAMR8763333	16CC01586	community	125	NA	mandi_faizabad	stool	20-Jun-16	Escherichia_coli	SC103_ST26
ERR7168571_Escherichia_coli-SC25_ST517	ERR7168571	PKTANAMR8763333	16CC01586	community	125	NA	mandi_faizabad	stool	20-Jun-16	Escherichia_coli	SC25_ST517
ERR7168571_Escherichia_coli-SC55_ST906	ERR7168571	PKTANAMR8763333	16CC01586	community	125	NA	mandi_faizabad	stool	20-Jun-16	Escherichia_coli	SC55_ST906
ERR7168571_Escherichia_coli-SC58_ST2773	ERR7168571	PKTANAMR8763333	16CC01586	community	125	NA	mandi_faizabad	stool	20-Jun-16	Escherichia_coli	SC58_ST2773
ERR7168571_Escherichia_coli-SC75_ST940	ERR7168571	PKTANAMR8763333	16CC01586	community	125	NA	mandi_faizabad	stool	20-Jun-16	Escherichia_coli	SC75_ST940
ERR7168571_Escherichia_coli-SC99_ST1727	ERR7168571	PKTANAMR8763333	16CC01586	community	125	NA	mandi_faizabad	stool	20-Jun-16	Escherichia_coli	SC99_ST1727
ERR7168572_Escherichia_coli-SC169_ST361	ERR7168572	PKTANAMR8762043	16PP00168	outpatients	NA	primary	manga_mandi_hospital	rectal_swab	19-Apr-16	Escherichia_coli	SC169_ST361
ERR7168572_Escherichia_coli-SC17_ST58	ERR7168572	PKTANAMR8762043	16PP00168	outpatients	NA	primary	manga_mandi_hospital	rectal_swab	19-Apr-16	Escherichia_coli	SC17_ST58
ERR7168572_Escherichia_coli-SC22_ST398	ERR7168572	PKTANAMR8762043	16PP00168	outpatients	NA	primary	manga_mandi_hospital	rectal_swab	19-Apr-16	Escherichia_coli	SC22_ST398
ERR7168572_Escherichia_coli-SC25_ST517	ERR7168572	PKTANAMR8762043	16PP00168	outpatients	NA	primary	manga_mandi_hospital	rectal_swab	19-Apr-16	Escherichia_coli	SC25_ST517
ERR7168572_Escherichia_coli-SC28_ST101	ERR7168572	PKTANAMR8762043	16PP00168	outpatients	NA	primary	manga_mandi_hospital	rectal_swab	19-Apr-16	Escherichia_coli	SC28_ST101
ERR7168572_Escherichia_coli-SC4_ST10	ERR7168572	PKTANAMR8762043	16PP00168	outpatients	NA	primary	manga_mandi_hospital	rectal_swab	19-Apr-16	Escherichia_coli	SC4_ST10
ERR7168572_Escherichia_coli-SC74_ST540	ERR7168572	PKTANAMR8762043	16PP00168	outpatients	NA	primary	manga_mandi_hospital	rectal_swab	19-Apr-16	Escherichia_coli	SC74_ST540
ERR7168573_Escherichia_coli-SC22_ST398	ERR7168573	PKTANAMR8763335	16CC01588	community	125	NA	mandi_faizabad	stool	20-Jun-16	Escherichia_coli	SC22_ST398
ERR7168573_Escherichia_coli-SC232_ST181	ERR7168573	PKTANAMR8763335	16CC01588	community	125	NA	mandi_faizabad	stool	20-Jun-16	Escherichia_coli	SC232_ST181
ERR7168573_Escherichia_coli-SC46_ST746	ERR7168573	PKTANAMR8763335	16CC01588	community	125	NA	mandi_faizabad	stool	20-Jun-16	Escherichia_coli	SC46_ST746
ERR7168573_Escherichia_coli-SC4_ST10	ERR7168573	PKTANAMR8763335	16CC01588	community	125	NA	mandi_faizabad	stool	20-Jun-16	Escherichia_coli	SC4_ST10
ERR7168573_Escherichia_coli-SC74_ST540	ERR7168573	PKTANAMR8763335	16CC01588	community	125	NA	mandi_faizabad	stool	20-Jun-16	Escherichia_coli	SC74_ST540
ERR7168573_Escherichia_coli-SC89_ST542	ERR7168573	PKTANAMR8763335	16CC01588	community	125	NA	mandi_faizabad	stool	20-Jun-16	Escherichia_coli	SC89_ST542
ERR7168574_Escherichia_coli-SC64_ST394	ERR7168574	PKTANAMR8763348	16CC01597	community	128	NA	mandi_faizabad	stool	20-Jun-16	Escherichia_coli	SC64_ST394
ERR7168575_Escherichia_coli-SC22_ST398	ERR7168575	PKTANAMR8762044	16PP00171	outpatients	NA	primary	manga_mandi_hospital	rectal_swab	19-Apr-16	Escherichia_coli	SC22_ST398
ERR7168575_Escherichia_coli-SC232_ST181	ERR7168575	PKTANAMR8762044	16PP00171	outpatients	NA	primary	manga_mandi_hospital	rectal_swab	19-Apr-16	Escherichia_coli	SC232_ST181
ERR7168575_Escherichia_coli-SC25_ST517	ERR7168575	PKTANAMR8762044	16PP00171	outpatients	NA	primary	manga_mandi_hospital	rectal_swab	19-Apr-16	Escherichia_coli	SC25_ST517
ERR7168575_Escherichia_coli-SC4_ST10	ERR7168575	PKTANAMR8762044	16PP00171	outpatients	NA	primary	manga_mandi_hospital	rectal_swab	19-Apr-16	Escherichia_coli	SC4_ST10
ERR7168575_Escherichia_coli-SC74_ST540	ERR7168575	PKTANAMR8762044	16PP00171	outpatients	NA	primary	manga_mandi_hospital	rectal_swab	19-Apr-16	Escherichia_coli	SC74_ST540
ERR7168575_Escherichia_coli-SC75_ST940	ERR7168575	PKTANAMR8762044	16PP00171	outpatients	NA	primary	manga_mandi_hospital	rectal_swab	19-Apr-16	Escherichia_coli	SC75_ST940
ERR7168576_Escherichia_coli-SC22_ST398	ERR7168576	PKTANAMR8763350	16AA01703	community	129	NA	mandi_faizabad	stool	20-Jun-16	Escherichia_coli	SC22_ST398
ERR7168576_Escherichia_coli-SC46_ST746	ERR7168576	PKTANAMR8763350	16AA01703	community	129	NA	mandi_faizabad	stool	20-Jun-16	Escherichia_coli	SC46_ST746
ERR7168576_Escherichia_coli-SC4_ST10	ERR7168576	PKTANAMR8763350	16AA01703	community	129	NA	mandi_faizabad	stool	20-Jun-16	Escherichia_coli	SC4_ST10
ERR7168577_Escherichia_coli-SC4_ST10	ERR7168577	PKTANAMR8762045	16PP00172	outpatients	NA	primary	manga_mandi_hospital	rectal_swab	19-Apr-16	Escherichia_coli	SC4_ST10
ERR7168577_Escherichia_coli-SC51_ST93	ERR7168577	PKTANAMR8762045	16PP00172	outpatients	NA	primary	manga_mandi_hospital	rectal_swab	19-Apr-16	Escherichia_coli	SC51_ST93
ERR7168578_Escherichia_coli-SC68_ST83	ERR7168578	PKTANAMR8763351	16AA01704	community	130	NA	mandi_faizabad	stool	20-Jun-16	Escherichia_coli	SC68_ST83
ERR7168579_Escherichia_coli-SC4_ST10	ERR7168579	PKTANAMR8762046	16PP00173	outpatients	NA	primary	manga_mandi_hospital	rectal_swab	19-Apr-16	Escherichia_coli	SC4_ST10
ERR7168580_Escherichia_coli-SC232_ST181	ERR7168580	PKTANAMR8763361	16AA01763	community	132	NA	mandi_faizabad	stool	20-Jun-16	Escherichia_coli	SC232_ST181
ERR7168580_Escherichia_coli-SC2_ST131	ERR7168580	PKTANAMR8763361	16AA01763	community	132	NA	mandi_faizabad	stool	20-Jun-16	Escherichia_coli	SC2_ST131
ERR7168580_Escherichia_coli-SC4_ST10	ERR7168580	PKTANAMR8763361	16AA01763	community	132	NA	mandi_faizabad	stool	20-Jun-16	Escherichia_coli	SC4_ST10
ERR7168580_Escherichia_coli-SC64_ST394	ERR7168580	PKTANAMR8763361	16AA01763	community	132	NA	mandi_faizabad	stool	20-Jun-16	Escherichia_coli	SC64_ST394
ERR7168581_Escherichia_coli-SC149_ST224	ERR7168581	PKTANAMR8762047	16PP00174	outpatients	NA	primary	manga_mandi_hospital	rectal_swab	19-Apr-16	Escherichia_coli	SC149_ST224
ERR7168581_Escherichia_coli-SC156_ST52	ERR7168581	PKTANAMR8762047	16PP00174	outpatients	NA	primary	manga_mandi_hospital	rectal_swab	19-Apr-16	Escherichia_coli	SC156_ST52
ERR7168581_Escherichia_coli-SC17_ST58	ERR7168581	PKTANAMR8762047	16PP00174	outpatients	NA	primary	manga_mandi_hospital	rectal_swab	19-Apr-16	Escherichia_coli	SC17_ST58
ERR7168581_Escherichia_coli-SC22_ST398	ERR7168581	PKTANAMR8762047	16PP00174	outpatients	NA	primary	manga_mandi_hospital	rectal_swab	19-Apr-16	Escherichia_coli	SC22_ST398
ERR7168581_Escherichia_coli-SC4_ST10	ERR7168581	PKTANAMR8762047	16PP00174	outpatients	NA	primary	manga_mandi_hospital	rectal_swab	19-Apr-16	Escherichia_coli	SC4_ST10
ERR7168581_Escherichia_coli-SC75_ST940	ERR7168581	PKTANAMR8762047	16PP00174	outpatients	NA	primary	manga_mandi_hospital	rectal_swab	19-Apr-16	Escherichia_coli	SC75_ST940
ERR7168582_Escherichia_coli-SC4_ST10	ERR7168582	PKTANAMR8763364	16AA01767	community	133	NA	mandi_faizabad	stool	20-Jun-16	Escherichia_coli	SC4_ST10
ERR7168583_Escherichia_coli-SC4_ST10	ERR7168583	PKTANAMR8762048	16PP00175	outpatients	NA	primary	manga_mandi_hospital	rectal_swab	19-Apr-16	Escherichia_coli	SC4_ST10
ERR7168584_Escherichia_coli-SC93_ST173	ERR7168584	PKTANAMR8763365	16AA01766	community	133	NA	mandi_faizabad	stool	20-Jun-16	Escherichia_coli	SC93_ST173
ERR7168584_Escherichia_coli-SC99_ST1727	ERR7168584	PKTANAMR8763365	16AA01766	community	133	NA	mandi_faizabad	stool	20-Jun-16	Escherichia_coli	SC99_ST1727
ERR7168585_Escherichia_coli-SC46_ST746	ERR7168585	PKTANAMR8762049	16PP00176	outpatients	NA	primary	manga_mandi_hospital	rectal_swab	19-Apr-16	Escherichia_coli	SC46_ST746
ERR7168585_Escherichia_coli-SC4_ST10	ERR7168585	PKTANAMR8762049	16PP00176	outpatients	NA	primary	manga_mandi_hospital	rectal_swab	19-Apr-16	Escherichia_coli	SC4_ST10
ERR7168585_Escherichia_coli-SC5_ST95	ERR7168585	PKTANAMR8762049	16PP00176	outpatients	NA	primary	manga_mandi_hospital	rectal_swab	19-Apr-16	Escherichia_coli	SC5_ST95
ERR7168585_Escherichia_coli-SC6_ST69	ERR7168585	PKTANAMR8762049	16PP00176	outpatients	NA	primary	manga_mandi_hospital	rectal_swab	19-Apr-16	Escherichia_coli	SC6_ST69
ERR7168586_Escherichia_coli-SC51_ST93	ERR7168586	PKTANAMR8763367	16AA01768	community	134	NA	mandi_faizabad	stool	20-Jun-16	Escherichia_coli	SC51_ST93
ERR7168586_Escherichia_coli-SC78_ST224	ERR7168586	PKTANAMR8763367	16AA01768	community	134	NA	mandi_faizabad	stool	20-Jun-16	Escherichia_coli	SC78_ST224
ERR7168587_Escherichia_coli-SC147_ST2178	ERR7168587	PKTANAMR8762050	16PP00177	outpatients	NA	primary	manga_mandi_hospital	rectal_swab	19-Apr-16	Escherichia_coli	SC147_ST2178
ERR7168587_Escherichia_coli-SC24_ST443	ERR7168587	PKTANAMR8762050	16PP00177	outpatients	NA	primary	manga_mandi_hospital	rectal_swab	19-Apr-16	Escherichia_coli	SC24_ST443
ERR7168587_Escherichia_coli-SC28_ST101	ERR7168587	PKTANAMR8762050	16PP00177	outpatients	NA	primary	manga_mandi_hospital	rectal_swab	19-Apr-16	Escherichia_coli	SC28_ST101
ERR7168587_Escherichia_coli-SC42_ST678	ERR7168587	PKTANAMR8762050	16PP00177	outpatients	NA	primary	manga_mandi_hospital	rectal_swab	19-Apr-16	Escherichia_coli	SC42_ST678
ERR7168587_Escherichia_coli-SC4_ST10	ERR7168587	PKTANAMR8762050	16PP00177	outpatients	NA	primary	manga_mandi_hospital	rectal_swab	19-Apr-16	Escherichia_coli	SC4_ST10
ERR7168587_Escherichia_coli-SC52_ST295	ERR7168587	PKTANAMR8762050	16PP00177	outpatients	NA	primary	manga_mandi_hospital	rectal_swab	19-Apr-16	Escherichia_coli	SC52_ST295
ERR7168587_Escherichia_coli-SC75_ST940	ERR7168587	PKTANAMR8762050	16PP00177	outpatients	NA	primary	manga_mandi_hospital	rectal_swab	19-Apr-16	Escherichia_coli	SC75_ST940
ERR7168587_Escherichia_coli-SC99_ST1727	ERR7168587	PKTANAMR8762050	16PP00177	outpatients	NA	primary	manga_mandi_hospital	rectal_swab	19-Apr-16	Escherichia_coli	SC99_ST1727
ERR7168589_Escherichia_coli-SC169_ST361	ERR7168589	PKTANAMR8762051	16PP00179	outpatients	NA	primary	manga_mandi_hospital	rectal_swab	19-Apr-16	Escherichia_coli	SC169_ST361
ERR7168589_Escherichia_coli-SC16_ST38	ERR7168589	PKTANAMR8762051	16PP00179	outpatients	NA	primary	manga_mandi_hospital	rectal_swab	19-Apr-16	Escherichia_coli	SC16_ST38
ERR7168589_Escherichia_coli-SC17_ST58	ERR7168589	PKTANAMR8762051	16PP00179	outpatients	NA	primary	manga_mandi_hospital	rectal_swab	19-Apr-16	Escherichia_coli	SC17_ST58
ERR7168589_Escherichia_coli-SC215_ST195	ERR7168589	PKTANAMR8762051	16PP00179	outpatients	NA	primary	manga_mandi_hospital	rectal_swab	19-Apr-16	Escherichia_coli	SC215_ST195
ERR7168589_Escherichia_coli-SC22_ST398	ERR7168589	PKTANAMR8762051	16PP00179	outpatients	NA	primary	manga_mandi_hospital	rectal_swab	19-Apr-16	Escherichia_coli	SC22_ST398
ERR7168589_Escherichia_coli-SC232_ST181	ERR7168589	PKTANAMR8762051	16PP00179	outpatients	NA	primary	manga_mandi_hospital	rectal_swab	19-Apr-16	Escherichia_coli	SC232_ST181
ERR7168589_Escherichia_coli-SC43_ST206	ERR7168589	PKTANAMR8762051	16PP00179	outpatients	NA	primary	manga_mandi_hospital	rectal_swab	19-Apr-16	Escherichia_coli	SC43_ST206
ERR7168589_Escherichia_coli-SC46_ST746	ERR7168589	PKTANAMR8762051	16PP00179	outpatients	NA	primary	manga_mandi_hospital	rectal_swab	19-Apr-16	Escherichia_coli	SC46_ST746
ERR7168589_Escherichia_coli-SC4_ST10	ERR7168589	PKTANAMR8762051	16PP00179	outpatients	NA	primary	manga_mandi_hospital	rectal_swab	19-Apr-16	Escherichia_coli	SC4_ST10
ERR7168589_Escherichia_coli-SC74_ST540	ERR7168589	PKTANAMR8762051	16PP00179	outpatients	NA	primary	manga_mandi_hospital	rectal_swab	19-Apr-16	Escherichia_coli	SC74_ST540
ERR7168589_Escherichia_coli-SC90_ST685	ERR7168589	PKTANAMR8762051	16PP00179	outpatients	NA	primary	manga_mandi_hospital	rectal_swab	19-Apr-16	Escherichia_coli	SC90_ST685
ERR7168591_Escherichia_coli-SC4_ST10	ERR7168591	PKTANAMR8762052	16PP00184	outpatients	NA	primary	manga_mandi_hospital	rectal_swab	19-Apr-16	Escherichia_coli	SC4_ST10
ERR7168593_Escherichia_coli-SC129_ST1011	ERR7168593	PKTANAMR8762053	16PP00185	outpatients	NA	primary	manga_mandi_hospital	rectal_swab	19-Apr-16	Escherichia_coli	SC129_ST1011
ERR7168593_Escherichia_coli-SC17_ST58	ERR7168593	PKTANAMR8762053	16PP00185	outpatients	NA	primary	manga_mandi_hospital	rectal_swab	19-Apr-16	Escherichia_coli	SC17_ST58
ERR7168593_Escherichia_coli-SC4_ST10	ERR7168593	PKTANAMR8762053	16PP00185	outpatients	NA	primary	manga_mandi_hospital	rectal_swab	19-Apr-16	Escherichia_coli	SC4_ST10
ERR7168595_Escherichia_coli-SC121_ST452	ERR7168595	PKTANAMR8762054	16PP00186	outpatients	NA	primary	manga_mandi_hospital	rectal_swab	19-Apr-16	Escherichia_coli	SC121_ST452
ERR7168595_Escherichia_coli-SC17_ST58	ERR7168595	PKTANAMR8762054	16PP00186	outpatients	NA	primary	manga_mandi_hospital	rectal_swab	19-Apr-16	Escherichia_coli	SC17_ST58
ERR7168595_Escherichia_coli-SC4_ST10	ERR7168595	PKTANAMR8762054	16PP00186	outpatients	NA	primary	manga_mandi_hospital	rectal_swab	19-Apr-16	Escherichia_coli	SC4_ST10
ERR7168597_Escherichia_coli-SC12_ST410	ERR7168597	PKTANAMR8762056	16PP00154	outpatients	NA	primary	manga_mandi_hospital	rectal_swab	20-Apr-16	Escherichia_coli	SC12_ST410
ERR7168597_Escherichia_coli-SC22_ST398	ERR7168597	PKTANAMR8762056	16PP00154	outpatients	NA	primary	manga_mandi_hospital	rectal_swab	20-Apr-16	Escherichia_coli	SC22_ST398
ERR7168597_Escherichia_coli-SC232_ST181	ERR7168597	PKTANAMR8762056	16PP00154	outpatients	NA	primary	manga_mandi_hospital	rectal_swab	20-Apr-16	Escherichia_coli	SC232_ST181
ERR7168597_Escherichia_coli-SC28_ST101	ERR7168597	PKTANAMR8762056	16PP00154	outpatients	NA	primary	manga_mandi_hospital	rectal_swab	20-Apr-16	Escherichia_coli	SC28_ST101
ERR7168597_Escherichia_coli-SC335_STnew_alleles	ERR7168597	PKTANAMR8762056	16PP00154	outpatients	NA	primary	manga_mandi_hospital	rectal_swab	20-Apr-16	Escherichia_coli	SC335_STnew_alleles
ERR7168597_Escherichia_coli-SC44_ST200	ERR7168597	PKTANAMR8762056	16PP00154	outpatients	NA	primary	manga_mandi_hospital	rectal_swab	20-Apr-16	Escherichia_coli	SC44_ST200
ERR7168597_Escherichia_coli-SC4_ST10	ERR7168597	PKTANAMR8762056	16PP00154	outpatients	NA	primary	manga_mandi_hospital	rectal_swab	20-Apr-16	Escherichia_coli	SC4_ST10
ERR7168597_Escherichia_coli-SC74_ST540	ERR7168597	PKTANAMR8762056	16PP00154	outpatients	NA	primary	manga_mandi_hospital	rectal_swab	20-Apr-16	Escherichia_coli	SC74_ST540
ERR7168597_Escherichia_coli-SC90_ST685	ERR7168597	PKTANAMR8762056	16PP00154	outpatients	NA	primary	manga_mandi_hospital	rectal_swab	20-Apr-16	Escherichia_coli	SC90_ST685
ERR7168597_Escherichia_coli-SC96_ST4038	ERR7168597	PKTANAMR8762056	16PP00154	outpatients	NA	primary	manga_mandi_hospital	rectal_swab	20-Apr-16	Escherichia_coli	SC96_ST4038
ERR7168599_Escherichia_coli-SC46_ST746	ERR7168599	PKTANAMR8762057	16PP00156	outpatients	NA	primary	manga_mandi_hospital	rectal_swab	20-Apr-16	Escherichia_coli	SC46_ST746
ERR7168599_Escherichia_coli-SC4_ST10	ERR7168599	PKTANAMR8762057	16PP00156	outpatients	NA	primary	manga_mandi_hospital	rectal_swab	20-Apr-16	Escherichia_coli	SC4_ST10
ERR7168599_Escherichia_coli-SC6_ST69	ERR7168599	PKTANAMR8762057	16PP00156	outpatients	NA	primary	manga_mandi_hospital	rectal_swab	20-Apr-16	Escherichia_coli	SC6_ST69
ERR7168601_Escherichia_coli-SC46_ST746	ERR7168601	PKTANAMR8762058	16PP00157	outpatients	NA	primary	manga_mandi_hospital	rectal_swab	20-Apr-16	Escherichia_coli	SC46_ST746
ERR7168601_Escherichia_coli-SC4_ST10	ERR7168601	PKTANAMR8762058	16PP00157	outpatients	NA	primary	manga_mandi_hospital	rectal_swab	20-Apr-16	Escherichia_coli	SC4_ST10
ERR7168602_Escherichia_coli-SC117_ST226	ERR7168602	PKTANAMR8762059	16PP00180	outpatients	NA	primary	manga_mandi_hospital	rectal_swab	20-Apr-16	Escherichia_coli	SC117_ST226
ERR7168602_Escherichia_coli-SC17_ST58	ERR7168602	PKTANAMR8762059	16PP00180	outpatients	NA	primary	manga_mandi_hospital	rectal_swab	20-Apr-16	Escherichia_coli	SC17_ST58
ERR7168602_Escherichia_coli-SC22_ST398	ERR7168602	PKTANAMR8762059	16PP00180	outpatients	NA	primary	manga_mandi_hospital	rectal_swab	20-Apr-16	Escherichia_coli	SC22_ST398
ERR7168602_Escherichia_coli-SC232_ST181	ERR7168602	PKTANAMR8762059	16PP00180	outpatients	NA	primary	manga_mandi_hospital	rectal_swab	20-Apr-16	Escherichia_coli	SC232_ST181
ERR7168602_Escherichia_coli-SC335_STnew_alleles	ERR7168602	PKTANAMR8762059	16PP00180	outpatients	NA	primary	manga_mandi_hospital	rectal_swab	20-Apr-16	Escherichia_coli	SC335_STnew_alleles
ERR7168602_Escherichia_coli-SC46_ST746	ERR7168602	PKTANAMR8762059	16PP00180	outpatients	NA	primary	manga_mandi_hospital	rectal_swab	20-Apr-16	Escherichia_coli	SC46_ST746
ERR7168602_Escherichia_coli-SC4_ST10	ERR7168602	PKTANAMR8762059	16PP00180	outpatients	NA	primary	manga_mandi_hospital	rectal_swab	20-Apr-16	Escherichia_coli	SC4_ST10
ERR7168602_Escherichia_coli-SC74_ST540	ERR7168602	PKTANAMR8762059	16PP00180	outpatients	NA	primary	manga_mandi_hospital	rectal_swab	20-Apr-16	Escherichia_coli	SC74_ST540
ERR7168602_Escherichia_coli-SC90_ST685	ERR7168602	PKTANAMR8762059	16PP00180	outpatients	NA	primary	manga_mandi_hospital	rectal_swab	20-Apr-16	Escherichia_coli	SC90_ST685
ERR7168604_Escherichia_coli-SC17_ST58	ERR7168604	PKTANAMR8762060	16PP00190	outpatients	NA	primary	manga_mandi_hospital	rectal_swab	20-Apr-16	Escherichia_coli	SC17_ST58
ERR7168604_Escherichia_coli-SC22_ST398	ERR7168604	PKTANAMR8762060	16PP00190	outpatients	NA	primary	manga_mandi_hospital	rectal_swab	20-Apr-16	Escherichia_coli	SC22_ST398
ERR7168604_Escherichia_coli-SC46_ST746	ERR7168604	PKTANAMR8762060	16PP00190	outpatients	NA	primary	manga_mandi_hospital	rectal_swab	20-Apr-16	Escherichia_coli	SC46_ST746
ERR7168604_Escherichia_coli-SC4_ST10	ERR7168604	PKTANAMR8762060	16PP00190	outpatients	NA	primary	manga_mandi_hospital	rectal_swab	20-Apr-16	Escherichia_coli	SC4_ST10
ERR7168604_Escherichia_coli-SC74_ST540	ERR7168604	PKTANAMR8762060	16PP00190	outpatients	NA	primary	manga_mandi_hospital	rectal_swab	20-Apr-16	Escherichia_coli	SC74_ST540
ERR7168604_Escherichia_coli-SC75_ST940	ERR7168604	PKTANAMR8762060	16PP00190	outpatients	NA	primary	manga_mandi_hospital	rectal_swab	20-Apr-16	Escherichia_coli	SC75_ST940
ERR7168604_Escherichia_coli-SC90_ST685	ERR7168604	PKTANAMR8762060	16PP00190	outpatients	NA	primary	manga_mandi_hospital	rectal_swab	20-Apr-16	Escherichia_coli	SC90_ST685
ERR7168606_Escherichia_coli-SC17_ST58	ERR7168606	PKTANAMR8762061	16PP00191	outpatients	NA	primary	manga_mandi_hospital	rectal_swab	20-Apr-16	Escherichia_coli	SC17_ST58
ERR7168606_Escherichia_coli-SC22_ST398	ERR7168606	PKTANAMR8762061	16PP00191	outpatients	NA	primary	manga_mandi_hospital	rectal_swab	20-Apr-16	Escherichia_coli	SC22_ST398
ERR7168606_Escherichia_coli-SC4_ST10	ERR7168606	PKTANAMR8762061	16PP00191	outpatients	NA	primary	manga_mandi_hospital	rectal_swab	20-Apr-16	Escherichia_coli	SC4_ST10
ERR7168606_Escherichia_coli-SC52_ST295	ERR7168606	PKTANAMR8762061	16PP00191	outpatients	NA	primary	manga_mandi_hospital	rectal_swab	20-Apr-16	Escherichia_coli	SC52_ST295
ERR7168606_Escherichia_coli-SC69_ST349	ERR7168606	PKTANAMR8762061	16PP00191	outpatients	NA	primary	manga_mandi_hospital	rectal_swab	20-Apr-16	Escherichia_coli	SC69_ST349
ERR7168606_Escherichia_coli-SC74_ST540	ERR7168606	PKTANAMR8762061	16PP00191	outpatients	NA	primary	manga_mandi_hospital	rectal_swab	20-Apr-16	Escherichia_coli	SC74_ST540
ERR7168606_Escherichia_coli-SC90_ST685	ERR7168606	PKTANAMR8762061	16PP00191	outpatients	NA	primary	manga_mandi_hospital	rectal_swab	20-Apr-16	Escherichia_coli	SC90_ST685
ERR7168608_Escherichia_coli-SC4_ST10	ERR7168608	PKTANAMR8762062	16PP00192	outpatients	NA	primary	manga_mandi_hospital	rectal_swab	20-Apr-16	Escherichia_coli	SC4_ST10
ERR7168610_Escherichia_coli-SC4_ST10	ERR7168610	PKTANAMR8762063	16PP00197	outpatients	NA	primary	manga_mandi_hospital	rectal_swab	20-Apr-16	Escherichia_coli	SC4_ST10
ERR7168612_Escherichia_coli-SC22_ST398	ERR7168612	PKTANAMR8762064	16PP00220	outpatients	NA	primary	manga_mandi_hospital	rectal_swab	20-Apr-16	Escherichia_coli	SC22_ST398
ERR7168612_Escherichia_coli-SC46_ST746	ERR7168612	PKTANAMR8762064	16PP00220	outpatients	NA	primary	manga_mandi_hospital	rectal_swab	20-Apr-16	Escherichia_coli	SC46_ST746
ERR7168612_Escherichia_coli-SC4_ST10	ERR7168612	PKTANAMR8762064	16PP00220	outpatients	NA	primary	manga_mandi_hospital	rectal_swab	20-Apr-16	Escherichia_coli	SC4_ST10
ERR7168614_Escherichia_coli-SC17_ST58	ERR7168614	PKTANAMR8762066	16PP00223	outpatients	NA	primary	manga_mandi_hospital	rectal_swab	20-Apr-16	Escherichia_coli	SC17_ST58
ERR7168614_Escherichia_coli-SC22_ST398	ERR7168614	PKTANAMR8762066	16PP00223	outpatients	NA	primary	manga_mandi_hospital	rectal_swab	20-Apr-16	Escherichia_coli	SC22_ST398
ERR7168614_Escherichia_coli-SC46_ST746	ERR7168614	PKTANAMR8762066	16PP00223	outpatients	NA	primary	manga_mandi_hospital	rectal_swab	20-Apr-16	Escherichia_coli	SC46_ST746
ERR7168614_Escherichia_coli-SC4_ST10	ERR7168614	PKTANAMR8762066	16PP00223	outpatients	NA	primary	manga_mandi_hospital	rectal_swab	20-Apr-16	Escherichia_coli	SC4_ST10
ERR7168614_Escherichia_coli-SC74_ST540	ERR7168614	PKTANAMR8762066	16PP00223	outpatients	NA	primary	manga_mandi_hospital	rectal_swab	20-Apr-16	Escherichia_coli	SC74_ST540
ERR7168614_Escherichia_coli-SC75_ST940	ERR7168614	PKTANAMR8762066	16PP00223	outpatients	NA	primary	manga_mandi_hospital	rectal_swab	20-Apr-16	Escherichia_coli	SC75_ST940
ERR7168614_Escherichia_coli-SC89_ST542	ERR7168614	PKTANAMR8762066	16PP00223	outpatients	NA	primary	manga_mandi_hospital	rectal_swab	20-Apr-16	Escherichia_coli	SC89_ST542
ERR7168617_Escherichia_coli-SC4_ST10	ERR7168617	PKTANAMR8762067	16PP00224	outpatients	NA	primary	manga_mandi_hospital	rectal_swab	20-Apr-16	Escherichia_coli	SC4_ST10
ERR7168619_Escherichia_coli-SC117_ST226	ERR7168619	PKTANAMR8762069	16PP00227	outpatients	NA	primary	manga_mandi_hospital	rectal_swab	20-Apr-16	Escherichia_coli	SC117_ST226
ERR7168619_Escherichia_coli-SC144_ST515	ERR7168619	PKTANAMR8762069	16PP00227	outpatients	NA	primary	manga_mandi_hospital	rectal_swab	20-Apr-16	Escherichia_coli	SC144_ST515
ERR7168619_Escherichia_coli-SC147_ST2178	ERR7168619	PKTANAMR8762069	16PP00227	outpatients	NA	primary	manga_mandi_hospital	rectal_swab	20-Apr-16	Escherichia_coli	SC147_ST2178
ERR7168619_Escherichia_coli-SC17_ST58	ERR7168619	PKTANAMR8762069	16PP00227	outpatients	NA	primary	manga_mandi_hospital	rectal_swab	20-Apr-16	Escherichia_coli	SC17_ST58
ERR7168619_Escherichia_coli-SC215_ST195	ERR7168619	PKTANAMR8762069	16PP00227	outpatients	NA	primary	manga_mandi_hospital	rectal_swab	20-Apr-16	Escherichia_coli	SC215_ST195
ERR7168619_Escherichia_coli-SC22_ST398	ERR7168619	PKTANAMR8762069	16PP00227	outpatients	NA	primary	manga_mandi_hospital	rectal_swab	20-Apr-16	Escherichia_coli	SC22_ST398
ERR7168619_Escherichia_coli-SC232_ST181	ERR7168619	PKTANAMR8762069	16PP00227	outpatients	NA	primary	manga_mandi_hospital	rectal_swab	20-Apr-16	Escherichia_coli	SC232_ST181
ERR7168619_Escherichia_coli-SC24_ST443	ERR7168619	PKTANAMR8762069	16PP00227	outpatients	NA	primary	manga_mandi_hospital	rectal_swab	20-Apr-16	Escherichia_coli	SC24_ST443
ERR7168619_Escherichia_coli-SC25_ST517	ERR7168619	PKTANAMR8762069	16PP00227	outpatients	NA	primary	manga_mandi_hospital	rectal_swab	20-Apr-16	Escherichia_coli	SC25_ST517
ERR7168619_Escherichia_coli-SC331_ST5416	ERR7168619	PKTANAMR8762069	16PP00227	outpatients	NA	primary	manga_mandi_hospital	rectal_swab	20-Apr-16	Escherichia_coli	SC331_ST5416
ERR7168619_Escherichia_coli-SC46_ST746	ERR7168619	PKTANAMR8762069	16PP00227	outpatients	NA	primary	manga_mandi_hospital	rectal_swab	20-Apr-16	Escherichia_coli	SC46_ST746
ERR7168619_Escherichia_coli-SC47_ST6	ERR7168619	PKTANAMR8762069	16PP00227	outpatients	NA	primary	manga_mandi_hospital	rectal_swab	20-Apr-16	Escherichia_coli	SC47_ST6
ERR7168619_Escherichia_coli-SC4_ST10	ERR7168619	PKTANAMR8762069	16PP00227	outpatients	NA	primary	manga_mandi_hospital	rectal_swab	20-Apr-16	Escherichia_coli	SC4_ST10
ERR7168619_Escherichia_coli-SC74_ST540	ERR7168619	PKTANAMR8762069	16PP00227	outpatients	NA	primary	manga_mandi_hospital	rectal_swab	20-Apr-16	Escherichia_coli	SC74_ST540
ERR7168619_Escherichia_coli-SC75_ST940	ERR7168619	PKTANAMR8762069	16PP00227	outpatients	NA	primary	manga_mandi_hospital	rectal_swab	20-Apr-16	Escherichia_coli	SC75_ST940
ERR7168619_Escherichia_coli-SC89_ST542	ERR7168619	PKTANAMR8762069	16PP00227	outpatients	NA	primary	manga_mandi_hospital	rectal_swab	20-Apr-16	Escherichia_coli	SC89_ST542
ERR7168620_Escherichia_coli-SC105_ST636	ERR7168620	PKTANAMR8761960	16PP00026	outpatients	NA	primary	manga_mandi_hospital	rectal_swab	05-Apr-16	Escherichia_coli	SC105_ST636
ERR7168621_Escherichia_coli-SC22_ST398	ERR7168621	PKTANAMR8762070	16PP00189	outpatients	NA	primary	manga_mandi_hospital	rectal_swab	21-Apr-16	Escherichia_coli	SC22_ST398
ERR7168621_Escherichia_coli-SC25_ST517	ERR7168621	PKTANAMR8762070	16PP00189	outpatients	NA	primary	manga_mandi_hospital	rectal_swab	21-Apr-16	Escherichia_coli	SC25_ST517
ERR7168621_Escherichia_coli-SC46_ST746	ERR7168621	PKTANAMR8762070	16PP00189	outpatients	NA	primary	manga_mandi_hospital	rectal_swab	21-Apr-16	Escherichia_coli	SC46_ST746
ERR7168621_Escherichia_coli-SC4_ST10	ERR7168621	PKTANAMR8762070	16PP00189	outpatients	NA	primary	manga_mandi_hospital	rectal_swab	21-Apr-16	Escherichia_coli	SC4_ST10
ERR7168621_Escherichia_coli-SC74_ST540	ERR7168621	PKTANAMR8762070	16PP00189	outpatients	NA	primary	manga_mandi_hospital	rectal_swab	21-Apr-16	Escherichia_coli	SC74_ST540
ERR7168622_Escherichia_coli-SC4_ST10	ERR7168622	PKTANAMR8761961	16PP00034	outpatients	NA	primary	manga_mandi_hospital	rectal_swab	05-Apr-16	Escherichia_coli	SC4_ST10
ERR7168623_Escherichia_coli-SC46_ST746	ERR7168623	PKTANAMR8762071	16PP00199	outpatients	NA	primary	manga_mandi_hospital	rectal_swab	21-Apr-16	Escherichia_coli	SC46_ST746
ERR7168623_Escherichia_coli-SC4_ST10	ERR7168623	PKTANAMR8762071	16PP00199	outpatients	NA	primary	manga_mandi_hospital	rectal_swab	21-Apr-16	Escherichia_coli	SC4_ST10
ERR7168624_Escherichia_coli-SC4_ST10	ERR7168624	PKTANAMR8761962	16PP00031	outpatients	NA	primary	manga_mandi_hospital	rectal_swab	05-Apr-16	Escherichia_coli	SC4_ST10
ERR7168624_Escherichia_coli-SC74_ST540	ERR7168624	PKTANAMR8761962	16PP00031	outpatients	NA	primary	manga_mandi_hospital	rectal_swab	05-Apr-16	Escherichia_coli	SC74_ST540
ERR7168625_Escherichia_coli-SC117_ST226	ERR7168625	PKTANAMR8762073	16PP00203	outpatients	NA	primary	manga_mandi_hospital	rectal_swab	21-Apr-16	Escherichia_coli	SC117_ST226
ERR7168625_Escherichia_coli-SC17_ST58	ERR7168625	PKTANAMR8762073	16PP00203	outpatients	NA	primary	manga_mandi_hospital	rectal_swab	21-Apr-16	Escherichia_coli	SC17_ST58
ERR7168625_Escherichia_coli-SC22_ST398	ERR7168625	PKTANAMR8762073	16PP00203	outpatients	NA	primary	manga_mandi_hospital	rectal_swab	21-Apr-16	Escherichia_coli	SC22_ST398
ERR7168625_Escherichia_coli-SC27_ST328	ERR7168625	PKTANAMR8762073	16PP00203	outpatients	NA	primary	manga_mandi_hospital	rectal_swab	21-Apr-16	Escherichia_coli	SC27_ST328
ERR7168625_Escherichia_coli-SC4_ST10	ERR7168625	PKTANAMR8762073	16PP00203	outpatients	NA	primary	manga_mandi_hospital	rectal_swab	21-Apr-16	Escherichia_coli	SC4_ST10
ERR7168625_Escherichia_coli-SC74_ST540	ERR7168625	PKTANAMR8762073	16PP00203	outpatients	NA	primary	manga_mandi_hospital	rectal_swab	21-Apr-16	Escherichia_coli	SC74_ST540
ERR7168626_Escherichia_coli-SC121_ST452	ERR7168626	PKTANAMR8761963	16PP00025	outpatients	NA	primary	manga_mandi_hospital	rectal_swab	05-Apr-16	Escherichia_coli	SC121_ST452
ERR7168626_Escherichia_coli-SC20_ST59	ERR7168626	PKTANAMR8761963	16PP00025	outpatients	NA	primary	manga_mandi_hospital	rectal_swab	05-Apr-16	Escherichia_coli	SC20_ST59
ERR7168626_Escherichia_coli-SC5_ST95	ERR7168626	PKTANAMR8761963	16PP00025	outpatients	NA	primary	manga_mandi_hospital	rectal_swab	05-Apr-16	Escherichia_coli	SC5_ST95
ERR7168627_Escherichia_coli-SC139_ST1079	ERR7168627	PKTANAMR8762074	16PP00206	outpatients	NA	primary	manga_mandi_hospital	rectal_swab	21-Apr-16	Escherichia_coli	SC139_ST1079
ERR7168627_Escherichia_coli-SC147_ST2178	ERR7168627	PKTANAMR8762074	16PP00206	outpatients	NA	primary	manga_mandi_hospital	rectal_swab	21-Apr-16	Escherichia_coli	SC147_ST2178
ERR7168627_Escherichia_coli-SC17_ST58	ERR7168627	PKTANAMR8762074	16PP00206	outpatients	NA	primary	manga_mandi_hospital	rectal_swab	21-Apr-16	Escherichia_coli	SC17_ST58
ERR7168627_Escherichia_coli-SC188_ST3076	ERR7168627	PKTANAMR8762074	16PP00206	outpatients	NA	primary	manga_mandi_hospital	rectal_swab	21-Apr-16	Escherichia_coli	SC188_ST3076
ERR7168627_Escherichia_coli-SC22_ST398	ERR7168627	PKTANAMR8762074	16PP00206	outpatients	NA	primary	manga_mandi_hospital	rectal_swab	21-Apr-16	Escherichia_coli	SC22_ST398
ERR7168627_Escherichia_coli-SC24_ST443	ERR7168627	PKTANAMR8762074	16PP00206	outpatients	NA	primary	manga_mandi_hospital	rectal_swab	21-Apr-16	Escherichia_coli	SC24_ST443
ERR7168627_Escherichia_coli-SC28_ST101	ERR7168627	PKTANAMR8762074	16PP00206	outpatients	NA	primary	manga_mandi_hospital	rectal_swab	21-Apr-16	Escherichia_coli	SC28_ST101
ERR7168627_Escherichia_coli-SC43_ST206	ERR7168627	PKTANAMR8762074	16PP00206	outpatients	NA	primary	manga_mandi_hospital	rectal_swab	21-Apr-16	Escherichia_coli	SC43_ST206
ERR7168627_Escherichia_coli-SC47_ST6	ERR7168627	PKTANAMR8762074	16PP00206	outpatients	NA	primary	manga_mandi_hospital	rectal_swab	21-Apr-16	Escherichia_coli	SC47_ST6
ERR7168627_Escherichia_coli-SC4_ST10	ERR7168627	PKTANAMR8762074	16PP00206	outpatients	NA	primary	manga_mandi_hospital	rectal_swab	21-Apr-16	Escherichia_coli	SC4_ST10
ERR7168627_Escherichia_coli-SC67_ST381	ERR7168627	PKTANAMR8762074	16PP00206	outpatients	NA	primary	manga_mandi_hospital	rectal_swab	21-Apr-16	Escherichia_coli	SC67_ST381
ERR7168627_Escherichia_coli-SC74_ST540	ERR7168627	PKTANAMR8762074	16PP00206	outpatients	NA	primary	manga_mandi_hospital	rectal_swab	21-Apr-16	Escherichia_coli	SC74_ST540
ERR7168627_Escherichia_coli-SC75_ST940	ERR7168627	PKTANAMR8762074	16PP00206	outpatients	NA	primary	manga_mandi_hospital	rectal_swab	21-Apr-16	Escherichia_coli	SC75_ST940
ERR7168628_Escherichia_coli-SC16_ST38	ERR7168628	PKTANAMR8761964	16PP00024	outpatients	NA	primary	manga_mandi_hospital	rectal_swab	05-Apr-16	Escherichia_coli	SC16_ST38
ERR7168628_Escherichia_coli-SC22_ST398	ERR7168628	PKTANAMR8761964	16PP00024	outpatients	NA	primary	manga_mandi_hospital	rectal_swab	05-Apr-16	Escherichia_coli	SC22_ST398
ERR7168628_Escherichia_coli-SC2_ST131	ERR7168628	PKTANAMR8761964	16PP00024	outpatients	NA	primary	manga_mandi_hospital	rectal_swab	05-Apr-16	Escherichia_coli	SC2_ST131
ERR7168628_Escherichia_coli-SC4_ST10	ERR7168628	PKTANAMR8761964	16PP00024	outpatients	NA	primary	manga_mandi_hospital	rectal_swab	05-Apr-16	Escherichia_coli	SC4_ST10
ERR7168628_Escherichia_coli-SC65_ST399	ERR7168628	PKTANAMR8761964	16PP00024	outpatients	NA	primary	manga_mandi_hospital	rectal_swab	05-Apr-16	Escherichia_coli	SC65_ST399
ERR7168628_Escherichia_coli-SC90_ST685	ERR7168628	PKTANAMR8761964	16PP00024	outpatients	NA	primary	manga_mandi_hospital	rectal_swab	05-Apr-16	Escherichia_coli	SC90_ST685
ERR7168629_Escherichia_coli-SC133_ST1434	ERR7168629	PKTANAMR8762075	16PP00208	outpatients	NA	primary	manga_mandi_hospital	rectal_swab	21-Apr-16	Escherichia_coli	SC133_ST1434
ERR7168629_Escherichia_coli-SC22_ST398	ERR7168629	PKTANAMR8762075	16PP00208	outpatients	NA	primary	manga_mandi_hospital	rectal_swab	21-Apr-16	Escherichia_coli	SC22_ST398
ERR7168629_Escherichia_coli-SC4_ST10	ERR7168629	PKTANAMR8762075	16PP00208	outpatients	NA	primary	manga_mandi_hospital	rectal_swab	21-Apr-16	Escherichia_coli	SC4_ST10
ERR7168630_Escherichia_coli-SC117_ST226	ERR7168630	PKTANAMR8761965	16PP00028	outpatients	NA	primary	manga_mandi_hospital	rectal_swab	05-Apr-16	Escherichia_coli	SC117_ST226
ERR7168630_Escherichia_coli-SC46_ST746	ERR7168630	PKTANAMR8761965	16PP00028	outpatients	NA	primary	manga_mandi_hospital	rectal_swab	05-Apr-16	Escherichia_coli	SC46_ST746
ERR7168630_Escherichia_coli-SC4_ST10	ERR7168630	PKTANAMR8761965	16PP00028	outpatients	NA	primary	manga_mandi_hospital	rectal_swab	05-Apr-16	Escherichia_coli	SC4_ST10
ERR7168631_Escherichia_coli-SC117_ST226	ERR7168631	PKTANAMR8762076	16PP00210	outpatients	NA	primary	manga_mandi_hospital	rectal_swab	21-Apr-16	Escherichia_coli	SC117_ST226
ERR7168631_Escherichia_coli-SC17_ST58	ERR7168631	PKTANAMR8762076	16PP00210	outpatients	NA	primary	manga_mandi_hospital	rectal_swab	21-Apr-16	Escherichia_coli	SC17_ST58
ERR7168631_Escherichia_coli-SC22_ST398	ERR7168631	PKTANAMR8762076	16PP00210	outpatients	NA	primary	manga_mandi_hospital	rectal_swab	21-Apr-16	Escherichia_coli	SC22_ST398
ERR7168631_Escherichia_coli-SC4_ST10	ERR7168631	PKTANAMR8762076	16PP00210	outpatients	NA	primary	manga_mandi_hospital	rectal_swab	21-Apr-16	Escherichia_coli	SC4_ST10
ERR7168631_Escherichia_coli-SC74_ST540	ERR7168631	PKTANAMR8762076	16PP00210	outpatients	NA	primary	manga_mandi_hospital	rectal_swab	21-Apr-16	Escherichia_coli	SC74_ST540
ERR7168631_Escherichia_coli-SC75_ST940	ERR7168631	PKTANAMR8762076	16PP00210	outpatients	NA	primary	manga_mandi_hospital	rectal_swab	21-Apr-16	Escherichia_coli	SC75_ST940
ERR7168632_Escherichia_coli-SC37_ST504	ERR7168632	PKTANAMR8761966	16PP00017	outpatients	NA	primary	manga_mandi_hospital	rectal_swab	05-Apr-16	Escherichia_coli	SC37_ST504
ERR7168632_Escherichia_coli-SC46_ST746	ERR7168632	PKTANAMR8761966	16PP00017	outpatients	NA	primary	manga_mandi_hospital	rectal_swab	05-Apr-16	Escherichia_coli	SC46_ST746
ERR7168632_Escherichia_coli-SC4_ST10	ERR7168632	PKTANAMR8761966	16PP00017	outpatients	NA	primary	manga_mandi_hospital	rectal_swab	05-Apr-16	Escherichia_coli	SC4_ST10
ERR7168633_Escherichia_coli-SC169_ST361	ERR7168633	PKTANAMR8762077	16PP00211	outpatients	NA	primary	manga_mandi_hospital	rectal_swab	21-Apr-16	Escherichia_coli	SC169_ST361
ERR7168633_Escherichia_coli-SC17_ST58	ERR7168633	PKTANAMR8762077	16PP00211	outpatients	NA	primary	manga_mandi_hospital	rectal_swab	21-Apr-16	Escherichia_coli	SC17_ST58
ERR7168633_Escherichia_coli-SC22_ST398	ERR7168633	PKTANAMR8762077	16PP00211	outpatients	NA	primary	manga_mandi_hospital	rectal_swab	21-Apr-16	Escherichia_coli	SC22_ST398
ERR7168633_Escherichia_coli-SC28_ST101	ERR7168633	PKTANAMR8762077	16PP00211	outpatients	NA	primary	manga_mandi_hospital	rectal_swab	21-Apr-16	Escherichia_coli	SC28_ST101
ERR7168633_Escherichia_coli-SC4_ST10	ERR7168633	PKTANAMR8762077	16PP00211	outpatients	NA	primary	manga_mandi_hospital	rectal_swab	21-Apr-16	Escherichia_coli	SC4_ST10
ERR7168633_Escherichia_coli-SC74_ST540	ERR7168633	PKTANAMR8762077	16PP00211	outpatients	NA	primary	manga_mandi_hospital	rectal_swab	21-Apr-16	Escherichia_coli	SC74_ST540
ERR7168633_Escherichia_coli-SC75_ST940	ERR7168633	PKTANAMR8762077	16PP00211	outpatients	NA	primary	manga_mandi_hospital	rectal_swab	21-Apr-16	Escherichia_coli	SC75_ST940
ERR7168634_Escherichia_coli-SC169_ST361	ERR7168634	PKTANAMR8761967	16PP00029	outpatients	NA	primary	manga_mandi_hospital	rectal_swab	05-Apr-16	Escherichia_coli	SC169_ST361
ERR7168634_Escherichia_coli-SC17_ST58	ERR7168634	PKTANAMR8761967	16PP00029	outpatients	NA	primary	manga_mandi_hospital	rectal_swab	05-Apr-16	Escherichia_coli	SC17_ST58
ERR7168634_Escherichia_coli-SC22_ST398	ERR7168634	PKTANAMR8761967	16PP00029	outpatients	NA	primary	manga_mandi_hospital	rectal_swab	05-Apr-16	Escherichia_coli	SC22_ST398
ERR7168634_Escherichia_coli-SC24_ST443	ERR7168634	PKTANAMR8761967	16PP00029	outpatients	NA	primary	manga_mandi_hospital	rectal_swab	05-Apr-16	Escherichia_coli	SC24_ST443
ERR7168634_Escherichia_coli-SC25_ST517	ERR7168634	PKTANAMR8761967	16PP00029	outpatients	NA	primary	manga_mandi_hospital	rectal_swab	05-Apr-16	Escherichia_coli	SC25_ST517
ERR7168634_Escherichia_coli-SC28_ST101	ERR7168634	PKTANAMR8761967	16PP00029	outpatients	NA	primary	manga_mandi_hospital	rectal_swab	05-Apr-16	Escherichia_coli	SC28_ST101
ERR7168634_Escherichia_coli-SC4_ST10	ERR7168634	PKTANAMR8761967	16PP00029	outpatients	NA	primary	manga_mandi_hospital	rectal_swab	05-Apr-16	Escherichia_coli	SC4_ST10
ERR7168634_Escherichia_coli-SC53_ST448	ERR7168634	PKTANAMR8761967	16PP00029	outpatients	NA	primary	manga_mandi_hospital	rectal_swab	05-Apr-16	Escherichia_coli	SC53_ST448
ERR7168634_Escherichia_coli-SC74_ST540	ERR7168634	PKTANAMR8761967	16PP00029	outpatients	NA	primary	manga_mandi_hospital	rectal_swab	05-Apr-16	Escherichia_coli	SC74_ST540
ERR7168634_Escherichia_coli-SC99_ST1727	ERR7168634	PKTANAMR8761967	16PP00029	outpatients	NA	primary	manga_mandi_hospital	rectal_swab	05-Apr-16	Escherichia_coli	SC99_ST1727
ERR7168635_Escherichia_coli-SC24_ST443	ERR7168635	PKTANAMR8762079	16PP00216	outpatients	NA	primary	manga_mandi_hospital	rectal_swab	21-Apr-16	Escherichia_coli	SC24_ST443
ERR7168636_Escherichia_coli-SC12_ST410	ERR7168636	PKTANAMR8761968	16PP00023	outpatients	NA	primary	manga_mandi_hospital	rectal_swab	05-Apr-16	Escherichia_coli	SC12_ST410
ERR7168636_Escherichia_coli-SC17_ST58	ERR7168636	PKTANAMR8761968	16PP00023	outpatients	NA	primary	manga_mandi_hospital	rectal_swab	05-Apr-16	Escherichia_coli	SC17_ST58
ERR7168636_Escherichia_coli-SC22_ST398	ERR7168636	PKTANAMR8761968	16PP00023	outpatients	NA	primary	manga_mandi_hospital	rectal_swab	05-Apr-16	Escherichia_coli	SC22_ST398
ERR7168636_Escherichia_coli-SC46_ST746	ERR7168636	PKTANAMR8761968	16PP00023	outpatients	NA	primary	manga_mandi_hospital	rectal_swab	05-Apr-16	Escherichia_coli	SC46_ST746
ERR7168636_Escherichia_coli-SC4_ST10	ERR7168636	PKTANAMR8761968	16PP00023	outpatients	NA	primary	manga_mandi_hospital	rectal_swab	05-Apr-16	Escherichia_coli	SC4_ST10
ERR7168636_Escherichia_coli-SC78_ST224	ERR7168636	PKTANAMR8761968	16PP00023	outpatients	NA	primary	manga_mandi_hospital	rectal_swab	05-Apr-16	Escherichia_coli	SC78_ST224
ERR7168636_Escherichia_coli-SC90_ST685	ERR7168636	PKTANAMR8761968	16PP00023	outpatients	NA	primary	manga_mandi_hospital	rectal_swab	05-Apr-16	Escherichia_coli	SC90_ST685
ERR7168637_Escherichia_coli-SC4_ST10	ERR7168637	PKTANAMR8762080	16PP00236	outpatients	NA	primary	manga_mandi_hospital	rectal_swab	21-Apr-16	Escherichia_coli	SC4_ST10
ERR7168638_Escherichia_coli-SC4_ST10	ERR7168638	PKTANAMR8761969	16PP00030	outpatients	NA	primary	manga_mandi_hospital	rectal_swab	05-Apr-16	Escherichia_coli	SC4_ST10
ERR7168639_Escherichia_coli-SC144_ST515	ERR7168639	PKTANAMR8762082	16PP00238	outpatients	NA	primary	manga_mandi_hospital	rectal_swab	21-Apr-16	Escherichia_coli	SC144_ST515
ERR7168639_Escherichia_coli-SC17_ST58	ERR7168639	PKTANAMR8762082	16PP00238	outpatients	NA	primary	manga_mandi_hospital	rectal_swab	21-Apr-16	Escherichia_coli	SC17_ST58
ERR7168639_Escherichia_coli-SC22_ST398	ERR7168639	PKTANAMR8762082	16PP00238	outpatients	NA	primary	manga_mandi_hospital	rectal_swab	21-Apr-16	Escherichia_coli	SC22_ST398
ERR7168639_Escherichia_coli-SC43_ST206	ERR7168639	PKTANAMR8762082	16PP00238	outpatients	NA	primary	manga_mandi_hospital	rectal_swab	21-Apr-16	Escherichia_coli	SC43_ST206
ERR7168639_Escherichia_coli-SC46_ST746	ERR7168639	PKTANAMR8762082	16PP00238	outpatients	NA	primary	manga_mandi_hospital	rectal_swab	21-Apr-16	Escherichia_coli	SC46_ST746
ERR7168639_Escherichia_coli-SC4_ST10	ERR7168639	PKTANAMR8762082	16PP00238	outpatients	NA	primary	manga_mandi_hospital	rectal_swab	21-Apr-16	Escherichia_coli	SC4_ST10
ERR7168639_Escherichia_coli-SC74_ST540	ERR7168639	PKTANAMR8762082	16PP00238	outpatients	NA	primary	manga_mandi_hospital	rectal_swab	21-Apr-16	Escherichia_coli	SC74_ST540
ERR7168639_Escherichia_coli-SC75_ST940	ERR7168639	PKTANAMR8762082	16PP00238	outpatients	NA	primary	manga_mandi_hospital	rectal_swab	21-Apr-16	Escherichia_coli	SC75_ST940
ERR7168640_Escherichia_coli-SC27_ST328	ERR7168640	PKTANAMR8761970	16PP00051	outpatients	NA	primary	manga_mandi_hospital	rectal_swab	06-Apr-16	Escherichia_coli	SC27_ST328
ERR7168640_Escherichia_coli-SC34_ST641	ERR7168640	PKTANAMR8761970	16PP00051	outpatients	NA	primary	manga_mandi_hospital	rectal_swab	06-Apr-16	Escherichia_coli	SC34_ST641
ERR7168640_Escherichia_coli-SC37_ST504	ERR7168640	PKTANAMR8761970	16PP00051	outpatients	NA	primary	manga_mandi_hospital	rectal_swab	06-Apr-16	Escherichia_coli	SC37_ST504
ERR7168640_Escherichia_coli-SC43_ST206	ERR7168640	PKTANAMR8761970	16PP00051	outpatients	NA	primary	manga_mandi_hospital	rectal_swab	06-Apr-16	Escherichia_coli	SC43_ST206
ERR7168640_Escherichia_coli-SC4_ST10	ERR7168640	PKTANAMR8761970	16PP00051	outpatients	NA	primary	manga_mandi_hospital	rectal_swab	06-Apr-16	Escherichia_coli	SC4_ST10
ERR7168641_Escherichia_coli-SC25_ST517	ERR7168641	PKTANAMR8762083	16PP00230	outpatients	NA	primary	manga_mandi_hospital	rectal_swab	22-Apr-16	Escherichia_coli	SC25_ST517
ERR7168641_Escherichia_coli-SC4_ST10	ERR7168641	PKTANAMR8762083	16PP00230	outpatients	NA	primary	manga_mandi_hospital	rectal_swab	22-Apr-16	Escherichia_coli	SC4_ST10
ERR7168642_Escherichia_coli-SC22_ST398	ERR7168642	PKTANAMR8761971	16PP00038	outpatients	NA	primary	manga_mandi_hospital	rectal_swab	06-Apr-16	Escherichia_coli	SC22_ST398
ERR7168642_Escherichia_coli-SC232_ST181	ERR7168642	PKTANAMR8761971	16PP00038	outpatients	NA	primary	manga_mandi_hospital	rectal_swab	06-Apr-16	Escherichia_coli	SC232_ST181
ERR7168642_Escherichia_coli-SC4_ST10	ERR7168642	PKTANAMR8761971	16PP00038	outpatients	NA	primary	manga_mandi_hospital	rectal_swab	06-Apr-16	Escherichia_coli	SC4_ST10
ERR7168642_Escherichia_coli-SC74_ST540	ERR7168642	PKTANAMR8761971	16PP00038	outpatients	NA	primary	manga_mandi_hospital	rectal_swab	06-Apr-16	Escherichia_coli	SC74_ST540
ERR7168642_Escherichia_coli-SC90_ST685	ERR7168642	PKTANAMR8761971	16PP00038	outpatients	NA	primary	manga_mandi_hospital	rectal_swab	06-Apr-16	Escherichia_coli	SC90_ST685
ERR7168643_Escherichia_coli-SC17_ST58	ERR7168643	PKTANAMR8762084	16PP00231	outpatients	NA	primary	manga_mandi_hospital	rectal_swab	22-Apr-16	Escherichia_coli	SC17_ST58
ERR7168643_Escherichia_coli-SC22_ST398	ERR7168643	PKTANAMR8762084	16PP00231	outpatients	NA	primary	manga_mandi_hospital	rectal_swab	22-Apr-16	Escherichia_coli	SC22_ST398
ERR7168643_Escherichia_coli-SC243_ST3559	ERR7168643	PKTANAMR8762084	16PP00231	outpatients	NA	primary	manga_mandi_hospital	rectal_swab	22-Apr-16	Escherichia_coli	SC243_ST3559
ERR7168643_Escherichia_coli-SC24_ST443	ERR7168643	PKTANAMR8762084	16PP00231	outpatients	NA	primary	manga_mandi_hospital	rectal_swab	22-Apr-16	Escherichia_coli	SC24_ST443
ERR7168643_Escherichia_coli-SC43_ST206	ERR7168643	PKTANAMR8762084	16PP00231	outpatients	NA	primary	manga_mandi_hospital	rectal_swab	22-Apr-16	Escherichia_coli	SC43_ST206
ERR7168643_Escherichia_coli-SC4_ST10	ERR7168643	PKTANAMR8762084	16PP00231	outpatients	NA	primary	manga_mandi_hospital	rectal_swab	22-Apr-16	Escherichia_coli	SC4_ST10
ERR7168643_Escherichia_coli-SC51_ST93	ERR7168643	PKTANAMR8762084	16PP00231	outpatients	NA	primary	manga_mandi_hospital	rectal_swab	22-Apr-16	Escherichia_coli	SC51_ST93
ERR7168643_Escherichia_coli-SC75_ST940	ERR7168643	PKTANAMR8762084	16PP00231	outpatients	NA	primary	manga_mandi_hospital	rectal_swab	22-Apr-16	Escherichia_coli	SC75_ST940
ERR7168643_Escherichia_coli-SC99_ST1727	ERR7168643	PKTANAMR8762084	16PP00231	outpatients	NA	primary	manga_mandi_hospital	rectal_swab	22-Apr-16	Escherichia_coli	SC99_ST1727
ERR7168644_Escherichia_coli-SC17_ST58	ERR7168644	PKTANAMR8762085	16PP00233	outpatients	NA	primary	manga_mandi_hospital	rectal_swab	22-Apr-16	Escherichia_coli	SC17_ST58
ERR7168644_Escherichia_coli-SC198_ST720	ERR7168644	PKTANAMR8762085	16PP00233	outpatients	NA	primary	manga_mandi_hospital	rectal_swab	22-Apr-16	Escherichia_coli	SC198_ST720
ERR7168644_Escherichia_coli-SC46_ST746	ERR7168644	PKTANAMR8762085	16PP00233	outpatients	NA	primary	manga_mandi_hospital	rectal_swab	22-Apr-16	Escherichia_coli	SC46_ST746
ERR7168644_Escherichia_coli-SC4_ST10	ERR7168644	PKTANAMR8762085	16PP00233	outpatients	NA	primary	manga_mandi_hospital	rectal_swab	22-Apr-16	Escherichia_coli	SC4_ST10
ERR7168645_Escherichia_coli-SC117_ST226	ERR7168645	PKTANAMR8761972	16PP00042	outpatients	NA	primary	manga_mandi_hospital	rectal_swab	06-Apr-16	Escherichia_coli	SC117_ST226
ERR7168645_Escherichia_coli-SC147_ST2178	ERR7168645	PKTANAMR8761972	16PP00042	outpatients	NA	primary	manga_mandi_hospital	rectal_swab	06-Apr-16	Escherichia_coli	SC147_ST2178
ERR7168645_Escherichia_coli-SC169_ST361	ERR7168645	PKTANAMR8761972	16PP00042	outpatients	NA	primary	manga_mandi_hospital	rectal_swab	06-Apr-16	Escherichia_coli	SC169_ST361
ERR7168645_Escherichia_coli-SC17_ST58	ERR7168645	PKTANAMR8761972	16PP00042	outpatients	NA	primary	manga_mandi_hospital	rectal_swab	06-Apr-16	Escherichia_coli	SC17_ST58
ERR7168645_Escherichia_coli-SC22_ST398	ERR7168645	PKTANAMR8761972	16PP00042	outpatients	NA	primary	manga_mandi_hospital	rectal_swab	06-Apr-16	Escherichia_coli	SC22_ST398
ERR7168645_Escherichia_coli-SC234_ST1115	ERR7168645	PKTANAMR8761972	16PP00042	outpatients	NA	primary	manga_mandi_hospital	rectal_swab	06-Apr-16	Escherichia_coli	SC234_ST1115
ERR7168645_Escherichia_coli-SC28_ST101	ERR7168645	PKTANAMR8761972	16PP00042	outpatients	NA	primary	manga_mandi_hospital	rectal_swab	06-Apr-16	Escherichia_coli	SC28_ST101
ERR7168645_Escherichia_coli-SC4_ST10	ERR7168645	PKTANAMR8761972	16PP00042	outpatients	NA	primary	manga_mandi_hospital	rectal_swab	06-Apr-16	Escherichia_coli	SC4_ST10
ERR7168645_Escherichia_coli-SC58_ST2773	ERR7168645	PKTANAMR8761972	16PP00042	outpatients	NA	primary	manga_mandi_hospital	rectal_swab	06-Apr-16	Escherichia_coli	SC58_ST2773
ERR7168645_Escherichia_coli-SC6_ST69	ERR7168645	PKTANAMR8761972	16PP00042	outpatients	NA	primary	manga_mandi_hospital	rectal_swab	06-Apr-16	Escherichia_coli	SC6_ST69
ERR7168645_Escherichia_coli-SC90_ST685	ERR7168645	PKTANAMR8761972	16PP00042	outpatients	NA	primary	manga_mandi_hospital	rectal_swab	06-Apr-16	Escherichia_coli	SC90_ST685
ERR7168646_Escherichia_coli-SC169_ST361	ERR7168646	PKTANAMR8762086	16PP00234	outpatients	NA	primary	manga_mandi_hospital	rectal_swab	22-Apr-16	Escherichia_coli	SC169_ST361
ERR7168647_Escherichia_coli-SC147_ST2178	ERR7168647	PKTANAMR8761974	16PP00044	outpatients	NA	primary	manga_mandi_hospital	rectal_swab	06-Apr-16	Escherichia_coli	SC147_ST2178
ERR7168647_Escherichia_coli-SC169_ST361	ERR7168647	PKTANAMR8761974	16PP00044	outpatients	NA	primary	manga_mandi_hospital	rectal_swab	06-Apr-16	Escherichia_coli	SC169_ST361
ERR7168647_Escherichia_coli-SC16_ST38	ERR7168647	PKTANAMR8761974	16PP00044	outpatients	NA	primary	manga_mandi_hospital	rectal_swab	06-Apr-16	Escherichia_coli	SC16_ST38
ERR7168647_Escherichia_coli-SC17_ST58	ERR7168647	PKTANAMR8761974	16PP00044	outpatients	NA	primary	manga_mandi_hospital	rectal_swab	06-Apr-16	Escherichia_coli	SC17_ST58
ERR7168647_Escherichia_coli-SC22_ST398	ERR7168647	PKTANAMR8761974	16PP00044	outpatients	NA	primary	manga_mandi_hospital	rectal_swab	06-Apr-16	Escherichia_coli	SC22_ST398
ERR7168647_Escherichia_coli-SC231_ST2522	ERR7168647	PKTANAMR8761974	16PP00044	outpatients	NA	primary	manga_mandi_hospital	rectal_swab	06-Apr-16	Escherichia_coli	SC231_ST2522
ERR7168647_Escherichia_coli-SC232_ST181	ERR7168647	PKTANAMR8761974	16PP00044	outpatients	NA	primary	manga_mandi_hospital	rectal_swab	06-Apr-16	Escherichia_coli	SC232_ST181
ERR7168647_Escherichia_coli-SC24_ST443	ERR7168647	PKTANAMR8761974	16PP00044	outpatients	NA	primary	manga_mandi_hospital	rectal_swab	06-Apr-16	Escherichia_coli	SC24_ST443
ERR7168647_Escherichia_coli-SC25_ST517	ERR7168647	PKTANAMR8761974	16PP00044	outpatients	NA	primary	manga_mandi_hospital	rectal_swab	06-Apr-16	Escherichia_coli	SC25_ST517
ERR7168647_Escherichia_coli-SC28_ST101	ERR7168647	PKTANAMR8761974	16PP00044	outpatients	NA	primary	manga_mandi_hospital	rectal_swab	06-Apr-16	Escherichia_coli	SC28_ST101
ERR7168647_Escherichia_coli-SC34_ST641	ERR7168647	PKTANAMR8761974	16PP00044	outpatients	NA	primary	manga_mandi_hospital	rectal_swab	06-Apr-16	Escherichia_coli	SC34_ST641
ERR7168647_Escherichia_coli-SC46_ST746	ERR7168647	PKTANAMR8761974	16PP00044	outpatients	NA	primary	manga_mandi_hospital	rectal_swab	06-Apr-16	Escherichia_coli	SC46_ST746
ERR7168647_Escherichia_coli-SC4_ST10	ERR7168647	PKTANAMR8761974	16PP00044	outpatients	NA	primary	manga_mandi_hospital	rectal_swab	06-Apr-16	Escherichia_coli	SC4_ST10
ERR7168647_Escherichia_coli-SC57_ST154	ERR7168647	PKTANAMR8761974	16PP00044	outpatients	NA	primary	manga_mandi_hospital	rectal_swab	06-Apr-16	Escherichia_coli	SC57_ST154
ERR7168647_Escherichia_coli-SC74_ST540	ERR7168647	PKTANAMR8761974	16PP00044	outpatients	NA	primary	manga_mandi_hospital	rectal_swab	06-Apr-16	Escherichia_coli	SC74_ST540
ERR7168647_Escherichia_coli-SC75_ST940	ERR7168647	PKTANAMR8761974	16PP00044	outpatients	NA	primary	manga_mandi_hospital	rectal_swab	06-Apr-16	Escherichia_coli	SC75_ST940
ERR7168647_Escherichia_coli-SC87_ST937	ERR7168647	PKTANAMR8761974	16PP00044	outpatients	NA	primary	manga_mandi_hospital	rectal_swab	06-Apr-16	Escherichia_coli	SC87_ST937
ERR7168647_Escherichia_coli-SC91_ST345	ERR7168647	PKTANAMR8761974	16PP00044	outpatients	NA	primary	manga_mandi_hospital	rectal_swab	06-Apr-16	Escherichia_coli	SC91_ST345
ERR7168647_Escherichia_coli-SC99_ST1727	ERR7168647	PKTANAMR8761974	16PP00044	outpatients	NA	primary	manga_mandi_hospital	rectal_swab	06-Apr-16	Escherichia_coli	SC99_ST1727
ERR7168648_Escherichia_coli-SC4_ST10	ERR7168648	PKTANAMR8762088	16PP00247	outpatients	NA	primary	manga_mandi_hospital	rectal_swab	23-Apr-16	Escherichia_coli	SC4_ST10
ERR7168648_Escherichia_coli-SC69_ST349	ERR7168648	PKTANAMR8762088	16PP00247	outpatients	NA	primary	manga_mandi_hospital	rectal_swab	23-Apr-16	Escherichia_coli	SC69_ST349
ERR7168648_Escherichia_coli-SC70_ST607	ERR7168648	PKTANAMR8762088	16PP00247	outpatients	NA	primary	manga_mandi_hospital	rectal_swab	23-Apr-16	Escherichia_coli	SC70_ST607
ERR7168648_Escherichia_coli-SC89_ST542	ERR7168648	PKTANAMR8762088	16PP00247	outpatients	NA	primary	manga_mandi_hospital	rectal_swab	23-Apr-16	Escherichia_coli	SC89_ST542
ERR7168649_Escherichia_coli-SC169_ST361	ERR7168649	PKTANAMR8761977	16PP00036	outpatients	NA	primary	manga_mandi_hospital	rectal_swab	06-Apr-16	Escherichia_coli	SC169_ST361
ERR7168649_Escherichia_coli-SC17_ST58	ERR7168649	PKTANAMR8761977	16PP00036	outpatients	NA	primary	manga_mandi_hospital	rectal_swab	06-Apr-16	Escherichia_coli	SC17_ST58
ERR7168649_Escherichia_coli-SC22_ST398	ERR7168649	PKTANAMR8761977	16PP00036	outpatients	NA	primary	manga_mandi_hospital	rectal_swab	06-Apr-16	Escherichia_coli	SC22_ST398
ERR7168649_Escherichia_coli-SC25_ST517	ERR7168649	PKTANAMR8761977	16PP00036	outpatients	NA	primary	manga_mandi_hospital	rectal_swab	06-Apr-16	Escherichia_coli	SC25_ST517
ERR7168649_Escherichia_coli-SC28_ST101	ERR7168649	PKTANAMR8761977	16PP00036	outpatients	NA	primary	manga_mandi_hospital	rectal_swab	06-Apr-16	Escherichia_coli	SC28_ST101
ERR7168649_Escherichia_coli-SC34_ST641	ERR7168649	PKTANAMR8761977	16PP00036	outpatients	NA	primary	manga_mandi_hospital	rectal_swab	06-Apr-16	Escherichia_coli	SC34_ST641
ERR7168649_Escherichia_coli-SC46_ST746	ERR7168649	PKTANAMR8761977	16PP00036	outpatients	NA	primary	manga_mandi_hospital	rectal_swab	06-Apr-16	Escherichia_coli	SC46_ST746
ERR7168649_Escherichia_coli-SC4_ST10	ERR7168649	PKTANAMR8761977	16PP00036	outpatients	NA	primary	manga_mandi_hospital	rectal_swab	06-Apr-16	Escherichia_coli	SC4_ST10
ERR7168649_Escherichia_coli-SC51_ST93	ERR7168649	PKTANAMR8761977	16PP00036	outpatients	NA	primary	manga_mandi_hospital	rectal_swab	06-Apr-16	Escherichia_coli	SC51_ST93
ERR7168649_Escherichia_coli-SC57_ST154	ERR7168649	PKTANAMR8761977	16PP00036	outpatients	NA	primary	manga_mandi_hospital	rectal_swab	06-Apr-16	Escherichia_coli	SC57_ST154
ERR7168649_Escherichia_coli-SC74_ST540	ERR7168649	PKTANAMR8761977	16PP00036	outpatients	NA	primary	manga_mandi_hospital	rectal_swab	06-Apr-16	Escherichia_coli	SC74_ST540
ERR7168649_Escherichia_coli-SC96_ST4038	ERR7168649	PKTANAMR8761977	16PP00036	outpatients	NA	primary	manga_mandi_hospital	rectal_swab	06-Apr-16	Escherichia_coli	SC96_ST4038
ERR7168649_Escherichia_coli-SC99_ST1727	ERR7168649	PKTANAMR8761977	16PP00036	outpatients	NA	primary	manga_mandi_hospital	rectal_swab	06-Apr-16	Escherichia_coli	SC99_ST1727
ERR7168650_Escherichia_coli-SC169_ST361	ERR7168650	PKTANAMR8762089	16PP00248	outpatients	NA	primary	manga_mandi_hospital	rectal_swab	23-Apr-16	Escherichia_coli	SC169_ST361
ERR7168650_Escherichia_coli-SC17_ST58	ERR7168650	PKTANAMR8762089	16PP00248	outpatients	NA	primary	manga_mandi_hospital	rectal_swab	23-Apr-16	Escherichia_coli	SC17_ST58
ERR7168650_Escherichia_coli-SC22_ST398	ERR7168650	PKTANAMR8762089	16PP00248	outpatients	NA	primary	manga_mandi_hospital	rectal_swab	23-Apr-16	Escherichia_coli	SC22_ST398
ERR7168650_Escherichia_coli-SC232_ST181	ERR7168650	PKTANAMR8762089	16PP00248	outpatients	NA	primary	manga_mandi_hospital	rectal_swab	23-Apr-16	Escherichia_coli	SC232_ST181
ERR7168650_Escherichia_coli-SC334_STnew_alleles	ERR7168650	PKTANAMR8762089	16PP00248	outpatients	NA	primary	manga_mandi_hospital	rectal_swab	23-Apr-16	Escherichia_coli	SC334_STnew_alleles
ERR7168650_Escherichia_coli-SC46_ST746	ERR7168650	PKTANAMR8762089	16PP00248	outpatients	NA	primary	manga_mandi_hospital	rectal_swab	23-Apr-16	Escherichia_coli	SC46_ST746
ERR7168650_Escherichia_coli-SC4_ST10	ERR7168650	PKTANAMR8762089	16PP00248	outpatients	NA	primary	manga_mandi_hospital	rectal_swab	23-Apr-16	Escherichia_coli	SC4_ST10
ERR7168650_Escherichia_coli-SC71_ST182	ERR7168650	PKTANAMR8762089	16PP00248	outpatients	NA	primary	manga_mandi_hospital	rectal_swab	23-Apr-16	Escherichia_coli	SC71_ST182
ERR7168650_Escherichia_coli-SC74_ST540	ERR7168650	PKTANAMR8762089	16PP00248	outpatients	NA	primary	manga_mandi_hospital	rectal_swab	23-Apr-16	Escherichia_coli	SC74_ST540
ERR7168650_Escherichia_coli-SC75_ST940	ERR7168650	PKTANAMR8762089	16PP00248	outpatients	NA	primary	manga_mandi_hospital	rectal_swab	23-Apr-16	Escherichia_coli	SC75_ST940
ERR7168650_Escherichia_coli-SC90_ST685	ERR7168650	PKTANAMR8762089	16PP00248	outpatients	NA	primary	manga_mandi_hospital	rectal_swab	23-Apr-16	Escherichia_coli	SC90_ST685
ERR7168652_Escherichia_coli-SC22_ST398	ERR7168652	PKTANAMR8762091	16PP00284	outpatients	NA	primary	manga_mandi_hospital	rectal_swab	23-Apr-16	Escherichia_coli	SC22_ST398
ERR7168652_Escherichia_coli-SC25_ST517	ERR7168652	PKTANAMR8762091	16PP00284	outpatients	NA	primary	manga_mandi_hospital	rectal_swab	23-Apr-16	Escherichia_coli	SC25_ST517
ERR7168652_Escherichia_coli-SC4_ST10	ERR7168652	PKTANAMR8762091	16PP00284	outpatients	NA	primary	manga_mandi_hospital	rectal_swab	23-Apr-16	Escherichia_coli	SC4_ST10
ERR7168652_Escherichia_coli-SC74_ST540	ERR7168652	PKTANAMR8762091	16PP00284	outpatients	NA	primary	manga_mandi_hospital	rectal_swab	23-Apr-16	Escherichia_coli	SC74_ST540
ERR7168652_Escherichia_coli-SC90_ST685	ERR7168652	PKTANAMR8762091	16PP00284	outpatients	NA	primary	manga_mandi_hospital	rectal_swab	23-Apr-16	Escherichia_coli	SC90_ST685
ERR7168653_Escherichia_coli-SC46_ST746	ERR7168653	PKTANAMR8761979	16PP00047	outpatients	NA	primary	manga_mandi_hospital	rectal_swab	07-Apr-16	Escherichia_coli	SC46_ST746
ERR7168653_Escherichia_coli-SC4_ST10	ERR7168653	PKTANAMR8761979	16PP00047	outpatients	NA	primary	manga_mandi_hospital	rectal_swab	07-Apr-16	Escherichia_coli	SC4_ST10
ERR7168653_Escherichia_coli-SC51_ST93	ERR7168653	PKTANAMR8761979	16PP00047	outpatients	NA	primary	manga_mandi_hospital	rectal_swab	07-Apr-16	Escherichia_coli	SC51_ST93
ERR7168653_Escherichia_coli-SC74_ST540	ERR7168653	PKTANAMR8761979	16PP00047	outpatients	NA	primary	manga_mandi_hospital	rectal_swab	07-Apr-16	Escherichia_coli	SC74_ST540
ERR7168653_Escherichia_coli-SC90_ST685	ERR7168653	PKTANAMR8761979	16PP00047	outpatients	NA	primary	manga_mandi_hospital	rectal_swab	07-Apr-16	Escherichia_coli	SC90_ST685
ERR7168654_Escherichia_coli-SC117_ST226	ERR7168654	PKTANAMR8762092	16PP00285	outpatients	NA	primary	manga_mandi_hospital	rectal_swab	23-Apr-16	Escherichia_coli	SC117_ST226
ERR7168654_Escherichia_coli-SC133_ST1434	ERR7168654	PKTANAMR8762092	16PP00285	outpatients	NA	primary	manga_mandi_hospital	rectal_swab	23-Apr-16	Escherichia_coli	SC133_ST1434
ERR7168654_Escherichia_coli-SC17_ST58	ERR7168654	PKTANAMR8762092	16PP00285	outpatients	NA	primary	manga_mandi_hospital	rectal_swab	23-Apr-16	Escherichia_coli	SC17_ST58
ERR7168654_Escherichia_coli-SC22_ST398	ERR7168654	PKTANAMR8762092	16PP00285	outpatients	NA	primary	manga_mandi_hospital	rectal_swab	23-Apr-16	Escherichia_coli	SC22_ST398
ERR7168654_Escherichia_coli-SC232_ST181	ERR7168654	PKTANAMR8762092	16PP00285	outpatients	NA	primary	manga_mandi_hospital	rectal_swab	23-Apr-16	Escherichia_coli	SC232_ST181
ERR7168654_Escherichia_coli-SC46_ST746	ERR7168654	PKTANAMR8762092	16PP00285	outpatients	NA	primary	manga_mandi_hospital	rectal_swab	23-Apr-16	Escherichia_coli	SC46_ST746
ERR7168654_Escherichia_coli-SC4_ST10	ERR7168654	PKTANAMR8762092	16PP00285	outpatients	NA	primary	manga_mandi_hospital	rectal_swab	23-Apr-16	Escherichia_coli	SC4_ST10
ERR7168654_Escherichia_coli-SC74_ST540	ERR7168654	PKTANAMR8762092	16PP00285	outpatients	NA	primary	manga_mandi_hospital	rectal_swab	23-Apr-16	Escherichia_coli	SC74_ST540
ERR7168654_Escherichia_coli-SC89_ST542	ERR7168654	PKTANAMR8762092	16PP00285	outpatients	NA	primary	manga_mandi_hospital	rectal_swab	23-Apr-16	Escherichia_coli	SC89_ST542
ERR7168654_Escherichia_coli-SC90_ST685	ERR7168654	PKTANAMR8762092	16PP00285	outpatients	NA	primary	manga_mandi_hospital	rectal_swab	23-Apr-16	Escherichia_coli	SC90_ST685
ERR7168656_Escherichia_coli-SC22_ST398	ERR7168656	PKTANAMR8761981	16PP00049	outpatients	NA	primary	manga_mandi_hospital	rectal_swab	07-Apr-16	Escherichia_coli	SC22_ST398
ERR7168656_Escherichia_coli-SC4_ST10	ERR7168656	PKTANAMR8761981	16PP00049	outpatients	NA	primary	manga_mandi_hospital	rectal_swab	07-Apr-16	Escherichia_coli	SC4_ST10
ERR7168657_Escherichia_coli-SC16_ST38	ERR7168657	PKTANAMR8762093	16PP00286	outpatients	NA	primary	manga_mandi_hospital	rectal_swab	23-Apr-16	Escherichia_coli	SC16_ST38
ERR7168657_Escherichia_coli-SC46_ST746	ERR7168657	PKTANAMR8762093	16PP00286	outpatients	NA	primary	manga_mandi_hospital	rectal_swab	23-Apr-16	Escherichia_coli	SC46_ST746
ERR7168657_Escherichia_coli-SC4_ST10	ERR7168657	PKTANAMR8762093	16PP00286	outpatients	NA	primary	manga_mandi_hospital	rectal_swab	23-Apr-16	Escherichia_coli	SC4_ST10
ERR7168658_Escherichia_coli-SC17_ST58	ERR7168658	PKTANAMR8762365	16PP00725	outpatients	NA	primary	manga_mandi_hospital	rectal_swab	23-May-16	Escherichia_coli	SC17_ST58
ERR7168658_Escherichia_coli-SC42_ST678	ERR7168658	PKTANAMR8762365	16PP00725	outpatients	NA	primary	manga_mandi_hospital	rectal_swab	23-May-16	Escherichia_coli	SC42_ST678
ERR7168658_Escherichia_coli-SC4_ST10	ERR7168658	PKTANAMR8762365	16PP00725	outpatients	NA	primary	manga_mandi_hospital	rectal_swab	23-May-16	Escherichia_coli	SC4_ST10
ERR7168658_Escherichia_coli-SC64_ST394	ERR7168658	PKTANAMR8762365	16PP00725	outpatients	NA	primary	manga_mandi_hospital	rectal_swab	23-May-16	Escherichia_coli	SC64_ST394
ERR7168659_Escherichia_coli-SC22_ST398	ERR7168659	PKTANAMR8762366	16PP00726	outpatients	NA	primary	manga_mandi_hospital	rectal_swab	23-May-16	Escherichia_coli	SC22_ST398
ERR7168659_Escherichia_coli-SC4_ST10	ERR7168659	PKTANAMR8762366	16PP00726	outpatients	NA	primary	manga_mandi_hospital	rectal_swab	23-May-16	Escherichia_coli	SC4_ST10
ERR7168659_Escherichia_coli-SC74_ST540	ERR7168659	PKTANAMR8762366	16PP00726	outpatients	NA	primary	manga_mandi_hospital	rectal_swab	23-May-16	Escherichia_coli	SC74_ST540
ERR7168659_Escherichia_coli-SC90_ST685	ERR7168659	PKTANAMR8762366	16PP00726	outpatients	NA	primary	manga_mandi_hospital	rectal_swab	23-May-16	Escherichia_coli	SC90_ST685
ERR7168660_Escherichia_coli-SC4_ST10	ERR7168660	PKTANAMR8762489	16PP00068	outpatients	NA	control	manga_mandi_hospital	stool	09-May-16	Escherichia_coli	SC4_ST10
ERR7168661_Escherichia_coli-SC4_ST10	ERR7168661	PKTANAMR8762367	16PP00761	outpatients	NA	primary	manga_mandi_hospital	rectal_swab	23-May-16	Escherichia_coli	SC4_ST10
ERR7168662_Escherichia_coli-SC17_ST58	ERR7168662	PKTANAMR8762490	16PP00070	outpatients	NA	control	manga_mandi_hospital	stool	06-Jun-16	Escherichia_coli	SC17_ST58
ERR7168663_Escherichia_coli-SC4_ST10	ERR7168663	PKTANAMR8762491	16PP00095	outpatients	NA	control	manga_mandi_hospital	stool	12-May-16	Escherichia_coli	SC4_ST10
ERR7168663_Escherichia_coli-SC99_ST1727	ERR7168663	PKTANAMR8762491	16PP00095	outpatients	NA	control	manga_mandi_hospital	stool	12-May-16	Escherichia_coli	SC99_ST1727
ERR7168664_Escherichia_coli-SC169_ST361	ERR7168664	PKTANAMR8762368	16PP00762	outpatients	NA	primary	manga_mandi_hospital	rectal_swab	23-May-16	Escherichia_coli	SC169_ST361
ERR7168664_Escherichia_coli-SC17_ST58	ERR7168664	PKTANAMR8762368	16PP00762	outpatients	NA	primary	manga_mandi_hospital	rectal_swab	23-May-16	Escherichia_coli	SC17_ST58
ERR7168664_Escherichia_coli-SC22_ST398	ERR7168664	PKTANAMR8762368	16PP00762	outpatients	NA	primary	manga_mandi_hospital	rectal_swab	23-May-16	Escherichia_coli	SC22_ST398
ERR7168664_Escherichia_coli-SC25_ST517	ERR7168664	PKTANAMR8762368	16PP00762	outpatients	NA	primary	manga_mandi_hospital	rectal_swab	23-May-16	Escherichia_coli	SC25_ST517
ERR7168664_Escherichia_coli-SC312_ST2520	ERR7168664	PKTANAMR8762368	16PP00762	outpatients	NA	primary	manga_mandi_hospital	rectal_swab	23-May-16	Escherichia_coli	SC312_ST2520
ERR7168664_Escherichia_coli-SC4_ST10	ERR7168664	PKTANAMR8762368	16PP00762	outpatients	NA	primary	manga_mandi_hospital	rectal_swab	23-May-16	Escherichia_coli	SC4_ST10
ERR7168664_Escherichia_coli-SC75_ST940	ERR7168664	PKTANAMR8762368	16PP00762	outpatients	NA	primary	manga_mandi_hospital	rectal_swab	23-May-16	Escherichia_coli	SC75_ST940
ERR7168664_Escherichia_coli-SC7_ST21	ERR7168664	PKTANAMR8762368	16PP00762	outpatients	NA	primary	manga_mandi_hospital	rectal_swab	23-May-16	Escherichia_coli	SC7_ST21
ERR7168665_Escherichia_coli-SC215_ST195	ERR7168665	PKTANAMR8762369	16PP00765	outpatients	NA	primary	manga_mandi_hospital	rectal_swab	23-May-16	Escherichia_coli	SC215_ST195
ERR7168665_Escherichia_coli-SC22_ST398	ERR7168665	PKTANAMR8762369	16PP00765	outpatients	NA	primary	manga_mandi_hospital	rectal_swab	23-May-16	Escherichia_coli	SC22_ST398
ERR7168665_Escherichia_coli-SC46_ST746	ERR7168665	PKTANAMR8762369	16PP00765	outpatients	NA	primary	manga_mandi_hospital	rectal_swab	23-May-16	Escherichia_coli	SC46_ST746
ERR7168665_Escherichia_coli-SC4_ST10	ERR7168665	PKTANAMR8762369	16PP00765	outpatients	NA	primary	manga_mandi_hospital	rectal_swab	23-May-16	Escherichia_coli	SC4_ST10
ERR7168665_Escherichia_coli-SC74_ST540	ERR7168665	PKTANAMR8762369	16PP00765	outpatients	NA	primary	manga_mandi_hospital	rectal_swab	23-May-16	Escherichia_coli	SC74_ST540
ERR7168666_Escherichia_coli-SC22_ST398	ERR7168666	PKTANAMR8762492	16PP00096	outpatients	NA	control	manga_mandi_hospital	stool	12-May-16	Escherichia_coli	SC22_ST398
ERR7168666_Escherichia_coli-SC53_ST448	ERR7168666	PKTANAMR8762492	16PP00096	outpatients	NA	control	manga_mandi_hospital	stool	12-May-16	Escherichia_coli	SC53_ST448
ERR7168666_Escherichia_coli-SC6_ST69	ERR7168666	PKTANAMR8762492	16PP00096	outpatients	NA	control	manga_mandi_hospital	stool	12-May-16	Escherichia_coli	SC6_ST69
ERR7168667_Escherichia_coli-SC22_ST398	ERR7168667	PKTANAMR8762493	16PP00083	outpatients	NA	control	manga_mandi_hospital	stool	12-May-16	Escherichia_coli	SC22_ST398
ERR7168667_Escherichia_coli-SC46_ST746	ERR7168667	PKTANAMR8762493	16PP00083	outpatients	NA	control	manga_mandi_hospital	stool	12-May-16	Escherichia_coli	SC46_ST746
ERR7168667_Escherichia_coli-SC4_ST10	ERR7168667	PKTANAMR8762493	16PP00083	outpatients	NA	control	manga_mandi_hospital	stool	12-May-16	Escherichia_coli	SC4_ST10
ERR7168667_Escherichia_coli-SC51_ST93	ERR7168667	PKTANAMR8762493	16PP00083	outpatients	NA	control	manga_mandi_hospital	stool	12-May-16	Escherichia_coli	SC51_ST93
ERR7168667_Escherichia_coli-SC74_ST540	ERR7168667	PKTANAMR8762493	16PP00083	outpatients	NA	control	manga_mandi_hospital	stool	12-May-16	Escherichia_coli	SC74_ST540
ERR7168667_Escherichia_coli-SC89_ST542	ERR7168667	PKTANAMR8762493	16PP00083	outpatients	NA	control	manga_mandi_hospital	stool	12-May-16	Escherichia_coli	SC89_ST542
ERR7168668_Escherichia_coli-SC121_ST452	ERR7168668	PKTANAMR8762370	16PP00767	outpatients	NA	primary	manga_mandi_hospital	rectal_swab	23-May-16	Escherichia_coli	SC121_ST452
ERR7168668_Escherichia_coli-SC22_ST398	ERR7168668	PKTANAMR8762370	16PP00767	outpatients	NA	primary	manga_mandi_hospital	rectal_swab	23-May-16	Escherichia_coli	SC22_ST398
ERR7168668_Escherichia_coli-SC4_ST10	ERR7168668	PKTANAMR8762370	16PP00767	outpatients	NA	primary	manga_mandi_hospital	rectal_swab	23-May-16	Escherichia_coli	SC4_ST10
ERR7168669_Escherichia_coli-SC4_ST10	ERR7168669	PKTANAMR8762371	16PP00770	outpatients	NA	primary	manga_mandi_hospital	rectal_swab	23-May-16	Escherichia_coli	SC4_ST10
ERR7168670_Escherichia_coli-SC4_ST10	ERR7168670	PKTANAMR8762495	16PP00078	outpatients	NA	control	manga_mandi_hospital	stool	12-May-16	Escherichia_coli	SC4_ST10
ERR7168671_Escherichia_coli-SC100_ST6701	ERR7168671	PKTANAMR8762372	16PP00779	outpatients	NA	primary	manga_mandi_hospital	rectal_swab	23-May-16	Escherichia_coli	SC100_ST6701
ERR7168671_Escherichia_coli-SC147_ST2178	ERR7168671	PKTANAMR8762372	16PP00779	outpatients	NA	primary	manga_mandi_hospital	rectal_swab	23-May-16	Escherichia_coli	SC147_ST2178
ERR7168671_Escherichia_coli-SC22_ST398	ERR7168671	PKTANAMR8762372	16PP00779	outpatients	NA	primary	manga_mandi_hospital	rectal_swab	23-May-16	Escherichia_coli	SC22_ST398
ERR7168671_Escherichia_coli-SC232_ST181	ERR7168671	PKTANAMR8762372	16PP00779	outpatients	NA	primary	manga_mandi_hospital	rectal_swab	23-May-16	Escherichia_coli	SC232_ST181
ERR7168671_Escherichia_coli-SC25_ST517	ERR7168671	PKTANAMR8762372	16PP00779	outpatients	NA	primary	manga_mandi_hospital	rectal_swab	23-May-16	Escherichia_coli	SC25_ST517
ERR7168671_Escherichia_coli-SC4_ST10	ERR7168671	PKTANAMR8762372	16PP00779	outpatients	NA	primary	manga_mandi_hospital	rectal_swab	23-May-16	Escherichia_coli	SC4_ST10
ERR7168671_Escherichia_coli-SC52_ST295	ERR7168671	PKTANAMR8762372	16PP00779	outpatients	NA	primary	manga_mandi_hospital	rectal_swab	23-May-16	Escherichia_coli	SC52_ST295
ERR7168671_Escherichia_coli-SC74_ST540	ERR7168671	PKTANAMR8762372	16PP00779	outpatients	NA	primary	manga_mandi_hospital	rectal_swab	23-May-16	Escherichia_coli	SC74_ST540
ERR7168671_Escherichia_coli-SC89_ST542	ERR7168671	PKTANAMR8762372	16PP00779	outpatients	NA	primary	manga_mandi_hospital	rectal_swab	23-May-16	Escherichia_coli	SC89_ST542
ERR7168671_Escherichia_coli-SC90_ST685	ERR7168671	PKTANAMR8762372	16PP00779	outpatients	NA	primary	manga_mandi_hospital	rectal_swab	23-May-16	Escherichia_coli	SC90_ST685
ERR7168672_Escherichia_coli-SC4_ST10	ERR7168672	PKTANAMR8762496	16PP00077	outpatients	NA	control	manga_mandi_hospital	stool	19-May-16	Escherichia_coli	SC4_ST10
ERR7168672_Escherichia_coli-SC5_ST95	ERR7168672	PKTANAMR8762496	16PP00077	outpatients	NA	control	manga_mandi_hospital	stool	19-May-16	Escherichia_coli	SC5_ST95
ERR7168673_Escherichia_coli-SC17_ST58	ERR7168673	PKTANAMR8762374	16PP00783	outpatients	NA	primary	manga_mandi_hospital	rectal_swab	23-May-16	Escherichia_coli	SC17_ST58
ERR7168674_Escherichia_coli-SC117_ST226	ERR7168674	PKTANAMR8762499	16PP00087	outpatients	NA	control	manga_mandi_hospital	stool	13-May-16	Escherichia_coli	SC117_ST226
ERR7168674_Escherichia_coli-SC17_ST58	ERR7168674	PKTANAMR8762499	16PP00087	outpatients	NA	control	manga_mandi_hospital	stool	13-May-16	Escherichia_coli	SC17_ST58
ERR7168674_Escherichia_coli-SC22_ST398	ERR7168674	PKTANAMR8762499	16PP00087	outpatients	NA	control	manga_mandi_hospital	stool	13-May-16	Escherichia_coli	SC22_ST398
ERR7168674_Escherichia_coli-SC232_ST181	ERR7168674	PKTANAMR8762499	16PP00087	outpatients	NA	control	manga_mandi_hospital	stool	13-May-16	Escherichia_coli	SC232_ST181
ERR7168674_Escherichia_coli-SC46_ST746	ERR7168674	PKTANAMR8762499	16PP00087	outpatients	NA	control	manga_mandi_hospital	stool	13-May-16	Escherichia_coli	SC46_ST746
ERR7168674_Escherichia_coli-SC4_ST10	ERR7168674	PKTANAMR8762499	16PP00087	outpatients	NA	control	manga_mandi_hospital	stool	13-May-16	Escherichia_coli	SC4_ST10
ERR7168674_Escherichia_coli-SC70_ST607	ERR7168674	PKTANAMR8762499	16PP00087	outpatients	NA	control	manga_mandi_hospital	stool	13-May-16	Escherichia_coli	SC70_ST607
ERR7168674_Escherichia_coli-SC74_ST540	ERR7168674	PKTANAMR8762499	16PP00087	outpatients	NA	control	manga_mandi_hospital	stool	13-May-16	Escherichia_coli	SC74_ST540
ERR7168674_Escherichia_coli-SC77_ST409	ERR7168674	PKTANAMR8762499	16PP00087	outpatients	NA	control	manga_mandi_hospital	stool	13-May-16	Escherichia_coli	SC77_ST409
ERR7168674_Escherichia_coli-SC90_ST685	ERR7168674	PKTANAMR8762499	16PP00087	outpatients	NA	control	manga_mandi_hospital	stool	13-May-16	Escherichia_coli	SC90_ST685
ERR7168675_Escherichia_coli-SC43_ST206	ERR7168675	PKTANAMR8762375	16PP00795	outpatients	NA	primary	manga_mandi_hospital	rectal_swab	24-May-16	Escherichia_coli	SC43_ST206
ERR7168675_Escherichia_coli-SC46_ST746	ERR7168675	PKTANAMR8762375	16PP00795	outpatients	NA	primary	manga_mandi_hospital	rectal_swab	24-May-16	Escherichia_coli	SC46_ST746
ERR7168675_Escherichia_coli-SC4_ST10	ERR7168675	PKTANAMR8762375	16PP00795	outpatients	NA	primary	manga_mandi_hospital	rectal_swab	24-May-16	Escherichia_coli	SC4_ST10
ERR7168675_Escherichia_coli-SC51_ST93	ERR7168675	PKTANAMR8762375	16PP00795	outpatients	NA	primary	manga_mandi_hospital	rectal_swab	24-May-16	Escherichia_coli	SC51_ST93
ERR7168675_Escherichia_coli-SC80_ST7077	ERR7168675	PKTANAMR8762375	16PP00795	outpatients	NA	primary	manga_mandi_hospital	rectal_swab	24-May-16	Escherichia_coli	SC80_ST7077
ERR7168675_Escherichia_coli-SC89_ST542	ERR7168675	PKTANAMR8762375	16PP00795	outpatients	NA	primary	manga_mandi_hospital	rectal_swab	24-May-16	Escherichia_coli	SC89_ST542
ERR7168676_Escherichia_coli-SC175_ST1136	ERR7168676	PKTANAMR8762500	16PP00105	outpatients	NA	control	manga_mandi_hospital	stool	14-May-16	Escherichia_coli	SC175_ST1136
ERR7168677_Escherichia_coli-SC4_ST10	ERR7168677	PKTANAMR8762377	16PP01002	outpatients	NA	primary	manga_mandi_hospital	rectal_swab	24-May-16	Escherichia_coli	SC4_ST10
ERR7168678_Escherichia_coli-SC12_ST410	ERR7168678	PKTANAMR8762502	16PP00102	outpatients	NA	control	manga_mandi_hospital	stool	13-May-16	Escherichia_coli	SC12_ST410
ERR7168678_Escherichia_coli-SC16_ST38	ERR7168678	PKTANAMR8762502	16PP00102	outpatients	NA	control	manga_mandi_hospital	stool	13-May-16	Escherichia_coli	SC16_ST38
ERR7168678_Escherichia_coli-SC22_ST398	ERR7168678	PKTANAMR8762502	16PP00102	outpatients	NA	control	manga_mandi_hospital	stool	13-May-16	Escherichia_coli	SC22_ST398
ERR7168678_Escherichia_coli-SC4_ST10	ERR7168678	PKTANAMR8762502	16PP00102	outpatients	NA	control	manga_mandi_hospital	stool	13-May-16	Escherichia_coli	SC4_ST10
ERR7168678_Escherichia_coli-SC75_ST940	ERR7168678	PKTANAMR8762502	16PP00102	outpatients	NA	control	manga_mandi_hospital	stool	13-May-16	Escherichia_coli	SC75_ST940
ERR7168679_Escherichia_coli-SC28_ST101	ERR7168679	PKTANAMR8762379	16PP01004	outpatients	NA	primary	manga_mandi_hospital	rectal_swab	24-May-16	Escherichia_coli	SC28_ST101
ERR7168680_Escherichia_coli-SC149_ST224	ERR7168680	PKTANAMR8762503	16PP00090	outpatients	NA	control	manga_mandi_hospital	stool	13-May-16	Escherichia_coli	SC149_ST224
ERR7168680_Escherichia_coli-SC4_ST10	ERR7168680	PKTANAMR8762503	16PP00090	outpatients	NA	control	manga_mandi_hospital	stool	13-May-16	Escherichia_coli	SC4_ST10
ERR7168680_Escherichia_coli-SC75_ST940	ERR7168680	PKTANAMR8762503	16PP00090	outpatients	NA	control	manga_mandi_hospital	stool	13-May-16	Escherichia_coli	SC75_ST940
ERR7168680_Escherichia_coli-SC90_ST685	ERR7168680	PKTANAMR8762503	16PP00090	outpatients	NA	control	manga_mandi_hospital	stool	13-May-16	Escherichia_coli	SC90_ST685
ERR7168681_Escherichia_coli-SC12_ST410	ERR7168681	PKTANAMR8762380	16PP01005	outpatients	NA	primary	manga_mandi_hospital	rectal_swab	24-May-16	Escherichia_coli	SC12_ST410
ERR7168681_Escherichia_coli-SC17_ST58	ERR7168681	PKTANAMR8762380	16PP01005	outpatients	NA	primary	manga_mandi_hospital	rectal_swab	24-May-16	Escherichia_coli	SC17_ST58
ERR7168681_Escherichia_coli-SC22_ST398	ERR7168681	PKTANAMR8762380	16PP01005	outpatients	NA	primary	manga_mandi_hospital	rectal_swab	24-May-16	Escherichia_coli	SC22_ST398
ERR7168681_Escherichia_coli-SC232_ST181	ERR7168681	PKTANAMR8762380	16PP01005	outpatients	NA	primary	manga_mandi_hospital	rectal_swab	24-May-16	Escherichia_coli	SC232_ST181
ERR7168681_Escherichia_coli-SC28_ST101	ERR7168681	PKTANAMR8762380	16PP01005	outpatients	NA	primary	manga_mandi_hospital	rectal_swab	24-May-16	Escherichia_coli	SC28_ST101
ERR7168681_Escherichia_coli-SC320_ST3862	ERR7168681	PKTANAMR8762380	16PP01005	outpatients	NA	primary	manga_mandi_hospital	rectal_swab	24-May-16	Escherichia_coli	SC320_ST3862
ERR7168681_Escherichia_coli-SC335_STnew_alleles	ERR7168681	PKTANAMR8762380	16PP01005	outpatients	NA	primary	manga_mandi_hospital	rectal_swab	24-May-16	Escherichia_coli	SC335_STnew_alleles
ERR7168681_Escherichia_coli-SC4_ST10	ERR7168681	PKTANAMR8762380	16PP01005	outpatients	NA	primary	manga_mandi_hospital	rectal_swab	24-May-16	Escherichia_coli	SC4_ST10
ERR7168681_Escherichia_coli-SC70_ST607	ERR7168681	PKTANAMR8762380	16PP01005	outpatients	NA	primary	manga_mandi_hospital	rectal_swab	24-May-16	Escherichia_coli	SC70_ST607
ERR7168681_Escherichia_coli-SC74_ST540	ERR7168681	PKTANAMR8762380	16PP01005	outpatients	NA	primary	manga_mandi_hospital	rectal_swab	24-May-16	Escherichia_coli	SC74_ST540
ERR7168681_Escherichia_coli-SC90_ST685	ERR7168681	PKTANAMR8762380	16PP01005	outpatients	NA	primary	manga_mandi_hospital	rectal_swab	24-May-16	Escherichia_coli	SC90_ST685
ERR7168682_Escherichia_coli-SC22_ST398	ERR7168682	PKTANAMR8762504	16PP00091	outpatients	NA	control	manga_mandi_hospital	stool	16-May-16	Escherichia_coli	SC22_ST398
ERR7168682_Escherichia_coli-SC43_ST206	ERR7168682	PKTANAMR8762504	16PP00091	outpatients	NA	control	manga_mandi_hospital	stool	16-May-16	Escherichia_coli	SC43_ST206
ERR7168682_Escherichia_coli-SC46_ST746	ERR7168682	PKTANAMR8762504	16PP00091	outpatients	NA	control	manga_mandi_hospital	stool	16-May-16	Escherichia_coli	SC46_ST746
ERR7168682_Escherichia_coli-SC4_ST10	ERR7168682	PKTANAMR8762504	16PP00091	outpatients	NA	control	manga_mandi_hospital	stool	16-May-16	Escherichia_coli	SC4_ST10
ERR7168682_Escherichia_coli-SC90_ST685	ERR7168682	PKTANAMR8762504	16PP00091	outpatients	NA	control	manga_mandi_hospital	stool	16-May-16	Escherichia_coli	SC90_ST685
ERR7168682_Escherichia_coli-SC94_ST757	ERR7168682	PKTANAMR8762504	16PP00091	outpatients	NA	control	manga_mandi_hospital	stool	16-May-16	Escherichia_coli	SC94_ST757
ERR7168683_Escherichia_coli-SC17_ST58	ERR7168683	PKTANAMR8762383	16PP01011	outpatients	NA	primary	manga_mandi_hospital	rectal_swab	24-May-16	Escherichia_coli	SC17_ST58
ERR7168683_Escherichia_coli-SC25_ST517	ERR7168683	PKTANAMR8762383	16PP01011	outpatients	NA	primary	manga_mandi_hospital	rectal_swab	24-May-16	Escherichia_coli	SC25_ST517
ERR7168683_Escherichia_coli-SC4_ST10	ERR7168683	PKTANAMR8762383	16PP01011	outpatients	NA	primary	manga_mandi_hospital	rectal_swab	24-May-16	Escherichia_coli	SC4_ST10
ERR7168683_Escherichia_coli-SC55_ST906	ERR7168683	PKTANAMR8762383	16PP01011	outpatients	NA	primary	manga_mandi_hospital	rectal_swab	24-May-16	Escherichia_coli	SC55_ST906
ERR7168683_Escherichia_coli-SC5_ST95	ERR7168683	PKTANAMR8762383	16PP01011	outpatients	NA	primary	manga_mandi_hospital	rectal_swab	24-May-16	Escherichia_coli	SC5_ST95
ERR7168683_Escherichia_coli-SC74_ST540	ERR7168683	PKTANAMR8762383	16PP01011	outpatients	NA	primary	manga_mandi_hospital	rectal_swab	24-May-16	Escherichia_coli	SC74_ST540
ERR7168684_Escherichia_coli-SC17_ST58	ERR7168684	PKTANAMR8762505	16PP00092	outpatients	NA	control	manga_mandi_hospital	stool	13-May-16	Escherichia_coli	SC17_ST58
ERR7168685_Escherichia_coli-SC121_ST452	ERR7168685	PKTANAMR8762385	16PP01025	outpatients	NA	primary	manga_mandi_hospital	rectal_swab	24-May-16	Escherichia_coli	SC121_ST452
ERR7168685_Escherichia_coli-SC17_ST58	ERR7168685	PKTANAMR8762385	16PP01025	outpatients	NA	primary	manga_mandi_hospital	rectal_swab	24-May-16	Escherichia_coli	SC17_ST58
ERR7168686_Escherichia_coli-SC90_ST685	ERR7168686	PKTANAMR8762386	16PP00796	outpatients	NA	primary	manga_mandi_hospital	rectal_swab	25-May-16	Escherichia_coli	SC90_ST685
ERR7168687_Escherichia_coli-SC24_ST443	ERR7168687	PKTANAMR8762506	16PP00098	outpatients	NA	control	manga_mandi_hospital	stool	12-May-16	Escherichia_coli	SC24_ST443
ERR7168687_Escherichia_coli-SC28_ST101	ERR7168687	PKTANAMR8762506	16PP00098	outpatients	NA	control	manga_mandi_hospital	stool	12-May-16	Escherichia_coli	SC28_ST101
ERR7168688_Escherichia_coli-SC17_ST58	ERR7168688	PKTANAMR8762388	16PP01014	outpatients	NA	primary	manga_mandi_hospital	rectal_swab	25-May-16	Escherichia_coli	SC17_ST58
ERR7168688_Escherichia_coli-SC4_ST10	ERR7168688	PKTANAMR8762388	16PP01014	outpatients	NA	primary	manga_mandi_hospital	rectal_swab	25-May-16	Escherichia_coli	SC4_ST10
ERR7168689_Escherichia_coli-SC17_ST58	ERR7168689	PKTANAMR8762389	16PP01016	outpatients	NA	primary	manga_mandi_hospital	rectal_swab	25-May-16	Escherichia_coli	SC17_ST58
ERR7168689_Escherichia_coli-SC22_ST398	ERR7168689	PKTANAMR8762389	16PP01016	outpatients	NA	primary	manga_mandi_hospital	rectal_swab	25-May-16	Escherichia_coli	SC22_ST398
ERR7168689_Escherichia_coli-SC43_ST206	ERR7168689	PKTANAMR8762389	16PP01016	outpatients	NA	primary	manga_mandi_hospital	rectal_swab	25-May-16	Escherichia_coli	SC43_ST206
ERR7168689_Escherichia_coli-SC94_ST757	ERR7168689	PKTANAMR8762389	16PP01016	outpatients	NA	primary	manga_mandi_hospital	rectal_swab	25-May-16	Escherichia_coli	SC94_ST757
ERR7168690_Escherichia_coli-SC25_ST517	ERR7168690	PKTANAMR8762508	16PP00113	outpatients	NA	control	manga_mandi_hospital	stool	17-May-16	Escherichia_coli	SC25_ST517
ERR7168690_Escherichia_coli-SC4_ST10	ERR7168690	PKTANAMR8762508	16PP00113	outpatients	NA	control	manga_mandi_hospital	stool	17-May-16	Escherichia_coli	SC4_ST10
ERR7168690_Escherichia_coli-SC6_ST69	ERR7168690	PKTANAMR8762508	16PP00113	outpatients	NA	control	manga_mandi_hospital	stool	17-May-16	Escherichia_coli	SC6_ST69
ERR7168690_Escherichia_coli-SC74_ST540	ERR7168690	PKTANAMR8762508	16PP00113	outpatients	NA	control	manga_mandi_hospital	stool	17-May-16	Escherichia_coli	SC74_ST540
ERR7168691_Escherichia_coli-SC133_ST1434	ERR7168691	PKTANAMR8762390	16PP01017	outpatients	NA	primary	manga_mandi_hospital	rectal_swab	25-May-16	Escherichia_coli	SC133_ST1434
ERR7168691_Escherichia_coli-SC13_ST442	ERR7168691	PKTANAMR8762390	16PP01017	outpatients	NA	primary	manga_mandi_hospital	rectal_swab	25-May-16	Escherichia_coli	SC13_ST442
ERR7168691_Escherichia_coli-SC147_ST2178	ERR7168691	PKTANAMR8762390	16PP01017	outpatients	NA	primary	manga_mandi_hospital	rectal_swab	25-May-16	Escherichia_coli	SC147_ST2178
ERR7168691_Escherichia_coli-SC24_ST443	ERR7168691	PKTANAMR8762390	16PP01017	outpatients	NA	primary	manga_mandi_hospital	rectal_swab	25-May-16	Escherichia_coli	SC24_ST443
ERR7168691_Escherichia_coli-SC28_ST101	ERR7168691	PKTANAMR8762390	16PP01017	outpatients	NA	primary	manga_mandi_hospital	rectal_swab	25-May-16	Escherichia_coli	SC28_ST101
ERR7168691_Escherichia_coli-SC42_ST678	ERR7168691	PKTANAMR8762390	16PP01017	outpatients	NA	primary	manga_mandi_hospital	rectal_swab	25-May-16	Escherichia_coli	SC42_ST678
ERR7168691_Escherichia_coli-SC4_ST10	ERR7168691	PKTANAMR8762390	16PP01017	outpatients	NA	primary	manga_mandi_hospital	rectal_swab	25-May-16	Escherichia_coli	SC4_ST10
ERR7168691_Escherichia_coli-SC75_ST940	ERR7168691	PKTANAMR8762390	16PP01017	outpatients	NA	primary	manga_mandi_hospital	rectal_swab	25-May-16	Escherichia_coli	SC75_ST940
ERR7168691_Escherichia_coli-SC87_ST937	ERR7168691	PKTANAMR8762390	16PP01017	outpatients	NA	primary	manga_mandi_hospital	rectal_swab	25-May-16	Escherichia_coli	SC87_ST937
ERR7168691_Escherichia_coli-SC99_ST1727	ERR7168691	PKTANAMR8762390	16PP01017	outpatients	NA	primary	manga_mandi_hospital	rectal_swab	25-May-16	Escherichia_coli	SC99_ST1727
ERR7168692_Escherichia_coli-SC78_ST224	ERR7168692	PKTANAMR8762509	16PP00114	outpatients	NA	control	manga_mandi_hospital	stool	17-May-16	Escherichia_coli	SC78_ST224
ERR7168693_Escherichia_coli-SC104_ST212	ERR7168693	PKTANAMR8762511	16PP00117	outpatients	NA	control	manga_mandi_hospital	stool	19-May-16	Escherichia_coli	SC104_ST212
ERR7168693_Escherichia_coli-SC34_ST641	ERR7168693	PKTANAMR8762511	16PP00117	outpatients	NA	control	manga_mandi_hospital	stool	19-May-16	Escherichia_coli	SC34_ST641
ERR7168693_Escherichia_coli-SC46_ST746	ERR7168693	PKTANAMR8762511	16PP00117	outpatients	NA	control	manga_mandi_hospital	stool	19-May-16	Escherichia_coli	SC46_ST746
ERR7168693_Escherichia_coli-SC4_ST10	ERR7168693	PKTANAMR8762511	16PP00117	outpatients	NA	control	manga_mandi_hospital	stool	19-May-16	Escherichia_coli	SC4_ST10
ERR7168693_Escherichia_coli-SC58_ST2773	ERR7168693	PKTANAMR8762511	16PP00117	outpatients	NA	control	manga_mandi_hospital	stool	19-May-16	Escherichia_coli	SC58_ST2773
ERR7168694_Escherichia_coli-SC376_ST2064	ERR7168694	PKTANAMR8762391	16PP01019	outpatients	NA	primary	manga_mandi_hospital	rectal_swab	25-May-16	Escherichia_coli	SC376_ST2064
ERR7168695_Escherichia_coli-SC29_ST144	ERR7168695	PKTANAMR8762392	16PP01020	outpatients	NA	primary	manga_mandi_hospital	rectal_swab	25-May-16	Escherichia_coli	SC29_ST144
ERR7168695_Escherichia_coli-SC4_ST10	ERR7168695	PKTANAMR8762392	16PP01020	outpatients	NA	primary	manga_mandi_hospital	rectal_swab	25-May-16	Escherichia_coli	SC4_ST10
ERR7168696_Escherichia_coli-SC121_ST452	ERR7168696	PKTANAMR8762512	16PP00119	outpatients	NA	control	manga_mandi_hospital	stool	14-May-16	Escherichia_coli	SC121_ST452
ERR7168696_Escherichia_coli-SC17_ST58	ERR7168696	PKTANAMR8762512	16PP00119	outpatients	NA	control	manga_mandi_hospital	stool	14-May-16	Escherichia_coli	SC17_ST58
ERR7168696_Escherichia_coli-SC22_ST398	ERR7168696	PKTANAMR8762512	16PP00119	outpatients	NA	control	manga_mandi_hospital	stool	14-May-16	Escherichia_coli	SC22_ST398
ERR7168696_Escherichia_coli-SC24_ST443	ERR7168696	PKTANAMR8762512	16PP00119	outpatients	NA	control	manga_mandi_hospital	stool	14-May-16	Escherichia_coli	SC24_ST443
ERR7168696_Escherichia_coli-SC25_ST517	ERR7168696	PKTANAMR8762512	16PP00119	outpatients	NA	control	manga_mandi_hospital	stool	14-May-16	Escherichia_coli	SC25_ST517
ERR7168696_Escherichia_coli-SC46_ST746	ERR7168696	PKTANAMR8762512	16PP00119	outpatients	NA	control	manga_mandi_hospital	stool	14-May-16	Escherichia_coli	SC46_ST746
ERR7168696_Escherichia_coli-SC4_ST10	ERR7168696	PKTANAMR8762512	16PP00119	outpatients	NA	control	manga_mandi_hospital	stool	14-May-16	Escherichia_coli	SC4_ST10
ERR7168696_Escherichia_coli-SC6_ST69	ERR7168696	PKTANAMR8762512	16PP00119	outpatients	NA	control	manga_mandi_hospital	stool	14-May-16	Escherichia_coli	SC6_ST69
ERR7168696_Escherichia_coli-SC75_ST940	ERR7168696	PKTANAMR8762512	16PP00119	outpatients	NA	control	manga_mandi_hospital	stool	14-May-16	Escherichia_coli	SC75_ST940
ERR7168696_Escherichia_coli-SC99_ST1727	ERR7168696	PKTANAMR8762512	16PP00119	outpatients	NA	control	manga_mandi_hospital	stool	14-May-16	Escherichia_coli	SC99_ST1727
ERR7168697_Escherichia_coli-SC4_ST10	ERR7168697	PKTANAMR8762513	16PP00110	outpatients	NA	control	manga_mandi_hospital	stool	17-May-16	Escherichia_coli	SC4_ST10
ERR7168698_Escherichia_coli-SC6_ST69	ERR7168698	PKTANAMR8762393	16PP01028	outpatients	NA	primary	manga_mandi_hospital	rectal_swab	25-May-16	Escherichia_coli	SC6_ST69
ERR7168699_Escherichia_coli-SC175_ST1136	ERR7168699	PKTANAMR8762397	16PP01038	outpatients	NA	primary	manga_mandi_hospital	rectal_swab	25-May-16	Escherichia_coli	SC175_ST1136
ERR7168699_Escherichia_coli-SC17_ST58	ERR7168699	PKTANAMR8762397	16PP01038	outpatients	NA	primary	manga_mandi_hospital	rectal_swab	25-May-16	Escherichia_coli	SC17_ST58
ERR7168699_Escherichia_coli-SC22_ST398	ERR7168699	PKTANAMR8762397	16PP01038	outpatients	NA	primary	manga_mandi_hospital	rectal_swab	25-May-16	Escherichia_coli	SC22_ST398
ERR7168699_Escherichia_coli-SC46_ST746	ERR7168699	PKTANAMR8762397	16PP01038	outpatients	NA	primary	manga_mandi_hospital	rectal_swab	25-May-16	Escherichia_coli	SC46_ST746
ERR7168699_Escherichia_coli-SC4_ST10	ERR7168699	PKTANAMR8762397	16PP01038	outpatients	NA	primary	manga_mandi_hospital	rectal_swab	25-May-16	Escherichia_coli	SC4_ST10
ERR7168700_Escherichia_coli-SC149_ST224	ERR7168700	PKTANAMR8762514	16PP00109	outpatients	NA	control	manga_mandi_hospital	stool	17-May-16	Escherichia_coli	SC149_ST224
ERR7168700_Escherichia_coli-SC175_ST1136	ERR7168700	PKTANAMR8762514	16PP00109	outpatients	NA	control	manga_mandi_hospital	stool	17-May-16	Escherichia_coli	SC175_ST1136
ERR7168700_Escherichia_coli-SC17_ST58	ERR7168700	PKTANAMR8762514	16PP00109	outpatients	NA	control	manga_mandi_hospital	stool	17-May-16	Escherichia_coli	SC17_ST58
ERR7168700_Escherichia_coli-SC22_ST398	ERR7168700	PKTANAMR8762514	16PP00109	outpatients	NA	control	manga_mandi_hospital	stool	17-May-16	Escherichia_coli	SC22_ST398
ERR7168700_Escherichia_coli-SC4_ST10	ERR7168700	PKTANAMR8762514	16PP00109	outpatients	NA	control	manga_mandi_hospital	stool	17-May-16	Escherichia_coli	SC4_ST10
ERR7168700_Escherichia_coli-SC74_ST540	ERR7168700	PKTANAMR8762514	16PP00109	outpatients	NA	control	manga_mandi_hospital	stool	17-May-16	Escherichia_coli	SC74_ST540
ERR7168700_Escherichia_coli-SC96_ST4038	ERR7168700	PKTANAMR8762514	16PP00109	outpatients	NA	control	manga_mandi_hospital	stool	17-May-16	Escherichia_coli	SC96_ST4038
ERR7168700_Escherichia_coli-SC99_ST1727	ERR7168700	PKTANAMR8762514	16PP00109	outpatients	NA	control	manga_mandi_hospital	stool	17-May-16	Escherichia_coli	SC99_ST1727
ERR7168701_Escherichia_coli-SC121_ST452	ERR7168701	PKTANAMR8762515	16PP00112	outpatients	NA	control	manga_mandi_hospital	stool	03-Jun-16	Escherichia_coli	SC121_ST452
ERR7168701_Escherichia_coli-SC4_ST10	ERR7168701	PKTANAMR8762515	16PP00112	outpatients	NA	control	manga_mandi_hospital	stool	03-Jun-16	Escherichia_coli	SC4_ST10
ERR7168702_Escherichia_coli-SC158_ST120	ERR7168702	PKTANAMR8762398	16PP01039	outpatients	NA	primary	manga_mandi_hospital	rectal_swab	25-May-16	Escherichia_coli	SC158_ST120
ERR7168702_Escherichia_coli-SC46_ST746	ERR7168702	PKTANAMR8762398	16PP01039	outpatients	NA	primary	manga_mandi_hospital	rectal_swab	25-May-16	Escherichia_coli	SC46_ST746
ERR7168702_Escherichia_coli-SC4_ST10	ERR7168702	PKTANAMR8762398	16PP01039	outpatients	NA	primary	manga_mandi_hospital	rectal_swab	25-May-16	Escherichia_coli	SC4_ST10
ERR7168702_Escherichia_coli-SC51_ST93	ERR7168702	PKTANAMR8762398	16PP01039	outpatients	NA	primary	manga_mandi_hospital	rectal_swab	25-May-16	Escherichia_coli	SC51_ST93
ERR7168702_Escherichia_coli-SC94_ST757	ERR7168702	PKTANAMR8762398	16PP01039	outpatients	NA	primary	manga_mandi_hospital	rectal_swab	25-May-16	Escherichia_coli	SC94_ST757
ERR7168703_Escherichia_coli-SC15_ST648	ERR7168703	PKTANAMR8762399	16PP00793	outpatients	NA	primary	manga_mandi_hospital	rectal_swab	26-May-16	Escherichia_coli	SC15_ST648
ERR7168703_Escherichia_coli-SC2_ST131	ERR7168703	PKTANAMR8762399	16PP00793	outpatients	NA	primary	manga_mandi_hospital	rectal_swab	26-May-16	Escherichia_coli	SC2_ST131
ERR7168703_Escherichia_coli-SC4_ST10	ERR7168703	PKTANAMR8762399	16PP00793	outpatients	NA	primary	manga_mandi_hospital	rectal_swab	26-May-16	Escherichia_coli	SC4_ST10
ERR7168705_Escherichia_coli-SC73_ST156	ERR7168705	PKTANAMR8762403	16PP01040	outpatients	NA	primary	manga_mandi_hospital	rectal_swab	26-May-16	Escherichia_coli	SC73_ST156
ERR7168706_Escherichia_coli-SC147_ST2178	ERR7168706	PKTANAMR8762518	16PP00125	outpatients	NA	control	manga_mandi_hospital	stool	18-May-16	Escherichia_coli	SC147_ST2178
ERR7168706_Escherichia_coli-SC16_ST38	ERR7168706	PKTANAMR8762518	16PP00125	outpatients	NA	control	manga_mandi_hospital	stool	18-May-16	Escherichia_coli	SC16_ST38
ERR7168706_Escherichia_coli-SC17_ST58	ERR7168706	PKTANAMR8762518	16PP00125	outpatients	NA	control	manga_mandi_hospital	stool	18-May-16	Escherichia_coli	SC17_ST58
ERR7168706_Escherichia_coli-SC22_ST398	ERR7168706	PKTANAMR8762518	16PP00125	outpatients	NA	control	manga_mandi_hospital	stool	18-May-16	Escherichia_coli	SC22_ST398
ERR7168706_Escherichia_coli-SC368_ST4623	ERR7168706	PKTANAMR8762518	16PP00125	outpatients	NA	control	manga_mandi_hospital	stool	18-May-16	Escherichia_coli	SC368_ST4623
ERR7168706_Escherichia_coli-SC46_ST746	ERR7168706	PKTANAMR8762518	16PP00125	outpatients	NA	control	manga_mandi_hospital	stool	18-May-16	Escherichia_coli	SC46_ST746
ERR7168706_Escherichia_coli-SC4_ST10	ERR7168706	PKTANAMR8762518	16PP00125	outpatients	NA	control	manga_mandi_hospital	stool	18-May-16	Escherichia_coli	SC4_ST10
ERR7168706_Escherichia_coli-SC51_ST93	ERR7168706	PKTANAMR8762518	16PP00125	outpatients	NA	control	manga_mandi_hospital	stool	18-May-16	Escherichia_coli	SC51_ST93
ERR7168706_Escherichia_coli-SC52_ST295	ERR7168706	PKTANAMR8762518	16PP00125	outpatients	NA	control	manga_mandi_hospital	stool	18-May-16	Escherichia_coli	SC52_ST295
ERR7168706_Escherichia_coli-SC74_ST540	ERR7168706	PKTANAMR8762518	16PP00125	outpatients	NA	control	manga_mandi_hospital	stool	18-May-16	Escherichia_coli	SC74_ST540
ERR7168706_Escherichia_coli-SC87_ST937	ERR7168706	PKTANAMR8762518	16PP00125	outpatients	NA	control	manga_mandi_hospital	stool	18-May-16	Escherichia_coli	SC87_ST937
ERR7168706_Escherichia_coli-SC96_ST4038	ERR7168706	PKTANAMR8762518	16PP00125	outpatients	NA	control	manga_mandi_hospital	stool	18-May-16	Escherichia_coli	SC96_ST4038
ERR7168706_Escherichia_coli-SC99_ST1727	ERR7168706	PKTANAMR8762518	16PP00125	outpatients	NA	control	manga_mandi_hospital	stool	18-May-16	Escherichia_coli	SC99_ST1727
ERR7168707_Escherichia_coli-SC38_ST62	ERR7168707	PKTANAMR8762404	16PP01044	outpatients	NA	primary	manga_mandi_hospital	rectal_swab	26-May-16	Escherichia_coli	SC38_ST62
ERR7168707_Escherichia_coli-SC4_ST10	ERR7168707	PKTANAMR8762404	16PP01044	outpatients	NA	primary	manga_mandi_hospital	rectal_swab	26-May-16	Escherichia_coli	SC4_ST10
ERR7168708_Escherichia_coli-SC117_ST226	ERR7168708	PKTANAMR8762520	16PP00128	outpatients	NA	control	manga_mandi_hospital	stool	17-May-16	Escherichia_coli	SC117_ST226
ERR7168708_Escherichia_coli-SC11_ST127	ERR7168708	PKTANAMR8762520	16PP00128	outpatients	NA	control	manga_mandi_hospital	stool	17-May-16	Escherichia_coli	SC11_ST127
ERR7168708_Escherichia_coli-SC22_ST398	ERR7168708	PKTANAMR8762520	16PP00128	outpatients	NA	control	manga_mandi_hospital	stool	17-May-16	Escherichia_coli	SC22_ST398
ERR7168708_Escherichia_coli-SC43_ST206	ERR7168708	PKTANAMR8762520	16PP00128	outpatients	NA	control	manga_mandi_hospital	stool	17-May-16	Escherichia_coli	SC43_ST206
ERR7168708_Escherichia_coli-SC46_ST746	ERR7168708	PKTANAMR8762520	16PP00128	outpatients	NA	control	manga_mandi_hospital	stool	17-May-16	Escherichia_coli	SC46_ST746
ERR7168708_Escherichia_coli-SC4_ST10	ERR7168708	PKTANAMR8762520	16PP00128	outpatients	NA	control	manga_mandi_hospital	stool	17-May-16	Escherichia_coli	SC4_ST10
ERR7168708_Escherichia_coli-SC51_ST93	ERR7168708	PKTANAMR8762520	16PP00128	outpatients	NA	control	manga_mandi_hospital	stool	17-May-16	Escherichia_coli	SC51_ST93
ERR7168708_Escherichia_coli-SC74_ST540	ERR7168708	PKTANAMR8762520	16PP00128	outpatients	NA	control	manga_mandi_hospital	stool	17-May-16	Escherichia_coli	SC74_ST540
ERR7168708_Escherichia_coli-SC89_ST542	ERR7168708	PKTANAMR8762520	16PP00128	outpatients	NA	control	manga_mandi_hospital	stool	17-May-16	Escherichia_coli	SC89_ST542
ERR7168708_Escherichia_coli-SC94_ST757	ERR7168708	PKTANAMR8762520	16PP00128	outpatients	NA	control	manga_mandi_hospital	stool	17-May-16	Escherichia_coli	SC94_ST757
ERR7168709_Escherichia_coli-SC239_ST1629	ERR7168709	PKTANAMR8762406	16PP01072	outpatients	NA	primary	manga_mandi_hospital	rectal_swab	26-May-16	Escherichia_coli	SC239_ST1629
ERR7168709_Escherichia_coli-SC4_ST10	ERR7168709	PKTANAMR8762406	16PP01072	outpatients	NA	primary	manga_mandi_hospital	rectal_swab	26-May-16	Escherichia_coli	SC4_ST10
ERR7168709_Escherichia_coli-SC64_ST394	ERR7168709	PKTANAMR8762406	16PP01072	outpatients	NA	primary	manga_mandi_hospital	rectal_swab	26-May-16	Escherichia_coli	SC64_ST394
ERR7168709_Escherichia_coli-SC90_ST685	ERR7168709	PKTANAMR8762406	16PP01072	outpatients	NA	primary	manga_mandi_hospital	rectal_swab	26-May-16	Escherichia_coli	SC90_ST685
ERR7168710_Escherichia_coli-SC158_ST120	ERR7168710	PKTANAMR8762521	16PP00130	outpatients	NA	control	manga_mandi_hospital	stool	31-May-16	Escherichia_coli	SC158_ST120
ERR7168710_Escherichia_coli-SC17_ST58	ERR7168710	PKTANAMR8762521	16PP00130	outpatients	NA	control	manga_mandi_hospital	stool	31-May-16	Escherichia_coli	SC17_ST58
ERR7168710_Escherichia_coli-SC22_ST398	ERR7168710	PKTANAMR8762521	16PP00130	outpatients	NA	control	manga_mandi_hospital	stool	31-May-16	Escherichia_coli	SC22_ST398
ERR7168710_Escherichia_coli-SC25_ST517	ERR7168710	PKTANAMR8762521	16PP00130	outpatients	NA	control	manga_mandi_hospital	stool	31-May-16	Escherichia_coli	SC25_ST517
ERR7168710_Escherichia_coli-SC28_ST101	ERR7168710	PKTANAMR8762521	16PP00130	outpatients	NA	control	manga_mandi_hospital	stool	31-May-16	Escherichia_coli	SC28_ST101
ERR7168710_Escherichia_coli-SC3_ST73	ERR7168710	PKTANAMR8762521	16PP00130	outpatients	NA	control	manga_mandi_hospital	stool	31-May-16	Escherichia_coli	SC3_ST73
ERR7168710_Escherichia_coli-SC75_ST940	ERR7168710	PKTANAMR8762521	16PP00130	outpatients	NA	control	manga_mandi_hospital	stool	31-May-16	Escherichia_coli	SC75_ST940
ERR7168710_Escherichia_coli-SC90_ST685	ERR7168710	PKTANAMR8762521	16PP00130	outpatients	NA	control	manga_mandi_hospital	stool	31-May-16	Escherichia_coli	SC90_ST685
ERR7168711_Escherichia_coli-SC73_ST156	ERR7168711	PKTANAMR8762408	16PP01078	outpatients	NA	primary	manga_mandi_hospital	rectal_swab	26-May-16	Escherichia_coli	SC73_ST156
ERR7168712_Escherichia_coli-SC22_ST398	ERR7168712	PKTANAMR8762523	16PP00133	outpatients	NA	control	manga_mandi_hospital	stool	18-May-16	Escherichia_coli	SC22_ST398
ERR7168712_Escherichia_coli-SC27_ST328	ERR7168712	PKTANAMR8762523	16PP00133	outpatients	NA	control	manga_mandi_hospital	stool	18-May-16	Escherichia_coli	SC27_ST328
ERR7168712_Escherichia_coli-SC4_ST10	ERR7168712	PKTANAMR8762523	16PP00133	outpatients	NA	control	manga_mandi_hospital	stool	18-May-16	Escherichia_coli	SC4_ST10
ERR7168712_Escherichia_coli-SC74_ST540	ERR7168712	PKTANAMR8762523	16PP00133	outpatients	NA	control	manga_mandi_hospital	stool	18-May-16	Escherichia_coli	SC74_ST540
ERR7168713_Escherichia_coli-SC25_ST517	ERR7168713	PKTANAMR8762409	16PP01082	outpatients	NA	primary	manga_mandi_hospital	rectal_swab	26-May-16	Escherichia_coli	SC25_ST517
ERR7168714_Escherichia_coli-SC22_ST398	ERR7168714	PKTANAMR8762524	16PP00135	outpatients	NA	control	manga_mandi_hospital	stool	16-May-16	Escherichia_coli	SC22_ST398
ERR7168714_Escherichia_coli-SC25_ST517	ERR7168714	PKTANAMR8762524	16PP00135	outpatients	NA	control	manga_mandi_hospital	stool	16-May-16	Escherichia_coli	SC25_ST517
ERR7168714_Escherichia_coli-SC37_ST504	ERR7168714	PKTANAMR8762524	16PP00135	outpatients	NA	control	manga_mandi_hospital	stool	16-May-16	Escherichia_coli	SC37_ST504
ERR7168714_Escherichia_coli-SC4_ST10	ERR7168714	PKTANAMR8762524	16PP00135	outpatients	NA	control	manga_mandi_hospital	stool	16-May-16	Escherichia_coli	SC4_ST10
ERR7168714_Escherichia_coli-SC69_ST349	ERR7168714	PKTANAMR8762524	16PP00135	outpatients	NA	control	manga_mandi_hospital	stool	16-May-16	Escherichia_coli	SC69_ST349
ERR7168715_Escherichia_coli-SC4_ST10	ERR7168715	PKTANAMR8762410	16PP01083	outpatients	NA	primary	manga_mandi_hospital	rectal_swab	26-May-16	Escherichia_coli	SC4_ST10
ERR7168716_Escherichia_coli-SC11_ST127	ERR7168716	PKTANAMR8762525	16PP00136	outpatients	NA	control	manga_mandi_hospital	stool	18-May-16	Escherichia_coli	SC11_ST127
ERR7168716_Escherichia_coli-SC128_ST1324	ERR7168716	PKTANAMR8762525	16PP00136	outpatients	NA	control	manga_mandi_hospital	stool	18-May-16	Escherichia_coli	SC128_ST1324
ERR7168716_Escherichia_coli-SC17_ST58	ERR7168716	PKTANAMR8762525	16PP00136	outpatients	NA	control	manga_mandi_hospital	stool	18-May-16	Escherichia_coli	SC17_ST58
ERR7168716_Escherichia_coli-SC22_ST398	ERR7168716	PKTANAMR8762525	16PP00136	outpatients	NA	control	manga_mandi_hospital	stool	18-May-16	Escherichia_coli	SC22_ST398
ERR7168716_Escherichia_coli-SC243_ST3559	ERR7168716	PKTANAMR8762525	16PP00136	outpatients	NA	control	manga_mandi_hospital	stool	18-May-16	Escherichia_coli	SC243_ST3559
ERR7168716_Escherichia_coli-SC25_ST517	ERR7168716	PKTANAMR8762525	16PP00136	outpatients	NA	control	manga_mandi_hospital	stool	18-May-16	Escherichia_coli	SC25_ST517
ERR7168716_Escherichia_coli-SC4_ST10	ERR7168716	PKTANAMR8762525	16PP00136	outpatients	NA	control	manga_mandi_hospital	stool	18-May-16	Escherichia_coli	SC4_ST10
ERR7168716_Escherichia_coli-SC75_ST940	ERR7168716	PKTANAMR8762525	16PP00136	outpatients	NA	control	manga_mandi_hospital	stool	18-May-16	Escherichia_coli	SC75_ST940
ERR7168716_Escherichia_coli-SC99_ST1727	ERR7168716	PKTANAMR8762525	16PP00136	outpatients	NA	control	manga_mandi_hospital	stool	18-May-16	Escherichia_coli	SC99_ST1727
ERR7168717_Escherichia_coli-SC46_ST746	ERR7168717	PKTANAMR8762411	16PP01086	outpatients	NA	primary	manga_mandi_hospital	rectal_swab	26-May-16	Escherichia_coli	SC46_ST746
ERR7168717_Escherichia_coli-SC4_ST10	ERR7168717	PKTANAMR8762411	16PP01086	outpatients	NA	primary	manga_mandi_hospital	rectal_swab	26-May-16	Escherichia_coli	SC4_ST10
ERR7168718_Escherichia_coli-SC147_ST2178	ERR7168718	PKTANAMR8762412	16PP01041	outpatients	NA	primary	manga_mandi_hospital	rectal_swab	27-May-16	Escherichia_coli	SC147_ST2178
ERR7168718_Escherichia_coli-SC4_ST10	ERR7168718	PKTANAMR8762412	16PP01041	outpatients	NA	primary	manga_mandi_hospital	rectal_swab	27-May-16	Escherichia_coli	SC4_ST10
ERR7168718_Escherichia_coli-SC51_ST93	ERR7168718	PKTANAMR8762412	16PP01041	outpatients	NA	primary	manga_mandi_hospital	rectal_swab	27-May-16	Escherichia_coli	SC51_ST93
ERR7168719_Escherichia_coli-SC16_ST38	ERR7168719	PKTANAMR8762413	16PP01051	outpatients	NA	primary	manga_mandi_hospital	rectal_swab	27-May-16	Escherichia_coli	SC16_ST38
ERR7168719_Escherichia_coli-SC43_ST206	ERR7168719	PKTANAMR8762413	16PP01051	outpatients	NA	primary	manga_mandi_hospital	rectal_swab	27-May-16	Escherichia_coli	SC43_ST206
ERR7168719_Escherichia_coli-SC4_ST10	ERR7168719	PKTANAMR8762413	16PP01051	outpatients	NA	primary	manga_mandi_hospital	rectal_swab	27-May-16	Escherichia_coli	SC4_ST10
ERR7168720_Escherichia_coli-SC103_ST26	ERR7168720	PKTANAMR8762527	16PP00140	outpatients	NA	control	manga_mandi_hospital	stool	24-May-16	Escherichia_coli	SC103_ST26
ERR7168720_Escherichia_coli-SC17_ST58	ERR7168720	PKTANAMR8762527	16PP00140	outpatients	NA	control	manga_mandi_hospital	stool	24-May-16	Escherichia_coli	SC17_ST58
ERR7168720_Escherichia_coli-SC37_ST504	ERR7168720	PKTANAMR8762527	16PP00140	outpatients	NA	control	manga_mandi_hospital	stool	24-May-16	Escherichia_coli	SC37_ST504
ERR7168720_Escherichia_coli-SC4_ST10	ERR7168720	PKTANAMR8762527	16PP00140	outpatients	NA	control	manga_mandi_hospital	stool	24-May-16	Escherichia_coli	SC4_ST10
ERR7168720_Escherichia_coli-SC75_ST940	ERR7168720	PKTANAMR8762527	16PP00140	outpatients	NA	control	manga_mandi_hospital	stool	24-May-16	Escherichia_coli	SC75_ST940
ERR7168721_Escherichia_coli-SC22_ST398	ERR7168721	PKTANAMR8762414	16PP01052	outpatients	NA	primary	manga_mandi_hospital	rectal_swab	27-May-16	Escherichia_coli	SC22_ST398
ERR7168721_Escherichia_coli-SC4_ST10	ERR7168721	PKTANAMR8762414	16PP01052	outpatients	NA	primary	manga_mandi_hospital	rectal_swab	27-May-16	Escherichia_coli	SC4_ST10
ERR7168721_Escherichia_coli-SC94_ST757	ERR7168721	PKTANAMR8762414	16PP01052	outpatients	NA	primary	manga_mandi_hospital	rectal_swab	27-May-16	Escherichia_coli	SC94_ST757
ERR7168722_Escherichia_coli-SC22_ST398	ERR7168722	PKTANAMR8762528	16PP00146	outpatients	NA	control	manga_mandi_hospital	stool	17-May-16	Escherichia_coli	SC22_ST398
ERR7168722_Escherichia_coli-SC4_ST10	ERR7168722	PKTANAMR8762528	16PP00146	outpatients	NA	control	manga_mandi_hospital	stool	17-May-16	Escherichia_coli	SC4_ST10
ERR7168723_Escherichia_coli-SC4_ST10	ERR7168723	PKTANAMR8762529	16PP00147	outpatients	NA	control	manga_mandi_hospital	stool	28-May-16	Escherichia_coli	SC4_ST10
ERR7168724_Escherichia_coli-SC16_ST38	ERR7168724	PKTANAMR8762415	16PP01053	outpatients	NA	primary	manga_mandi_hospital	rectal_swab	27-May-16	Escherichia_coli	SC16_ST38
ERR7168724_Escherichia_coli-SC17_ST58	ERR7168724	PKTANAMR8762415	16PP01053	outpatients	NA	primary	manga_mandi_hospital	rectal_swab	27-May-16	Escherichia_coli	SC17_ST58
ERR7168724_Escherichia_coli-SC22_ST398	ERR7168724	PKTANAMR8762415	16PP01053	outpatients	NA	primary	manga_mandi_hospital	rectal_swab	27-May-16	Escherichia_coli	SC22_ST398
ERR7168724_Escherichia_coli-SC4_ST10	ERR7168724	PKTANAMR8762415	16PP01053	outpatients	NA	primary	manga_mandi_hospital	rectal_swab	27-May-16	Escherichia_coli	SC4_ST10
ERR7168725_Escherichia_coli-SC201_ST543	ERR7168725	PKTANAMR8762416	16PP01056	outpatients	NA	primary	manga_mandi_hospital	rectal_swab	27-May-16	Escherichia_coli	SC201_ST543
ERR7168725_Escherichia_coli-SC4_ST10	ERR7168725	PKTANAMR8762416	16PP01056	outpatients	NA	primary	manga_mandi_hospital	rectal_swab	27-May-16	Escherichia_coli	SC4_ST10
ERR7168726_Escherichia_coli-SC121_ST452	ERR7168726	PKTANAMR8762530	16PP00148	outpatients	NA	control	manga_mandi_hospital	stool	18-May-16	Escherichia_coli	SC121_ST452
ERR7168726_Escherichia_coli-SC22_ST398	ERR7168726	PKTANAMR8762530	16PP00148	outpatients	NA	control	manga_mandi_hospital	stool	18-May-16	Escherichia_coli	SC22_ST398
ERR7168726_Escherichia_coli-SC46_ST746	ERR7168726	PKTANAMR8762530	16PP00148	outpatients	NA	control	manga_mandi_hospital	stool	18-May-16	Escherichia_coli	SC46_ST746
ERR7168726_Escherichia_coli-SC4_ST10	ERR7168726	PKTANAMR8762530	16PP00148	outpatients	NA	control	manga_mandi_hospital	stool	18-May-16	Escherichia_coli	SC4_ST10
ERR7168727_Escherichia_coli-SC17_ST58	ERR7168727	PKTANAMR8762531	16PP00149	outpatients	NA	control	manga_mandi_hospital	stool	18-May-16	Escherichia_coli	SC17_ST58
ERR7168727_Escherichia_coli-SC4_ST10	ERR7168727	PKTANAMR8762531	16PP00149	outpatients	NA	control	manga_mandi_hospital	stool	18-May-16	Escherichia_coli	SC4_ST10
ERR7168728_Escherichia_coli-SC17_ST58	ERR7168728	PKTANAMR8762418	16PP01092	outpatients	NA	primary	manga_mandi_hospital	rectal_swab	27-May-16	Escherichia_coli	SC17_ST58
ERR7168729_Escherichia_coli-SC4_ST10	ERR7168729	PKTANAMR8762419	16PP01095	outpatients	NA	primary	manga_mandi_hospital	rectal_swab	27-May-16	Escherichia_coli	SC4_ST10
ERR7168730_Escherichia_coli-SC22_ST398	ERR7168730	PKTANAMR8762532	16PP00151	outpatients	NA	control	manga_mandi_hospital	stool	17-May-16	Escherichia_coli	SC22_ST398
ERR7168730_Escherichia_coli-SC4_ST10	ERR7168730	PKTANAMR8762532	16PP00151	outpatients	NA	control	manga_mandi_hospital	stool	17-May-16	Escherichia_coli	SC4_ST10
ERR7168731_Escherichia_coli-SC27_ST328	ERR7168731	PKTANAMR8762534	16PP00160	outpatients	NA	control	manga_mandi_hospital	stool	19-May-16	Escherichia_coli	SC27_ST328
ERR7168731_Escherichia_coli-SC28_ST101	ERR7168731	PKTANAMR8762534	16PP00160	outpatients	NA	control	manga_mandi_hospital	stool	19-May-16	Escherichia_coli	SC28_ST101
ERR7168731_Escherichia_coli-SC42_ST678	ERR7168731	PKTANAMR8762534	16PP00160	outpatients	NA	control	manga_mandi_hospital	stool	19-May-16	Escherichia_coli	SC42_ST678
ERR7168731_Escherichia_coli-SC43_ST206	ERR7168731	PKTANAMR8762534	16PP00160	outpatients	NA	control	manga_mandi_hospital	stool	19-May-16	Escherichia_coli	SC43_ST206
ERR7168731_Escherichia_coli-SC46_ST746	ERR7168731	PKTANAMR8762534	16PP00160	outpatients	NA	control	manga_mandi_hospital	stool	19-May-16	Escherichia_coli	SC46_ST746
ERR7168731_Escherichia_coli-SC4_ST10	ERR7168731	PKTANAMR8762534	16PP00160	outpatients	NA	control	manga_mandi_hospital	stool	19-May-16	Escherichia_coli	SC4_ST10
ERR7168731_Escherichia_coli-SC52_ST295	ERR7168731	PKTANAMR8762534	16PP00160	outpatients	NA	control	manga_mandi_hospital	stool	19-May-16	Escherichia_coli	SC52_ST295
ERR7168731_Escherichia_coli-SC7_ST21	ERR7168731	PKTANAMR8762534	16PP00160	outpatients	NA	control	manga_mandi_hospital	stool	19-May-16	Escherichia_coli	SC7_ST21
ERR7168731_Escherichia_coli-SC90_ST685	ERR7168731	PKTANAMR8762534	16PP00160	outpatients	NA	control	manga_mandi_hospital	stool	19-May-16	Escherichia_coli	SC90_ST685
ERR7168732_Escherichia_coli-SC16_ST38	ERR7168732	PKTANAMR8762420	16PP01097	outpatients	NA	primary	manga_mandi_hospital	rectal_swab	27-May-16	Escherichia_coli	SC16_ST38
ERR7168732_Escherichia_coli-SC215_ST195	ERR7168732	PKTANAMR8762420	16PP01097	outpatients	NA	primary	manga_mandi_hospital	rectal_swab	27-May-16	Escherichia_coli	SC215_ST195
ERR7168732_Escherichia_coli-SC28_ST101	ERR7168732	PKTANAMR8762420	16PP01097	outpatients	NA	primary	manga_mandi_hospital	rectal_swab	27-May-16	Escherichia_coli	SC28_ST101
ERR7168732_Escherichia_coli-SC4_ST10	ERR7168732	PKTANAMR8762420	16PP01097	outpatients	NA	primary	manga_mandi_hospital	rectal_swab	27-May-16	Escherichia_coli	SC4_ST10
ERR7168732_Escherichia_coli-SC52_ST295	ERR7168732	PKTANAMR8762420	16PP01097	outpatients	NA	primary	manga_mandi_hospital	rectal_swab	27-May-16	Escherichia_coli	SC52_ST295
ERR7168732_Escherichia_coli-SC75_ST940	ERR7168732	PKTANAMR8762420	16PP01097	outpatients	NA	primary	manga_mandi_hospital	rectal_swab	27-May-16	Escherichia_coli	SC75_ST940
ERR7168733_Escherichia_coli-SC22_ST398	ERR7168733	PKTANAMR8762421	16PP01099	outpatients	NA	primary	manga_mandi_hospital	rectal_swab	27-May-16	Escherichia_coli	SC22_ST398
ERR7168733_Escherichia_coli-SC74_ST540	ERR7168733	PKTANAMR8762421	16PP01099	outpatients	NA	primary	manga_mandi_hospital	rectal_swab	27-May-16	Escherichia_coli	SC74_ST540
ERR7168733_Escherichia_coli-SC90_ST685	ERR7168733	PKTANAMR8762421	16PP01099	outpatients	NA	primary	manga_mandi_hospital	rectal_swab	27-May-16	Escherichia_coli	SC90_ST685
ERR7168734_Escherichia_coli-SC4_ST10	ERR7168734	PKTANAMR8762422	16PP01057	outpatients	NA	primary	manga_mandi_hospital	rectal_swab	28-May-16	Escherichia_coli	SC4_ST10
ERR7168735_Escherichia_coli-SC4_ST10	ERR7168735	PKTANAMR8762537	16PP00168	outpatients	NA	control	manga_mandi_hospital	stool	07-May-16	Escherichia_coli	SC4_ST10
ERR7168736_Escherichia_coli-SC201_ST543	ERR7168736	PKTANAMR8762538	16PP00171	outpatients	NA	control	manga_mandi_hospital	stool	21-May-16	Escherichia_coli	SC201_ST543
ERR7168736_Escherichia_coli-SC4_ST10	ERR7168736	PKTANAMR8762538	16PP00171	outpatients	NA	control	manga_mandi_hospital	stool	21-May-16	Escherichia_coli	SC4_ST10
ERR7168737_Escherichia_coli-SC22_ST398	ERR7168737	PKTANAMR8762424	16PP01059	outpatients	NA	primary	manga_mandi_hospital	rectal_swab	28-May-16	Escherichia_coli	SC22_ST398
ERR7168737_Escherichia_coli-SC28_ST101	ERR7168737	PKTANAMR8762424	16PP01059	outpatients	NA	primary	manga_mandi_hospital	rectal_swab	28-May-16	Escherichia_coli	SC28_ST101
ERR7168737_Escherichia_coli-SC4_ST10	ERR7168737	PKTANAMR8762424	16PP01059	outpatients	NA	primary	manga_mandi_hospital	rectal_swab	28-May-16	Escherichia_coli	SC4_ST10
ERR7168737_Escherichia_coli-SC74_ST540	ERR7168737	PKTANAMR8762424	16PP01059	outpatients	NA	primary	manga_mandi_hospital	rectal_swab	28-May-16	Escherichia_coli	SC74_ST540
ERR7168738_Escherichia_coli-SC4_ST10	ERR7168738	PKTANAMR8762425	16PP01061	outpatients	NA	primary	manga_mandi_hospital	rectal_swab	28-May-16	Escherichia_coli	SC4_ST10
ERR7168738_Escherichia_coli-SC52_ST295	ERR7168738	PKTANAMR8762425	16PP01061	outpatients	NA	primary	manga_mandi_hospital	rectal_swab	28-May-16	Escherichia_coli	SC52_ST295
ERR7168738_Escherichia_coli-SC74_ST540	ERR7168738	PKTANAMR8762425	16PP01061	outpatients	NA	primary	manga_mandi_hospital	rectal_swab	28-May-16	Escherichia_coli	SC74_ST540
ERR7168739_Escherichia_coli-SC17_ST58	ERR7168739	PKTANAMR8762539	16PP00172	outpatients	NA	control	manga_mandi_hospital	stool	24-May-16	Escherichia_coli	SC17_ST58
ERR7168739_Escherichia_coli-SC25_ST517	ERR7168739	PKTANAMR8762539	16PP00172	outpatients	NA	control	manga_mandi_hospital	stool	24-May-16	Escherichia_coli	SC25_ST517
ERR7168739_Escherichia_coli-SC4_ST10	ERR7168739	PKTANAMR8762539	16PP00172	outpatients	NA	control	manga_mandi_hospital	stool	24-May-16	Escherichia_coli	SC4_ST10
ERR7168739_Escherichia_coli-SC6_ST69	ERR7168739	PKTANAMR8762539	16PP00172	outpatients	NA	control	manga_mandi_hospital	stool	24-May-16	Escherichia_coli	SC6_ST69
ERR7168740_Escherichia_coli-SC337_ST716	ERR7168740	PKTANAMR8762426	16PP01062	outpatients	NA	primary	manga_mandi_hospital	rectal_swab	28-May-16	Escherichia_coli	SC337_ST716
ERR7168740_Escherichia_coli-SC4_ST10	ERR7168740	PKTANAMR8762426	16PP01062	outpatients	NA	primary	manga_mandi_hospital	rectal_swab	28-May-16	Escherichia_coli	SC4_ST10
ERR7168741_Escherichia_coli-SC12_ST410	ERR7168741	PKTANAMR8762540	16PP00173	outpatients	NA	control	manga_mandi_hospital	stool	26-May-16	Escherichia_coli	SC12_ST410
ERR7168742_Escherichia_coli-SC6_ST69	ERR7168742	PKTANAMR8762428	16PP01069	outpatients	NA	primary	manga_mandi_hospital	rectal_swab	28-May-16	Escherichia_coli	SC6_ST69
ERR7168744_Escherichia_coli-SC16_ST38	ERR7168744	PKTANAMR8762429	16PP01070	outpatients	NA	primary	manga_mandi_hospital	rectal_swab	28-May-16	Escherichia_coli	SC16_ST38
ERR7168744_Escherichia_coli-SC18_ST141	ERR7168744	PKTANAMR8762429	16PP01070	outpatients	NA	primary	manga_mandi_hospital	rectal_swab	28-May-16	Escherichia_coli	SC18_ST141
ERR7168744_Escherichia_coli-SC9_ST12	ERR7168744	PKTANAMR8762429	16PP01070	outpatients	NA	primary	manga_mandi_hospital	rectal_swab	28-May-16	Escherichia_coli	SC9_ST12
ERR7168745_Escherichia_coli-SC22_ST398	ERR7168745	PKTANAMR8762542	16PP00175	outpatients	NA	control	manga_mandi_hospital	stool	20-May-16	Escherichia_coli	SC22_ST398
ERR7168745_Escherichia_coli-SC4_ST10	ERR7168745	PKTANAMR8762542	16PP00175	outpatients	NA	control	manga_mandi_hospital	stool	20-May-16	Escherichia_coli	SC4_ST10
ERR7168745_Escherichia_coli-SC74_ST540	ERR7168745	PKTANAMR8762542	16PP00175	outpatients	NA	control	manga_mandi_hospital	stool	20-May-16	Escherichia_coli	SC74_ST540
ERR7168746_Escherichia_coli-SC11_ST127	ERR7168746	PKTANAMR8762431	16PP01104	outpatients	NA	primary	manga_mandi_hospital	rectal_swab	28-May-16	Escherichia_coli	SC11_ST127
ERR7168747_Escherichia_coli-SC6_ST69	ERR7168747	PKTANAMR8762543	16PP00176	outpatients	NA	control	manga_mandi_hospital	stool	20-May-16	Escherichia_coli	SC6_ST69
ERR7168748_Escherichia_coli-SC71_ST182	ERR7168748	PKTANAMR8762432	16PP01106	outpatients	NA	primary	manga_mandi_hospital	rectal_swab	28-May-16	Escherichia_coli	SC71_ST182
ERR7168749_Escherichia_coli-SC4_ST10	ERR7168749	PKTANAMR8762433	16PP01108	outpatients	NA	primary	manga_mandi_hospital	rectal_swab	28-May-16	Escherichia_coli	SC4_ST10
ERR7168750_Escherichia_coli-SC14_ST405	ERR7168750	PKTANAMR8762545	16PP00179	outpatients	NA	control	manga_mandi_hospital	stool	20-May-16	Escherichia_coli	SC14_ST405
ERR7168750_Escherichia_coli-SC15_ST648	ERR7168750	PKTANAMR8762545	16PP00179	outpatients	NA	control	manga_mandi_hospital	stool	20-May-16	Escherichia_coli	SC15_ST648
ERR7168750_Escherichia_coli-SC24_ST443	ERR7168750	PKTANAMR8762545	16PP00179	outpatients	NA	control	manga_mandi_hospital	stool	20-May-16	Escherichia_coli	SC24_ST443
ERR7168750_Escherichia_coli-SC4_ST10	ERR7168750	PKTANAMR8762545	16PP00179	outpatients	NA	control	manga_mandi_hospital	stool	20-May-16	Escherichia_coli	SC4_ST10
ERR7168751_Escherichia_coli-SC320_ST3862	ERR7168751	PKTANAMR8762546	16PP00184	outpatients	NA	control	manga_mandi_hospital	stool	17-May-16	Escherichia_coli	SC320_ST3862
ERR7168752_Escherichia_coli-SC4_ST10	ERR7168752	PKTANAMR8762434	16PP01109	outpatients	NA	primary	manga_mandi_hospital	rectal_swab	30-May-16	Escherichia_coli	SC4_ST10
ERR7168753_Escherichia_coli-SC4_ST10	ERR7168753	PKTANAMR8762547	16PP00185	outpatients	NA	control	manga_mandi_hospital	stool	19-May-16	Escherichia_coli	SC4_ST10
ERR7168754_Escherichia_coli-SC25_ST517	ERR7168754	PKTANAMR8762435	16PP01126	outpatients	NA	primary	manga_mandi_hospital	rectal_swab	30-May-16	Escherichia_coli	SC25_ST517
ERR7168754_Escherichia_coli-SC4_ST10	ERR7168754	PKTANAMR8762435	16PP01126	outpatients	NA	primary	manga_mandi_hospital	rectal_swab	30-May-16	Escherichia_coli	SC4_ST10
ERR7168754_Escherichia_coli-SC56_ST501	ERR7168754	PKTANAMR8762435	16PP01126	outpatients	NA	primary	manga_mandi_hospital	rectal_swab	30-May-16	Escherichia_coli	SC56_ST501
ERR7168755_Escherichia_coli-SC22_ST398	ERR7168755	PKTANAMR8762436	16PP01128	outpatients	NA	primary	manga_mandi_hospital	rectal_swab	30-May-16	Escherichia_coli	SC22_ST398
ERR7168755_Escherichia_coli-SC4_ST10	ERR7168755	PKTANAMR8762436	16PP01128	outpatients	NA	primary	manga_mandi_hospital	rectal_swab	30-May-16	Escherichia_coli	SC4_ST10
ERR7168755_Escherichia_coli-SC70_ST607	ERR7168755	PKTANAMR8762436	16PP01128	outpatients	NA	primary	manga_mandi_hospital	rectal_swab	30-May-16	Escherichia_coli	SC70_ST607
ERR7168755_Escherichia_coli-SC90_ST685	ERR7168755	PKTANAMR8762436	16PP01128	outpatients	NA	primary	manga_mandi_hospital	rectal_swab	30-May-16	Escherichia_coli	SC90_ST685
ERR7168755_Escherichia_coli-SC94_ST757	ERR7168755	PKTANAMR8762436	16PP01128	outpatients	NA	primary	manga_mandi_hospital	rectal_swab	30-May-16	Escherichia_coli	SC94_ST757
ERR7168756_Escherichia_coli-SC16_ST38	ERR7168756	PKTANAMR8762548	16PP00186	outpatients	NA	control	manga_mandi_hospital	stool	19-May-16	Escherichia_coli	SC16_ST38
ERR7168756_Escherichia_coli-SC4_ST10	ERR7168756	PKTANAMR8762548	16PP00186	outpatients	NA	control	manga_mandi_hospital	stool	19-May-16	Escherichia_coli	SC4_ST10
ERR7168757_Escherichia_coli-SC16_ST38	ERR7168757	PKTANAMR8762550	16PP00154	outpatients	NA	control	manga_mandi_hospital	stool	18-May-16	Escherichia_coli	SC16_ST38
ERR7168757_Escherichia_coli-SC4_ST10	ERR7168757	PKTANAMR8762550	16PP00154	outpatients	NA	control	manga_mandi_hospital	stool	18-May-16	Escherichia_coli	SC4_ST10
ERR7168757_Escherichia_coli-SC75_ST940	ERR7168757	PKTANAMR8762550	16PP00154	outpatients	NA	control	manga_mandi_hospital	stool	18-May-16	Escherichia_coli	SC75_ST940
ERR7168758_Escherichia_coli-SC4_ST10	ERR7168758	PKTANAMR8762437	16PP01113	outpatients	NA	primary	manga_mandi_hospital	rectal_swab	31-May-16	Escherichia_coli	SC4_ST10
ERR7168758_Escherichia_coli-SC5_ST95	ERR7168758	PKTANAMR8762437	16PP01113	outpatients	NA	primary	manga_mandi_hospital	rectal_swab	31-May-16	Escherichia_coli	SC5_ST95
ERR7168759_Escherichia_coli-SC4_ST10	ERR7168759	PKTANAMR8762438	16PP01114	outpatients	NA	primary	manga_mandi_hospital	rectal_swab	31-May-16	Escherichia_coli	SC4_ST10
ERR7168760_Escherichia_coli-SC4_ST10	ERR7168760	PKTANAMR8762552	16PP00157	outpatients	NA	control	manga_mandi_hospital	stool	20-May-16	Escherichia_coli	SC4_ST10
ERR7168761_Escherichia_coli-SC4_ST10	ERR7168761	PKTANAMR8762553	16PP00180	outpatients	NA	control	manga_mandi_hospital	stool	23-May-16	Escherichia_coli	SC4_ST10
ERR7168761_Escherichia_coli-SC6_ST69	ERR7168761	PKTANAMR8762553	16PP00180	outpatients	NA	control	manga_mandi_hospital	stool	23-May-16	Escherichia_coli	SC6_ST69
ERR7168762_Escherichia_coli-SC42_ST678	ERR7168762	PKTANAMR8762440	16PP01116	outpatients	NA	primary	manga_mandi_hospital	rectal_swab	01-Jun-16	Escherichia_coli	SC42_ST678
ERR7168762_Escherichia_coli-SC81_ST13	ERR7168762	PKTANAMR8762440	16PP01116	outpatients	NA	primary	manga_mandi_hospital	rectal_swab	01-Jun-16	Escherichia_coli	SC81_ST13
ERR7168763_Escherichia_coli-SC4_ST10	ERR7168763	PKTANAMR8762441	16PP01143	outpatients	NA	primary	manga_mandi_hospital	rectal_swab	01-Jun-16	Escherichia_coli	SC4_ST10
ERR7168764_Escherichia_coli-SC14_ST405	ERR7168764	PKTANAMR8762442	16PP01144	outpatients	NA	primary	manga_mandi_hospital	rectal_swab	01-Jun-16	Escherichia_coli	SC14_ST405
ERR7168764_Escherichia_coli-SC242_ST2141	ERR7168764	PKTANAMR8762442	16PP01144	outpatients	NA	primary	manga_mandi_hospital	rectal_swab	01-Jun-16	Escherichia_coli	SC242_ST2141
ERR7168764_Escherichia_coli-SC2_ST131	ERR7168764	PKTANAMR8762442	16PP01144	outpatients	NA	primary	manga_mandi_hospital	rectal_swab	01-Jun-16	Escherichia_coli	SC2_ST131
ERR7168764_Escherichia_coli-SC4_ST10	ERR7168764	PKTANAMR8762442	16PP01144	outpatients	NA	primary	manga_mandi_hospital	rectal_swab	01-Jun-16	Escherichia_coli	SC4_ST10
ERR7168765_Escherichia_coli-SC4_ST10	ERR7168765	PKTANAMR8762556	16PP00192	outpatients	NA	control	manga_mandi_hospital	stool	20-May-16	Escherichia_coli	SC4_ST10
ERR7168766_Escherichia_coli-SC25_ST517	ERR7168766	PKTANAMR8762557	16PP00197	outpatients	NA	control	manga_mandi_hospital	stool	23-May-16	Escherichia_coli	SC25_ST517
ERR7168766_Escherichia_coli-SC46_ST746	ERR7168766	PKTANAMR8762557	16PP00197	outpatients	NA	control	manga_mandi_hospital	stool	23-May-16	Escherichia_coli	SC46_ST746
ERR7168766_Escherichia_coli-SC4_ST10	ERR7168766	PKTANAMR8762557	16PP00197	outpatients	NA	control	manga_mandi_hospital	stool	23-May-16	Escherichia_coli	SC4_ST10
ERR7168767_Escherichia_coli-SC14_ST405	ERR7168767	PKTANAMR8762443	16PP01156	outpatients	NA	primary	manga_mandi_hospital	rectal_swab	01-Jun-16	Escherichia_coli	SC14_ST405
ERR7168767_Escherichia_coli-SC22_ST398	ERR7168767	PKTANAMR8762443	16PP01156	outpatients	NA	primary	manga_mandi_hospital	rectal_swab	01-Jun-16	Escherichia_coli	SC22_ST398
ERR7168767_Escherichia_coli-SC43_ST206	ERR7168767	PKTANAMR8762443	16PP01156	outpatients	NA	primary	manga_mandi_hospital	rectal_swab	01-Jun-16	Escherichia_coli	SC43_ST206
ERR7168767_Escherichia_coli-SC46_ST746	ERR7168767	PKTANAMR8762443	16PP01156	outpatients	NA	primary	manga_mandi_hospital	rectal_swab	01-Jun-16	Escherichia_coli	SC46_ST746
ERR7168767_Escherichia_coli-SC4_ST10	ERR7168767	PKTANAMR8762443	16PP01156	outpatients	NA	primary	manga_mandi_hospital	rectal_swab	01-Jun-16	Escherichia_coli	SC4_ST10
ERR7168767_Escherichia_coli-SC80_ST7077	ERR7168767	PKTANAMR8762443	16PP01156	outpatients	NA	primary	manga_mandi_hospital	rectal_swab	01-Jun-16	Escherichia_coli	SC80_ST7077
ERR7168767_Escherichia_coli-SC89_ST542	ERR7168767	PKTANAMR8762443	16PP01156	outpatients	NA	primary	manga_mandi_hospital	rectal_swab	01-Jun-16	Escherichia_coli	SC89_ST542
ERR7168767_Escherichia_coli-SC94_ST757	ERR7168767	PKTANAMR8762443	16PP01156	outpatients	NA	primary	manga_mandi_hospital	rectal_swab	01-Jun-16	Escherichia_coli	SC94_ST757
ERR7168768_Escherichia_coli-SC303_ST7009	ERR7168768	PKTANAMR8762444	16PP01145	outpatients	NA	primary	manga_mandi_hospital	rectal_swab	02-Jun-16	Escherichia_coli	SC303_ST7009
ERR7168769_Escherichia_coli-SC4_ST10	ERR7168769	PKTANAMR8762558	16PP00220	outpatients	NA	control	manga_mandi_hospital	stool	20-May-16	Escherichia_coli	SC4_ST10
ERR7168770_Escherichia_coli-SC46_ST746	ERR7168770	PKTANAMR8762559	16PP00221	outpatients	NA	control	manga_mandi_hospital	stool	20-May-16	Escherichia_coli	SC46_ST746
ERR7168770_Escherichia_coli-SC4_ST10	ERR7168770	PKTANAMR8762559	16PP00221	outpatients	NA	control	manga_mandi_hospital	stool	20-May-16	Escherichia_coli	SC4_ST10
ERR7168770_Escherichia_coli-SC69_ST349	ERR7168770	PKTANAMR8762559	16PP00221	outpatients	NA	control	manga_mandi_hospital	stool	20-May-16	Escherichia_coli	SC69_ST349
ERR7168771_Escherichia_coli-SC22_ST398	ERR7168771	PKTANAMR8762445	16PP01150	outpatients	NA	primary	manga_mandi_hospital	rectal_swab	02-Jun-16	Escherichia_coli	SC22_ST398
ERR7168771_Escherichia_coli-SC4_ST10	ERR7168771	PKTANAMR8762445	16PP01150	outpatients	NA	primary	manga_mandi_hospital	rectal_swab	02-Jun-16	Escherichia_coli	SC4_ST10
ERR7168771_Escherichia_coli-SC74_ST540	ERR7168771	PKTANAMR8762445	16PP01150	outpatients	NA	primary	manga_mandi_hospital	rectal_swab	02-Jun-16	Escherichia_coli	SC74_ST540
ERR7168772_Escherichia_coli-SC4_ST10	ERR7168772	PKTANAMR8762446	16PP01152	outpatients	NA	primary	manga_mandi_hospital	rectal_swab	02-Jun-16	Escherichia_coli	SC4_ST10
ERR7168772_Escherichia_coli-SC6_ST69	ERR7168772	PKTANAMR8762446	16PP01152	outpatients	NA	primary	manga_mandi_hospital	rectal_swab	02-Jun-16	Escherichia_coli	SC6_ST69
ERR7168774_Escherichia_coli-SC25_ST517	ERR7168774	PKTANAMR8762447	16PP01154	outpatients	NA	primary	manga_mandi_hospital	rectal_swab	02-Jun-16	Escherichia_coli	SC25_ST517
ERR7168775_Escherichia_coli-SC4_ST10	ERR7168775	PKTANAMR8762561	16PP00224	outpatients	NA	control	manga_mandi_hospital	stool	21-May-16	Escherichia_coli	SC4_ST10
ERR7168776_Escherichia_coli-SC158_ST120	ERR7168776	PKTANAMR8762448	16PP01157	outpatients	NA	primary	manga_mandi_hospital	rectal_swab	02-Jun-16	Escherichia_coli	SC158_ST120
ERR7168776_Escherichia_coli-SC15_ST648	ERR7168776	PKTANAMR8762448	16PP01157	outpatients	NA	primary	manga_mandi_hospital	rectal_swab	02-Jun-16	Escherichia_coli	SC15_ST648
ERR7168776_Escherichia_coli-SC17_ST58	ERR7168776	PKTANAMR8762448	16PP01157	outpatients	NA	primary	manga_mandi_hospital	rectal_swab	02-Jun-16	Escherichia_coli	SC17_ST58
ERR7168776_Escherichia_coli-SC4_ST10	ERR7168776	PKTANAMR8762448	16PP01157	outpatients	NA	primary	manga_mandi_hospital	rectal_swab	02-Jun-16	Escherichia_coli	SC4_ST10
ERR7168776_Escherichia_coli-SC75_ST940	ERR7168776	PKTANAMR8762448	16PP01157	outpatients	NA	primary	manga_mandi_hospital	rectal_swab	02-Jun-16	Escherichia_coli	SC75_ST940
ERR7168777_Escherichia_coli-SC4_ST10	ERR7168777	PKTANAMR8762562	16PP00225	outpatients	NA	control	manga_mandi_hospital	stool	27-May-16	Escherichia_coli	SC4_ST10
ERR7168778_Escherichia_coli-SC4_ST10	ERR7168778	PKTANAMR8762450	16PP01159	outpatients	NA	primary	manga_mandi_hospital	rectal_swab	02-Jun-16	Escherichia_coli	SC4_ST10
ERR7168778_Escherichia_coli-SC90_ST685	ERR7168778	PKTANAMR8762450	16PP01159	outpatients	NA	primary	manga_mandi_hospital	rectal_swab	02-Jun-16	Escherichia_coli	SC90_ST685
ERR7168779_Escherichia_coli-SC4_ST10	ERR7168779	PKTANAMR8762451	16PP01163	outpatients	NA	primary	manga_mandi_hospital	rectal_swab	02-Jun-16	Escherichia_coli	SC4_ST10
ERR7168779_Escherichia_coli-SC9_ST12	ERR7168779	PKTANAMR8762451	16PP01163	outpatients	NA	primary	manga_mandi_hospital	rectal_swab	02-Jun-16	Escherichia_coli	SC9_ST12
ERR7168780_Escherichia_coli-SC246_ST1163	ERR7168780	PKTANAMR8762564	16PP00189	outpatients	NA	control	manga_mandi_hospital	stool	21-May-16	Escherichia_coli	SC246_ST1163
ERR7168781_Escherichia_coli-SC4_ST10	ERR7168781	PKTANAMR8762566	16PP00202	outpatients	NA	control	manga_mandi_hospital	stool	24-May-16	Escherichia_coli	SC4_ST10
ERR7168782_Escherichia_coli-SC215_ST195	ERR7168782	PKTANAMR8762452	16PP01120	outpatients	NA	primary	manga_mandi_hospital	rectal_swab	03-Jun-16	Escherichia_coli	SC215_ST195
ERR7168782_Escherichia_coli-SC46_ST746	ERR7168782	PKTANAMR8762452	16PP01120	outpatients	NA	primary	manga_mandi_hospital	rectal_swab	03-Jun-16	Escherichia_coli	SC46_ST746
ERR7168782_Escherichia_coli-SC4_ST10	ERR7168782	PKTANAMR8762452	16PP01120	outpatients	NA	primary	manga_mandi_hospital	rectal_swab	03-Jun-16	Escherichia_coli	SC4_ST10
ERR7168782_Escherichia_coli-SC6_ST69	ERR7168782	PKTANAMR8762452	16PP01120	outpatients	NA	primary	manga_mandi_hospital	rectal_swab	03-Jun-16	Escherichia_coli	SC6_ST69
ERR7168783_Escherichia_coli-SC4_ST10	ERR7168783	PKTANAMR8762568	16PP00206	outpatients	NA	control	manga_mandi_hospital	stool	21-May-16	Escherichia_coli	SC4_ST10
ERR7168783_Escherichia_coli-SC51_ST93	ERR7168783	PKTANAMR8762568	16PP00206	outpatients	NA	control	manga_mandi_hospital	stool	21-May-16	Escherichia_coli	SC51_ST93
ERR7168783_Escherichia_coli-SC90_ST685	ERR7168783	PKTANAMR8762568	16PP00206	outpatients	NA	control	manga_mandi_hospital	stool	21-May-16	Escherichia_coli	SC90_ST685
ERR7168783_Escherichia_coli-SC94_ST757	ERR7168783	PKTANAMR8762568	16PP00206	outpatients	NA	control	manga_mandi_hospital	stool	21-May-16	Escherichia_coli	SC94_ST757
ERR7168784_Escherichia_coli-SC2_ST131	ERR7168784	PKTANAMR8762455	16PP00034	outpatients	NA	control	manga_mandi_hospital	stool	05-May-16	Escherichia_coli	SC2_ST131
ERR7168784_Escherichia_coli-SC43_ST206	ERR7168784	PKTANAMR8762455	16PP00034	outpatients	NA	control	manga_mandi_hospital	stool	05-May-16	Escherichia_coli	SC43_ST206
ERR7168784_Escherichia_coli-SC46_ST746	ERR7168784	PKTANAMR8762455	16PP00034	outpatients	NA	control	manga_mandi_hospital	stool	05-May-16	Escherichia_coli	SC46_ST746
ERR7168784_Escherichia_coli-SC4_ST10	ERR7168784	PKTANAMR8762455	16PP00034	outpatients	NA	control	manga_mandi_hospital	stool	05-May-16	Escherichia_coli	SC4_ST10
ERR7168784_Escherichia_coli-SC80_ST7077	ERR7168784	PKTANAMR8762455	16PP00034	outpatients	NA	control	manga_mandi_hospital	stool	05-May-16	Escherichia_coli	SC80_ST7077
ERR7168784_Escherichia_coli-SC89_ST542	ERR7168784	PKTANAMR8762455	16PP00034	outpatients	NA	control	manga_mandi_hospital	stool	05-May-16	Escherichia_coli	SC89_ST542
ERR7168785_Escherichia_coli-SC4_ST10	ERR7168785	PKTANAMR8762569	16PP00208	outpatients	NA	control	manga_mandi_hospital	stool	23-May-16	Escherichia_coli	SC4_ST10
ERR7168786_Escherichia_coli-SC43_ST206	ERR7168786	PKTANAMR8762456	16PP00031	outpatients	NA	control	manga_mandi_hospital	stool	04-May-16	Escherichia_coli	SC43_ST206
ERR7168786_Escherichia_coli-SC46_ST746	ERR7168786	PKTANAMR8762456	16PP00031	outpatients	NA	control	manga_mandi_hospital	stool	04-May-16	Escherichia_coli	SC46_ST746
ERR7168786_Escherichia_coli-SC4_ST10	ERR7168786	PKTANAMR8762456	16PP00031	outpatients	NA	control	manga_mandi_hospital	stool	04-May-16	Escherichia_coli	SC4_ST10
ERR7168786_Escherichia_coli-SC80_ST7077	ERR7168786	PKTANAMR8762456	16PP00031	outpatients	NA	control	manga_mandi_hospital	stool	04-May-16	Escherichia_coli	SC80_ST7077
ERR7168786_Escherichia_coli-SC89_ST542	ERR7168786	PKTANAMR8762456	16PP00031	outpatients	NA	control	manga_mandi_hospital	stool	04-May-16	Escherichia_coli	SC89_ST542
ERR7168787_Escherichia_coli-SC117_ST226	ERR7168787	PKTANAMR8762457	16PP00025	outpatients	NA	control	manga_mandi_hospital	stool	04-May-16	Escherichia_coli	SC117_ST226
ERR7168787_Escherichia_coli-SC43_ST206	ERR7168787	PKTANAMR8762457	16PP00025	outpatients	NA	control	manga_mandi_hospital	stool	04-May-16	Escherichia_coli	SC43_ST206
ERR7168787_Escherichia_coli-SC4_ST10	ERR7168787	PKTANAMR8762457	16PP00025	outpatients	NA	control	manga_mandi_hospital	stool	04-May-16	Escherichia_coli	SC4_ST10
ERR7168787_Escherichia_coli-SC94_ST757	ERR7168787	PKTANAMR8762457	16PP00025	outpatients	NA	control	manga_mandi_hospital	stool	04-May-16	Escherichia_coli	SC94_ST757
ERR7168788_Escherichia_coli-SC74_ST540	ERR7168788	PKTANAMR8762458	16PP00024	outpatients	NA	control	manga_mandi_hospital	stool	05-May-16	Escherichia_coli	SC74_ST540
ERR7168789_Escherichia_coli-SC144_ST515	ERR7168789	PKTANAMR8762571	16PP00211	outpatients	NA	control	manga_mandi_hospital	stool	17-May-16	Escherichia_coli	SC144_ST515
ERR7168789_Escherichia_coli-SC17_ST58	ERR7168789	PKTANAMR8762571	16PP00211	outpatients	NA	control	manga_mandi_hospital	stool	17-May-16	Escherichia_coli	SC17_ST58
ERR7168789_Escherichia_coli-SC22_ST398	ERR7168789	PKTANAMR8762571	16PP00211	outpatients	NA	control	manga_mandi_hospital	stool	17-May-16	Escherichia_coli	SC22_ST398
ERR7168789_Escherichia_coli-SC25_ST517	ERR7168789	PKTANAMR8762571	16PP00211	outpatients	NA	control	manga_mandi_hospital	stool	17-May-16	Escherichia_coli	SC25_ST517
ERR7168789_Escherichia_coli-SC282_ST2351	ERR7168789	PKTANAMR8762571	16PP00211	outpatients	NA	control	manga_mandi_hospital	stool	17-May-16	Escherichia_coli	SC282_ST2351
ERR7168789_Escherichia_coli-SC45_ST297	ERR7168789	PKTANAMR8762571	16PP00211	outpatients	NA	control	manga_mandi_hospital	stool	17-May-16	Escherichia_coli	SC45_ST297
ERR7168789_Escherichia_coli-SC4_ST10	ERR7168789	PKTANAMR8762571	16PP00211	outpatients	NA	control	manga_mandi_hospital	stool	17-May-16	Escherichia_coli	SC4_ST10
ERR7168789_Escherichia_coli-SC52_ST295	ERR7168789	PKTANAMR8762571	16PP00211	outpatients	NA	control	manga_mandi_hospital	stool	17-May-16	Escherichia_coli	SC52_ST295
ERR7168789_Escherichia_coli-SC75_ST940	ERR7168789	PKTANAMR8762571	16PP00211	outpatients	NA	control	manga_mandi_hospital	stool	17-May-16	Escherichia_coli	SC75_ST940
ERR7168789_Escherichia_coli-SC81_ST13	ERR7168789	PKTANAMR8762571	16PP00211	outpatients	NA	control	manga_mandi_hospital	stool	17-May-16	Escherichia_coli	SC81_ST13
ERR7168789_Escherichia_coli-SC94_ST757	ERR7168789	PKTANAMR8762571	16PP00211	outpatients	NA	control	manga_mandi_hospital	stool	17-May-16	Escherichia_coli	SC94_ST757
ERR7168790_Escherichia_coli-SC4_ST10	ERR7168790	PKTANAMR8762459	16PP00028	outpatients	NA	control	manga_mandi_hospital	stool	06-May-16	Escherichia_coli	SC4_ST10
ERR7168791_Escherichia_coli-SC147_ST2178	ERR7168791	PKTANAMR8762572	16PP00212	outpatients	NA	control	manga_mandi_hospital	stool	23-May-16	Escherichia_coli	SC147_ST2178
ERR7168791_Escherichia_coli-SC17_ST58	ERR7168791	PKTANAMR8762572	16PP00212	outpatients	NA	control	manga_mandi_hospital	stool	23-May-16	Escherichia_coli	SC17_ST58
ERR7168791_Escherichia_coli-SC22_ST398	ERR7168791	PKTANAMR8762572	16PP00212	outpatients	NA	control	manga_mandi_hospital	stool	23-May-16	Escherichia_coli	SC22_ST398
ERR7168791_Escherichia_coli-SC28_ST101	ERR7168791	PKTANAMR8762572	16PP00212	outpatients	NA	control	manga_mandi_hospital	stool	23-May-16	Escherichia_coli	SC28_ST101
ERR7168791_Escherichia_coli-SC2_ST131	ERR7168791	PKTANAMR8762572	16PP00212	outpatients	NA	control	manga_mandi_hospital	stool	23-May-16	Escherichia_coli	SC2_ST131
ERR7168791_Escherichia_coli-SC4_ST10	ERR7168791	PKTANAMR8762572	16PP00212	outpatients	NA	control	manga_mandi_hospital	stool	23-May-16	Escherichia_coli	SC4_ST10
ERR7168791_Escherichia_coli-SC74_ST540	ERR7168791	PKTANAMR8762572	16PP00212	outpatients	NA	control	manga_mandi_hospital	stool	23-May-16	Escherichia_coli	SC74_ST540
ERR7168791_Escherichia_coli-SC75_ST940	ERR7168791	PKTANAMR8762572	16PP00212	outpatients	NA	control	manga_mandi_hospital	stool	23-May-16	Escherichia_coli	SC75_ST940
ERR7168792_Escherichia_coli-SC117_ST226	ERR7168792	PKTANAMR8762460	16PP00017	outpatients	NA	control	manga_mandi_hospital	stool	10-May-16	Escherichia_coli	SC117_ST226
ERR7168792_Escherichia_coli-SC17_ST58	ERR7168792	PKTANAMR8762460	16PP00017	outpatients	NA	control	manga_mandi_hospital	stool	10-May-16	Escherichia_coli	SC17_ST58
[truncated: 3,895 more rows]
