# Supplementary material for: Deep sequencing of Escherichia coli exposes colonisation diversity and impact of antibiotics in Punjab, Pakistan
Source: Nat Commun. 2024 Jun 18;15:5196. doi: 10.1038/s41467-024-49591-5 (PMC11189469; doi:10.1038/s41467-024-49591-5)
Supplement: Supplementary file 5 — Supplementary Data 2 [file 41467_2024_49591_MOESM5_ESM.xlsx]

## Sheet: e_coli_assembly_quality
assembly	demix_check_score	checkm_completeness	checkm_contamination	checkm_strain_heterogeneity	total_length	n_contigs	mean_contig_length	longest_contig	shortest_contig	N_count	Gaps	N50	N50n	N70	N70n	N90	N90n	pass_qc
ERR7168275_Escherichia_coli-SC64_ST394	1	98.04	1.77	40.91	5625909	522	10777.6	410481	301	0	0	186548	11	64369	20	5053	80	True
ERR7168275_Escherichia_coli-SC90_ST685	2	92.41	2.6	18.75	4696128	852	5511.89	60538	394	0	0	12288	103	7036	203	2475	425	True
ERR7168276_Escherichia_coli-SC17_ST58	1	87.14	2.93	48.57	4061171	1022	3973.75	46251	394	0	0	6849	166	4140	316	1774	614	False
ERR7168276_Escherichia_coli-SC22_ST398	1	83.87	3.12	66.29	3825265	1011	3783.64	56243	301	0	0	7133	144	3998	286	1626	574	False
ERR7168276_Escherichia_coli-SC2_ST131	1	84.28	3.75	43.06	4237563	1115	3800.5	69282	394	0	0	6974	141	3744	309	1617	635	False
ERR7168276_Escherichia_coli-SC4_ST10	1	76.03	2.76	70.59	3526649	1121	3145.98	37100	301	0	0	5423	186	3247	355	1365	682	False
ERR7168276_Escherichia_coli-SC52_ST295	2	80.58	4.15	41.46	3567480	1209	2950.77	34815	345	0	0	4850	205	2777	401	1323	764	False
ERR7168276_Escherichia_coli-SC99_ST1727	2	88.49	2.17	54.72	3944546	983	4012.76	64165	394	0	0	7516	142	4292	282	1770	567	False
ERR7168277_Escherichia_coli-SC22_ST398	1	83.18	2.62	2.44	3821557	1087	3515.69	45319	354	0	0	6712	165	3698	321	1496	645	False
ERR7168277_Escherichia_coli-SC4_ST10	1	86.59	1.4	20.51	3981797	896	4443.97	62356	333	0	0	9468	109	5124	224	1886	482	False
ERR7168277_Escherichia_coli-SC90_ST685	1	97.56	1.37	27.59	4453493	535	8324.29	84305	300	0	0	28679	52	14282	96	3768	215	True
ERR7168278_Escherichia_coli-SC123_ST1308	2	95.75	3.42	57.33	4421371	748	5910.92	84905	316	0	0	14935	81	7355	168	2623	362	True
ERR7168278_Escherichia_coli-SC147_ST2178	1	95.21	3.97	62.38	4489896	999	4494.39	52157	303	0	0	9271	135	5617	257	1993	516	True
ERR7168278_Escherichia_coli-SC17_ST58	1	99.04	2.04	78.57	4868486	555	8772.05	231749	301	0	0	47449	26	24821	54	4684	146	True
ERR7168278_Escherichia_coli-SC22_ST398	1	98.85	3.87	55.22	4950319	530	9340.22	172520	394	0	0	56515	26	26796	51	5142	134	True
ERR7168278_Escherichia_coli-SC232_ST181	1	95.65	3.77	70.24	4438212	682	6507.64	115793	301	0	0	23291	54	11675	107	2853	257	True
ERR7168278_Escherichia_coli-SC34_ST641	1	96.79	2.09	55.32	4694306	570	8235.62	247628	316	0	0	25302	48	12399	98	3670	230	True
ERR7168278_Escherichia_coli-SC46_ST746	1	96.25	3.5	77.32	4661300	807	5776.08	67950	307	0	0	17577	77	9271	152	2367	346	True
ERR7168278_Escherichia_coli-SC4_ST10	1	98.44	2.24	72.22	4674856	357	13094.8	312445	316	0	0	119473	14	45403	27	10269	68	True
ERR7168278_Escherichia_coli-SC51_ST93	1	94.08	3.59	53.73	4455301	673	6620.06	141706	302	0	0	20238	59	10391	120	2821	278	True
ERR7168278_Escherichia_coli-SC74_ST540	1	95	5.18	63.86	4638665	748	6201.42	99868	309	0	0	18458	64	10474	131	2574	313	True
ERR7168278_Escherichia_coli-SC90_ST685	1	96.04	5.58	66.36	4681299	852	5494.48	66122	305	0	0	19035	74	9584	140	2351	329	True
ERR7168279_Escherichia_coli-SC157_ST219	1	96.72	2.37	31.43	4992182	550	9076.69	123718	389	0	0	42004	35	21351	67	4112	173	True
ERR7168279_Escherichia_coli-SC17_ST58	2	87.85	4.34	18.64	4308159	1223	3522.62	48840	394	0	0	6610	174	3709	354	1546	707	False
ERR7168279_Escherichia_coli-SC28_ST101	2	78.13	3.23	28.57	3713437	1359	2732.48	34476	394	0	0	4462	236	2608	456	1210	860	False
ERR7168279_Escherichia_coli-SC4_ST10	1	65.86	2.64	17.07	3344608	1365	2450.26	39208	394	0	0	3657	244	2341	475	1094	888	False
ERR7168280_Escherichia_coli-SC25_ST517	2	20.05	0.41	0	987593	626	1577.62	27293	394	0	0	2244	102	1275	220	662	433	False
ERR7168282_Escherichia_coli-SC215_ST195	2	87.91	2.23	21.05	4122623	1120	3680.91	66290	311	0	0	7705	150	4288	292	1516	611	False
ERR7168282_Escherichia_coli-SC22_ST398	1	96.79	5.14	38.36	5060550	892	5673.26	153437	303	0	0	16075	78	7596	167	2311	397	True
ERR7168282_Escherichia_coli-SC43_ST206	1	89.98	2.82	5	4256099	1124	3786.56	103511	311	0	0	8628	126	4406	264	1495	599	False
ERR7168282_Escherichia_coli-SC4_ST10	1	92.98	0.94	14.29	4440327	530	8377.98	235056	318	0	0	44410	22	18350	52	3559	159	True
ERR7168282_Escherichia_coli-SC89_ST542	1	88.54	2.53	29.55	4216846	1214	3473.51	37873	311	0	0	7203	162	3840	322	1424	669	False
ERR7168282_Escherichia_coli-SC90_ST685	1	92.87	4.07	33.85	4551517	1190	3824.8	43849	301	0	0	8042	154	4367	305	1564	642	True
ERR7168283_Escherichia_coli-SC17_ST58	1	98.92	0.46	33.33	4685816	167	28058.8	488275	301	0	0	143429	10	76688	19	33148	35	True
ERR7168283_Escherichia_coli-SC4_ST10	1	69.51	1.65	21.43	2991382	859	3482.4	100450	326	0	0	5736	130	3310	270	1597	522	False
ERR7168284_Escherichia_coli-SC215_ST195	2	92.4	2.81	41.3	4429782	852	5199.27	77191	305	0	0	13316	93	7590	181	2301	381	True
ERR7168284_Escherichia_coli-SC22_ST398	1	98.12	6.2	50.59	5348991	726	7367.76	189665	332	0	0	29305	49	15494	99	3031	255	True
ERR7168284_Escherichia_coli-SC232_ST181	2	96.87	2.92	53.66	4635507	650	7131.55	117768	306	0	0	25538	51	13257	100	3122	236	True
ERR7168284_Escherichia_coli-SC43_ST206	1	94.69	4.33	38	4626613	885	5227.81	111817	324	0	0	15375	85	7057	173	2187	407	True
ERR7168284_Escherichia_coli-SC4_ST10	1	95.87	1.75	54.84	4630551	520	8904.91	400296	315	0	0	82640	17	26931	39	4308	122	True
ERR7168284_Escherichia_coli-SC89_ST542	1	93.38	4.13	42.86	4547675	929	4895.24	97529	305	0	0	12657	104	6828	201	2142	438	True
ERR7168284_Escherichia_coli-SC90_ST685	1	95.87	4.83	40	4880257	797	6123.28	106073	310	0	0	19163	65	9646	135	2500	326	True
ERR7168285_Escherichia_coli-SC16_ST38	1	99.46	5.22	61.19	6267029	1046	5991.42	176694	301	0	0	37769	39	15443	90	2158	325	False
ERR7168285_Escherichia_coli-SC46_ST746	1	95.26	4.74	32.65	5170397	1064	4859.4	53264	306	0	0	12269	114	5755	240	2039	539	True
ERR7168285_Escherichia_coli-SC4_ST10	1	98.98	4.69	50.67	5515309	878	6281.67	231338	301	0	0	26350	38	11145	105	2571	311	True
ERR7168286_Escherichia_coli-SC158_ST120	1	94.75	4.93	45.76	4801308	735	6532.39	131765	308	0	0	25841	53	11758	106	2675	284	True
ERR7168286_Escherichia_coli-SC16_ST38	1	97.24	3.93	33.33	5253559	492	10678	261209	357	0	0	91473	17	50295	33	4391	116	True
ERR7168286_Escherichia_coli-SC17_ST58	1	96.36	4.44	24.07	4911864	912	5385.82	180100	394	0	0	12030	87	6472	198	2189	456	True
ERR7168286_Escherichia_coli-SC22_ST398	1	97.83	4.02	38.89	5077274	719	7061.58	88112	373	0	0	23099	59	10320	124	3065	299	True
ERR7168286_Escherichia_coli-SC34_ST641	1	96.48	4.47	40.68	4918731	960	5123.68	86735	301	0	0	11101	118	5984	238	2127	500	True
ERR7168286_Escherichia_coli-SC4_ST10	1	98.78	3.23	35.71	5063412	553	9156.26	179931	394	0	0	46420	31	18932	64	3981	177	True
ERR7168286_Escherichia_coli-SC69_ST349	1	97.79	3.58	30	5031607	517	9732.32	192641	394	0	0	37254	36	17862	75	4338	182	True
ERR7168286_Escherichia_coli-SC74_ST540	1	93.08	3.33	23.81	4643351	837	5547.61	64755	376	0	0	14220	89	6621	182	2371	413	True
ERR7168286_Escherichia_coli-SC75_ST940	1	94.97	3.95	25.49	4656383	935	4980.09	89418	394	0	0	10230	116	5884	233	2099	496	True
ERR7168286_Escherichia_coli-SC99_ST1727	1	96.24	3.23	20	4594719	816	5630.78	72690	334	0	0	13167	92	6770	192	2344	418	True
ERR7168287_Escherichia_coli-SC17_ST58	1	99.56	2.63	45.45	5650791	573	9861.76	569843	394	0	0	135200	11	43918	25	4406	117	True
ERR7168287_Escherichia_coli-SC201_ST543	1	99.11	1.81	55.17	5491856	552	9949.01	260511	301	0	0	58956	27	28706	53	4411	137	True
ERR7168287_Escherichia_coli-SC232_ST181	2	97.54	4.16	53.03	4948950	830	5962.59	120637	303	0	0	20521	71	9185	143	2398	346	True
ERR7168287_Escherichia_coli-SC25_ST517	1	98.68	2.1	45.65	5419825	681	7958.63	186278	305	0	0	43030	33	18029	71	3132	207	True
ERR7168287_Escherichia_coli-SC34_ST641	1	98.24	2.67	18.75	5355439	759	7055.91	129205	313	0	0	25759	55	13413	113	2868	287	True
ERR7168287_Escherichia_coli-SC4_ST10	1	99.02	8.39	64.39	5884230	1299	4529.82	106446	301	0	0	17696	81	7770	184	1708	532	True
ERR7168287_Escherichia_coli-SC74_ST540	1	97.74	3.61	30.23	5276477	694	7602.99	167132	313	0	0	30096	47	15456	96	2983	259	True
ERR7168289_Escherichia_coli-SC17_ST58	1	99.32	2.56	52.38	5562331	629	8843.13	532074	313	0	0	99041	14	41917	31	3367	128	True
ERR7168289_Escherichia_coli-SC25_ST517	1	99.54	2.73	60	5438184	561	9693.73	403719	310	0	0	119059	14	55024	26	4329	90	True
ERR7168289_Escherichia_coli-SC294_ST8391	2	97.39	1.56	16.67	5113313	610	8382.48	95840	301	0	0	29211	57	15076	106	4107	230	True
ERR7168289_Escherichia_coli-SC74_ST540	1	99.08	4.25	53.85	5228549	725	7211.79	175767	301	0	0	46091	34	22151	62	2916	208	True
ERR7168290_Escherichia_coli-SC104_ST212	2	92.65	2.57	14.29	4156549	846	4913.18	61666	396	0	0	9824	118	5569	229	2120	462	True
ERR7168290_Escherichia_coli-SC147_ST2178	1	97.55	0.94	23.81	4486032	495	9062.69	162764	378	0	0	28671	49	13525	95	4827	200	True
ERR7168290_Escherichia_coli-SC17_ST58	1	98.54	1.2	44	4764562	421	11317.2	187878	316	0	0	37775	31	21708	64	6063	144	True
ERR7168290_Escherichia_coli-SC243_ST3559	2	95.08	2.61	47.83	4419198	674	6556.67	97659	304	0	0	14841	91	9328	166	3619	312	True
ERR7168290_Escherichia_coli-SC25_ST517	1	98.26	1.58	51.28	4720062	419	11265.1	184834	301	0	0	39727	31	23267	63	6534	136	True
ERR7168290_Escherichia_coli-SC335_STnew_alleles	2	95.78	1.89	25	4169296	639	6524.72	121219	394	0	0	14936	77	8455	150	2947	313	True
ERR7168290_Escherichia_coli-SC46_ST746	1	95.66	1.58	22.22	4449527	628	7085.23	118378	378	0	0	21626	59	10865	116	3145	266	True
ERR7168290_Escherichia_coli-SC4_ST10	1	98.44	0.98	59.09	4648317	352	13205.5	199910	396	0	0	62489	23	35534	42	9302	98	True
ERR7168290_Escherichia_coli-SC74_ST540	1	94.86	1.46	21.74	4359810	699	6237.21	73764	395	0	0	17119	75	8348	146	2715	334	True
ERR7168290_Escherichia_coli-SC87_ST937	1	99.14	0.68	43.75	4634598	298	15552.3	220074	396	0	0	89112	15	46069	30	14340	64	True
ERR7168290_Escherichia_coli-SC89_ST542	1	92.91	2.45	29.41	4154415	819	5072.55	77252	394	0	0	12053	104	5932	202	2223	419	True
ERR7168290_Escherichia_coli-SC96_ST4038	1	97.06	1.72	41.46	4556963	696	6547.36	115606	301	0	0	15898	82	8793	159	2980	325	True
ERR7168291_Escherichia_coli-SC15_ST648	1	98.05	1.27	5	5212649	239	21810.2	647996	318	0	0	165143	9	91257	18	15596	45	True
ERR7168292_Escherichia_coli-SC16_ST38	2	89.89	3.69	29.41	4398459	1018	4320.69	71007	303	0	0	8209	138	4720	281	1857	573	False
ERR7168292_Escherichia_coli-SC4_ST10	1	97.63	2.01	38.1	4588003	561	8178.26	104931	394	0	0	25344	52	12254	107	3529	237	True
ERR7168292_Escherichia_coli-SC69_ST349	1	99.17	0.54	45.45	5050547	195	25900.2	536272	301	0	0	241386	8	130135	14	41356	28	True
ERR7168292_Escherichia_coli-SC6_ST69	1	98.83	2.84	63.16	5170582	581	8899.45	145801	300	0	0	37958	37	20857	73	3936	189	True
ERR7168293_Escherichia_coli-SC17_ST58	1	98.46	2.08	30.77	4969702	597	8324.46	209334	340	0	0	37045	37	19419	74	3259	190	True
ERR7168293_Escherichia_coli-SC22_ST398	1	97.68	3.46	51.22	4910716	639	7685	180802	310	0	0	36347	38	15155	80	3355	214	True
ERR7168293_Escherichia_coli-SC46_ST746	1	94.34	3.96	35	4717120	799	5903.78	109182	394	0	0	18504	67	8639	142	2262	353	True
ERR7168293_Escherichia_coli-SC4_ST10	1	98.52	5.41	67.05	5031587	848	5933.48	99084	304	0	0	18738	68	9999	143	2743	327	True
ERR7168293_Escherichia_coli-SC6_ST69	1	99.56	2.39	19.23	5357028	376	14247.4	497747	301	0	0	146447	10	78384	20	13338	47	True
ERR7168294_Escherichia_coli-SC15_ST648	1	99.45	1.36	14.29	5623350	309	18198.5	708316	301	0	0	231775	7	96120	15	20091	38	True
ERR7168294_Escherichia_coli-SC24_ST443	2	84.29	1.56	6.9	4002543	1018	3931.77	47964	397	0	0	6760	175	4123	326	1852	613	False
ERR7168294_Escherichia_coli-SC2_ST131	2	84.09	1.93	11.11	3926267	1163	3375.98	41123	328	0	0	5572	200	3527	378	1566	705	False
ERR7168295_Escherichia_coli-SC22_ST398	1	95.1	5.32	48.61	5266042	1315	4004.59	50877	304	0	0	8966	154	4887	317	1666	687	True
ERR7168295_Escherichia_coli-SC4_ST10	1	99.48	6.1	58.82	5726670	653	8769.79	308774	302	0	0	119407	16	39729	32	3843	136	True
ERR7168296_Escherichia_coli-SC147_ST2178	1	99.71	3.99	70.59	4959504	664	7469.13	146920	305	0	0	31574	44	15702	88	3557	222	True
ERR7168296_Escherichia_coli-SC24_ST443	1	96.46	4.73	68.69	4970153	1214	4094.03	58615	301	0	0	8777	147	5023	297	1818	613	True
ERR7168296_Escherichia_coli-SC44_ST200	2	94.38	4.04	38.89	4767117	1137	4192.72	51692	301	0	0	9229	144	4979	285	1795	597	True
ERR7168296_Escherichia_coli-SC4_ST10	1	98.1	1.86	44.83	4898252	653	7501.15	138863	395	0	0	28393	46	13563	98	3552	239	True
ERR7168296_Escherichia_coli-SC55_ST906	1	97.86	2.63	57.41	4846849	640	7573.2	115139	300	0	0	30980	42	14913	86	3420	222	True
ERR7168296_Escherichia_coli-SC69_ST349	2	98.34	4.08	71.01	5127728	847	6053.99	156099	304	0	0	24026	56	10785	120	2364	327	True
ERR7168296_Escherichia_coli-SC75_ST940	1	94.91	2.1	35	4732946	998	4742.43	66869	395	0	0	12291	101	5802	214	1941	497	True
ERR7168296_Escherichia_coli-SC99_ST1727	1	98.07	2.3	40	4793280	662	7240.6	152899	322	0	0	23587	52	12749	105	3173	261	True
ERR7168297_Escherichia_coli-SC117_ST226	2	93.49	2.18	38.46	4572208	751	6088.16	125614	395	0	0	18363	65	9185	135	2383	335	True
ERR7168297_Escherichia_coli-SC147_ST2178	1	97.36	2.54	41.03	4644124	772	6015.7	61760	310	0	0	16470	82	8424	162	2649	352	True
ERR7168297_Escherichia_coli-SC17_ST58	1	98.65	2.17	42.31	4959954	516	9612.31	156892	316	0	0	40661	34	20479	69	4812	167	True
ERR7168297_Escherichia_coli-SC21_ST393	1	91	3.05	48.39	4496778	816	5510.76	74068	396	0	0	12920	90	6672	190	2438	407	True
ERR7168297_Escherichia_coli-SC24_ST443	1	98.42	2.23	53.33	4866572	524	9287.35	139912	345	0	0	39780	34	20255	68	4450	168	True
ERR7168297_Escherichia_coli-SC25_ST517	1	96.5	3.07	50	4820960	876	5503.38	61390	301	0	0	13246	98	7464	193	2341	419	True
ERR7168297_Escherichia_coli-SC28_ST101	1	99.15	2.74	46.67	4893742	679	7207.28	118442	308	0	0	23516	63	12152	121	3431	266	True
ERR7168297_Escherichia_coli-SC34_ST641	1	96.42	3.66	52	4814801	984	4893.09	54451	301	0	0	11342	121	5691	241	2053	506	True
ERR7168297_Escherichia_coli-SC46_ST746	1	95.4	4.44	65.93	4901090	1190	4118.56	60515	302	0	0	9379	148	5508	286	1791	594	True
ERR7168297_Escherichia_coli-SC4_ST10	1	99.09	3.09	67.44	5209859	537	9701.79	444307	303	0	0	104080	14	45303	28	4416	91	True
ERR7168297_Escherichia_coli-SC75_ST940	1	97.64	2.09	32.26	4728497	708	6678.67	103395	325	0	0	18147	70	9742	144	3065	310	True
ERR7168297_Escherichia_coli-SC96_ST4038	1	98.2	1.9	34.62	4664690	613	7609.61	135218	345	0	0	25352	52	11731	108	3338	251	True
ERR7168297_Escherichia_coli-SC99_ST1727	1	97.56	3.59	60	4692711	791	5932.63	69266	301	0	0	15879	91	8613	170	2780	352	True
ERR7168298_Escherichia_coli-SC4_ST10	1	38.81	1.31	22.22	1941115	1016	1910.55	33808	302	0	0	2804	172	1675	350	810	678	False
ERR7168299_Escherichia_coli-SC4_ST10	1	99.03	6.18	80	5537134	850	6514.28	208661	302	0	0	60908	24	21012	54	2433	223	True
ERR7168299_Escherichia_coli-SC64_ST394	1	98.95	3.23	75.51	5888810	775	7598.46	257770	305	0	0	80006	19	26284	44	3103	200	True
ERR7168299_Escherichia_coli-SC9_ST12	1	97.23	2.88	68.18	5707626	828	6893.27	197589	301	0	0	63317	26	29065	52	2559	215	True
ERR7168300_Escherichia_coli-SC117_ST226	2	95.97	1.62	60.71	4794882	722	6641.11	101883	300	0	0	19702	67	10718	130	2699	302	True
ERR7168300_Escherichia_coli-SC169_ST361	1	98.19	0.64	61.9	4905956	579	8473.15	120980	300	0	0	28057	49	15297	96	4074	216	True
ERR7168300_Escherichia_coli-SC16_ST38	2	88.22	2.84	43.48	4722499	1064	4438.44	149689	394	0	0	9726	113	4613	255	1825	568	False
ERR7168300_Escherichia_coli-SC17_ST58	1	95.49	2.38	39.39	4982985	970	5137.1	62195	313	0	0	10890	127	5694	250	2121	522	True
ERR7168300_Escherichia_coli-SC22_ST398	1	98.93	4.83	70.51	5396692	889	6070.52	140513	300	0	0	26708	52	10206	115	2486	329	True
ERR7168300_Escherichia_coli-SC25_ST517	1	98.04	2.73	75.86	5204699	974	5343.63	92406	300	0	0	15704	86	8349	175	2128	425	True
ERR7168300_Escherichia_coli-SC334_STnew_alleles	2	94.56	0.86	41.18	4683299	637	7352.12	85367	300	0	0	23472	60	11708	117	3058	273	True
ERR7168300_Escherichia_coli-SC46_ST746	1	97.97	3.83	73.49	5114371	1048	4880.12	66986	300	0	0	14622	99	7102	197	2041	456	True
ERR7168300_Escherichia_coli-SC4_ST10	1	99.56	2.91	63.16	5485625	549	9992.03	349380	300	0	0	101585	12	47249	27	4400	98	True
ERR7168300_Escherichia_coli-SC74_ST540	1	98.82	2.25	70.37	5145867	559	9205.49	256425	300	0	0	45721	30	23582	63	4110	169	True
ERR7168301_Escherichia_coli-SC27_ST328	1	97.76	0.94	45	5294088	476	11122	325944	301	0	0	89099	20	43778	35	5779	96	True
ERR7168301_Escherichia_coli-SC46_ST746	1	92.98	2.5	55.56	4960911	1113	4457.24	63172	301	0	0	10577	125	5740	253	1896	546	True
ERR7168301_Escherichia_coli-SC4_ST10	1	98.65	3.92	71.43	5351773	604	8860.55	170543	300	0	0	50544	31	20732	65	3964	178	True
ERR7168301_Escherichia_coli-SC52_ST295	2	88.97	2.42	15	4854850	1535	3162.77	27611	301	0	0	6217	217	3342	428	1328	884	False
ERR7168302_Escherichia_coli-SC4_ST10	1	97.21	2.06	61.54	5048998	524	9635.49	244257	394	0	0	54730	28	26582	54	4783	139	True
ERR7168302_Escherichia_coli-SC6_ST69	1	99.56	3.78	78	5822193	537	10842.1	342342	302	0	0	136828	15	66144	27	6402	76	True
ERR7168304_Escherichia_coli-SC22_ST398	1	96.97	3.11	31.82	4788575	556	8612.54	94382	352	0	0	25749	56	14202	109	4346	230	True
ERR7168305_Escherichia_coli-SC17_ST58	1	97.18	2.59	31.43	4940922	668	7396.59	196385	394	0	0	22056	53	10724	119	3103	291	True
ERR7168305_Escherichia_coli-SC215_ST195	1	92.31	2.54	22.86	4536800	801	5663.92	142052	385	0	0	15608	74	7225	159	2363	382	True
ERR7168305_Escherichia_coli-SC22_ST398	1	97.96	4.09	37.93	5174358	801	6459.87	125510	301	0	0	22197	57	10929	124	2724	319	True
ERR7168305_Escherichia_coli-SC25_ST517	1	90.92	3.41	27.91	4459766	1142	3905.22	64173	301	0	0	7395	162	4115	323	1635	661	True
ERR7168305_Escherichia_coli-SC46_ST746	1	98.83	2.72	25	5072546	617	8221.31	176995	304	0	0	39143	31	22572	67	3215	191	True
ERR7168305_Escherichia_coli-SC4_ST10	1	97.28	2.21	40.62	4941653	362	13651	292045	369	0	0	124219	13	55903	24	7773	67	True
ERR7168305_Escherichia_coli-SC74_ST540	2	90.19	2.21	24.24	4641568	917	5061.69	111752	321	0	0	11814	98	6098	207	2110	464	True
ERR7168305_Escherichia_coli-SC90_ST685	1	93.86	3.33	39.29	4767005	1058	4505.68	64057	300	0	0	10901	122	5792	245	1864	528	True
ERR7168306_Escherichia_coli-SC24_ST443	2	86.48	4.81	28.95	4479533	1626	2754.94	41146	302	0	0	5307	186	2611	434	1107	953	False
ERR7168306_Escherichia_coli-SC4_ST10	1	94.12	2.15	13.33	5077010	641	7920.45	218533	300	0	0	56428	26	32750	50	3086	156	True
ERR7168307_Escherichia_coli-SC4_ST10	1	99.5	4.42	64	5541152	777	7131.47	177862	300	0	0	25625	51	11646	118	3312	297	True
ERR7168308_Escherichia_coli-SC46_ST746	1	90.14	2.32	3.57	4245165	920	4614.31	63098	301	0	0	10142	110	5386	225	1966	482	True
ERR7168308_Escherichia_coli-SC4_ST10	1	89.21	1.64	22.22	4328505	728	5945.75	115820	397	0	0	16069	70	7820	148	2486	347	False
ERR7168309_Escherichia_coli-SC17_ST58	1	96.19	3.42	34	4808961	835	5759.23	73466	313	0	0	14284	91	7757	181	2576	389	True
ERR7168309_Escherichia_coli-SC215_ST195	1	95.35	3.13	32.08	4641570	789	5882.85	66655	305	0	0	18134	79	9547	147	2566	337	True
ERR7168309_Escherichia_coli-SC225_ST6071	2	93.74	3.1	16.67	4531230	701	6463.95	66134	395	0	0	17962	72	10445	136	2938	300	True
ERR7168309_Escherichia_coli-SC22_ST398	1	99.07	6.21	49.43	5143475	888	5792.2	85916	301	0	0	22310	68	9862	135	2274	348	True
ERR7168309_Escherichia_coli-SC28_ST101	1	98.37	3.38	15.15	4928185	667	7388.58	126914	349	0	0	25613	56	11847	113	3445	265	True
ERR7168309_Escherichia_coli-SC43_ST206	1	97.22	3.1	31.43	4857579	624	7784.58	136340	325	0	0	30041	50	16661	94	3283	224	True
ERR7168309_Escherichia_coli-SC46_ST746	1	98.63	5.34	57.14	5071676	646	7850.89	168977	305	0	0	31945	42	18679	82	3637	193	True
ERR7168309_Escherichia_coli-SC4_ST10	1	99.4	3.61	54.17	4925644	435	11323.3	389271	303	0	0	79745	15	34499	34	6207	84	True
ERR7168309_Escherichia_coli-SC53_ST448	1	99.45	3.43	34.21	4965660	500	9931.32	206464	394	0	0	51362	31	31245	58	4997	127	True
ERR7168309_Escherichia_coli-SC74_ST540	1	96.32	4.28	37.7	4909159	899	5460.69	58237	301	0	0	14247	101	8458	190	2319	411	True
ERR7168310_Escherichia_coli-SC147_ST2178	1	97.55	3.33	56.36	4871505	683	7132.51	138307	324	0	0	27560	48	11486	104	3048	259	True
ERR7168310_Escherichia_coli-SC17_ST58	1	98.2	3.14	59.26	5237657	717	7304.96	153625	324	0	0	28168	55	13293	107	3306	261	True
ERR7168310_Escherichia_coli-SC25_ST517	1	97.05	3.06	62.79	4991920	753	6629.38	78525	324	0	0	18680	78	9711	154	3040	340	True
ERR7168310_Escherichia_coli-SC312_ST2520	2	98.69	2.79	55	4811040	597	8058.69	89555	303	0	0	29402	51	15749	96	3838	214	True
ERR7168310_Escherichia_coli-SC4_ST10	1	96.87	2.66	65.79	4971752	743	6691.46	133072	394	0	0	25006	55	11742	113	2811	283	True
ERR7168310_Escherichia_coli-SC51_ST93	1	99.5	3.37	61.9	5208640	533	9772.31	365831	324	0	0	86361	17	37651	35	4408	112	True
ERR7168310_Escherichia_coli-SC74_ST540	2	93.74	3.95	55.93	4766032	925	5152.47	67853	307	0	0	14696	103	6620	204	2104	450	True
ERR7168311_Escherichia_coli-SC89_ST542	1	98.38	0.89	6.67	5103247	373	13681.6	259010	300	0	0	102694	17	38893	35	6518	91	True
ERR7168312_Escherichia_coli-SC6_ST69	1	99.56	1.87	35.29	5369845	251	21393.8	433422	301	0	0	177649	9	102977	16	27833	36	True
ERR7168312_Escherichia_coli-SC7_ST21	1	98.78	1.07	0	5062406	510	9926.29	131549	385	0	0	27326	52	15297	100	5112	210	True
ERR7168314_Escherichia_coli-SC14_ST405	1	96.75	1.39	35	5390231	382	14110.5	392068	304	0	0	84297	20	43787	38	8271	86	True
ERR7168314_Escherichia_coli-SC4_ST10	1	98.68	1.88	82	4862352	412	11801.8	143483	301	0	0	43163	35	25939	63	6912	132	True
ERR7168315_Escherichia_coli-SC4_ST10	1	78.45	3.02	15	3915812	949	4126.25	58523	378	0	0	8067	118	4493	249	1775	525	False
ERR7168316_Escherichia_coli-SC28_ST101	1	89.15	2.92	12.12	4110386	814	5049.61	52289	372	0	0	9484	109	5516	221	2140	449	False
ERR7168316_Escherichia_coli-SC337_ST716	2	98.99	1.89	0	5033285	329	15298.7	187830	311	0	0	65398	24	36651	44	9928	90	True
ERR7168316_Escherichia_coli-SC70_ST607	1	86.89	2.27	10	3990079	809	4932.11	91232	377	0	0	10539	99	5463	204	2083	439	False
ERR7168317_Escherichia_coli-SC22_ST398	1	96.53	2.23	60.98	4721277	735	6423.51	94445	310	0	0	19493	69	9053	138	2660	320	True
ERR7168317_Escherichia_coli-SC4_ST10	1	98.62	2.21	66.67	4976250	415	11991	465294	302	0	0	93922	14	60315	26	8378	66	True
ERR7168317_Escherichia_coli-SC9_ST12	1	99.59	3.02	67.5	5569395	484	11507	509639	301	0	0	110621	13	49314	28	9117	79	True
ERR7168318_Escherichia_coli-SC2_ST131	1	99.49	1.51	0	5114703	239	21400.4	241163	399	0	0	74359	19	36009	39	13171	86	True
ERR7168319_Escherichia_coli-SC128_ST1324	2	96.96	1.07	25	4722418	680	6944.73	140999	394	0	0	20285	62	11087	127	2950	286	True
ERR7168319_Escherichia_coli-SC169_ST361	1	98.39	1.44	40.74	4824430	411	11738.3	209234	344	0	0	79115	20	37362	39	6364	96	True
ERR7168319_Escherichia_coli-SC17_ST58	1	98.5	4.35	50.79	5026887	836	6013.02	81349	301	0	0	18045	80	8662	162	2593	364	True
ERR7168319_Escherichia_coli-SC22_ST398	1	98.73	8.95	69.95	5522215	1379	4004.51	130628	301	0	0	14096	87	6868	201	1520	541	True
ERR7168319_Escherichia_coli-SC240_ST8579	2	97.76	4.15	53.23	4685462	753	6222.39	82775	302	0	0	18719	69	10051	137	2668	313	True
ERR7168319_Escherichia_coli-SC243_ST3559	1	97.42	3.62	63.33	4759724	761	6254.57	119984	303	0	0	19448	69	11264	131	2801	301	True
ERR7168319_Escherichia_coli-SC282_ST2351	2	99.52	1.34	35.71	4794235	365	13134.9	202578	313	0	0	54337	27	33743	49	10173	97	True
ERR7168319_Escherichia_coli-SC321_ST3188	2	97.46	1.64	26.92	4635764	472	9821.53	252411	344	0	0	34708	35	20200	69	4372	160	True
ERR7168319_Escherichia_coli-SC4_ST10	1	99.12	3.14	58.54	4918349	510	9643.82	215613	307	0	0	57052	24	27483	48	4247	130	True
ERR7168319_Escherichia_coli-SC96_ST4038	1	97.76	2.87	66.1	4856666	705	6888.89	92986	301	0	0	19468	68	10779	134	3076	290	True
ERR7168319_Escherichia_coli-SC99_ST1727	1	98.46	4.02	69.12	4940287	661	7473.96	145576	300	0	0	38484	36	17677	74	3265	194	True
ERR7168320_Escherichia_coli-SC4_ST10	1	98.75	1.65	11.76	5178712	437	11850.6	217667	307	0	0	53356	29	29265	55	7208	128	True
ERR7168320_Escherichia_coli-SC6_ST69	1	99.04	3.01	48.72	5837341	483	12085.6	237037	302	0	0	67389	25	30808	52	5729	138	True
ERR7168321_Escherichia_coli-SC4_ST10	1	98.85	1.34	0	5133611	462	11111.7	201471	300	0	0	74028	21	41477	38	5636	99	True
ERR7168322_Escherichia_coli-SC4_ST10	1	99.21	0.45	0	4763919	279	17075	230377	305	0	0	80333	17	55357	31	15152	62	True
ERR7168323_Escherichia_coli-SC133_ST1434	1	98.36	1.71	45	4861244	407	11944.1	365554	307	0	0	41476	28	25841	58	6337	132	True
ERR7168323_Escherichia_coli-SC22_ST398	1	94.76	2.92	50	4867015	824	5906.57	71722	301	0	0	15140	90	7740	180	2645	391	True
ERR7168323_Escherichia_coli-SC4_ST10	1	98.19	2.82	60.61	5005112	467	10717.6	191507	352	0	0	47187	25	26797	52	5335	133	True
ERR7168323_Escherichia_coli-SC74_ST540	2	94.4	4.15	41.86	4785652	827	5786.76	70307	309	0	0	13744	96	7519	189	2520	408	True
ERR7168324_Escherichia_coli-SC4_ST10	1	99.24	1.21	21.43	5341012	396	13487.4	227364	305	0	0	91584	20	41428	38	7511	90	True
ERR7168324_Escherichia_coli-SC6_ST69	1	97.35	3.07	23.68	4828910	862	5601.98	61280	371	0	0	11377	126	6873	236	2686	448	True
ERR7168325_Escherichia_coli-SC4_ST10	1	99.31	1.28	6.25	5268677	369	14278.3	328401	305	0	0	92438	18	50619	32	8639	78	True
ERR7168326_Escherichia_coli-SC147_ST2178	1	98.38	1.9	68.29	4764461	457	10425.5	198157	318	0	0	53969	23	33829	45	5632	104	True
ERR7168326_Escherichia_coli-SC17_ST58	1	98.78	7.71	76.19	5323518	820	6492.1	297030	300	0	0	47541	28	16283	67	2800	225	True
ERR7168326_Escherichia_coli-SC188_ST3076	2	97.49	1.61	63.64	4573692	443	10324.4	122273	316	0	0	37710	35	21814	66	5594	138	True
ERR7168326_Escherichia_coli-SC228_ST2425	2	97.25	7.51	74.6	4736286	969	4887.81	88624	301	0	0	13230	99	7166	193	2153	415	True
ERR7168326_Escherichia_coli-SC22_ST398	1	98.98	3.26	71.43	5036864	593	8493.87	238517	315	0	0	51047	28	27647	56	4092	149	True
ERR7168326_Escherichia_coli-SC232_ST181	2	96.94	2.56	68.63	4546397	716	6349.72	102005	305	0	0	23323	59	11308	116	2725	277	True
ERR7168326_Escherichia_coli-SC243_ST3559	1	98.27	1.9	61.29	4663334	428	10895.6	226789	318	0	0	44519	31	26946	58	6368	121	True
ERR7168326_Escherichia_coli-SC24_ST443	1	98.84	2.28	73.47	4924491	463	10636	267231	313	0	0	73917	19	43444	36	6749	84	True
ERR7168326_Escherichia_coli-SC25_ST517	1	98.27	5.63	76.77	5100106	931	5478.09	111219	301	0	0	18759	71	9166	145	2387	356	True
ERR7168326_Escherichia_coli-SC282_ST2351	2	99.24	2.75	78	4785107	433	11051.1	243181	303	0	0	73519	20	39915	37	6974	87	True
ERR7168326_Escherichia_coli-SC28_ST101	1	98.3	8.36	81.38	5124807	1163	4406.54	71074	300	0	0	13517	100	7516	202	1849	475	True
ERR7168326_Escherichia_coli-SC34_ST641	1	98.52	2.9	73.47	4932459	623	7917.27	124575	395	0	0	26663	48	13837	99	3783	224	True
ERR7168326_Escherichia_coli-SC4_ST10	1	98.12	4.56	82.35	4910235	678	7242.23	142942	305	0	0	30968	44	17041	86	3057	216	True
ERR7168326_Escherichia_coli-SC52_ST295	1	97.92	2.3	78.05	4915648	594	8275.5	249304	318	0	0	34936	42	18281	78	4016	186	True
ERR7168326_Escherichia_coli-SC57_ST154	1	98.07	3.71	80.95	4660387	637	7316.15	104487	301	0	0	24292	57	14044	105	3461	232	True
ERR7168326_Escherichia_coli-SC65_ST399	1	93.33	5.29	57.14	4460201	1099	4058.42	42242	304	0	0	9131	134	4614	269	1763	577	True
ERR7168326_Escherichia_coli-SC74_ST540	1	98.11	2.23	67.5	4832552	598	8081.19	103942	363	0	0	35846	44	16158	84	3517	206	True
ERR7168326_Escherichia_coli-SC87_ST937	1	97.28	7.9	78.07	4947182	1315	3762.12	57765	301	0	0	10050	141	5757	272	1585	587	True
ERR7168326_Escherichia_coli-SC96_ST4038	1	97.51	8.79	76.96	5046424	1399	3607.17	80294	301	0	0	9712	140	4906	288	1445	646	True
ERR7168326_Escherichia_coli-SC99_ST1727	1	99.03	2.06	67.57	4832356	463	10437	257260	317	0	0	58577	26	28523	49	5737	115	True
ERR7168327_Escherichia_coli-SC17_ST58	1	99.56	4.71	55.77	5753591	625	9205.75	326157	322	0	0	133526	14	59531	27	3136	137	True
ERR7168327_Escherichia_coli-SC22_ST398	1	97.63	6.94	68.42	5439963	1408	3863.61	86757	300	0	0	9144	157	4770	321	1643	708	True
ERR7168327_Escherichia_coli-SC45_ST297	1	99.09	2.79	43.9	5166232	824	6269.7	155283	301	0	0	21767	64	11276	129	2591	323	True
ERR7168327_Escherichia_coli-SC4_ST10	1	99.4	3.24	52.5	5479129	585	9366.03	374703	336	0	0	124496	12	41391	26	3498	120	True
ERR7168328_Escherichia_coli-SC4_ST10	1	96.97	3.15	40	5071909	785	6461.03	98216	300	0	0	17268	83	10216	158	2956	341	True
ERR7168328_Escherichia_coli-SC70_ST607	1	98.35	4.12	52.73	5183630	675	7679.45	102191	308	0	0	24667	65	13312	122	3651	262	True
ERR7168329_Escherichia_coli-SC43_ST206	1	86.94	2.66	17.02	4690019	1412	3321.54	39779	300	0	0	6618	186	3605	380	1342	796	False
ERR7168329_Escherichia_coli-SC4_ST10	1	97.24	5.5	64.44	5201567	1067	4874.95	77410	301	0	0	14974	101	7636	198	1944	462	True
ERR7168329_Escherichia_coli-SC89_ST542	2	87.27	2.71	16.67	4410937	1310	3367.13	46130	304	0	0	7382	171	3892	340	1344	725	False
ERR7168330_Escherichia_coli-SC4_ST10	1	99.09	0.72	23.08	5015257	305	16443.5	339966	308	0	0	102141	17	49074	31	11523	70	True
ERR7168331_Escherichia_coli-SC16_ST38	2	95.71	5.2	58.11	5355734	1175	4558.07	63512	301	0	0	10583	145	5895	281	2005	580	True
ERR7168331_Escherichia_coli-SC4_ST10	1	98.58	10.53	69.74	5668207	1661	3412.53	47971	301	0	0	7617	210	4391	403	1477	826	False
ERR7168331_Escherichia_coli-SC94_ST757	2	84.47	3.62	18.75	4346278	1331	3265.42	42103	300	0	0	6375	187	3490	370	1373	769	False
ERR7168332_Escherichia_coli-SC121_ST452	1	97.34	4.27	8.51	5789968	727	7964.19	304411	301	0	0	89701	21	44480	38	3022	148	True
ERR7168332_Escherichia_coli-SC215_ST195	2	89.79	4.45	9.8	4614777	1001	4610.17	63252	333	0	0	10439	108	5254	233	1892	531	False
ERR7168332_Escherichia_coli-SC22_ST398	1	94.93	4.96	32.26	5193214	914	5681.85	126399	333	0	0	15435	81	7647	173	2311	426	True
ERR7168332_Escherichia_coli-SC43_ST206	1	90.66	5.49	7.14	4913458	1113	4414.61	68640	333	0	0	8931	142	5037	291	1905	604	True
ERR7168332_Escherichia_coli-SC4_ST10	1	98.73	4.62	38.98	5430084	608	8931.06	282016	301	0	0	119225	17	39140	31	3340	156	True
ERR7168332_Escherichia_coli-SC74_ST540	2	92.75	4.15	26	4851367	999	4856.22	79550	333	0	0	11764	111	5814	228	1967	520	True
ERR7168333_Escherichia_coli-SC117_ST226	1	98.42	1.44	30	4767876	412	11572.5	193090	305	0	0	47217	28	25531	55	6160	127	True
ERR7168333_Escherichia_coli-SC22_ST398	1	97.31	2.7	41.86	4925780	589	8362.95	129762	349	0	0	30460	48	17134	90	4306	207	True
ERR7168333_Escherichia_coli-SC46_ST746	1	94.06	2.7	39.02	4639720	835	5556.55	67116	343	0	0	14986	88	8044	173	2224	393	True
ERR7168334_Escherichia_coli-SC117_ST226	1	97.82	4.98	74.42	4982677	985	5058.56	110313	301	0	0	26239	52	9223	118	1809	368	True
ERR7168334_Escherichia_coli-SC121_ST452	1	98.75	2.77	41.46	5463782	469	11649.9	367685	394	0	0	87074	18	43840	34	6588	86	True
ERR7168334_Escherichia_coli-SC169_ST361	2	97.97	3.06	68.42	4862268	622	7817.15	121198	301	0	0	36679	34	15598	73	3351	203	True
ERR7168334_Escherichia_coli-SC17_ST58	1	99.35	1.79	67.74	5245184	679	7724.87	237280	354	0	0	31236	45	16658	92	3260	235	True
ERR7168334_Escherichia_coli-SC215_ST195	1	97.38	4.32	70	4831672	836	5779.51	108610	301	0	0	19636	67	10784	131	2537	317	True
ERR7168334_Escherichia_coli-SC22_ST398	1	99.36	5.3	71.03	5526765	1062	5204.11	154984	301	0	0	25805	51	9581	118	2033	374	True
ERR7168334_Escherichia_coli-SC232_ST181	1	98.75	4.53	78.64	4918930	1017	4836.71	123124	301	0	0	18777	67	8710	141	1898	386	True
ERR7168334_Escherichia_coli-SC25_ST517	1	98.86	1.33	66.67	5284681	527	10027.9	329927	351	0	0	119656	14	41126	30	4142	109	True
ERR7168334_Escherichia_coli-SC43_ST206	1	98.6	3.36	67.24	5197905	881	5900.01	145464	304	0	0	30003	47	11857	105	2369	297	True
ERR7168334_Escherichia_coli-SC46_ST746	1	99.09	10.56	83.42	5503741	1705	3228	60389	300	0	0	10327	130	4745	289	1105	789	False
ERR7168334_Escherichia_coli-SC4_ST10	1	99.24	2.07	70.59	5207154	547	9519.48	560074	316	0	0	148138	9	48785	21	3604	95	True
ERR7168334_Escherichia_coli-SC5_ST95	2	96.55	3.96	58.93	4669473	943	4951.72	74973	324	0	0	11220	111	6648	221	2010	467	True
ERR7168334_Escherichia_coli-SC74_ST540	1	98.57	3.09	73.58	5161403	758	6809.24	122189	301	0	0	28669	48	13499	102	2756	262	True
ERR7168334_Escherichia_coli-SC75_ST940	1	97.97	2.08	72.97	4904685	691	7097.95	150970	310	0	0	25030	50	11446	106	2996	270	True
ERR7168334_Escherichia_coli-SC89_ST542	1	98.48	6.7	76.38	5127682	1087	4717.28	114592	301	0	0	20189	64	7826	147	1803	423	True
ERR7168335_Escherichia_coli-SC25_ST517	1	95.99	3.03	31.82	4692230	843	5566.11	96043	307	0	0	13244	91	7093	188	2412	409	True
ERR7168335_Escherichia_coli-SC43_ST206	1	93.51	1.78	6.06	4618644	917	5036.69	69744	312	0	0	13238	97	6922	194	2067	445	True
ERR7168335_Escherichia_coli-SC46_ST746	1	94.36	3.14	33.33	4677643	906	5162.96	57809	307	0	0	13045	100	7012	198	2199	439	True
ERR7168335_Escherichia_coli-SC4_ST10	1	97.33	1.49	28.57	4768688	566	8425.24	155178	329	0	0	36773	37	15963	77	3683	194	True
ERR7168335_Escherichia_coli-SC90_ST685	2	85.51	2.65	15.79	4274598	1230	3475.28	39643	301	0	0	7036	173	3816	339	1475	696	False
ERR7168335_Escherichia_coli-SC94_ST757	1	97.7	0.88	4.76	4850732	493	9839.21	134321	305	0	0	44737	35	25032	64	4804	151	True
ERR7168336_Escherichia_coli-SC4_ST10	1	98.8	3.68	71.88	5344927	550	9718.05	356376	302	0	0	46805	25	21047	59	4597	156	True
ERR7168337_Escherichia_coli-SC46_ST746	2	88.65	2.25	3.7	4524352	1110	4075.99	86625	305	0	0	9292	116	4873	248	1595	568	False
ERR7168337_Escherichia_coli-SC4_ST10	1	97.39	1.35	40.91	5105156	530	9632.37	290603	305	0	0	55711	24	25058	53	4101	145	True
ERR7168337_Escherichia_coli-SC6_ST69	1	99.33	2.11	40	5513126	387	14245.8	288821	303	0	0	97846	18	46524	34	7790	89	True
ERR7168338_Escherichia_coli-SC22_ST398	1	92.46	1.98	9.09	4437391	924	4802.37	70172	323	0	0	11548	100	5360	211	2001	476	True
ERR7168338_Escherichia_coli-SC46_ST746	2	89.36	1.61	5.88	4222478	1029	4103.48	52984	319	0	0	8214	142	4625	276	1762	565	False
ERR7168338_Escherichia_coli-SC74_ST540	1	91.82	1.61	3.85	4490485	697	6442.59	143368	354	0	0	22582	47	9622	107	2415	299	True
ERR7168338_Escherichia_coli-SC90_ST685	2	90.09	1.77	19.35	4314982	946	4561.29	50540	354	0	0	11173	108	5318	219	1884	487	True
ERR7168339_Escherichia_coli-SC53_ST448	1	99.23	0.63	0	5150328	297	17341.2	338702	301	0	0	82354	19	43478	37	9594	80	True
ERR7168340_Escherichia_coli-SC117_ST226	1	99.5	1.82	78.12	4892376	412	11874.7	277796	331	0	0	74998	19	45645	35	8356	77	True
ERR7168340_Escherichia_coli-SC12_ST410	1	98.14	1.97	57.58	5049514	674	7491.86	130420	326	0	0	22404	54	11506	117	3342	272	True
ERR7168340_Escherichia_coli-SC169_ST361	1	98.14	2.47	78.79	4804507	491	9785.15	175173	301	0	0	68167	24	28390	47	4344	128	True
ERR7168340_Escherichia_coli-SC17_ST58	1	97.24	2.79	54.39	4964305	891	5571.61	125016	311	0	0	14516	93	7004	189	2411	422	True
ERR7168340_Escherichia_coli-SC22_ST398	1	97.86	14.52	81.63	5504435	1853	2970.55	54694	300	0	0	8829	173	3784	371	1098	895	False
ERR7168340_Escherichia_coli-SC46_ST746	1	98.85	2.75	69.57	5107151	685	7455.69	124675	301	0	0	34453	43	18555	84	3342	216	True
ERR7168340_Escherichia_coli-SC4_ST10	1	99.56	2.26	77.14	5327245	497	10718.8	636796	396	0	0	147662	10	50398	20	4988	84	True
ERR7168340_Escherichia_coli-SC74_ST540	1	98.76	1.97	64.29	4992729	540	9245.79	219946	302	0	0	41834	28	23711	59	4178	152	True
ERR7168340_Escherichia_coli-SC75_ST940	1	95.23	4.77	67.02	4653123	1279	3638.09	43958	301	0	0	7881	167	4157	334	1535	684	True
ERR7168340_Escherichia_coli-SC89_ST542	1	98.96	2.04	68.57	4931682	437	11285.3	592049	305	0	0	110768	10	50401	23	5934	65	True
ERR7168341_Escherichia_coli-SC17_ST58	1	99.28	1.87	70.83	5210855	481	10833.4	330423	357	0	0	97912	16	40990	32	6205	97	True
ERR7168341_Escherichia_coli-SC25_ST517	1	95.88	4.58	70.73	5128618	1403	3655.47	41466	301	0	0	7412	196	4336	376	1542	747	True
ERR7168341_Escherichia_coli-SC46_ST746	1	95.01	2.76	36.11	4844458	822	5893.5	100897	394	0	0	16921	76	8592	158	2364	376	True
ERR7168341_Escherichia_coli-SC4_ST10	1	99.1	3.13	73.91	5175834	757	6837.3	152796	304	0	0	33898	45	14955	90	3120	238	True
ERR7168341_Escherichia_coli-SC75_ST940	1	93.92	6.6	58.65	4948665	1767	2800.6	29723	302	0	0	5292	268	2941	518	1188	1033	True
ERR7168342_Escherichia_coli-SC133_ST1434	1	96.14	2.16	16.67	4812728	565	8518.1	243185	395	0	0	52994	22	31942	45	3179	147	True
ERR7168342_Escherichia_coli-SC22_ST398	1	89.34	4.14	26.42	4641656	1321	3513.74	38845	301	0	0	7153	178	3948	355	1415	748	False
ERR7168342_Escherichia_coli-SC46_ST746	1	91.82	3.98	22.45	4481713	1108	4044.87	65916	353	0	0	9452	121	4698	253	1574	583	True
ERR7168342_Escherichia_coli-SC4_ST10	1	95.47	2.36	58.14	4866105	753	6462.29	169626	305	0	0	24551	47	10323	108	2527	293	True
ERR7168342_Escherichia_coli-SC74_ST540	1	97.81	2.15	28.57	5046890	649	7776.41	142289	395	0	0	33698	44	17647	86	3102	234	True
ERR7168343_Escherichia_coli-SC175_ST1136	2	99.52	2.36	39.29	5482685	540	10153.1	181619	304	0	0	51529	37	28265	67	5952	152	True
ERR7168343_Escherichia_coli-SC42_ST678	2	89.92	2.69	8.89	4899493	1596	3069.86	49521	303	0	0	5654	237	3167	470	1293	941	False
ERR7168343_Escherichia_coli-SC4_ST10	1	99.3	1.55	44	5529945	725	7627.51	168547	301	0	0	27623	53	14119	108	3352	258	True
ERR7168344_Escherichia_coli-SC25_ST517	1	99.43	1.21	0	4911542	313	15691.8	183903	307	0	0	68308	23	43191	40	10436	80	True
ERR7168345_Escherichia_coli-SC78_ST224	1	97.32	0.77	25	4999752	175	28570	558300	306	0	0	230764	7	94701	13	28595	29	True
ERR7168346_Escherichia_coli-SC128_ST1324	1	97.52	1.85	41.94	4772289	582	8199.81	108778	301	0	0	24102	56	14487	108	3684	237	True
ERR7168346_Escherichia_coli-SC17_ST58	1	99.56	1.42	37.5	5266975	400	13167.4	313656	395	0	0	119041	14	61365	26	7171	73	True
ERR7168346_Escherichia_coli-SC22_ST398	1	98.66	11.09	76.21	5559575	1605	3463.91	79276	301	0	0	10574	126	4886	280	1303	718	False
ERR7168346_Escherichia_coli-SC232_ST181	1	98.06	1.11	55.56	4597642	423	10869.1	143090	372	0	0	47563	30	29134	54	5408	125	True
ERR7168346_Escherichia_coli-SC28_ST101	1	99.37	2.27	64.29	5075085	576	8810.91	161373	306	0	0	33841	47	19258	84	4502	181	True
ERR7168346_Escherichia_coli-SC293_ST8393	2	99.33	1.11	0	4660278	421	11069.5	111780	394	0	0	31781	41	19709	77	5603	157	True
ERR7168346_Escherichia_coli-SC46_ST746	1	98.11	4.63	69.77	5188812	1123	4620.49	90930	301	0	0	15383	94	7363	187	1832	465	True
ERR7168346_Escherichia_coli-SC4_ST10	1	98.89	2.39	68.57	5017105	475	10562.3	300674	305	0	0	154436	12	70613	22	5266	77	True
ERR7168346_Escherichia_coli-SC74_ST540	1	97.67	2.6	36.36	4977217	502	9914.77	216546	394	0	0	48776	32	22439	61	4371	168	True
ERR7168346_Escherichia_coli-SC75_ST940	1	98.82	0.61	44.44	5076481	415	12232.5	409919	394	0	0	143725	12	51746	26	5960	71	True
ERR7168346_Escherichia_coli-SC96_ST4038	1	98.22	1.35	70.73	4905751	620	7912.5	112934	301	0	0	24791	62	13815	117	3514	244	True
ERR7168346_Escherichia_coli-SC99_ST1727	1	98.37	3.35	62.32	4895691	939	5213.73	61173	301	0	0	14259	104	7669	196	2275	423	True
ERR7168348_Escherichia_coli-SC22_ST398	1	95.95	3.8	46.94	4639957	896	5178.52	57049	306	0	0	12179	106	7327	203	2240	430	True
ERR7168348_Escherichia_coli-SC46_ST746	2	90.29	2.42	15.38	4251014	949	4479.47	42424	312	0	0	10233	124	5568	235	1759	503	True
ERR7168348_Escherichia_coli-SC74_ST540	2	90.46	2.31	18.42	4365879	909	4802.95	77069	332	0	0	14085	91	6383	185	1840	451	True
ERR7168348_Escherichia_coli-SC90_ST685	1	99.12	2.76	51.72	4705541	473	9948.29	173547	313	0	0	75096	23	33018	41	5439	106	True
ERR7168349_Escherichia_coli-SC4_ST10	1	97.97	0.52	0	4949093	306	16173.5	266767	344	0	0	58446	23	35872	44	10433	93	True
ERR7168350_Escherichia_coli-SC17_ST58	1	98.95	2.1	60	4700741	360	13057.6	229872	325	0	0	52727	27	31548	51	7562	109	True
ERR7168350_Escherichia_coli-SC22_ST398	1	99.26	0.81	18.18	4684229	242	19356.3	273311	311	0	0	85144	16	49261	31	17321	62	True
ERR7168350_Escherichia_coli-SC73_ST156	2	95.68	1.77	6.9	4330574	681	6359.14	108737	330	0	0	14020	74	7802	155	2809	333	True
ERR7168351_Escherichia_coli-SC43_ST206	2	83.72	2.5	0	4256099	1176	3619.13	57679	300	0	0	7116	164	3787	329	1570	678	False
ERR7168351_Escherichia_coli-SC46_ST746	2	85.56	3.23	5.13	4424770	1126	3929.64	39939	302	0	0	8066	149	4306	299	1667	621	False
ERR7168351_Escherichia_coli-SC4_ST10	1	89.16	2.62	3.33	4284964	978	4381.35	119387	304	0	0	10870	85	5230	204	1713	489	False
ERR7168351_Escherichia_coli-SC80_ST7077	2	84.17	1.96	6.25	4074928	1141	3571.37	63608	302	0	0	7079	147	3672	309	1553	649	False
ERR7168351_Escherichia_coli-SC89_ST542	2	86.79	3.15	5.56	4104006	1096	3744.53	60530	302	0	0	7600	153	3974	304	1580	629	False
ERR7168352_Escherichia_coli-SC133_ST1434	1	98.48	2.15	34.62	4858562	549	8849.84	196544	304	0	0	39096	39	20763	73	3965	174	True
ERR7168352_Escherichia_coli-SC17_ST58	1	98.06	3.1	47.62	5036796	776	6490.72	81472	302	0	0	18602	77	10578	146	2845	321	True
ERR7168352_Escherichia_coli-SC22_ST398	1	99.12	2.34	42.86	5177754	558	9279.13	349114	394	0	0	76161	17	41312	34	3769	121	True
ERR7168352_Escherichia_coli-SC24_ST443	1	98.38	3.69	52.63	4849106	700	6927.29	93259	300	0	0	19548	73	12035	137	3387	275	True
ERR7168352_Escherichia_coli-SC25_ST517	1	98.18	1.7	14.29	4874041	487	10008.3	279489	319	0	0	37942	30	24413	63	4888	149	True
ERR7168352_Escherichia_coli-SC28_ST101	1	97.55	1.36	23.53	4814859	618	7791.03	105073	357	0	0	24278	63	12206	116	3484	255	True
ERR7168352_Escherichia_coli-SC4_ST10	1	98.71	3.45	71.7	5102010	602	8475.1	354197	301	0	0	61008	24	26057	50	3484	160	True
ERR7168352_Escherichia_coli-SC6_ST69	1	98.58	1.18	20	4958163	504	9837.62	191941	394	0	0	35347	37	18944	74	5047	168	True
ERR7168352_Escherichia_coli-SC75_ST940	1	97.26	5.22	62.69	4805608	894	5375.4	66651	305	0	0	14301	94	7687	187	2246	407	True
ERR7168352_Escherichia_coli-SC96_ST4038	1	97.49	2.04	43.33	4731561	634	7463.03	133718	336	0	0	21770	58	12009	117	3225	263	True
ERR7168353_Escherichia_coli-SC22_ST398	1	99.34	7.58	66.96	5447488	843	6462.03	157200	301	0	0	27728	54	11603	119	2812	308	True
ERR7168353_Escherichia_coli-SC25_ST517	1	99.17	7.06	78.7	5539138	748	7405.26	217551	307	0	0	43617	33	21176	68	3429	204	True
ERR7168353_Escherichia_coli-SC37_ST504	1	98.04	2.92	56.67	5529155	599	9230.64	199324	309	0	0	72713	27	34889	48	3955	143	True
ERR7168353_Escherichia_coli-SC4_ST10	1	99.16	3.36	59.09	5248343	560	9372.04	177673	396	0	0	55805	27	26639	54	4071	154	True
ERR7168353_Escherichia_coli-SC69_ST349	1	99.05	3.9	57.45	5449777	479	11377.4	358081	396	0	0	136640	13	56407	26	5225	83	True
ERR7168354_Escherichia_coli-SC22_ST398	1	96.79	3.53	70.24	4957830	769	6447.11	111722	302	0	0	18861	82	9856	157	3046	327	True
ERR7168354_Escherichia_coli-SC232_ST181	1	98.33	1.28	62.96	4690535	479	9792.35	142506	316	0	0	35012	42	20614	78	4672	164	True
ERR7168354_Escherichia_coli-SC46_ST746	1	95.97	2.71	50.6	4688673	953	4919.91	76960	301	0	0	12762	102	6318	204	2096	459	True
ERR7168354_Escherichia_coli-SC4_ST10	1	96.59	1.41	35.48	4695029	544	8630.57	118831	328	0	0	23128	56	13450	111	4538	223	True
ERR7168354_Escherichia_coli-SC74_ST540	1	97.8	1.96	50	4859022	529	9185.3	157106	316	0	0	35536	39	19396	76	3985	185	True
ERR7168354_Escherichia_coli-SC77_ST409	1	99.29	1.85	27.59	5053983	586	8624.54	184065	300	0	0	28278	52	16904	98	4243	204	True
ERR7168354_Escherichia_coli-SC90_ST685	1	97.96	2.94	42.11	4848531	714	6790.66	78470	301	0	0	19672	75	11443	139	3188	291	True
ERR7168355_Escherichia_coli-SC121_ST452	1	96.39	3.22	52.27	4755707	854	5568.74	74664	315	0	0	15770	81	7848	164	2147	388	True
ERR7168355_Escherichia_coli-SC22_ST398	1	83.4	3.08	8.11	3882473	1121	3463.4	45808	337	0	0	6469	158	3580	322	1493	657	False
ERR7168355_Escherichia_coli-SC90_ST685	1	97.41	0.52	0	4486192	330	13594.5	203057	314	0	0	47019	29	29525	53	8704	111	True
ERR7168357_Escherichia_coli-SC24_ST443	1	97.47	0.79	5.26	4787201	367	13044.1	165989	305	0	0	39044	34	25667	64	6799	137	True
ERR7168358_Escherichia_coli-SC22_ST398	1	97.63	4.41	69.23	5387920	994	5420.44	93658	301	0	0	15840	94	8389	186	2266	430	True
ERR7168358_Escherichia_coli-SC232_ST181	1	98.06	2.75	61.54	4863084	650	7481.67	117620	300	0	0	28801	49	13982	96	3630	232	True
ERR7168358_Escherichia_coli-SC25_ST517	1	99.3	1.73	45.45	5240619	460	11392.6	331615	307	0	0	85241	19	45627	35	5677	96	True
ERR7168358_Escherichia_coli-SC46_ST746	1	96.16	4.17	53.73	5028666	949	5298.91	75505	300	0	0	13260	107	7379	209	2240	449	True
ERR7168358_Escherichia_coli-SC4_ST10	1	97.8	1.05	42.11	5033895	616	8171.91	340971	344	0	0	34709	34	18754	73	3312	209	True
ERR7168358_Escherichia_coli-SC74_ST540	1	99.56	2.77	57.58	5246804	575	9124.88	224063	331	0	0	42980	29	23133	62	3510	172	True
ERR7168358_Escherichia_coli-SC75_ST940	1	92.26	3.06	35.29	4771761	1377	3465.33	54246	302	0	0	6143	211	3514	412	1482	815	True
ERR7168358_Escherichia_coli-SC89_ST542	1	93.04	2.5	31.25	4572175	880	5195.65	64322	384	0	0	12181	101	7116	201	2158	432	True
ERR7168358_Escherichia_coli-SC90_ST685	1	97.03	4.39	51.92	5037784	1037	4858.04	76366	301	0	0	13000	111	6619	219	2133	480	True
ERR7168359_Escherichia_coli-SC246_ST1163	1	95.63	2.16	43.9	5086956	509	9994.02	360521	301	0	0	141643	11	67209	22	3689	93	True
ERR7168359_Escherichia_coli-SC4_ST10	1	95.12	3.77	21.95	5003550	1009	4958.92	62366	395	0	0	9649	139	5803	269	2116	545	True
ERR7168360_Escherichia_coli-SC117_ST226	1	98.63	2.68	37.5	4719637	664	7107.89	137364	301	0	0	20366	63	12389	123	2963	264	True
ERR7168360_Escherichia_coli-SC133_ST1434	2	96.66	2.62	17.86	4575858	660	6933.12	164737	315	0	0	23347	46	10554	104	2622	281	True
ERR7168360_Escherichia_coli-SC19_ST33	1	94.82	2.01	17.86	4367977	787	5550.16	218613	394	0	0	12712	82	6743	177	2290	394	True
ERR7168360_Escherichia_coli-SC22_ST398	1	99.17	6.09	74.77	5309620	863	6152.51	173642	300	0	0	25318	49	13625	105	2694	277	True
ERR7168360_Escherichia_coli-SC232_ST181	1	98.67	1.73	45.45	4609364	379	12161.9	156611	394	0	0	57313	26	32614	46	6791	105	True
ERR7168360_Escherichia_coli-SC25_ST517	1	99.33	2.38	67.39	5045634	555	9091.23	251087	301	0	0	53748	25	26073	52	5724	138	True
ERR7168360_Escherichia_coli-SC335_STnew_alleles	2	97.13	2.16	17.86	4411459	683	6458.94	159741	317	0	0	14750	83	8575	160	2829	327	True
ERR7168360_Escherichia_coli-SC34_ST641	1	97.75	3.23	53.49	4817639	923	5219.54	72232	303	0	0	12201	110	7442	210	2234	442	True
ERR7168360_Escherichia_coli-SC4_ST10	1	99.01	1.69	70.97	4939662	548	9013.98	205374	301	0	0	56416	25	27387	50	4410	141	True
ERR7168360_Escherichia_coli-SC74_ST540	1	99.35	2.66	39.29	4882099	408	11965.9	364051	352	0	0	72048	19	30929	41	5717	107	True
ERR7168360_Escherichia_coli-SC77_ST409	2	97.59	3.28	34.15	4640400	821	5652.13	57746	301	0	0	12264	114	7611	210	2522	415	True
ERR7168360_Escherichia_coli-SC90_ST685	1	98.6	3.87	59.38	4936398	705	7001.98	132919	301	0	0	25868	53	13490	104	3071	247	True
ERR7168361_Escherichia_coli-SC121_ST452	1	97.99	4.63	52	5854535	883	6630.28	237822	300	0	0	68302	28	30013	55	2471	225	True
ERR7168361_Escherichia_coli-SC17_ST58	1	99.05	2.27	29.55	5518419	773	7138.96	159373	395	0	0	32449	46	17136	93	2644	260	True
ERR7168361_Escherichia_coli-SC28_ST101	1	98.89	3.33	52.63	5538205	993	5577.25	116206	301	0	0	22621	66	9975	138	2198	382	True
ERR7168361_Escherichia_coli-SC46_ST746	1	99.3	11.02	67.28	5984347	1761	3398.27	44253	300	0	0	9242	173	4606	357	1315	824	False
ERR7168361_Escherichia_coli-SC4_ST10	1	98.54	3.29	31.82	5551286	755	7352.7	151687	306	0	0	51612	33	19126	69	2847	229	True
ERR7168361_Escherichia_coli-SC75_ST940	1	99.05	5.16	69.57	5587541	1202	4648.54	106367	301	0	0	21213	70	7887	157	1714	464	True
ERR7168362_Escherichia_coli-SC121_ST452	2	98.03	3.27	34.62	5199015	972	5348.78	97827	301	0	0	13593	96	7182	199	2229	454	True
ERR7168362_Escherichia_coli-SC22_ST398	1	99.34	7.94	73.53	5591458	1333	4194.64	95853	300	0	0	13861	105	6834	217	1675	549	True
ERR7168362_Escherichia_coli-SC37_ST504	1	98.03	2.64	45.65	5633101	587	9596.42	155010	301	0	0	51833	32	27701	61	5209	148	True
ERR7168362_Escherichia_coli-SC46_ST746	1	98.32	5.9	64.21	5513472	1087	5072.19	104048	302	0	0	14587	99	7451	204	2121	473	True
ERR7168362_Escherichia_coli-SC4_ST10	1	98.93	8.19	71.43	5613465	1260	4455.13	132285	301	0	0	17566	85	6991	184	1726	507	True
ERR7168363_Escherichia_coli-SC4_ST10	1	62.59	1.97	4.55	2905200	1264	2298.42	29742	395	0	0	3779	206	2107	410	976	813	False
ERR7168364_Escherichia_coli-SC121_ST452	1	96.82	2.82	31.43	5102662	525	9719.36	256682	300	0	0	74216	20	30711	42	4007	127	True
ERR7168364_Escherichia_coli-SC4_ST10	1	96.99	2.02	53.12	4906905	431	11384.9	309358	394	0	0	125694	13	37709	27	5956	90	True
ERR7168365_Escherichia_coli-SC16_ST38	1	98.95	2.17	20	5914471	533	11096.6	458505	358	0	0	121101	16	48921	31	4997	109	True
ERR7168365_Escherichia_coli-SC17_ST58	1	98.88	6.25	52.87	5543996	1054	5259.96	100357	301	0	0	15177	90	8194	188	2160	445	True
ERR7168365_Escherichia_coli-SC22_ST398	1	97.6	3.65	34.15	5392691	803	6715.68	164070	317	0	0	28620	46	12136	106	2712	305	True
ERR7168365_Escherichia_coli-SC28_ST101	1	99.28	3.72	57.78	5482307	906	6051.11	177939	301	0	0	29421	46	12444	102	2486	299	True
ERR7168365_Escherichia_coli-SC2_ST131	1	97.94	2.83	13.33	5395907	716	7536.18	172529	300	0	0	30047	41	12875	95	3103	268	True
ERR7168365_Escherichia_coli-SC44_ST200	2	92.67	4.26	16.67	4963114	1274	3895.69	52014	303	0	0	7911	171	4509	337	1612	696	True
ERR7168365_Escherichia_coli-SC4_ST10	1	98.41	3.49	46.15	5362365	652	8224.49	169093	300	0	0	42821	31	16649	69	3391	213	True
ERR7168365_Escherichia_coli-SC96_ST4038	2	96.65	3.07	37.21	5041927	1005	5016.84	58894	302	0	0	12052	116	6870	226	2167	483	True
ERR7168366_Escherichia_coli-SC4_ST10	1	98.34	1.37	36.84	5031012	442	11382.4	186651	302	0	0	49588	31	33022	56	5224	128	True
ERR7168366_Escherichia_coli-SC77_ST409	1	99.13	1.97	8	5017383	426	11777.9	176876	305	0	0	60636	26	29271	49	6143	121	True
ERR7168367_Escherichia_coli-SC147_ST2178	1	98.62	3.58	72.94	4778194	635	7524.71	140245	300	0	0	28574	45	16353	89	3599	199	True
ERR7168367_Escherichia_coli-SC17_ST58	1	98.09	3.13	53.12	4851055	520	9328.95	166372	339	0	0	30228	43	16474	87	4934	188	True
ERR7168367_Escherichia_coli-SC22_ST398	1	98.17	2.14	43.9	4971747	488	10188	267955	301	0	0	65075	24	26473	48	6381	119	True
ERR7168367_Escherichia_coli-SC25_ST517	1	97.98	1.93	55.32	4906762	614	7991.47	113498	301	0	0	23869	59	14935	110	4007	232	True
ERR7168367_Escherichia_coli-SC28_ST101	1	98.76	3.36	61.67	4853927	674	7201.67	129095	302	0	0	25270	62	13928	112	3489	243	True
ERR7168367_Escherichia_coli-SC99_ST1727	1	99.54	3.15	63.79	4890341	452	10819.3	339423	300	0	0	69559	20	41286	39	7251	95	True
ERR7168368_Escherichia_coli-SC121_ST452	1	99.52	2.76	52.94	5420317	549	9873.07	192443	311	0	0	41297	35	22206	72	4668	172	True
ERR7168368_Escherichia_coli-SC17_ST58	1	98.55	1.21	11.76	5303457	429	12362.4	248078	312	0	0	77014	22	41079	41	7204	101	True
ERR7168369_Escherichia_coli-SC42_ST678	2	97.38	1.24	18.18	5070285	952	5325.93	65539	302	0	0	13131	102	6914	206	2241	460	True
ERR7168369_Escherichia_coli-SC4_ST10	1	98.87	2.18	63.64	5420116	533	10169.1	178046	302	0	0	61969	27	32767	50	4943	138	True
ERR7168369_Escherichia_coli-SC51_ST93	1	98.21	1.65	25	5337626	700	7625.18	144922	302	0	0	33113	44	14111	94	3112	258	True
ERR7168370_Escherichia_coli-SC201_ST543	1	98.87	3.01	69.57	5228259	601	8699.27	122403	300	0	0	31161	48	17803	92	4875	198	True
ERR7168370_Escherichia_coli-SC42_ST678	2	84.18	4.5	8.11	4279503	1789	2392.12	64846	300	0	0	3797	298	2265	588	1030	1141	False
ERR7168370_Escherichia_coli-SC87_ST937	2	90.05	3.75	3.33	4272230	1354	3155.27	29883	373	0	0	5634	222	3283	421	1362	813	True
ERR7168371_Escherichia_coli-SC22_ST398	1	85.19	2.9	4.88	4023331	1347	2986.88	36964	306	0	0	5792	190	3069	376	1250	790	False
ERR7168371_Escherichia_coli-SC43_ST206	2	82.37	1.77	7.69	3986870	1332	2993.15	42277	314	0	0	5769	192	3180	383	1205	782	False
ERR7168371_Escherichia_coli-SC46_ST746	2	85.28	2.32	0	4099071	1229	3335.29	48925	300	0	0	6766	161	3689	330	1318	689	False
ERR7168371_Escherichia_coli-SC4_ST10	1	86.43	1.56	18.52	4236880	1061	3993.29	56838	331	0	0	9107	127	4470	264	1555	587	False
ERR7168372_Escherichia_coli-SC16_ST38	1	98.27	3.56	62.22	5242128	667	7859.26	146309	305	0	0	33430	43	15758	89	3775	216	True
ERR7168372_Escherichia_coli-SC17_ST58	1	99.42	5.46	76.92	5463659	767	7123.41	223848	302	0	0	43699	34	16147	72	3200	222	True
ERR7168372_Escherichia_coli-SC22_ST398	1	97.78	12.81	84.62	5378996	1545	3481.55	55007	301	0	0	10399	142	4917	290	1316	701	False
ERR7168372_Escherichia_coli-SC4_ST10	1	99.08	3.54	79.17	5335040	662	8058.97	361921	300	0	0	47302	27	25064	57	3383	173	True
ERR7168372_Escherichia_coli-SC51_ST93	1	99.52	1.55	50	5379730	590	9118.19	243180	301	0	0	58035	24	26139	52	4246	155	True
ERR7168372_Escherichia_coli-SC67_ST381	2	95.13	3.96	37.7	4780268	1279	3737.5	32160	304	0	0	7304	175	4153	349	1626	711	True
ERR7168372_Escherichia_coli-SC73_ST156	1	98.79	3.45	60	5131595	738	6953.38	125450	303	0	0	27699	53	12731	110	3604	256	True
ERR7168373_Escherichia_coli-SC121_ST452	2	90.51	2.16	17.65	4088900	843	4850.42	60785	394	0	0	11196	98	5508	204	2067	437	True
ERR7168373_Escherichia_coli-SC4_ST10	1	91.59	1.37	17.86	4199860	917	4580	72212	313	0	0	10314	109	5185	225	1852	495	True
ERR7168373_Escherichia_coli-SC74_ST540	1	99.5	1.06	6.67	4829198	206	23442.7	297187	317	0	0	155713	13	86016	21	19927	44	True
ERR7168375_Escherichia_coli-SC117_ST226	1	96.69	2.49	69.09	4848575	841	5765.25	69575	300	0	0	17705	79	9370	151	2458	347	True
ERR7168375_Escherichia_coli-SC17_ST58	1	96.61	2.9	51.28	4859113	741	6557.51	135909	395	0	0	17515	82	8634	164	3041	343	True
ERR7168375_Escherichia_coli-SC215_ST195	1	96.73	4.83	75	4743512	1011	4691.9	61744	300	0	0	13069	102	7136	201	1999	443	True
ERR7168375_Escherichia_coli-SC225_ST6071	2	95.02	2.76	46.15	4663674	761	6128.35	77465	300	0	0	19181	80	9664	147	2694	319	True
ERR7168375_Escherichia_coli-SC22_ST398	1	98.5	11.28	78.87	5335071	1362	3917.09	86941	300	0	0	12866	104	5907	233	1481	586	False
ERR7168375_Escherichia_coli-SC232_ST181	2	96.13	5.1	64.84	4715302	1027	4591.34	59243	300	0	0	13108	103	6649	203	1944	453	True
ERR7168375_Escherichia_coli-SC24_ST443	1	98.97	1.96	59.38	4857782	617	7873.23	143964	308	0	0	22940	55	13079	111	3734	249	True
ERR7168375_Escherichia_coli-SC25_ST517	1	98.4	1.54	31.58	4825083	492	9807.08	184318	394	0	0	34761	36	19740	73	4621	168	True
ERR7168375_Escherichia_coli-SC266_ST1638	2	97.79	1.09	25	4543542	497	9141.94	139457	300	0	0	37427	35	18093	70	3940	169	True
ERR7168375_Escherichia_coli-SC28_ST101	1	98.61	0.59	25	4855221	530	9160.79	145873	300	0	0	35637	35	19614	71	4202	173	True
ERR7168375_Escherichia_coli-SC43_ST206	1	98.23	1.23	57.89	4944288	526	9399.79	165238	305	0	0	40591	33	20982	69	4544	159	True
ERR7168375_Escherichia_coli-SC46_ST746	1	99.25	2.52	64.71	5068554	504	10056.6	254444	394	0	0	71556	22	35291	42	4735	113	True
ERR7168375_Escherichia_coli-SC4_ST10	1	98.77	3.87	85.14	5047511	668	7556.15	289876	301	0	0	45979	26	23151	58	3389	166	True
ERR7168375_Escherichia_coli-SC74_ST540	1	95.26	2.61	42.86	4837500	902	5363.08	80881	300	0	0	14030	96	7650	188	2219	412	True
ERR7168375_Escherichia_coli-SC75_ST940	1	96	2.25	41.46	4776563	835	5720.43	65473	300	0	0	14577	89	7977	177	2519	386	True
ERR7168375_Escherichia_coli-SC89_ST542	1	97.9	1.37	30.43	4739671	505	9385.49	139862	395	0	0	37435	38	21131	71	4648	162	True
ERR7168376_Escherichia_coli-SC17_ST58	1	98.95	2.31	59.26	5017339	614	8171.56	120521	310	0	0	24583	55	14785	109	3906	240	True
ERR7168376_Escherichia_coli-SC25_ST517	1	99.48	0.65	57.14	4965713	394	12603.3	242425	301	0	0	63057	19	32540	40	5966	104	True
ERR7168376_Escherichia_coli-SC4_ST10	1	98.56	3.33	72.73	5077009	620	8188.72	136948	304	0	0	38027	37	21429	73	4037	167	True
ERR7168376_Escherichia_coli-SC73_ST156	1	99.52	2.28	55.56	5027543	565	8898.31	119341	304	0	0	36360	42	19318	80	4032	187	True
ERR7168376_Escherichia_coli-SC99_ST1727	1	99.1	1	25	4880459	500	9760.92	161716	302	0	0	36138	39	19320	77	4181	180	True
ERR7168378_Escherichia_coli-SC43_ST206	2	79.22	1.79	0	3909522	1352	2891.66	43945	309	0	0	5294	199	2825	403	1261	817	False
ERR7168378_Escherichia_coli-SC46_ST746	2	80.47	2	3.57	4045479	1321	3062.44	38909	306	0	0	5459	195	3225	386	1320	788	False
ERR7168378_Escherichia_coli-SC4_ST10	1	86.05	1.76	3.33	4081619	1258	3244.53	49046	319	0	0	6817	146	3574	316	1260	706	False
ERR7168378_Escherichia_coli-SC89_ST542	2	81.44	1.71	0	3799703	1309	2902.75	56353	301	0	0	5106	205	2941	399	1305	798	False
ERR7168379_Escherichia_coli-SC117_ST226	2	91.27	1.95	21.74	4314336	844	5111.77	68963	395	0	0	12260	103	6247	200	2211	433	True
ERR7168379_Escherichia_coli-SC12_ST410	1	98.43	1.6	44.83	5115618	370	13826	188904	306	0	0	73313	22	40475	42	10151	87	True
ERR7168379_Escherichia_coli-SC169_ST361	1	98.36	1.61	20	4654490	425	10951.7	191687	308	0	0	37594	35	21583	65	5409	151	True
ERR7168379_Escherichia_coli-SC17_ST58	1	97.01	1.97	20	4676047	720	6494.51	100442	301	0	0	15811	81	8723	160	3040	333	True
ERR7168379_Escherichia_coli-SC4_ST10	1	94.63	3.43	38.64	4705233	705	6674.09	106015	304	0	0	17585	80	10189	150	3281	302	True
ERR7168379_Escherichia_coli-SC74_ST540	1	98.85	0.66	64.71	4869704	421	11567	267929	304	0	0	62477	21	36632	41	7896	97	True
ERR7168381_Escherichia_coli-SC231_ST2522	1	98.96	0.31	0	4851678	220	22053.1	319627	355	0	0	163511	11	113766	18	36431	32	True
ERR7168381_Escherichia_coli-SC4_ST10	1	98.04	1.49	40	4787430	512	9350.45	126676	396	0	0	34475	45	15459	88	4746	195	True
ERR7168381_Escherichia_coli-SC75_ST940	2	89.81	1.71	4.35	4201631	1086	3868.91	73736	306	0	0	6870	169	4006	328	1754	638	False
ERR7168382_Escherichia_coli-SC28_ST101	1	98.41	0.82	40	4848510	322	15057.5	416469	322	0	0	78114	18	50715	32	11090	78	True
ERR7168382_Escherichia_coli-SC43_ST206	1	96.83	1.3	45.83	4578073	546	8384.75	95392	306	0	0	25990	50	14711	97	3434	220	True
ERR7168382_Escherichia_coli-SC4_ST10	1	98.32	0.93	35.71	4722407	428	11033.7	172644	395	0	0	46983	26	22653	57	5054	141	True
ERR7168382_Escherichia_coli-SC51_ST93	1	97.66	1.07	48	4657924	488	9544.93	180649	306	0	0	31844	37	18094	75	4439	175	True
ERR7168382_Escherichia_coli-SC75_ST940	1	95.65	1.63	16.67	4482944	878	5105.86	66014	315	0	0	10224	124	5801	238	2274	476	True
ERR7168382_Escherichia_coli-SC7_ST21	1	96.66	0.6	9.09	4580832	603	7596.74	142208	310	0	0	18061	68	11309	132	3288	284	True
ERR7168383_Escherichia_coli-SC156_ST52	1	97.55	2.92	51.02	5449874	894	6096.06	108427	300	0	0	23810	63	12879	126	2545	311	True
ERR7168383_Escherichia_coli-SC17_ST58	1	98.76	6.81	74.77	5556582	1216	4569.56	98631	300	0	0	16376	92	7417	194	1678	497	True
ERR7168383_Escherichia_coli-SC274_ST6270	2	91.7	5.31	43.66	4643080	1356	3424.1	36352	300	0	0	6942	197	3938	374	1422	758	True
ERR7168383_Escherichia_coli-SC4_ST10	1	96.68	5.24	61.76	5169154	1368	3778.62	52758	301	0	0	9117	155	4800	311	1508	686	True
ERR7168383_Escherichia_coli-SC9_ST12	1	99	6.15	62.28	5937374	1191	4985.2	78164	304	0	0	14338	115	7347	230	2106	516	True
ERR7168384_Escherichia_coli-SC53_ST448	1	98.87	0.71	7.14	5181059	358	14472.2	338679	313	0	0	84179	19	42313	37	9160	87	True
ERR7168387_Escherichia_coli-SC201_ST543	1	99.43	1.06	7.14	5500609	403	13649.1	244532	313	0	0	82166	21	44156	38	7389	90	True
ERR7168389_Escherichia_coli-SC4_ST10	1	98.46	9.42	63.41	5703879	1153	4946.99	101944	300	0	0	13616	113	7127	231	2187	503	True
ERR7168390_Escherichia_coli-SC17_ST58	1	98.55	0.39	0	4560742	124	36780.2	411398	309	0	0	119885	12	73821	22	36057	40	True
ERR7168391_Escherichia_coli-SC22_ST398	1	90.58	2.84	19.05	4695911	1075	4368.29	49328	304	0	0	9130	146	4942	289	1841	595	True
ERR7168391_Escherichia_coli-SC4_ST10	1	99.58	2.76	56.41	5266725	550	9575.86	238124	306	0	0	72557	24	40458	43	5004	125	True
ERR7168392_Escherichia_coli-SC4_ST10	1	98.32	1.13	13.33	4866584	340	14313.5	190534	344	0	0	72241	22	35816	40	7807	92	True
ERR7168393_Escherichia_coli-SC4_ST10	1	98.64	5.65	68.32	5471712	831	6584.49	143151	301	0	0	32526	46	14206	95	2743	268	True
ERR7168393_Escherichia_coli-SC6_ST69	1	98.75	7.6	68.82	5853783	963	6078.69	159381	300	0	0	33599	44	13609	96	2169	312	True
ERR7168395_Escherichia_coli-SC4_ST10	1	68.72	2.57	27.03	3309848	1006	3290.11	43204	305	0	0	5963	134	3092	293	1408	598	False
ERR7168395_Escherichia_coli-SC75_ST940	1	97.7	1.04	55	4862646	251	19373.1	227027	300	0	0	87302	17	59702	31	19262	58	True
ERR7168397_Escherichia_coli-SC74_ST540	1	97.41	0.44	9.09	4494779	211	21302.3	494544	302	0	0	57391	21	32451	42	11738	81	True
ERR7168399_Escherichia_coli-SC22_ST398	1	95.88	4.03	51.92	5181880	884	5861.86	75677	303	0	0	16262	86	8291	174	2449	389	True
ERR7168399_Escherichia_coli-SC43_ST206	1	94.19	4.8	35.29	5133749	1033	4969.75	66414	306	0	0	12820	111	6177	230	1990	516	True
ERR7168399_Escherichia_coli-SC46_ST746	1	97.02	2.86	37.5	5260056	933	5637.79	82768	303	0	0	15726	97	8132	189	2399	423	True
ERR7168399_Escherichia_coli-SC4_ST10	1	99.38	3.2	64.29	5398125	628	8595.74	243948	303	0	0	48635	31	21795	63	4077	172	True
ERR7168399_Escherichia_coli-SC74_ST540	2	93.29	3.24	41.46	4921620	1006	4892.27	122173	303	0	0	12337	100	6171	210	1872	486	True
ERR7168399_Escherichia_coli-SC90_ST685	2	93.55	6.09	61.11	4907427	1278	3839.93	49967	304	0	0	8768	157	4276	320	1605	681	True
ERR7168399_Escherichia_coli-SC94_ST757	1	93.18	2.2	32.5	4701301	1050	4477.43	52383	310	0	0	9810	131	5235	263	1855	555	True
ERR7168400_Escherichia_coli-SC117_ST226	1	98.24	1.48	11.11	4642244	344	13494.9	176644	395	0	0	49894	26	30929	50	6737	113	True
ERR7168400_Escherichia_coli-SC16_ST38	1	98.03	0.71	40	4956953	245	20232.5	462990	302	0	0	117437	12	72884	23	18210	48	True
ERR7168400_Escherichia_coli-SC17_ST58	2	88.36	2.82	44.74	4170610	1015	4108.98	38309	307	0	0	7284	159	4231	309	1894	592	False
ERR7168401_Escherichia_coli-SC121_ST452	1	98.03	1.28	0	5160240	270	19112	368147	300	0	0	113929	14	78790	25	25200	51	True
ERR7168401_Escherichia_coli-SC4_ST10	1	94.14	1.67	20.83	4505431	758	5943.84	64594	395	0	0	13015	93	6777	188	2534	397	True
ERR7168402_Escherichia_coli-SC104_ST212	2	98.43	1.69	35	4870650	458	10634.6	323100	373	0	0	48114	21	30934	45	5358	115	True
ERR7168402_Escherichia_coli-SC16_ST38	1	97.1	3.27	46.67	5130659	951	5395.01	110277	305	0	0	13216	84	6632	197	2359	454	True
ERR7168402_Escherichia_coli-SC17_ST58	1	98.26	3.28	53.66	5208108	826	6305.22	100436	304	0	0	21140	68	10894	137	2849	322	True
ERR7168402_Escherichia_coli-SC4_ST10	1	98.97	11.99	79.14	5543113	1473	3763.15	109126	300	0	0	14814	95	5999	214	1333	615	False
ERR7168402_Escherichia_coli-SC67_ST381	1	98.81	3.41	34.15	5730891	771	7433.06	219293	304	0	0	34392	43	16750	92	3274	252	True
ERR7168402_Escherichia_coli-SC69_ST349	1	98.41	3.58	57.14	5247816	655	8011.93	290547	395	0	0	37832	30	16068	72	3332	222	True
ERR7168402_Escherichia_coli-SC75_ST940	1	95.55	6.88	71.54	5103114	1288	3962.05	57489	301	0	0	9975	139	5307	279	1614	619	True
ERR7168402_Escherichia_coli-SC96_ST4038	2	96.39	2.72	33.33	4881738	773	6315.31	110920	394	0	0	22180	63	10022	130	2555	319	True
ERR7168404_Escherichia_coli-SC153_ST4424	1	97.58	1.86	45.45	5489045	640	8576.63	204727	300	0	0	38714	37	22120	74	4176	184	True
ERR7168404_Escherichia_coli-SC201_ST543	1	99.43	0.9	0	5314561	354	15012.9	203781	300	0	0	65557	24	36135	45	9484	94	True
ERR7168405_Escherichia_coli-SC25_ST517	2	80.1	2.75	21.43	3819431	1431	2669.06	23711	385	0	0	4162	251	2504	492	1194	929	False
ERR7168405_Escherichia_coli-SC4_ST10	1	99.16	1.14	14.29	4884392	420	11629.5	219688	305	0	0	72366	20	40523	37	6285	94	True
ERR7168406_Escherichia_coli-SC28_ST101	1	92.17	2.14	5.41	4423760	826	5355.64	45609	397	0	0	9669	123	5504	243	2353	486	True
ERR7168410_Escherichia_coli-SC158_ST120	1	96.87	4.2	66.67	4650054	771	6031.2	88844	302	0	0	17161	81	8896	155	2468	337	True
ERR7168410_Escherichia_coli-SC22_ST398	1	97.46	6.17	68.97	5197707	888	5853.27	86784	301	0	0	16037	83	7996	173	2411	390	True
ERR7168410_Escherichia_coli-SC4_ST10	1	98.97	2.81	63.46	5028371	677	7427.43	163456	301	0	0	35179	38	14672	80	3063	227	True
ERR7168411_Escherichia_coli-SC74_ST540	1	98.02	0.5	0	4604058	182	25297	384563	312	0	0	121246	13	67742	24	24191	48	True
ERR7168412_Escherichia_coli-SC117_ST226	1	98.45	2.7	57.14	5152489	559	9217.33	169723	302	0	0	48202	29	24706	58	4514	150	True
ERR7168412_Escherichia_coli-SC169_ST361	1	99.14	1.89	36.84	5015213	464	10808.6	305608	369	0	0	99146	16	40374	32	4539	110	True
ERR7168412_Escherichia_coli-SC17_ST58	1	98.49	9.09	75.21	5642600	1224	4609.97	119919	300	0	0	18662	78	7688	175	1758	496	True
ERR7168412_Escherichia_coli-SC22_ST398	1	98.36	15.8	77.49	5856135	1977	2962.13	56122	301	0	0	8791	170	3878	368	1068	932	False
ERR7168412_Escherichia_coli-SC4_ST10	1	99.56	4.58	64.52	5852832	745	7856.15	333523	356	0	0	106353	16	42505	34	2995	164	True
ERR7168412_Escherichia_coli-SC51_ST93	1	99.44	4.16	58.73	5477983	712	7693.8	306246	302	0	0	71527	20	32070	43	3043	164	True
ERR7168412_Escherichia_coli-SC6_ST69	1	96.96	4.47	62.96	5368951	1064	5046.01	94719	300	0	0	13911	99	7051	207	2142	476	True
ERR7168412_Escherichia_coli-SC74_ST540	1	99.4	3.75	61.36	5474888	551	9936.28	384127	307	0	0	122575	11	44428	27	4259	112	True
ERR7168412_Escherichia_coli-SC96_ST4038	2	98.46	2.04	46.15	5135000	679	7562.59	148221	394	0	0	30573	45	14386	97	3297	240	True
ERR7168415_Escherichia_coli-SC117_ST226	2	96.13	2.58	64.1	4795145	797	6016.49	99802	304	0	0	17637	70	8917	145	2438	345	True
ERR7168415_Escherichia_coli-SC158_ST120	1	95.72	4.29	67.53	4951115	1114	4444.45	54154	302	0	0	11432	111	6088	230	1748	516	True
ERR7168415_Escherichia_coli-SC17_ST58	1	98.72	4.87	64.86	5277406	926	5699.14	76495	300	0	0	19053	77	10465	153	2319	361	True
ERR7168415_Escherichia_coli-SC24_ST443	1	96.96	5.25	61.8	5114339	1106	4624.18	87683	300	0	0	11028	137	5806	264	2035	551	True
ERR7168415_Escherichia_coli-SC34_ST641	1	97.75	2.08	36.84	5082789	872	5828.89	84171	300	0	0	14983	96	8093	188	2581	398	True
ERR7168415_Escherichia_coli-SC45_ST297	1	98.28	1.38	60.71	4859143	527	9220.39	185976	304	0	0	33562	42	18066	79	4810	182	True
ERR7168415_Escherichia_coli-SC4_ST10	1	98.86	1.28	57.89	5133752	465	11040.3	229136	305	0	0	85303	19	45052	36	5428	93	True
ERR7168419_Escherichia_coli-SC22_ST398	1	94.28	2.79	43.24	4653736	837	5560.02	228233	303	0	0	17820	64	8272	138	2201	358	True
ERR7168419_Escherichia_coli-SC28_ST101	1	98.98	1.98	47.83	4895119	585	8367.72	169217	301	0	0	31029	45	18771	86	4348	186	True
ERR7168419_Escherichia_coli-SC46_ST746	1	98.43	2.2	35.48	4795646	603	7952.98	124244	316	0	0	31073	39	18686	79	3178	202	True
ERR7168419_Escherichia_coli-SC4_ST10	1	98.49	2.84	71.79	4804618	557	8625.89	185511	328	0	0	43770	30	24097	59	3889	156	True
ERR7168419_Escherichia_coli-SC87_ST937	1	96.2	3.32	37.78	4615432	836	5520.85	63938	325	0	0	13146	99	7526	191	2555	397	True
ERR7168421_Escherichia_coli-SC55_ST906	2	90.8	2.93	14.63	4069335	1097	3709.51	37453	369	0	0	7671	149	4015	296	1597	610	True
ERR7168421_Escherichia_coli-SC75_ST940	2	85.21	3.81	13.56	3750784	1252	2995.83	82640	302	0	0	5217	195	3001	388	1302	757	False
ERR7168421_Escherichia_coli-SC99_ST1727	1	97.76	1.33	28.57	4540587	425	10683.7	239716	311	0	0	62657	20	28854	42	4813	117	True
ERR7168423_Escherichia_coli-SC201_ST543	2	98.93	1.77	35.29	5198159	601	8649.18	181447	324	0	0	31730	45	16161	93	3934	227	True
ERR7168423_Escherichia_coli-SC4_ST10	1	98.32	1.46	8.33	5036633	454	11093.9	240400	396	0	0	63554	22	29542	45	5342	131	True
ERR7168423_Escherichia_coli-SC51_ST93	1	99.5	2.14	44	5135880	439	11699	375196	301	0	0	93866	17	39288	34	6810	95	True
ERR7168425_Escherichia_coli-SC4_ST10	1	96.34	1.84	5.56	4515536	505	8941.66	166311	306	0	0	30576	38	13810	83	4132	191	True
ERR7168425_Escherichia_coli-SC89_ST542	2	84.56	1.53	0	3908341	1056	3701.08	68571	310	0	0	7319	134	3829	285	1554	602	False
ERR7168426_Escherichia_coli-SC117_ST226	2	92.87	2.52	30.77	4468823	852	5245.1	86001	307	0	0	11397	106	6372	214	2238	447	True
ERR7168426_Escherichia_coli-SC17_ST58	1	99.28	0.92	50	4965306	290	17121.7	263351	301	0	0	111922	15	66950	27	14093	57	True
ERR7168426_Escherichia_coli-SC215_ST195	1	92.27	3.36	52	4416433	957	4614.87	50350	301	0	0	12128	111	5933	220	1838	478	True
ERR7168426_Escherichia_coli-SC46_ST746	1	96.42	3.51	45	4690107	860	5453.61	74975	306	0	0	15969	87	8096	170	2263	385	True
ERR7168426_Escherichia_coli-SC4_ST10	1	99.12	3.28	80.85	4956608	565	8772.76	132534	300	0	0	50799	33	24471	60	4533	148	True
ERR7168427_Escherichia_coli-SC4_ST10	1	95.97	0.42	0	4776562	369	12944.6	204585	302	0	0	75772	22	39786	38	6616	94	True
ERR7168428_Escherichia_coli-SC158_ST120	1	91.94	1.17	38.1	4520972	577	7835.31	105416	301	0	0	28164	48	13275	94	3387	226	True
ERR7168428_Escherichia_coli-SC17_ST58	1	99.46	1.47	33.33	4950693	253	19568	301421	334	0	0	114159	14	74861	26	11795	59	True
ERR7168430_Escherichia_coli-SC46_ST746	1	92.35	2.63	37.78	4969269	1305	3807.87	44573	300	0	0	8063	172	4290	344	1610	713	True
ERR7168430_Escherichia_coli-SC4_ST10	1	99.52	3.38	51.06	5526539	574	9628.12	246211	304	0	0	78287	20	28834	43	4063	147	True
ERR7168430_Escherichia_coli-SC94_ST757	2	88.45	2.33	20.45	4686688	1293	3624.66	44071	300	0	0	7348	163	3912	341	1490	726	False
ERR7168431_Escherichia_coli-SC22_ST398	1	98.25	4.76	59.46	5298924	934	5673.37	70609	301	0	0	18218	89	9126	172	2686	374	True
ERR7168431_Escherichia_coli-SC4_ST10	1	98.43	3.67	75.71	5377742	696	7726.64	133229	301	0	0	38132	41	19605	78	3636	203	True
ERR7168431_Escherichia_coli-SC51_ST93	1	96.39	3.65	56.82	4982982	831	5996.37	102662	301	0	0	16435	86	8571	170	2490	373	True
ERR7168431_Escherichia_coli-SC75_ST940	1	98.29	2.95	72.34	5054756	912	5542.5	81910	301	0	0	14258	92	8082	185	2590	396	True
ERR7168432_Escherichia_coli-SC25_ST517	1	99.52	1.57	62.5	5104922	459	11121.8	328250	301	0	0	81642	17	43423	34	5558	97	True
ERR7168432_Escherichia_coli-SC34_ST641	1	98.78	1.88	19.23	5006918	613	8167.89	89789	354	0	0	27038	53	14116	104	3457	246	True
ERR7168432_Escherichia_coli-SC4_ST10	1	98.95	4.44	64.29	5349937	646	8281.64	230695	302	0	0	40329	33	18648	71	4171	190	True
ERR7168433_Escherichia_coli-SC117_ST226	1	96.21	2.49	45.24	4464685	585	7631.94	122618	394	0	0	25321	52	13589	100	3523	219	True
ERR7168433_Escherichia_coli-SC128_ST1324	1	99.31	2.2	63.46	4719656	433	10899.9	147547	300	0	0	50317	29	28583	53	7024	117	True
ERR7168433_Escherichia_coli-SC147_ST2178	1	98.73	2.22	55.81	4601400	478	9626.36	130799	395	0	0	32893	40	20738	75	5937	156	True
ERR7168433_Escherichia_coli-SC169_ST361	2	97.75	2.03	38.24	4553084	452	10073.2	120058	301	0	0	31219	40	18123	74	5587	159	True
ERR7168433_Escherichia_coli-SC176_ST603	1	96.78	1.59	48.72	4463826	654	6825.42	74304	357	0	0	17834	74	9721	142	3093	300	True
ERR7168433_Escherichia_coli-SC17_ST58	1	98.73	1.57	48.65	4787151	460	10406.9	108125	306	0	0	36096	39	22380	71	6112	149	True
ERR7168433_Escherichia_coli-SC22_ST398	1	99.29	2.83	51.02	4868753	488	9976.95	241754	307	0	0	69640	21	35283	40	5687	99	True
ERR7168433_Escherichia_coli-SC232_ST181	1	97.45	5.1	64.06	4392415	654	6716.23	103726	307	0	0	22146	55	12024	111	3026	252	True
ERR7168433_Escherichia_coli-SC28_ST101	1	98.98	1.76	54.84	4727911	365	12953.2	219521	395	0	0	54450	22	35795	44	9537	88	True
ERR7168433_Escherichia_coli-SC34_ST641	1	98.08	2.49	44.44	4611286	597	7724.1	90834	331	0	0	20838	64	11384	123	3448	268	True
ERR7168433_Escherichia_coli-SC46_ST746	1	98.17	3.83	60.98	4745668	839	5656.34	116729	304	0	0	17990	79	10060	152	2511	329	True
ERR7168433_Escherichia_coli-SC4_ST10	1	99.4	3.06	66.67	4839390	464	10429.7	257419	305	0	0	91134	16	36468	34	7919	80	True
ERR7168433_Escherichia_coli-SC74_ST540	1	97.11	3.11	39.22	4581532	624	7342.2	118044	310	0	0	21996	59	12850	112	3216	250	True
ERR7168433_Escherichia_coli-SC99_ST1727	1	98.83	2.54	37.84	4641807	442	10501.8	189584	395	0	0	38586	31	20159	64	6242	142	True
ERR7168434_Escherichia_coli-SC4_ST10	1	83.47	2.02	9.68	3948991	883	4472.24	108088	396	0	0	9191	105	4742	224	1800	488	False
ERR7168434_Escherichia_coli-SC51_ST93	1	98.86	1.38	21.05	4787653	427	11212.3	155125	395	0	0	44584	31	17653	69	5184	161	True
ERR7168436_Escherichia_coli-SC104_ST212	1	99.11	0.87	36.36	4688142	203	23094.3	371919	312	0	0	173071	9	93583	17	33582	31	True
ERR7168436_Escherichia_coli-SC147_ST2178	1	96.33	1.66	34.48	4550918	584	7792.67	89636	301	0	0	18775	70	10422	135	3627	279	True
ERR7168436_Escherichia_coli-SC17_ST58	1	98.41	1.29	43.48	4697280	330	14234.2	190978	396	0	0	45576	28	24287	56	7215	123	True
ERR7168436_Escherichia_coli-SC231_ST2522	2	97.44	1.31	27.78	4551825	419	10863.5	134675	321	0	0	30691	42	15286	83	5090	178	True
ERR7168436_Escherichia_coli-SC24_ST443	1	97.28	2.88	36.36	4727066	503	9397.75	93704	313	0	0	22558	60	12967	116	4740	229	True
ERR7168436_Escherichia_coli-SC25_ST517	1	97.98	3.07	40.62	4743754	460	10312.5	103119	301	0	0	25060	55	17376	100	5582	193	True
ERR7168436_Escherichia_coli-SC282_ST2351	2	97.98	1.38	9.52	4526873	406	11149.9	169674	325	0	0	34254	37	19960	70	6024	156	True
ERR7168436_Escherichia_coli-SC75_ST940	1	95.09	3.26	44.68	4493277	855	5255.29	85121	301	0	0	10408	116	6170	227	2343	455	True
ERR7168436_Escherichia_coli-SC99_ST1727	1	98.42	1.95	42.31	4663777	522	8934.44	108529	316	0	0	25304	53	13874	101	4331	225	True
ERR7168437_Escherichia_coli-SC157_ST219	1	99.46	3.12	75	5370042	697	7704.51	216029	304	0	0	33020	44	16562	89	3396	224	True
ERR7168437_Escherichia_coli-SC16_ST38	1	98.72	4.19	66.67	5800789	632	9178.46	396053	300	0	0	91691	22	41375	39	5350	108	True
ERR7168437_Escherichia_coli-SC46_ST746	1	91.43	2.72	13.51	4673843	1020	4582.2	82668	305	0	0	11996	99	5894	209	1817	490	True
ERR7168437_Escherichia_coli-SC4_ST10	1	98.86	2.16	66.67	5064868	550	9208.85	206394	302	0	0	66211	24	39389	45	4136	122	True
ERR7168438_Escherichia_coli-SC17_ST58	1	99.56	2.35	60	5554003	538	10323.4	478723	336	0	0	111079	14	52589	29	4620	102	True
ERR7168438_Escherichia_coli-SC215_ST195	1	95.03	1.92	34.62	4720000	959	4921.79	57004	322	0	0	12646	102	6238	206	1929	479	True
ERR7168438_Escherichia_coli-SC25_ST517	1	98.17	2.22	55.17	5352316	893	5993.63	116436	325	0	0	18781	78	8883	162	2332	390	True
ERR7168438_Escherichia_coli-SC43_ST206	1	95.4	4.46	51.47	5361846	1537	3488.51	45161	300	0	0	7062	205	3997	405	1456	839	True
ERR7168438_Escherichia_coli-SC4_ST10	1	98.92	3.63	61.9	5378387	664	8099.98	224127	304	0	0	51142	28	21941	59	3354	196	True
ERR7168438_Escherichia_coli-SC74_ST540	2	93.55	2.51	35.71	4883611	1324	3688.53	50097	303	0	0	7560	167	4222	342	1509	731	True
ERR7168438_Escherichia_coli-SC89_ST542	1	95.36	5.06	63.92	4917428	1657	2967.67	35529	301	0	0	5484	253	3152	490	1282	961	True
ERR7168440_Escherichia_coli-SC121_ST452	1	97.88	2.13	14.29	5357519	461	11621.5	328929	300	0	0	112195	15	69774	26	8869	64	True
ERR7168440_Escherichia_coli-SC4_ST10	1	90.89	1.41	33.33	4418421	724	6102.79	98056	329	0	0	18498	59	7873	135	2485	330	True
ERR7168441_Escherichia_coli-SC16_ST38	1	98.1	9.8	77.3	5578649	953	5853.78	103341	300	0	0	30163	52	14632	106	2734	280	True
ERR7168441_Escherichia_coli-SC4_ST10	1	83.42	6.66	48.81	3797320	1541	2464.19	33236	306	0	0	4331	244	2330	485	1063	963	False
ERR7168442_Escherichia_coli-SC121_ST452	1	97.67	2.92	40.48	5567444	401	13883.9	265766	329	0	0	77565	21	40515	41	6729	108	True
ERR7168442_Escherichia_coli-SC46_ST746	2	84.84	3.09	2.86	4333966	1228	3529.29	65335	300	0	0	8324	130	4211	280	1343	645	False
ERR7168442_Escherichia_coli-SC4_ST10	1	99.06	1.76	0	5116537	422	12124.5	210398	306	0	0	115504	16	57957	29	7196	80	True
ERR7168443_Escherichia_coli-SC17_ST58	1	99.08	5.01	75.68	4911639	663	7408.2	101268	301	0	0	26996	54	13766	103	4117	229	True
ERR7168443_Escherichia_coli-SC22_ST398	1	83.25	4.71	46.59	3885470	1546	2513.24	24831	301	0	0	4458	250	2405	493	1090	970	False
ERR7168443_Escherichia_coli-SC70_ST607	2	80.93	2.98	13.33	3625025	1500	2416.68	21592	301	0	0	3975	248	2335	490	1042	956	False
ERR7168443_Escherichia_coli-SC75_ST940	1	91.48	2.33	17.39	4260011	1129	3773.26	46165	394	0	0	7687	160	4118	317	1569	648	True
ERR7168443_Escherichia_coli-SC99_ST1727	1	94.2	3.14	18.37	4380257	857	5111.15	57939	395	0	0	11549	110	5985	216	2191	453	True
ERR7168444_Escherichia_coli-SC117_ST226	1	98.02	3.6	52.63	4723982	509	9280.91	140131	304	0	0	29956	44	16969	85	4539	182	True
ERR7168444_Escherichia_coli-SC147_ST2178	1	96.95	3.14	50	4683748	846	5536.35	55726	300	0	0	12311	112	7555	209	2619	415	True
ERR7168444_Escherichia_coli-SC22_ST398	1	98.2	6.17	55.81	5066857	1014	4996.9	59347	301	0	0	13925	113	7200	215	2243	454	True
ERR7168444_Escherichia_coli-SC25_ST517	1	98.14	2.41	39.13	4904251	455	10778.6	200285	340	0	0	44091	28	24319	59	5870	141	True
ERR7168444_Escherichia_coli-SC28_ST101	1	98.38	2.73	33.33	4893177	688	7112.18	107188	363	0	0	20519	69	11648	132	3339	282	True
ERR7168444_Escherichia_coli-SC43_ST206	1	95.19	3.71	36.36	4988723	869	5740.76	82433	300	0	0	14693	94	8045	189	2459	404	True
ERR7168444_Escherichia_coli-SC44_ST200	2	93.11	4.58	38	4634871	1173	3951.3	42265	301	0	0	8433	162	4410	312	1675	645	True
ERR7168444_Escherichia_coli-SC46_ST746	1	97.16	4.19	32.56	4966641	708	7015.03	89020	301	0	0	24795	59	12271	115	3084	276	True
ERR7168444_Escherichia_coli-SC4_ST10	1	98.92	4.7	70.67	5152562	707	7287.92	154613	300	0	0	30073	45	16093	91	3370	219	True
ERR7168444_Escherichia_coli-SC51_ST93	1	92.16	3.59	17.78	4461608	850	5248.95	94222	395	0	0	12351	103	6475	203	2297	435	True
ERR7168444_Escherichia_coli-SC73_ST156	2	93.76	3.18	30.61	4677591	1109	4217.85	42687	304	0	0	8383	159	4889	305	1895	594	True
ERR7168444_Escherichia_coli-SC74_ST540	1	92.02	4.46	18.52	4668074	931	5014.04	59934	305	0	0	10850	107	6047	223	2091	478	True
ERR7168444_Escherichia_coli-SC89_ST542	1	94.2	3.18	39.13	4539131	764	5941.27	76798	302	0	0	15157	87	7975	170	2723	362	True
ERR7168444_Escherichia_coli-SC99_ST1727	1	97.47	3.21	55.32	4780927	895	5341.82	54086	304	0	0	12439	111	7477	209	2521	421	True
ERR7168445_Escherichia_coli-SC4_ST10	1	99.16	4.88	75.64	5104797	573	8908.9	292391	331	0	0	109718	15	33241	30	4378	111	True
ERR7168445_Escherichia_coli-SC90_ST685	1	98.03	4.56	52.11	5055225	725	6972.72	351642	313	0	0	38680	30	13494	72	2681	236	True
ERR7168447_Escherichia_coli-SC215_ST195	2	96.11	2.38	31.43	4839699	785	6165.22	112916	309	0	0	17955	65	8483	140	2323	347	True
ERR7168447_Escherichia_coli-SC22_ST398	1	99.18	4.92	70	5254367	1075	4887.78	72884	301	0	0	14551	95	7390	195	1989	459	True
ERR7168447_Escherichia_coli-SC4_ST10	1	99.16	2.82	57.89	5137263	568	9044.48	373076	301	0	0	99018	18	59296	31	3601	111	True
ERR7168447_Escherichia_coli-SC52_ST295	1	98.69	11.25	72.94	6285825	1687	3726.04	61926	300	0	0	11378	151	5773	307	1424	736	False
ERR7168448_Escherichia_coli-SC4_ST10	2	50.34	2.03	13.33	2252574	1156	1948.59	19494	394	0	0	2671	228	1783	434	870	787	False
ERR7168448_Escherichia_coli-SC70_ST607	1	81.48	3.34	19.51	3929324	1077	3648.4	46716	318	0	0	7359	136	3899	284	1466	610	False
ERR7168449_Escherichia_coli-SC4_ST10	1	98.58	2.5	21.88	5269231	443	11894.4	288967	338	0	0	118136	16	58153	28	6467	78	True
ERR7168450_Escherichia_coli-SC215_ST195	1	90.1	6.63	61.22	4508010	1508	2989.4	28028	301	0	0	5596	234	3128	449	1285	896	True
ERR7168450_Escherichia_coli-SC22_ST398	1	96.08	10.82	71.74	5424002	1811	2995.03	35786	300	0	0	6369	236	3581	462	1244	971	False
ERR7168450_Escherichia_coli-SC46_ST746	1	93.29	3.87	26.83	4832317	989	4886.06	65738	336	0	0	11652	109	6507	222	1840	492	True
ERR7168450_Escherichia_coli-SC4_ST10	1	98.5	5.61	63.01	5566582	1017	5473.53	89074	302	0	0	17478	89	9082	177	2307	413	True
ERR7168450_Escherichia_coli-SC90_ST685	1	89.58	3.36	28.89	4549280	1124	4047.4	42112	314	0	0	8518	149	5005	288	1660	604	False
ERR7168450_Escherichia_coli-SC94_ST757	1	88.49	3.87	42.47	4547148	1589	2861.64	25758	301	0	0	5168	268	3000	495	1259	959	False
ERR7168451_Escherichia_coli-SC17_ST58	1	98.98	2.78	59.38	5399232	565	9556.16	296851	301	0	0	72036	21	29905	44	4419	136	True
ERR7168451_Escherichia_coli-SC188_ST3076	1	99.5	1.65	64.29	4915841	478	10284.2	288929	301	0	0	70778	21	40867	39	4935	101	True
ERR7168451_Escherichia_coli-SC22_ST398	1	98.61	7.07	65.49	5423176	1113	4872.58	157265	300	0	0	20560	67	9665	141	1882	402	True
ERR7168451_Escherichia_coli-SC34_ST641	1	99.4	1.17	29.41	5189117	513	10115.2	201215	315	0	0	65944	21	39715	41	4622	112	True
ERR7168451_Escherichia_coli-SC46_ST746	1	97.76	2.51	43.33	5021808	639	7858.85	153687	324	0	0	35833	40	16759	81	3213	216	True
ERR7168451_Escherichia_coli-SC4_ST10	1	99.14	4.84	73.03	5284487	915	5775.4	158588	306	0	0	29257	45	14259	95	2278	290	True
ERR7168451_Escherichia_coli-SC57_ST154	1	98.56	0.6	35.71	4770732	380	12554.6	211114	315	0	0	87809	19	36950	36	6535	87	True
ERR7168451_Escherichia_coli-SC58_ST2773	1	99.05	1.4	41.67	5025892	457	10997.6	323998	394	0	0	80871	17	54755	31	5407	78	True
ERR7168451_Escherichia_coli-SC74_ST540	1	98.72	1.9	40	5133123	516	9947.91	244597	324	0	0	73724	20	42381	38	4546	118	True
ERR7168451_Escherichia_coli-SC75_ST940	1	98.48	1.35	45.83	4920876	649	7582.24	89406	394	0	0	24378	58	12920	113	3414	251	True
ERR7168453_Escherichia_coli-SC12_ST410	1	98.92	4.91	71.79	5103672	728	7010.54	98292	300	0	0	25488	59	13272	114	3432	258	True
ERR7168453_Escherichia_coli-SC17_ST58	1	99.56	3.61	63.41	5137078	328	15661.8	552359	396	0	0	124301	12	76603	22	8502	64	True
ERR7168453_Escherichia_coli-SC43_ST206	1	99.56	2.91	43.33	4898991	370	13240.5	251353	300	0	0	66622	22	36581	44	8266	94	True
ERR7168453_Escherichia_coli-SC4_ST10	1	99.48	1.99	50	4924595	399	12342.3	198768	300	0	0	74080	23	38840	41	9668	88	True
ERR7168455_Escherichia_coli-SC144_ST515	1	95.49	4.34	59.72	4775569	889	5371.84	119530	301	0	0	22829	57	10464	121	2056	329	True
ERR7168455_Escherichia_coli-SC215_ST195	2	92.85	2	26.67	4515738	924	4887.16	71160	319	0	0	13534	91	6596	183	1900	439	True
ERR7168455_Escherichia_coli-SC46_ST746	1	95.09	2.5	35.29	4707702	854	5512.53	116005	305	0	0	16942	68	7592	151	2122	374	True
ERR7168455_Escherichia_coli-SC4_ST10	1	98.35	1.86	62.07	4841518	563	8599.5	203886	300	0	0	42509	29	21085	62	4029	162	True
ERR7168455_Escherichia_coli-SC89_ST542	1	94.81	2.21	35.48	4579194	982	4663.13	67360	305	0	0	11727	104	6139	211	1916	481	True
ERR7168455_Escherichia_coli-SC90_ST685	1	93.12	2.1	31.03	4516457	914	4941.42	79662	344	0	0	12329	99	6623	197	1974	452	True
ERR7168457_Escherichia_coli-SC17_ST58	1	98.64	1.07	50	4884990	454	10759.9	137104	310	0	0	43741	33	23590	63	4825	154	True
ERR7168457_Escherichia_coli-SC22_ST398	1	98.5	3.09	36.96	4936205	473	10436	196142	393	0	0	56090	23	29448	47	4762	133	True
ERR7168457_Escherichia_coli-SC232_ST181	1	98.34	1.62	47.83	4553513	399	11412.3	192506	397	0	0	45022	28	24871	54	5199	133	True
ERR7168457_Escherichia_coli-SC43_ST206	1	97.87	1.92	17.39	4879987	560	8714.26	119702	311	0	0	36131	41	17830	80	3602	206	True
ERR7168457_Escherichia_coli-SC4_ST10	1	96.82	2.87	51.06	4781320	732	6531.86	73772	304	0	0	17886	72	9536	144	3103	318	True
ERR7168457_Escherichia_coli-SC67_ST381	1	98.45	2.56	60	5356984	698	7674.76	131614	305	0	0	24761	61	14897	117	3567	255	True
ERR7168457_Escherichia_coli-SC74_ST540	1	94.44	3.94	45.16	4693733	893	5256.14	56434	301	0	0	12861	98	6214	206	2456	444	True
ERR7168457_Escherichia_coli-SC90_ST685	1	96.68	2.56	30	4829511	585	8255.57	144171	305	0	0	34405	40	15526	82	3567	220	True
ERR7168457_Escherichia_coli-SC94_ST757	1	97.79	1.7	17.65	4748441	491	9670.96	160139	310	0	0	31718	40	16350	82	4378	185	True
ERR7168457_Escherichia_coli-SC96_ST4038	1	98.59	2.71	64.71	4766631	574	8304.24	137037	301	0	0	29134	46	14795	93	3909	215	True
ERR7168458_Escherichia_coli-SC117_ST226	2	98.44	4.55	63.1	5049893	1028	4912.35	51977	301	0	0	11776	123	6903	236	2191	490	True
ERR7168458_Escherichia_coli-SC169_ST361	2	98.46	2.04	42.86	4961023	496	10002.1	313408	395	0	0	71436	21	26126	44	4629	123	True
ERR7168458_Escherichia_coli-SC22_ST398	1	99.34	6.16	67.86	5522703	621	8893.24	205094	395	0	0	71975	22	28226	44	4203	142	True
ERR7168458_Escherichia_coli-SC232_ST181	1	97.66	4.58	65.56	4891651	869	5629.06	83259	302	0	0	15499	85	9058	165	2516	359	True
ERR7168458_Escherichia_coli-SC43_ST206	1	96.14	7.62	64	5208019	1323	3936.52	37215	301	0	0	9250	164	5045	311	1618	676	True
ERR7168458_Escherichia_coli-SC46_ST746	1	98.87	6.98	68.81	5280619	987	5350.17	121068	300	0	0	16648	88	8621	173	2164	405	True
ERR7168458_Escherichia_coli-SC4_ST10	1	98.52	10.12	74.68	5297626	1323	4004.25	56013	300	0	0	11392	125	5977	255	1615	606	False
ERR7168458_Escherichia_coli-SC69_ST349	1	98.35	4.76	72.46	5343744	611	8745.9	351565	302	0	0	121929	15	49138	29	4334	110	True
ERR7168458_Escherichia_coli-SC74_ST540	1	97.64	6.94	56	5179930	1175	4408.45	62329	301	0	0	9438	149	5596	290	1888	596	True
ERR7168458_Escherichia_coli-SC90_ST685	1	99.05	7.91	66.94	5244983	1001	5239.74	197003	301	0	0	22631	58	8917	134	2055	375	True
ERR7168459_Escherichia_coli-SC12_ST410	1	99.22	1.41	57.14	4796577	507	9460.7	224620	308	0	0	41164	33	23580	64	4758	143	True
ERR7168459_Escherichia_coli-SC17_ST58	1	99.52	1.49	45.83	5093472	373	13655.4	544143	314	0	0	190275	9	82070	18	7705	47	True
ERR7168459_Escherichia_coli-SC235_ST2797	1	99.23	0.6	30.77	4903115	442	11093	340327	316	0	0	53980	24	25310	52	6273	120	True
ERR7168459_Escherichia_coli-SC52_ST295	1	97.82	1.05	5.88	4754922	526	9039.78	171950	373	0	0	27212	45	14627	92	4289	205	True
ERR7168459_Escherichia_coli-SC55_ST906	1	96.87	2.22	8.7	4437843	627	7077.9	149012	305	0	0	19870	59	10394	120	2988	278	True
ERR7168460_Escherichia_coli-SC158_ST120	1	97.45	2.43	68.57	5201463	746	6972.47	105416	307	0	0	21588	64	12194	128	3391	277	True
ERR7168460_Escherichia_coli-SC17_ST58	1	98.29	3.02	62.22	5148287	909	5663.68	82979	300	0	0	15492	84	8466	176	2445	388	True
ERR7168460_Escherichia_coli-SC28_ST101	1	98.8	1.03	14.29	5009234	542	9242.13	217448	304	0	0	42611	33	21068	66	4445	154	True
ERR7168460_Escherichia_coli-SC4_ST10	1	99.13	3.11	71.88	5256260	875	6007.15	95722	301	0	0	20873	73	11181	142	2615	335	True
ERR7168460_Escherichia_coli-SC74_ST540	1	98.39	1.64	61.11	5029840	597	8425.19	151358	301	0	0	49561	30	23697	62	3464	169	True
ERR7168460_Escherichia_coli-SC75_ST940	1	95.99	4.07	65	4789095	1060	4518.01	91766	301	0	0	10564	124	5746	248	1865	531	True
ERR7168461_Escherichia_coli-SC117_ST226	1	97.35	1.92	51.72	4752160	492	9658.86	159941	396	0	0	36667	37	17827	73	4352	172	True
ERR7168461_Escherichia_coli-SC17_ST58	1	98.01	2.85	34.21	4873657	770	6329.42	86610	357	0	0	16259	81	8038	169	2797	373	True
ERR7168461_Escherichia_coli-SC215_ST195	1	96.78	1.42	40	4678199	518	9031.27	145430	321	0	0	31829	42	17300	82	3926	190	True
ERR7168461_Escherichia_coli-SC22_ST398	1	99.52	3.84	68	5252970	531	9892.6	311264	301	0	0	124741	13	46984	26	5338	89	True
ERR7168461_Escherichia_coli-SC232_ST181	1	99.44	1.6	57.14	4773165	342	13956.6	312586	396	0	0	106437	15	44423	28	9321	67	True
ERR7168461_Escherichia_coli-SC234_ST1115	2	96.83	1.87	19.35	4667070	571	8173.5	149121	322	0	0	26765	50	14631	98	3465	225	True
ERR7168461_Escherichia_coli-SC331_ST5416	2	94.35	0.71	25	4383017	390	11238.5	219810	396	0	0	35044	37	22151	68	6051	137	True
ERR7168461_Escherichia_coli-SC334_STnew_alleles	2	96.54	1.05	11.11	4647594	660	7041.81	103195	307	0	0	19167	69	10259	134	3302	294	True
ERR7168461_Escherichia_coli-SC335_STnew_alleles	2	98.39	1.38	22.73	4611494	480	9607.28	151210	305	0	0	32843	41	18785	78	4317	180	True
ERR7168461_Escherichia_coli-SC43_ST206	1	97.82	1.54	36	4891564	577	8477.58	107962	305	0	0	26514	52	14693	103	3609	228	True
ERR7168461_Escherichia_coli-SC46_ST746	1	99.4	2.8	68.29	5057917	618	8184.33	185162	307	0	0	37907	38	18785	75	3584	191	True
ERR7168461_Escherichia_coli-SC47_ST6	2	97.33	1.41	4	4721415	591	7988.86	126061	304	0	0	20259	55	12379	116	3637	251	True
ERR7168461_Escherichia_coli-SC4_ST10	1	99.56	1.51	64.52	5025754	445	11293.8	309797	357	0	0	96266	16	52023	30	5599	79	True
ERR7168461_Escherichia_coli-SC65_ST399	1	95.01	2.84	21.05	4552520	868	5244.84	58168	357	0	0	12634	101	6647	202	2176	439	True
ERR7168461_Escherichia_coli-SC70_ST607	1	97	4.61	68	4819364	1046	4607.42	75898	301	0	0	11565	122	6492	233	1986	491	True
ERR7168461_Escherichia_coli-SC74_ST540	1	97.87	2.04	44	4929382	534	9231.05	180256	307	0	0	40224	36	16269	77	4197	192	True
ERR7168461_Escherichia_coli-SC89_ST542	1	97.57	3.09	52.63	4762756	647	7361.29	84724	301	0	0	26585	58	13573	107	3408	247	True
ERR7168463_Escherichia_coli-SC117_ST226	2	95.3	2.91	60.47	4542211	804	5649.52	71447	313	0	0	14993	89	7867	174	2444	378	True
ERR7168463_Escherichia_coli-SC169_ST361	2	99.12	2.55	54.76	4734323	640	7397.38	119491	303	0	0	21246	61	12189	120	3637	253	True
ERR7168463_Escherichia_coli-SC17_ST58	1	99.52	4.69	71.64	5259992	568	9260.55	236271	301	0	0	76727	22	29257	42	4338	130	True
ERR7168463_Escherichia_coli-SC22_ST398	1	99.25	4.26	72.63	5114408	872	5865.15	243617	301	0	0	24717	51	11684	110	2730	284	True
ERR7168463_Escherichia_coli-SC232_ST181	1	98.82	2.19	52	4598890	449	10242.5	141227	337	0	0	47938	32	24969	58	5262	133	True
ERR7168463_Escherichia_coli-SC24_ST443	1	99.35	1.81	81.82	4887309	570	8574.23	140897	301	0	0	32303	46	17026	87	4356	192	True
ERR7168463_Escherichia_coli-SC335_STnew_alleles	2	98.09	1.71	25	4438769	577	7692.84	148000	344	0	0	23984	46	12606	98	3247	241	True
ERR7168463_Escherichia_coli-SC46_ST746	1	97.25	4.22	68.18	4845334	835	5802.8	84415	301	0	0	17155	77	10064	152	2430	340	True
ERR7168463_Escherichia_coli-SC4_ST10	1	98.26	4.06	74.19	4733835	706	6705.15	87986	307	0	0	23031	58	11902	119	3240	259	True
ERR7168463_Escherichia_coli-SC71_ST182	1	98.39	1.21	61.54	4751060	542	8765.79	175436	394	0	0	30014	43	14713	88	4444	199	True
ERR7168463_Escherichia_coli-SC74_ST540	1	97.37	2.7	51.35	4761042	644	7392.92	150568	344	0	0	25725	48	12249	104	3302	253	True
ERR7168463_Escherichia_coli-SC90_ST685	1	98.84	1.64	57.14	4734322	474	9988.02	142104	395	0	0	51260	27	24529	54	4883	133	True
ERR7168463_Escherichia_coli-SC99_ST1727	1	99.52	1.78	67.74	4891785	375	13044.8	283753	396	0	0	87245	16	39729	33	9308	81	True
ERR7168464_Escherichia_coli-SC22_ST398	1	97.97	7.48	57.43	5042318	1234	4086.16	56675	301	0	0	10294	130	5370	266	1697	582	True
ERR7168464_Escherichia_coli-SC28_ST101	1	98.64	3.35	43.24	5275126	626	8426.72	157213	304	0	0	41114	36	22683	69	3924	184	True
ERR7168464_Escherichia_coli-SC43_ST206	1	93.51	2.19	16.67	4621916	1033	4474.27	60074	395	0	0	10660	118	5469	239	1768	518	True
ERR7168464_Escherichia_coli-SC4_ST10	1	96.71	3.1	48.89	5080345	745	6819.26	75680	394	0	0	21554	68	10973	133	3062	300	True
ERR7168464_Escherichia_coli-SC51_ST93	2	89.53	4.11	20.45	4527426	1122	4035.14	55940	395	0	0	9155	138	4898	277	1614	594	False
ERR7168464_Escherichia_coli-SC77_ST409	1	98.93	4.74	50	5113807	657	7783.57	123382	301	0	0	29722	47	16255	98	3870	224	True
ERR7168464_Escherichia_coli-SC89_ST542	1	91.68	4.16	47.06	4423398	1132	3907.6	56211	304	0	0	8783	135	5032	267	1543	578	True
ERR7168465_Escherichia_coli-SC2_ST131	1	99.6	0.62	0	5240596	194	27013.4	533062	312	0	0	191195	10	109203	17	23181	36	True
ERR7168466_Escherichia_coli-SC117_ST226	2	90.94	1.61	23.81	4534194	795	5703.39	69771	300	0	0	14651	89	8366	171	2496	373	True
ERR7168466_Escherichia_coli-SC143_ST1684	1	99.44	1.17	33.33	5101418	339	15048.4	279463	301	0	0	57100	23	33579	44	9915	93	True
ERR7168466_Escherichia_coli-SC16_ST38	1	98.22	2.64	43.33	5270077	535	9850.61	143357	348	0	0	28370	52	14355	106	4640	223	True
ERR7168466_Escherichia_coli-SC43_ST206	1	93.55	3.12	48.94	4658533	913	5102.45	109655	300	0	0	12599	102	6436	208	2231	444	True
ERR7168466_Escherichia_coli-SC4_ST10	1	96.14	3.99	67.47	4938037	1141	4327.82	44183	300	0	0	10974	136	6049	257	1859	539	True
ERR7168466_Escherichia_coli-SC51_ST93	1	89.85	2.74	19.51	4575093	1175	3893.7	39216	300	0	0	7792	155	4503	307	1647	633	False
ERR7168466_Escherichia_coli-SC80_ST7077	1	91.71	1.68	6.67	4370823	762	5735.99	59193	305	0	0	12870	93	7059	181	2425	382	True
ERR7168466_Escherichia_coli-SC89_ST542	1	94.63	2.37	45.95	4709960	769	6124.79	68400	301	0	0	15179	94	8208	178	2737	370	True
ERR7168467_Escherichia_coli-SC4_ST10	1	50.99	2.27	13.16	2823894	1282	2202.73	35718	300	0	0	3343	213	2006	434	947	842	False
ERR7168468_Escherichia_coli-SC4_ST10	1	96.71	1.55	46.15	4638325	341	13602.1	217501	331	0	0	36578	36	22049	68	8085	134	True
ERR7168469_Escherichia_coli-SC22_ST398	1	97.15	10.63	74.27	5392717	1801	2994.29	44963	300	0	0	6107	234	3395	473	1278	978	False
ERR7168469_Escherichia_coli-SC232_ST181	1	96.15	4.63	68.57	4689458	888	5280.92	99520	301	0	0	14874	91	7711	176	2155	397	True
ERR7168469_Escherichia_coli-SC4_ST10	1	98.86	4.12	68.75	5385505	759	7095.53	174358	301	0	0	27595	52	12157	111	3164	278	True
ERR7168469_Escherichia_coli-SC70_ST607	1	98.53	4.59	46.38	5242946	848	6182.72	109271	302	0	0	18809	70	9739	147	2585	350	True
ERR7168469_Escherichia_coli-SC74_ST540	1	94.57	3.53	15.38	4907731	850	5773.8	72885	394	0	0	16823	79	8424	163	2233	394	True
ERR7168469_Escherichia_coli-SC90_ST685	1	98.77	5.84	57.73	5132410	979	5242.5	96157	301	0	0	16427	83	8271	171	2154	407	True
ERR7168470_Escherichia_coli-SC141_ST6260	1	97.52	1.61	32	4592282	399	11509.5	133993	396	0	0	28235	46	18014	87	6371	165	True
ERR7168470_Escherichia_coli-SC155_ST96	1	98.27	0.5	54.55	4610473	331	13928.9	196751	396	0	0	69108	20	30101	40	7449	94	True
ERR7168470_Escherichia_coli-SC17_ST58	1	99.24	0.91	66.67	5109701	420	12166	464638	300	0	0	99816	16	49596	31	5494	79	True
ERR7168470_Escherichia_coli-SC22_ST398	1	98.65	4.1	74.65	5108378	723	7065.53	179637	301	0	0	31628	45	14404	92	3377	226	True
ERR7168470_Escherichia_coli-SC232_ST181	1	96.22	2.07	59.38	4464096	632	7063.44	129630	300	0	0	19795	64	10431	126	3270	274	True
ERR7168470_Escherichia_coli-SC25_ST517	1	99	1.19	47.62	4936463	459	10754.8	178453	395	0	0	49192	31	29709	56	4815	135	True
ERR7168470_Escherichia_coli-SC28_ST101	1	98.71	1.3	55.56	4874228	464	10504.8	189179	395	0	0	45768	29	21272	61	5385	144	True
ERR7168470_Escherichia_coli-SC52_ST295	1	99.06	1.09	64.71	4878149	394	12381.1	279280	396	0	0	51115	26	31620	49	6783	118	True
ERR7168470_Escherichia_coli-SC58_ST2773	1	97.73	2.1	66.67	4726738	557	8486.06	109312	300	0	0	26646	52	15713	100	4151	199	True
ERR7168470_Escherichia_coli-SC90_ST685	1	98.43	2.64	48.39	4739049	465	10191.5	163080	357	0	0	42144	32	24062	61	4345	152	True
ERR7168470_Escherichia_coli-SC99_ST1727	1	98.71	5.97	65.22	4944150	1128	4383.11	69600	300	0	0	14771	89	6324	189	1748	474	True
ERR7168471_Escherichia_coli-SC117_ST226	1	98.91	2.54	37.84	5579758	810	6888.59	157119	300	0	0	32331	45	14265	95	2800	276	True
ERR7168471_Escherichia_coli-SC123_ST1308	2	97.89	3.83	56.6	5260518	978	5378.85	98822	301	0	0	17447	77	8254	166	2020	414	True
ERR7168471_Escherichia_coli-SC17_ST58	1	98.4	5.83	55.41	5848041	1188	4922.59	100180	301	0	0	14764	104	7646	213	1945	514	True
ERR7168471_Escherichia_coli-SC22_ST398	1	97.58	6.77	46.81	5633515	1154	4881.73	84509	300	0	0	13255	123	6719	242	2037	540	True
ERR7168471_Escherichia_coli-SC34_ST641	1	98.44	5.27	50.82	5636794	1131	4983.9	101913	301	0	0	12717	117	7279	231	1996	521	True
ERR7168471_Escherichia_coli-SC4_ST10	1	99.35	3.88	29.41	5634078	578	9747.54	290594	329	0	0	88267	20	35815	40	4142	138	True
ERR7168471_Escherichia_coli-SC52_ST295	2	94.55	5.69	37.68	5611048	1489	3768.33	62056	301	0	0	8028	199	4340	393	1590	821	True
ERR7168471_Escherichia_coli-SC74_ST540	2	96.07	5.13	31.43	5299136	1275	4156.19	66957	301	0	0	8865	163	5169	320	1681	676	True
ERR7168471_Escherichia_coli-SC75_ST940	1	95.79	3.07	27.87	5351371	1180	4535.06	87756	307	0	0	9970	148	5713	287	1872	612	True
ERR7168472_Escherichia_coli-SC22_ST398	1	98.87	3.06	48.98	4987393	689	7238.6	131371	302	0	0	22505	61	13179	119	3075	268	True
ERR7168472_Escherichia_coli-SC232_ST181	2	95.21	3.87	55.17	4499180	877	5130.19	49341	302	0	0	14060	94	7024	185	2152	410	True
ERR7168472_Escherichia_coli-SC4_ST10	1	93.76	1.92	20.83	4444976	596	7458.01	120701	394	0	0	19127	58	10868	119	3359	256	True
ERR7168472_Escherichia_coli-SC74_ST540	1	94.87	3.38	39.53	4582050	805	5691.99	72835	305	0	0	13364	93	7517	182	2338	391	True
ERR7168472_Escherichia_coli-SC90_ST685	1	94.85	3.21	11.11	4620815	770	6001.06	104450	313	0	0	16399	81	9009	158	2482	353	True
ERR7168473_Escherichia_coli-SC4_ST10	1	98.46	1.38	6.67	5127363	712	7201.35	133881	394	0	0	29049	48	12736	101	2984	267	True
ERR7168473_Escherichia_coli-SC74_ST540	1	98.47	3.08	30.77	5480982	895	6124	111718	300	0	0	17734	80	9774	162	2618	373	True
ERR7168474_Escherichia_coli-SC215_ST195	2	85.15	2.45	19.44	4145166	973	4260.19	65648	315	0	0	7939	139	4874	274	1820	548	False
ERR7168474_Escherichia_coli-SC22_ST398	1	89.63	2.89	14.29	4401016	923	4768.16	48896	378	0	0	10566	125	5332	242	1985	506	False
ERR7168474_Escherichia_coli-SC43_ST206	1	85.25	2.85	21.62	4201725	982	4278.74	40865	394	0	0	8160	148	4896	282	1920	556	False
ERR7168474_Escherichia_coli-SC46_ST746	1	92.69	3.02	21.05	4507178	756	5961.88	70637	378	0	0	16553	80	8084	157	2404	354	True
ERR7168474_Escherichia_coli-SC4_ST10	1	93.12	2.03	27.27	4573261	501	9128.27	140644	378	0	0	35338	33	16736	71	3927	186	True
ERR7168474_Escherichia_coli-SC70_ST607	2	68.97	3.12	11.76	3388644	1312	2582.81	32125	357	0	0	4124	225	2493	436	1148	834	False
ERR7168474_Escherichia_coli-SC89_ST542	1	87.66	3.35	23.81	4164033	935	4453.51	46760	378	0	0	8995	131	4817	254	2004	520	False
ERR7168475_Escherichia_coli-SC147_ST2178	1	97.1	2.83	17.5	4548302	676	6728.26	77588	394	0	0	17014	79	8626	156	3290	322	True
ERR7168475_Escherichia_coli-SC24_ST443	1	97.01	3	20	4679347	649	7210.09	115042	309	0	0	18603	72	10210	142	3285	296	True
ERR7168475_Escherichia_coli-SC42_ST678	1	98.39	1.37	14.29	4686878	389	12048.5	149608	400	0	0	42835	32	25496	61	7551	130	True
ERR7168475_Escherichia_coli-SC45_ST297	1	95.01	2.07	23.53	4457766	785	5678.68	63300	396	0	0	12299	108	7506	200	2398	397	True
ERR7168475_Escherichia_coli-SC4_ST10	1	97.75	2.08	63.33	4743680	508	9337.95	144576	315	0	0	36544	36	18149	72	4277	174	True
ERR7168475_Escherichia_coli-SC58_ST2773	1	98.68	1.35	16.67	4603410	408	11282.9	142631	396	0	0	37876	37	19088	71	6401	151	True
ERR7168475_Escherichia_coli-SC96_ST4038	1	98.03	1.58	4.55	4762163	362	13155.1	208984	337	0	0	60191	24	32256	45	6736	107	True
ERR7168475_Escherichia_coli-SC99_ST1727	1	97.27	1.72	11.54	4597394	585	7858.79	93595	301	0	0	19055	65	11582	127	3322	267	True
ERR7168477_Escherichia_coli-SC24_ST443	1	98.84	0.45	46.67	5012932	271	18497.9	373830	310	0	0	115458	14	55185	26	11482	59	True
ERR7168477_Escherichia_coli-SC6_ST69	1	99.56	1.97	50	5516469	315	17512.6	434048	300	0	0	110105	13	63922	26	10305	65	True
ERR7168478_Escherichia_coli-SC25_ST517	1	99.56	2.1	44.44	5369423	400	13423.6	427286	307	0	0	146701	12	91692	22	9525	57	True
ERR7168478_Escherichia_coli-SC376_ST2064	2	98.18	2.31	25	4775362	399	11968.3	157044	396	0	0	38131	35	21440	67	6545	141	True
ERR7168478_Escherichia_coli-SC43_ST206	1	97.13	2.58	44.44	5035920	676	7449.59	119912	397	0	0	23693	63	10906	128	3197	286	True
ERR7168478_Escherichia_coli-SC90_ST685	2	95.68	2.26	31.58	4670674	777	6011.16	100779	314	0	0	15205	86	8045	172	2566	379	True
ERR7168479_Escherichia_coli-SC75_ST940	1	98.38	1.04	55	4866665	224	21726.2	251630	300	0	0	96232	15	54216	29	18975	57	True
ERR7168480_Escherichia_coli-SC10_ST17	1	98.25	1.63	54.29	4737174	526	9006.03	100820	394	0	0	29158	51	18033	93	3754	194	True
ERR7168480_Escherichia_coli-SC147_ST2178	1	98.76	3.29	72.86	4785292	570	8395.25	128071	301	0	0	30626	40	18305	80	4624	178	True
ERR7168480_Escherichia_coli-SC158_ST120	1	97.16	4.22	64.62	4503566	621	7252.12	137213	301	0	0	26617	44	12197	93	3059	233	True
ERR7168480_Escherichia_coli-SC169_ST361	1	97.71	1.41	59.26	4675415	338	13832.6	337006	396	0	0	76574	18	35515	37	7629	82	True
ERR7168480_Escherichia_coli-SC17_ST58	1	99.52	2.32	60	5147224	427	12054.4	567163	301	0	0	111678	13	57923	26	6819	72	True
ERR7168480_Escherichia_coli-SC228_ST2425	2	97.08	3.62	74.19	4679934	673	6953.84	84413	301	0	0	20304	65	12076	125	3223	270	True
ERR7168480_Escherichia_coli-SC22_ST398	1	98.14	4.71	72.22	5100313	791	6447.93	162022	301	0	0	29642	52	13087	105	2726	272	True
ERR7168480_Escherichia_coli-SC231_ST2522	1	99.24	1.03	65.22	4802857	271	17722.7	516793	301	0	0	138135	11	71938	22	24907	44	True
ERR7168480_Escherichia_coli-SC240_ST8579	2	98	1.24	53.57	4610982	296	15577.6	261029	311	0	0	79982	18	38201	35	13930	70	True
ERR7168480_Escherichia_coli-SC25_ST517	1	98.74	2.87	68.75	4904173	567	8649.34	132020	301	0	0	36709	36	20885	70	4641	160	True
ERR7168480_Escherichia_coli-SC28_ST101	1	98.38	1.98	66.67	4905152	541	9066.82	155164	301	0	0	35310	43	19862	80	4600	176	True
ERR7168480_Escherichia_coli-SC331_ST5416	2	92.22	1.67	51.52	4189864	539	7773.4	108379	301	0	0	20353	61	11749	116	3417	245	True
ERR7168480_Escherichia_coli-SC4_ST10	1	99.13	3.39	78.69	4981705	560	8895.9	312498	301	0	0	78141	18	30482	39	4176	134	True
ERR7168480_Escherichia_coli-SC51_ST93	1	95.84	3.89	59.68	4673812	787	5938.77	66206	301	0	0	16327	83	9099	161	2514	356	True
ERR7168480_Escherichia_coli-SC55_ST906	1	98.19	1.67	65.62	4599062	337	13647.1	194266	394	0	0	57003	25	31085	46	8599	100	True
ERR7168480_Escherichia_coli-SC74_ST540	1	98.93	2.73	75	4928781	464	10622.4	268702	301	0	0	70058	21	32298	42	5777	107	True
ERR7168480_Escherichia_coli-SC75_ST940	1	98.4	4.78	74.04	4909014	878	5591.13	94791	301	0	0	18266	74	9943	148	2412	349	True
ERR7168480_Escherichia_coli-SC87_ST937	1	98.26	3.45	67.95	4829691	716	6745.38	103109	301	0	0	26914	55	13316	105	3388	245	True
ERR7168480_Escherichia_coli-SC99_ST1727	1	98.79	2.04	64.71	4789880	385	12441.2	259461	394	0	0	59774	22	31312	42	8086	91	True
ERR7168481_Escherichia_coli-SC50_ST457	1	99.37	0.85	5.88	4885155	118	41399.6	496498	309	0	0	185256	8	105603	15	36344	31	True
ERR7168482_Escherichia_coli-SC117_ST226	1	99.31	1.73	53.33	5145170	587	8765.2	293533	300	0	0	38177	32	19077	70	3790	181	True
ERR7168482_Escherichia_coli-SC17_ST58	1	98.89	1.89	35.71	5238375	589	8893.68	292481	315	0	0	34222	41	15664	85	4479	205	True
ERR7168482_Escherichia_coli-SC22_ST398	1	97.88	3.61	45.1	5241577	690	7596.49	154115	312	0	0	23377	59	12153	119	3408	277	True
ERR7168482_Escherichia_coli-SC46_ST746	1	96.08	5.27	42.86	5153037	1018	5061.92	80594	302	0	0	12770	110	7140	218	2119	482	True
ERR7168482_Escherichia_coli-SC4_ST10	1	99.03	5.57	68.82	5459175	930	5870.08	199101	304	0	0	21382	67	9497	145	2451	369	True
ERR7168483_Escherichia_coli-SC69_ST349	1	98.26	1.87	18.18	5478712	406	13494.4	322433	394	0	0	85603	18	45722	36	5597	103	True
ERR7168483_Escherichia_coli-SC78_ST224	1	98.84	2.33	33.33	5854406	419	13972.3	362390	394	0	0	102345	15	41397	32	6070	108	True
ERR7168484_Escherichia_coli-SC17_ST58	1	98.94	1.87	40	4860219	345	14087.6	197060	396	0	0	69880	18	43842	35	7014	87	True
ERR7168484_Escherichia_coli-SC64_ST394	1	97.65	2.36	39.13	4913616	634	7750.18	133101	395	0	0	20279	64	10549	130	3523	285	True
ERR7168484_Escherichia_coli-SC81_ST13	1	98.95	2.5	38.71	4935994	462	10684	180851	301	0	0	38606	36	21803	69	6222	142	True
ERR7168485_Escherichia_coli-SC121_ST452	1	96.57	1.43	4.76	5112702	513	9966.28	320952	301	0	0	107250	16	45414	30	5036	105	True
ERR7168485_Escherichia_coli-SC4_ST10	1	97.12	4.78	60.94	4967253	921	5393.33	92555	303	0	0	16871	74	8223	158	2125	392	True
ERR7168486_Escherichia_coli-SC121_ST452	1	98.03	3.39	41.86	5465542	554	9865.6	461143	301	0	0	101533	15	60095	29	5245	86	True
ERR7168486_Escherichia_coli-SC4_ST10	1	98.85	3.92	67.82	5425359	805	6739.58	100777	301	0	0	24654	68	12290	130	3076	304	True
ERR7168486_Escherichia_coli-SC70_ST607	1	94.49	2.72	45.24	4700016	908	5176.23	70397	303	0	0	13159	92	6438	195	2124	446	True
ERR7168486_Escherichia_coli-SC90_ST685	1	96.71	5.21	57.53	4711044	944	4990.51	71531	308	0	0	13115	102	6854	202	2051	443	True
ERR7168487_Escherichia_coli-SC117_ST226	2	94.9	1.66	48.72	4627183	721	6417.73	92567	313	0	0	16941	80	8892	157	2839	334	True
ERR7168487_Escherichia_coli-SC133_ST1434	1	99.13	1.65	45.71	5031440	447	11256	243927	319	0	0	41872	32	25778	60	6010	132	True
ERR7168487_Escherichia_coli-SC22_ST398	1	98.67	4.94	63.64	5178956	756	6850.47	133773	301	0	0	26450	58	12939	112	3767	255	True
ERR7168487_Escherichia_coli-SC46_ST746	1	97.7	1.77	37.5	4873216	656	7428.68	159462	305	0	0	26191	49	13442	98	3195	247	True
ERR7168487_Escherichia_coli-SC4_ST10	1	97.67	1.85	66.67	4935175	611	8077.21	154172	305	0	0	32205	40	18547	79	3389	192	True
ERR7168487_Escherichia_coli-SC6_ST69	1	95.72	2.67	45.45	4596480	752	6112.34	76000	311	0	0	15812	88	8951	165	2942	341	True
ERR7168487_Escherichia_coli-SC74_ST540	1	97.68	3.08	35	4924028	553	8904.21	260166	373	0	0	30562	37	14796	84	3866	205	True
ERR7168487_Escherichia_coli-SC90_ST685	1	97.25	3.96	48.48	4930770	1013	4867.49	59300	306	0	0	11512	123	6556	235	2211	486	True
ERR7168488_Escherichia_coli-SC156_ST52	2	98.4	1.81	46.43	5161920	609	8476.06	103525	301	0	0	29528	49	15025	100	3716	232	True
ERR7168488_Escherichia_coli-SC22_ST398	1	98.89	2.22	58.82	5272957	540	9764.74	213564	318	0	0	61813	26	28984	51	4597	136	True
ERR7168488_Escherichia_coli-SC4_ST10	1	99.07	4.18	76.92	5305576	754	7036.57	291980	304	0	0	30309	45	14518	95	2932	255	True
ERR7168490_Escherichia_coli-SC4_ST10	1	43.96	0.36	14.29	2107532	694	3036.79	37115	305	0	0	6832	76	3112	166	1113	389	False
ERR7168490_Escherichia_coli-SC97_ST4554	1	99.52	0.47	0	4936835	194	25447.6	336827	300	0	0	118755	12	79649	22	27673	43	True
ERR7168491_Escherichia_coli-SC12_ST410	1	98.63	4.98	67.61	4864873	827	5882.56	69074	301	0	0	13708	105	7776	197	2879	395	True
ERR7168491_Escherichia_coli-SC13_ST442	1	97.62	3.62	56.36	4699403	815	5766.14	52124	301	0	0	14306	100	8332	188	2628	389	True
ERR7168491_Escherichia_coli-SC17_ST58	1	99.15	7.89	67.86	5066337	967	5239.23	75727	303	0	0	15160	98	8232	189	2489	399	True
ERR7168491_Escherichia_coli-SC25_ST517	1	99.03	3.34	74.58	4877135	831	5869	69043	301	0	0	14299	97	8402	187	3064	371	True
ERR7168491_Escherichia_coli-SC293_ST8393	2	99.44	2.28	46.43	4745436	459	10338.6	196650	307	0	0	37864	36	18997	71	5031	159	True
ERR7168491_Escherichia_coli-SC46_ST746	1	97.71	1.84	20	4691362	653	7184.32	117868	305	0	0	21593	56	11777	116	3324	259	True
ERR7168491_Escherichia_coli-SC4_ST10	1	99.49	1.67	65.62	4833893	398	12145.5	383701	304	0	0	74895	15	47733	30	9407	73	True
ERR7168491_Escherichia_coli-SC74_ST540	1	98.5	2.06	44.44	4755033	505	9415.91	132643	335	0	0	31642	43	17337	84	4840	181	True
ERR7168491_Escherichia_coli-SC89_ST542	1	95.82	2.23	25	4499836	733	6138.93	87894	302	0	0	15324	76	8434	154	2628	341	True
ERR7168491_Escherichia_coli-SC90_ST685	1	96.46	2.85	39.53	4675042	738	6334.75	58101	305	0	0	16598	85	9514	158	2732	336	True
ERR7168491_Escherichia_coli-SC99_ST1727	1	98.46	2.76	42.86	4749337	514	9239.96	125343	348	0	0	29732	45	14694	90	4705	200	True
ERR7168492_Escherichia_coli-SC237_ST2712	2	97.87	2.18	17.24	4640298	710	6535.63	86757	397	0	0	13157	101	7682	192	2976	381	True
ERR7168493_Escherichia_coli-SC22_ST398	1	98.93	5.01	63.75	5311735	700	7588.19	180494	301	0	0	40290	33	21318	69	3821	192	True
ERR7168493_Escherichia_coli-SC25_ST517	1	97.51	2.93	53.49	4886773	799	6116.11	99665	301	0	0	16946	86	9397	162	2861	348	True
ERR7168493_Escherichia_coli-SC334_STnew_alleles	2	97.26	0.58	20	4677853	445	10512	231270	315	0	0	47352	26	25438	53	4554	131	True
ERR7168493_Escherichia_coli-SC4_ST10	1	99.27	2.99	73.91	5139058	519	9901.85	328986	304	0	0	81247	18	36003	37	4731	112	True
ERR7168493_Escherichia_coli-SC74_ST540	1	98.99	2.7	66.67	5084857	443	11478.2	202960	300	0	0	78918	20	37892	38	6236	100	True
ERR7168493_Escherichia_coli-SC75_ST940	1	98.94	1.72	45.45	5038335	374	13471.5	493298	357	0	0	129720	12	54358	25	10166	62	True
ERR7168494_Escherichia_coli-SC43_ST206	1	98.57	1.97	50	5048526	600	8414.21	118401	317	0	0	31663	46	15827	91	3697	211	True
ERR7168494_Escherichia_coli-SC4_ST10	1	99.31	2.41	56.76	5453702	543	10043.6	275516	324	0	0	88815	15	41737	33	4183	114	True
ERR7168495_Escherichia_coli-SC20_ST59	1	99.37	0.61	9.09	5374969	333	16141	259189	301	0	0	123944	14	58672	28	11445	68	True
ERR7168495_Escherichia_coli-SC69_ST349	1	98.84	0.51	10	5106657	217	23533	712142	302	0	0	267137	7	130022	13	32517	27	True
ERR7168496_Escherichia_coli-SC117_ST226	1	96.01	1.53	50	4650837	519	8961.15	135667	400	0	0	32775	39	16633	82	3967	189	True
ERR7168496_Escherichia_coli-SC17_ST58	1	99.44	4.28	75	4958621	627	7908.49	115232	302	0	0	29667	50	16141	95	4224	208	True
ERR7168496_Escherichia_coli-SC22_ST398	1	99.49	3.74	60.98	5021716	411	12218.3	337309	394	0	0	120626	12	67899	22	7213	68	True
ERR7168496_Escherichia_coli-SC232_ST181	1	97.26	6.88	69.44	4653505	967	4812.31	68629	300	0	0	13677	101	7466	191	2107	414	True
ERR7168496_Escherichia_coli-SC25_ST517	1	98.45	3.33	69.49	4813948	667	7217.31	98346	300	0	0	22651	57	12253	113	3688	248	True
ERR7168496_Escherichia_coli-SC28_ST101	1	99.53	1.29	69.57	4912684	376	13065.6	255587	394	0	0	102475	14	56269	26	8607	59	True
ERR7168496_Escherichia_coli-SC335_STnew_alleles	2	97.57	1.76	45.83	4453032	455	9786.88	112566	324	0	0	28787	43	15659	84	4791	185	True
ERR7168496_Escherichia_coli-SC46_ST746	1	98.73	7.3	63.48	4948821	966	5123	77221	303	0	0	14578	98	7972	190	2245	412	True
ERR7168496_Escherichia_coli-SC4_ST10	1	99.03	5.91	82.65	4964294	714	6952.79	145519	304	0	0	31034	43	16299	87	2941	222	True
ERR7168496_Escherichia_coli-SC51_ST93	1	97.13	1.7	47.83	4610996	469	9831.55	132605	394	0	0	35787	34	18097	70	5166	163	True
ERR7168496_Escherichia_coli-SC74_ST540	1	97.67	2.11	30.77	4825116	475	10158.1	150773	375	0	0	35227	36	20099	72	4806	173	True
ERR7168496_Escherichia_coli-SC90_ST685	1	98.77	9.02	76.06	5026746	1109	4532.68	66964	301	0	0	13532	101	7413	199	1970	450	True
ERR7168497_Escherichia_coli-SC4_ST10	1	84.64	0.68	26.67	4360303	469	9297.02	360785	306	0	0	70802	17	41554	33	3294	95	False
ERR7168498_Escherichia_coli-SC133_ST1434	2	93.26	2.39	8.33	4362321	652	6690.68	133235	385	0	0	20818	52	9468	113	2608	290	True
ERR7168498_Escherichia_coli-SC16_ST38	1	98.56	3.2	68.89	5232186	686	7627.09	174781	301	0	0	28642	53	15137	103	3488	238	True
ERR7168498_Escherichia_coli-SC17_ST58	1	96.52	1.43	26.92	4709946	761	6189.15	122646	321	0	0	15356	81	8296	162	2583	366	True
ERR7168498_Escherichia_coli-SC22_ST398	1	98.82	2.83	45.65	5060877	484	10456.4	312749	314	0	0	84603	18	29691	39	4968	115	True
ERR7168498_Escherichia_coli-SC331_ST5416	2	91.5	1.48	25.93	4146837	651	6369.95	83446	301	0	0	15632	75	8819	144	2654	308	True
ERR7168498_Escherichia_coli-SC46_ST746	1	96.49	6.49	63.37	4848032	1037	4675.05	95034	301	0	0	12770	105	6463	213	1951	484	True
ERR7168498_Escherichia_coli-SC4_ST10	1	98.66	1.87	66.67	4978241	468	10637.3	318647	321	0	0	80709	19	32613	37	4614	117	True
ERR7168499_Escherichia_coli-SC117_ST226	2	95.69	3.6	55.1	4809627	871	5521.96	64220	324	0	0	14079	91	7080	187	2396	413	True
ERR7168499_Escherichia_coli-SC169_ST361	2	97.56	3.51	56.86	4860011	696	6982.77	87664	304	0	0	20988	69	11263	134	3178	295	True
ERR7168499_Escherichia_coli-SC17_ST58	1	96.12	2.56	57.14	5021018	900	5578.91	90892	322	0	0	14220	103	7874	198	2434	420	True
ERR7168499_Escherichia_coli-SC22_ST398	1	98.67	5.27	60.87	5356165	539	9937.23	375388	323	0	0	72782	19	31320	43	4159	126	True
ERR7168499_Escherichia_coli-SC28_ST101	1	98.5	2.71	65.96	5039092	635	7935.58	145476	324	0	0	28614	48	15309	95	3597	229	True
ERR7168499_Escherichia_coli-SC46_ST746	1	97.27	5.25	63.29	5073960	849	5976.4	99313	304	0	0	18134	76	9896	154	2630	351	True
ERR7168499_Escherichia_coli-SC4_ST10	1	98.92	3.46	75	5099756	518	9845.09	331410	337	0	0	119341	14	42976	29	4381	107	True
ERR7168499_Escherichia_coli-SC53_ST448	2	95.79	2.99	39.53	4768259	805	5923.3	95018	324	0	0	14653	94	8364	180	2668	391	True
ERR7168499_Escherichia_coli-SC74_ST540	1	98.82	4.57	64.41	5167330	582	8878.57	153146	302	0	0	34189	40	20684	80	3989	200	True
ERR7168499_Escherichia_coli-SC90_ST685	1	98.26	6.43	60.92	5063762	757	6689.25	139841	304	0	0	21621	64	11763	125	2969	294	True
ERR7168499_Escherichia_coli-SC99_ST1727	1	97.19	2.74	47.83	4774765	745	6409.08	99462	324	0	0	16278	78	9420	155	2767	337	True
ERR7168500_Escherichia_coli-SC117_ST226	2	95.59	2.28	10	4702137	720	6530.75	116624	321	0	0	20707	70	10225	134	2764	307	True
ERR7168500_Escherichia_coli-SC169_ST361	1	98.59	1.58	28.57	4857467	429	11322.8	193106	324	0	0	71713	19	40019	36	6173	93	True
ERR7168500_Escherichia_coli-SC46_ST746	1	98.45	2.73	31.25	5110969	598	8546.77	140919	315	0	0	38207	37	19341	72	3711	188	True
ERR7168500_Escherichia_coli-SC4_ST10	1	99.35	4.25	69.81	5130490	546	9396.5	227780	357	0	0	79089	22	38027	40	4198	111	True
ERR7168501_Escherichia_coli-SC169_ST361	1	98.15	1.05	38.89	4874675	429	11362.9	214593	302	0	0	72695	20	35808	41	5299	106	True
ERR7168501_Escherichia_coli-SC188_ST3076	2	97.51	0.98	31.82	4710210	599	7863.46	113484	304	0	0	27647	51	12232	103	3186	250	True
ERR7168501_Escherichia_coli-SC4_ST10	1	98.99	2.95	69.05	5391110	501	10760.7	423045	302	0	0	91417	16	29424	38	5257	123	True
ERR7168501_Escherichia_coli-SC75_ST940	1	97.88	3.47	70.37	4878706	959	5087.28	76145	300	0	0	13448	107	7309	206	2125	446	True
ERR7168502_Escherichia_coli-SC73_ST156	1	98.95	1.02	14.29	5153698	327	15760.5	444464	336	0	0	125596	13	88031	23	10690	57	True
ERR7168503_Escherichia_coli-SC22_ST398	1	99.18	3.13	48.98	5113241	568	9002.18	126353	302	0	0	35841	41	14770	84	4228	211	True
ERR7168503_Escherichia_coli-SC4_ST10	1	98.46	2.52	58.7	5168484	471	10973.4	190052	302	0	0	71179	23	39206	41	5965	97	True
ERR7168503_Escherichia_coli-SC75_ST940	1	98.37	5.1	54.84	5212186	762	6840.14	87295	300	0	0	20471	77	12179	142	3614	288	True
ERR7168504_Escherichia_coli-SC17_ST58	2	82.11	3.54	14.29	3806152	1158	3286.83	25669	301	0	0	5403	214	3287	395	1536	730	False
ERR7168504_Escherichia_coli-SC215_ST195	2	85.12	2.79	25.81	3900696	926	4212.41	39059	394	0	0	8309	127	4705	254	1756	523	False
ERR7168504_Escherichia_coli-SC22_ST398	1	87.04	2.78	19.44	4166667	860	4844.96	48994	394	0	0	10055	114	5456	224	2058	468	False
ERR7168504_Escherichia_coli-SC25_ST517	1	80.59	2.6	20	3646820	1145	3185	29979	305	0	0	4955	216	2984	406	1523	739	False
ERR7168504_Escherichia_coli-SC28_ST101	1	82.7	4.42	25.58	3779514	1120	3374.57	24500	321	0	0	5548	206	3352	382	1545	709	False
ERR7168504_Escherichia_coli-SC46_ST746	1	89.49	2.21	10.71	4158327	811	5127.41	74738	392	0	0	11733	92	5797	197	2136	426	False
ERR7168504_Escherichia_coli-SC4_ST10	1	94.14	2.25	46.15	4422545	461	9593.37	119788	398	0	0	33760	39	17360	74	4455	174	True
ERR7168504_Escherichia_coli-SC74_ST540	2	81.69	3.13	16.22	3811468	987	3861.67	39851	393	0	0	6967	145	3970	290	1672	580	False
ERR7168504_Escherichia_coli-SC89_ST542	1	84.29	2.2	26.47	3803220	970	3920.85	42079	394	0	0	6737	157	4123	303	1805	584	False
ERR7168504_Escherichia_coli-SC90_ST685	1	83.56	3.56	19.51	3965621	1001	3961.66	53073	357	0	0	6924	152	4174	301	1736	592	False
ERR7168505_Escherichia_coli-SC11_ST127	1	99.34	1.92	32.14	5527580	574	9629.93	197038	357	0	0	47128	29	24519	61	3955	167	True
ERR7168505_Escherichia_coli-SC17_ST58	1	98.28	2.24	37.5	5223972	759	6882.7	113049	400	0	0	20875	71	9797	146	2966	331	True
ERR7168505_Escherichia_coli-SC240_ST8579	2	97.33	3.19	57.69	5015778	845	5935.83	94232	301	0	0	15810	82	8336	169	2608	377	True
ERR7168505_Escherichia_coli-SC24_ST443	1	98.41	4.5	66.67	5248044	855	6138.06	141693	300	0	0	21923	71	11272	139	2503	328	True
ERR7168505_Escherichia_coli-SC4_ST10	1	99.44	6	77.93	5657284	994	5691.43	139093	303	0	0	28610	50	12475	111	2365	326	True
ERR7168505_Escherichia_coli-SC51_ST93	2	91.35	4.74	47.14	4933308	1400	3523.79	37552	304	0	0	7703	177	4067	355	1435	750	True
ERR7168505_Escherichia_coli-SC74_ST540	2	96.34	2.93	36.96	5102258	1033	4939.26	75640	300	0	0	12339	118	6366	234	2181	506	True
ERR7168505_Escherichia_coli-SC75_ST940	1	95.66	2.85	55.77	5055890	1072	4716.32	45051	301	0	0	11587	134	5698	261	1984	552	True
ERR7168506_Escherichia_coli-SC10_ST17	2	92.26	3	21.62	4427355	1096	4039.56	46508	394	0	0	8120	148	4439	296	1625	620	True
ERR7168506_Escherichia_coli-SC121_ST452	1	99.16	2.83	30.56	5382569	546	9858.18	200016	300	0	0	42373	37	23615	71	6093	153	True
ERR7168506_Escherichia_coli-SC147_ST2178	1	97.8	2.16	30	4689940	696	6738.42	101107	394	0	0	18659	70	10179	135	2813	304	True
ERR7168506_Escherichia_coli-SC17_ST58	1	97.35	3.04	37.78	4866656	757	6428.87	67125	312	0	0	17072	85	9021	164	3012	345	True
ERR7168506_Escherichia_coli-SC215_ST195	1	94.35	2.74	36.84	4428603	830	5335.67	55571	396	0	0	13781	95	7256	185	2208	406	True
ERR7168506_Escherichia_coli-SC22_ST398	1	96.13	3.43	38.89	4755889	686	6932.78	123286	335	0	0	22161	59	10925	123	3017	286	True
ERR7168506_Escherichia_coli-SC4_ST10	1	96.52	2.4	28.57	4781891	620	7712.73	185715	395	0	0	21750	54	12578	112	3493	247	True
ERR7168506_Escherichia_coli-SC5_ST95	2	89.18	2.75	27.45	4281168	1211	3535.23	45614	320	0	0	6288	192	3626	371	1603	719	False
ERR7168506_Escherichia_coli-SC87_ST937	1	95.64	2.32	40.62	4691322	660	7108.06	125079	396	0	0	19837	65	10949	125	3031	280	True
ERR7168506_Escherichia_coli-SC96_ST4038	2	97.4	2.72	60	4707882	802	5870.18	66122	303	0	0	14496	103	8064	191	2766	381	True
ERR7168506_Escherichia_coli-SC99_ST1727	1	96.96	2.38	52.63	4747163	723	6565.92	89573	316	0	0	17635	79	9739	151	3038	316	True
ERR7168507_Escherichia_coli-SC17_ST58	1	94.57	1.25	23.53	4328131	398	10874.7	185541	394	0	0	57769	25	23826	51	4315	142	True
ERR7168508_Escherichia_coli-SC17_ST58	1	93.17	3.12	24.39	4319798	962	4490.43	87650	330	0	0	8864	131	4847	264	1954	537	True
ERR7168508_Escherichia_coli-SC22_ST398	1	97.71	2.56	44.68	4796053	746	6429.03	89039	300	0	0	17069	81	10083	154	2915	327	True
ERR7168508_Escherichia_coli-SC4_ST10	1	97.84	2.32	61.7	4797658	472	10164.5	259774	372	0	0	64797	23	29986	45	5006	123	True
ERR7168508_Escherichia_coli-SC89_ST542	1	90.34	2.12	21.43	4107853	901	4559.22	49356	313	0	0	10201	123	5282	233	1934	482	True
ERR7168508_Escherichia_coli-SC90_ST685	1	88.38	2.54	53.45	4252235	1221	3482.58	39300	301	0	0	6760	175	3718	344	1437	699	False
ERR7168509_Escherichia_coli-SC121_ST452	1	98.03	4.06	50	5624900	729	7715.91	311526	300	0	0	86789	20	41478	38	3564	137	True
ERR7168509_Escherichia_coli-SC4_ST10	1	98.27	1.6	72.41	5481011	694	7897.71	158554	302	0	0	42194	40	18458	79	3797	202	True
ERR7168509_Escherichia_coli-SC94_ST757	2	87.43	1.9	13.79	4435485	1047	4236.38	57972	333	0	0	8646	140	4789	274	1731	572	False
ERR7168511_Escherichia_coli-SC17_ST58	1	99.32	3.4	37.5	5169393	460	11237.8	224116	322	0	0	82064	18	60937	33	6461	85	True
ERR7168511_Escherichia_coli-SC22_ST398	1	96.82	3.76	31.82	5004691	750	6672.92	119730	394	0	0	20794	62	9743	131	2819	315	True
ERR7168511_Escherichia_coli-SC28_ST101	1	98.89	2.67	31.03	4883381	463	10547.3	172097	349	0	0	48664	33	25473	62	6035	133	True
ERR7168511_Escherichia_coli-SC43_ST206	1	97.55	2.52	36	4865890	537	9061.25	166460	324	0	0	44456	31	20969	62	3766	169	True
ERR7168511_Escherichia_coli-SC4_ST10	1	96.7	3.46	37.21	4724600	611	7732.57	109709	391	0	0	31092	47	13994	92	3244	228	True
ERR7168511_Escherichia_coli-SC52_ST295	1	97.94	2.81	28.12	4857264	547	8879.82	220351	322	0	0	29784	43	17315	83	4235	193	True
ERR7168511_Escherichia_coli-SC74_ST540	1	93.67	2.87	21.21	4572715	794	5759.09	77355	328	0	0	14309	86	7702	176	2307	380	True
ERR7168512_Escherichia_coli-SC139_ST1079	2	96.1	0.73	11.11	4370912	471	9280.07	321945	312	0	0	60996	20	31151	40	3330	129	True
ERR7168512_Escherichia_coli-SC17_ST58	1	92.32	1.45	14.29	4234962	631	6711.51	88965	394	0	0	17954	64	8662	133	2756	309	True
ERR7168512_Escherichia_coli-SC44_ST200	2	83.35	1.65	8.57	3634403	1296	2804.32	55898	331	0	0	4890	192	2655	399	1172	809	False
ERR7168513_Escherichia_coli-SC25_ST517	1	82.14	3.06	41.82	4122428	1340	3076.44	31225	300	0	0	5343	218	3121	420	1383	809	False
ERR7168513_Escherichia_coli-SC2_ST131	1	99.38	4.13	62.75	5454097	418	13048.1	615037	300	0	0	173797	10	103954	18	8515	54	True
ERR7168513_Escherichia_coli-SC4_ST10	1	97.23	1.2	12.5	4888254	550	8887.73	99389	394	0	0	24757	54	12867	107	4119	239	True
ERR7168514_Escherichia_coli-SC104_ST212	2	93.66	2.83	8.33	4411648	753	5858.76	68301	311	0	0	14096	89	7350	179	2563	371	True
ERR7168514_Escherichia_coli-SC147_ST2178	1	98.39	2.06	63.64	4802022	422	11379.2	271951	304	0	0	60012	20	32940	41	6861	101	True
ERR7168514_Escherichia_coli-SC17_ST58	1	99.28	7.61	72.34	5426002	980	5536.74	95666	300	0	0	20272	80	11126	154	2469	359	True
ERR7168514_Escherichia_coli-SC215_ST195	1	89.32	1.06	9.52	4148096	941	4408.18	54862	398	0	0	9199	117	5183	235	1812	501	False
ERR7168514_Escherichia_coli-SC25_ST517	1	98.2	3.14	62.22	4852746	634	7654.17	137381	301	0	0	26059	53	14288	102	3696	230	True
ERR7168514_Escherichia_coli-SC4_ST10	1	98.2	5.32	67.07	4844041	716	6765.42	159039	301	0	0	28467	45	15615	91	2798	238	True
ERR7168515_Escherichia_coli-SC4_ST10	1	99.52	1.92	41.18	5439048	360	15108.5	697609	305	0	0	174799	10	60096	21	6787	71	True
ERR7168516_Escherichia_coli-SC12_ST410	1	98.83	1.83	62.5	5173115	507	10203.4	168107	302	0	0	43523	34	23681	66	4752	159	True
ERR7168516_Escherichia_coli-SC14_ST405	1	88.76	1.05	22.73	4466481	841	5310.92	221427	366	0	0	11677	87	5856	196	2362	432	False
ERR7168516_Escherichia_coli-SC22_ST398	1	98.47	2.9	60.98	4930036	546	9029.37	162842	301	0	0	41560	31	23224	61	4289	145	True
ERR7168516_Escherichia_coli-SC24_ST443	1	99.56	1.54	40	5072359	349	14534	328885	308	0	0	75704	18	41092	35	9807	79	True
ERR7168516_Escherichia_coli-SC4_ST10	1	97.82	3.37	74.51	5161092	673	7668.78	112209	305	0	0	30904	46	16711	91	3441	225	True
ERR7168516_Escherichia_coli-SC53_ST448	1	95.58	2.56	30.23	4835207	881	5488.32	48796	301	0	0	12308	118	6733	226	2528	449	True
ERR7168516_Escherichia_coli-SC75_ST940	1	96.39	1.61	24.24	4698574	748	6281.52	72601	300	0	0	15226	83	8183	169	2859	361	True
ERR7168517_Escherichia_coli-SC20_ST59	1	98.89	2.27	40.62	5385678	549	9809.98	152089	358	0	0	41783	36	19537	74	4436	188	True
ERR7168517_Escherichia_coli-SC4_ST10	1	99.01	0.73	37.5	5084705	456	11150.7	219842	336	0	0	55890	27	24621	54	5413	139	True
ERR7168518_Escherichia_coli-SC12_ST410	1	99.46	1.52	59.38	5186547	563	9212.34	330427	305	0	0	64456	25	30384	48	5127	126	True
ERR7168518_Escherichia_coli-SC158_ST120	2	96.86	2.86	61.9	4488493	686	6542.99	100294	301	0	0	17582	72	9937	140	2842	298	True
ERR7168518_Escherichia_coli-SC22_ST398	1	99.48	4.21	73.85	5224245	704	7420.8	141538	301	0	0	44555	37	20021	72	3464	196	True
ERR7168518_Escherichia_coli-SC232_ST181	1	99.06	0.74	38.89	4664643	370	12607.1	200388	337	0	0	79522	20	41477	37	7871	82	True
ERR7168518_Escherichia_coli-SC24_ST443	1	99.21	2.87	69.05	4909790	539	9109.07	212486	301	0	0	37013	36	21480	70	5157	158	True
ERR7168518_Escherichia_coli-SC25_ST517	1	99.24	0.87	57.14	4960245	385	12883.8	559337	311	0	0	153322	10	84823	19	8151	55	True
ERR7168518_Escherichia_coli-SC4_ST10	1	99.32	2.73	80	5008823	431	11621.4	327483	372	0	0	126733	11	69658	22	6753	61	True
ERR7168518_Escherichia_coli-SC74_ST540	1	99.19	1.06	52.63	4934513	407	12124.1	283588	315	0	0	129727	14	52476	26	7663	73	True
ERR7168518_Escherichia_coli-SC89_ST542	1	96.37	1.26	65.22	4644954	633	7338	89791	394	0	0	26170	55	13815	103	3236	238	True
ERR7168518_Escherichia_coli-SC90_ST685	1	99.08	1.42	56	4893549	472	10367.7	233855	301	0	0	67583	21	36258	41	5257	106	True
ERR7168519_Escherichia_coli-SC117_ST226	1	98.54	1.94	50	5080834	547	9288.54	137350	300	0	0	37361	40	20821	76	3972	177	True
ERR7168519_Escherichia_coli-SC51_ST93	1	99.25	2.64	59.09	5020677	684	7340.17	87199	301	0	0	18726	77	10724	147	3505	309	True
ERR7168520_Escherichia_coli-SC169_ST361	1	98.71	1.67	44.83	5040545	586	8601.61	153327	301	0	0	42821	31	17646	68	3707	187	True
ERR7168520_Escherichia_coli-SC22_ST398	1	97.58	2.65	48.48	5228810	664	7874.71	135797	324	0	0	29050	50	13787	100	3313	250	True
ERR7168520_Escherichia_coli-SC25_ST517	1	97.72	1.53	34.62	4994233	644	7755.02	114406	301	0	0	24771	58	11449	120	3503	274	True
ERR7168520_Escherichia_coli-SC28_ST101	1	97.42	3.29	44.83	4968326	904	5495.94	57813	307	0	0	13848	98	7790	197	2364	423	True
ERR7168520_Escherichia_coli-SC4_ST10	1	99.48	1.73	78.79	5285358	528	10010.1	388092	301	0	0	114167	13	42392	29	4172	102	True
ERR7168520_Escherichia_coli-SC74_ST540	1	97.34	3.09	45.24	5159875	725	7117.07	146204	301	0	0	23454	59	11936	120	2953	298	True
ERR7168520_Escherichia_coli-SC75_ST940	1	98.37	2.89	47.37	4990523	884	5645.39	95709	309	0	0	14402	94	7891	186	2521	405	True
ERR7168520_Escherichia_coli-SC99_ST1727	2	98	1.84	31.82	4841990	777	6231.65	94372	301	0	0	16217	84	8702	166	2775	355	True
ERR7168521_Escherichia_coli-SC4_ST10	1	98.36	0.62	0	4882002	332	14704.8	203788	302	0	0	82865	20	38160	37	9176	85	True
ERR7168522_Escherichia_coli-SC175_ST1136	1	98.95	3.67	69.64	5730326	1006	5696.15	137445	300	0	0	16516	99	9562	190	3024	387	True
ERR7168522_Escherichia_coli-SC4_ST10	1	98.2	1.95	33.33	5240935	811	6462.31	86332	301	0	0	22077	68	11629	132	2956	300	True
ERR7168523_Escherichia_coli-SC100_ST6701	2	94.77	1.55	20.83	4260545	689	6183.66	64040	344	0	0	15946	75	8433	145	2739	318	True
ERR7168523_Escherichia_coli-SC17_ST58	1	99.08	1.88	64.29	5019699	308	16297.7	559445	310	0	0	177255	10	97788	19	10131	47	True
ERR7168523_Escherichia_coli-SC22_ST398	1	98.52	3.4	70.77	4890505	607	8056.85	216914	301	0	0	28689	50	17570	93	4023	196	True
ERR7168523_Escherichia_coli-SC24_ST443	1	98.61	1.95	57.69	4794669	431	11124.5	196372	307	0	0	37393	38	22857	71	6565	138	True
ERR7168523_Escherichia_coli-SC4_ST10	1	99.48	1.97	75.86	5075089	355	14296	373179	315	0	0	203874	9	94979	17	10006	47	True
ERR7168523_Escherichia_coli-SC74_ST540	1	98.28	1.72	41.67	4762450	368	12941.4	267118	344	0	0	60331	25	30716	46	7766	109	True
ERR7168523_Escherichia_coli-SC90_ST685	1	98.63	1.55	35	4678853	391	11966.4	172057	310	0	0	51517	27	25999	53	7301	117	True
ERR7168523_Escherichia_coli-SC93_ST173	1	99.56	0.87	35.71	4740666	260	18233.3	607771	303	0	0	122768	10	78239	20	18766	47	True
ERR7168524_Escherichia_coli-SC128_ST1324	2	97.46	1.86	4.35	4751011	570	8335.11	155173	346	0	0	30135	42	12776	92	3684	220	True
ERR7168524_Escherichia_coli-SC147_ST2178	1	98.51	3.75	64.47	4919876	863	5700.9	119245	301	0	0	19388	63	9794	134	2416	323	True
ERR7168524_Escherichia_coli-SC17_ST58	1	98.96	1.87	56.25	5171062	490	10553.2	290430	305	0	0	46089	28	26607	57	6486	129	True
ERR7168524_Escherichia_coli-SC22_ST398	1	98.67	2.84	52.94	5104014	484	10545.5	300482	393	0	0	94339	19	57145	33	5039	98	True
ERR7168524_Escherichia_coli-SC24_ST443	1	98.52	2.42	66.67	4967090	651	7629.94	199900	302	0	0	24047	56	12682	111	3962	245	True
ERR7168524_Escherichia_coli-SC25_ST517	1	98.47	1.8	43.48	4928597	595	8283.36	135077	310	0	0	24272	61	14696	114	3998	236	True
ERR7168524_Escherichia_coli-SC27_ST328	1	97.32	3.14	40.48	4961184	742	6686.23	95502	300	0	0	17928	83	11078	153	3396	312	True
ERR7168524_Escherichia_coli-SC28_ST101	1	98.71	2.13	41.38	4979109	588	8467.87	153228	307	0	0	30411	46	16218	89	4012	201	True
ERR7168524_Escherichia_coli-SC34_ST641	1	98.23	1.77	38.46	4878372	567	8603.83	105104	396	0	0	23686	58	14698	110	4155	234	True
ERR7168524_Escherichia_coli-SC4_ST10	1	97.9	4.37	80.77	4897921	657	7454.98	98206	303	0	0	30114	46	15038	92	3385	227	True
ERR7168524_Escherichia_coli-SC53_ST448	1	97.08	2.54	40.54	4802878	767	6261.9	55012	309	0	0	15973	89	8887	170	2574	358	True
ERR7168524_Escherichia_coli-SC73_ST156	1	97.66	2.57	31.43	4854689	669	7256.64	107574	316	0	0	21304	68	11851	128	3263	280	True
ERR7168524_Escherichia_coli-SC74_ST540	1	96.74	1.58	30	4758099	621	7662	219249	344	0	0	26999	47	13081	98	3229	246	True
ERR7168524_Escherichia_coli-SC75_ST940	1	97.92	2	32	4816336	578	8332.76	122634	310	0	0	28165	49	15741	93	4016	210	True
ERR7168524_Escherichia_coli-SC87_ST937	1	98.32	1.39	36	4802466	513	9361.53	88550	316	0	0	33941	44	20024	80	5008	165	True
ERR7168524_Escherichia_coli-SC91_ST345	1	97.07	1.1	15.79	4810472	591	8139.55	123760	381	0	0	25813	55	13208	107	3695	245	True
ERR7168524_Escherichia_coli-SC93_ST173	1	96.28	1.76	26.92	4728215	713	6631.44	85668	331	0	0	18363	74	9777	147	2979	316	True
ERR7168524_Escherichia_coli-SC96_ST4038	1	98.43	0.97	6.25	4875565	460	10599	241486	316	0	0	49780	26	24727	54	5068	135	True
ERR7168524_Escherichia_coli-SC99_ST1727	1	98.87	1.03	47.83	4827135	335	14409.4	279846	356	0	0	103107	16	51243	28	10974	63	True
ERR7168525_Escherichia_coli-SC117_ST226	1	98.43	2.97	19.57	4820426	458	10525	199346	311	0	0	50847	27	32579	49	5258	115	True
ERR7168525_Escherichia_coli-SC147_ST2178	1	93.06	4.77	23.17	4319825	1470	2938.66	68712	307	0	0	5382	204	2940	420	1231	863	True
ERR7168525_Escherichia_coli-SC22_ST398	1	99	5.16	28.95	5198553	644	8072.29	122496	395	0	0	32118	48	17812	88	3438	211	True
ERR7168525_Escherichia_coli-SC24_ST443	1	92.59	4.45	16	4507688	1375	3278.32	49653	307	0	0	6297	191	3473	384	1387	787	True
ERR7168525_Escherichia_coli-SC25_ST517	1	90.53	4.55	10.14	4445688	1515	2934.45	46504	395	0	0	5335	214	2865	439	1216	905	True
ERR7168525_Escherichia_coli-SC45_ST297	1	87.84	3.92	5.97	4147655	1625	2552.4	46493	316	0	0	4277	260	2518	517	1074	1021	False
ERR7168525_Escherichia_coli-SC4_ST10	1	96.59	2.55	28.57	4800377	602	7974.05	125967	311	0	0	26646	52	13282	103	3444	234	True
ERR7168525_Escherichia_coli-SC58_ST2773	1	93.18	5.03	16.05	4292013	1370	3132.86	44791	319	0	0	5692	216	3307	412	1317	820	True
ERR7168525_Escherichia_coli-SC90_ST685	1	95.35	5.29	36.26	4715401	1180	3996.1	49663	300	0	0	9086	153	5128	288	1641	604	True
ERR7168525_Escherichia_coli-SC96_ST4038	1	95.47	3.59	9.62	4707757	783	6012.46	125809	316	0	0	31094	42	10962	95	2240	305	True
ERR7168525_Escherichia_coli-SC99_ST1727	2	90.93	5.11	12.33	4311534	1421	3034.15	48790	394	0	0	5443	219	2996	429	1284	863	True
ERR7168526_Escherichia_coli-SC121_ST452	1	97.01	2.37	18.52	5326187	596	8936.56	298699	301	0	0	85234	17	37196	35	3503	141	True
ERR7168526_Escherichia_coli-SC12_ST410	1	99.56	3.13	45.95	5754861	664	8666.96	301812	394	0	0	71766	23	25199	49	3432	182	True
ERR7168526_Escherichia_coli-SC4_ST10	1	99.1	12.05	77.45	5834586	1648	3540.4	63318	300	0	0	10935	129	4623	291	1314	761	False
ERR7168526_Escherichia_coli-SC52_ST295	2	96.83	3.4	40.48	5219581	966	5403.29	65218	345	0	0	12350	114	6964	226	2297	489	True
ERR7168526_Escherichia_coli-SC74_ST540	2	96.86	4.59	44.9	5298046	1152	4599	114109	302	0	0	12386	113	5931	240	1908	561	True
ERR7168526_Escherichia_coli-SC90_ST685	1	97.9	4.27	47.54	5185054	955	5429.38	112593	304	0	0	20576	72	9368	147	2089	397	True
ERR7168527_Escherichia_coli-SC4_ST10	1	97.9	0.56	0	4868210	407	11961.2	223516	304	0	0	43508	33	24944	63	6577	139	True
ERR7168528_Escherichia_coli-SC22_ST398	1	97.87	4.8	44.44	4994110	615	8120.5	141790	395	0	0	29950	47	16140	94	3547	226	True
ERR7168528_Escherichia_coli-SC232_ST181	1	94.69	6.09	70.37	4664874	1003	4650.92	91311	301	0	0	11261	110	6073	223	2037	486	True
ERR7168528_Escherichia_coli-SC4_ST10	1	97.73	3.37	69.57	4863458	847	5741.98	58616	300	0	0	15623	89	7663	179	2496	388	True
ERR7168528_Escherichia_coli-SC90_ST685	1	98.77	6.75	69.79	4951578	892	5551.1	80619	302	0	0	15996	79	8541	164	2415	379	True
ERR7168529_Escherichia_coli-SC17_ST58	1	98.13	2.2	53.33	5158398	565	9129.91	183488	301	0	0	49100	30	22540	62	3790	176	True
ERR7168529_Escherichia_coli-SC215_ST195	2	86.18	2.28	18.75	3971253	1055	3764.22	46491	395	0	0	7880	137	4206	273	1520	582	False
ERR7168529_Escherichia_coli-SC22_ST398	1	87.39	3.09	17.65	4202088	1187	3540.09	42862	394	0	0	6971	153	3610	320	1500	676	False
ERR7168529_Escherichia_coli-SC46_ST746	1	95.82	2.57	29.63	4617413	543	8503.52	185809	313	0	0	39189	34	21401	64	3449	180	True
ERR7168529_Escherichia_coli-SC4_ST10	1	91.22	2.35	32.56	4462924	838	5325.68	69447	300	0	0	13928	88	6773	180	2201	406	True
ERR7168529_Escherichia_coli-SC81_ST13	1	89.12	2.61	10.81	4181805	1071	3904.58	49585	357	0	0	8059	138	4342	275	1627	586	False
ERR7168529_Escherichia_coli-SC89_ST542	1	85.4	2.98	28.3	4002310	1241	3225.07	42980	301	0	0	6437	178	3487	347	1317	710	False
ERR7168530_Escherichia_coli-SC22_ST398	1	98.39	4.96	69.74	5175673	1045	4952.8	88198	300	0	0	17667	80	8569	162	1995	407	True
ERR7168530_Escherichia_coli-SC294_ST8391	2	94.07	3.66	32.86	4641459	1222	3798.25	43698	307	0	0	7986	171	4417	325	1587	664	True
ERR7168530_Escherichia_coli-SC2_ST131	1	99.93	2.54	59.52	5437856	573	9490.15	225290	394	0	0	64996	24	29644	47	5277	124	True
ERR7168530_Escherichia_coli-SC4_ST10	1	99.45	4.83	78.95	5388327	833	6468.58	210003	300	0	0	41354	34	16284	76	2462	252	True
ERR7168530_Escherichia_coli-SC6_ST69	1	99.56	3.94	70.59	5534432	598	9254.9	400584	326	0	0	193471	11	75895	21	4234	81	True
ERR7168531_Escherichia_coli-SC4_ST10	1	32.09	0.73	27.27	1451093	868	1671.77	35862	394	0	0	2275	183	1477	344	789	611	False
ERR7168533_Escherichia_coli-SC16_ST38	1	98.91	1.68	29.41	5460976	424	12879.7	265532	313	0	0	56406	23	26638	52	7061	127	True
ERR7168533_Escherichia_coli-SC201_ST543	1	98.78	1.05	14.29	5268741	342	15405.7	217278	301	0	0	81317	21	46413	37	10527	78	True
ERR7168534_Escherichia_coli-SC22_ST398	1	96.2	2.38	28.57	4906129	709	6919.79	121079	305	0	0	24881	50	12388	105	2735	277	True
ERR7168534_Escherichia_coli-SC43_ST206	2	89.14	2.01	25.71	4517033	1202	3757.93	46169	308	0	0	7127	176	4227	344	1590	688	False
ERR7168534_Escherichia_coli-SC46_ST746	2	93.47	1.87	32.26	4683924	930	5036.48	69178	395	0	0	12734	99	6011	205	2000	463	True
ERR7168534_Escherichia_coli-SC4_ST10	1	96.34	1.49	23.81	4899063	697	7028.78	198230	331	0	0	29203	45	11179	102	2631	278	True
ERR7168534_Escherichia_coli-SC74_ST540	2	93.05	1.95	3.45	4618302	877	5266.02	68075	303	0	0	13555	93	7013	189	2115	423	True
ERR7168534_Escherichia_coli-SC90_ST685	1	92.39	1.99	35.48	4619024	859	5377.21	128099	312	0	0	13916	90	7479	180	2157	408	True
ERR7168534_Escherichia_coli-SC94_ST757	2	86.7	1.48	19.35	4100493	1168	3510.7	37245	330	0	0	6918	160	3657	323	1480	668	False
ERR7168535_Escherichia_coli-SC17_ST58	1	97.97	2.97	35.14	4852248	736	6592.73	72175	398	0	0	17747	81	8954	158	2833	346	True
ERR7168535_Escherichia_coli-SC22_ST398	1	98.69	4.88	53.85	5001706	782	6396.04	127757	301	0	0	20541	68	11528	130	2714	303	True
ERR7168535_Escherichia_coli-SC46_ST746	1	99.43	4.3	54.84	5348635	799	6694.16	176540	300	0	0	21515	67	11076	136	3190	319	True
ERR7168535_Escherichia_coli-SC4_ST10	1	98.95	3.06	64.1	4870913	626	7781.01	124483	358	0	0	28241	46	15899	91	3586	212	True
ERR7168535_Escherichia_coli-SC52_ST295	1	98.52	5.47	49.02	5337545	666	8014.33	174911	302	0	0	26933	52	14745	105	4194	245	True
ERR7168535_Escherichia_coli-SC75_ST940	1	94.58	2.81	29.41	4735806	902	5250.34	64802	324	0	0	13154	101	6807	198	2162	437	True
ERR7168535_Escherichia_coli-SC96_ST4038	1	97.68	3.13	7.14	4732859	603	7848.85	207878	395	0	0	31424	39	14987	82	3145	217	True
ERR7168536_Escherichia_coli-SC25_ST517	1	94.23	2.57	26.47	4503928	878	5129.76	71263	394	0	0	10388	124	5886	237	2242	474	True
ERR7168536_Escherichia_coli-SC4_ST10	1	50.81	1.24	16.13	2301157	1031	2231.97	22963	397	0	0	3402	209	2208	377	1041	678	False
ERR7168537_Escherichia_coli-SC17_ST58	1	99.54	1.92	56.67	5193459	413	12575	236532	301	0	0	81430	18	43921	36	8185	84	True
ERR7168537_Escherichia_coli-SC25_ST517	1	98.93	1.15	38.1	5037492	462	10903.7	213132	386	0	0	49997	29	27797	58	5729	133	True
ERR7168537_Escherichia_coli-SC27_ST328	1	99.08	2.18	37.93	4903719	524	9358.24	129423	301	0	0	32452	42	19635	79	4786	172	True
ERR7168537_Escherichia_coli-SC28_ST101	1	99.17	2.22	60.53	5011007	621	8069.25	131209	300	0	0	28419	50	15749	96	4060	212	True
ERR7168537_Escherichia_coli-SC4_ST10	1	98.35	1.44	40	4864674	570	8534.52	262050	301	0	0	33871	42	16417	83	3909	203	True
ERR7168537_Escherichia_coli-SC87_ST937	1	99.46	1.86	59.38	4946649	415	11919.6	216707	301	0	0	78107	21	40310	39	8212	86	True
ERR7168538_Escherichia_coli-SC117_ST226	1	98.02	1.72	47.62	4603128	345	13342.4	236779	337	0	0	44433	27	28289	52	7978	107	True
ERR7168538_Escherichia_coli-SC149_ST224	1	95.58	1.45	15.79	4390665	618	7104.64	92419	398	0	0	16442	73	9482	144	3214	296	True
ERR7168538_Escherichia_coli-SC17_ST58	1	98.57	2.22	33.33	4817669	501	9616.11	138991	310	0	0	31688	46	19286	83	5008	184	True
ERR7168538_Escherichia_coli-SC243_ST3559	2	94.17	1.78	9.09	4406745	613	7188.82	74137	398	0	0	16509	74	8768	149	3236	308	True
ERR7168538_Escherichia_coli-SC25_ST517	1	98.42	1.48	23.81	4718729	435	10847.6	149064	398	0	0	30338	42	18267	82	5510	169	True
ERR7168538_Escherichia_coli-SC42_ST678	1	95.55	1.78	8.7	4415477	742	5950.78	59379	395	0	0	12358	106	6804	199	2798	399	True
ERR7168538_Escherichia_coli-SC4_ST10	1	97.5	2.28	40	4600079	494	9311.9	118256	323	0	0	27311	51	15083	95	4778	203	True
ERR7168538_Escherichia_coli-SC69_ST349	1	98.19	0.78	9.09	4842394	186	26034.4	648303	300	0	0	266999	7	163758	12	31098	24	True
ERR7168538_Escherichia_coli-SC75_ST940	1	96.1	1.94	44.44	4529351	614	7376.79	139724	395	0	0	17740	70	9885	139	3444	291	True
ERR7168539_Escherichia_coli-SC117_ST226	1	98.5	1.45	45	5131050	448	11453.2	277613	394	0	0	83417	20	41391	37	5674	99	True
ERR7168539_Escherichia_coli-SC147_ST2178	1	98.54	2.23	71.88	5011242	499	10042.6	209863	315	0	0	48407	30	26643	57	4741	144	True
ERR7168539_Escherichia_coli-SC17_ST58	1	99.14	1.7	45.83	5242533	608	8622.59	216489	395	0	0	57261	25	21311	54	3506	181	True
ERR7168539_Escherichia_coli-SC22_ST398	1	98.24	5.06	69.23	5246389	953	5505.13	76063	301	0	0	18434	79	9516	156	2238	383	True
ERR7168539_Escherichia_coli-SC4_ST10	1	99.24	2.82	68	5330077	724	7361.98	236211	302	0	0	71539	23	23560	50	2843	194	True
ERR7168539_Escherichia_coli-SC70_ST607	1	96.63	3.82	67.16	4800201	1069	4490.37	45204	300	0	0	11071	126	5717	245	1900	534	True
ERR7168539_Escherichia_coli-SC73_ST156	1	98.72	0.68	35.71	5223805	409	12772.1	318999	379	0	0	139677	12	72050	23	6056	70	True
ERR7168539_Escherichia_coli-SC74_ST540	1	97.17	1.49	10.53	4861648	582	8353.35	198287	314	0	0	34159	40	15190	84	3566	218	True
ERR7168539_Escherichia_coli-SC75_ST940	1	98.26	5.85	69.64	5147049	1087	4735.1	81731	301	0	0	13963	98	6889	201	2005	472	True
ERR7168539_Escherichia_coli-SC7_ST21	1	98.48	0.88	40	5241443	621	8440.33	263922	309	0	0	43421	29	22315	62	3457	181	True
ERR7168539_Escherichia_coli-SC90_ST685	1	98.43	2.12	59.26	4926298	480	10263.1	267887	310	0	0	60734	23	30726	44	4461	120	True
ERR7168540_Escherichia_coli-SC121_ST452	1	97.95	3.85	13.64	5706501	557	10245.1	136905	304	0	0	57861	34	26732	62	5744	152	True
ERR7168541_Escherichia_coli-SC22_ST398	1	97.82	7.77	60.87	5282885	1036	5099.31	104931	302	0	0	13565	110	7803	212	2158	457	True
ERR7168541_Escherichia_coli-SC232_ST181	2	95.01	5.68	54.84	4659326	1193	3905.55	41567	301	0	0	9377	144	4989	282	1569	602	True
ERR7168541_Escherichia_coli-SC4_ST10	1	98.46	3.92	58	5281168	609	8671.87	161389	301	0	0	35251	40	20240	79	4220	184	True
ERR7168541_Escherichia_coli-SC51_ST93	1	96.67	1.96	31.25	4894893	695	7043.01	101911	395	0	0	27265	51	12234	104	2638	268	True
ERR7168542_Escherichia_coli-SC22_ST398	1	99.08	4.82	55.17	5001155	558	8962.64	220960	396	0	0	67671	22	31655	43	4010	132	True
ERR7168542_Escherichia_coli-SC46_ST746	1	97.32	7.37	64.23	4781180	1292	3700.6	37000	301	0	0	8501	162	4633	314	1509	671	True
ERR7168542_Escherichia_coli-SC4_ST10	1	98.51	3.35	82.76	4781099	469	10194.2	228899	394	0	0	58625	23	32976	43	4983	116	True
ERR7168542_Escherichia_coli-SC74_ST540	1	97.93	6.66	63.38	4876205	946	5154.55	66044	302	0	0	11940	109	6691	219	2353	457	True
ERR7168542_Escherichia_coli-SC89_ST542	1	93.72	4.81	61.4	4442505	963	4613.19	44097	313	0	0	10445	119	6293	228	1887	485	True
ERR7168542_Escherichia_coli-SC90_ST685	1	95.7	3.82	42.22	4584023	668	6862.31	88513	373	0	0	22854	57	12936	110	2861	261	True
ERR7168543_Escherichia_coli-SC17_ST58	2	84.99	4.35	19.64	4213871	1390	3031.56	30901	328	0	0	4777	230	2834	457	1342	872	False
ERR7168543_Escherichia_coli-SC22_ST398	1	80.26	2.51	17.5	4063239	1296	3135.22	29670	395	0	0	5851	196	3242	387	1302	770	False
ERR7168543_Escherichia_coli-SC27_ST328	1	98.47	2.57	31.25	5283024	509	10379.2	226006	301	0	0	71091	23	33186	46	5172	121	True
ERR7168543_Escherichia_coli-SC43_ST206	1	85.57	2.87	12.5	4223367	1229	3436.43	58957	395	0	0	6247	191	3627	370	1453	724	False
ERR7168543_Escherichia_coli-SC46_ST746	2	86.84	2.97	14.71	4224756	1032	4093.76	55201	396	0	0	8353	132	4321	274	1734	571	False
ERR7168543_Escherichia_coli-SC4_ST10	1	90.63	2.73	27.27	4507929	875	5151.92	97856	328	0	0	11440	107	6007	218	2230	468	True
ERR7168543_Escherichia_coli-SC75_ST940	2	85.33	4.32	18.03	4190011	1532	2734.99	71127	328	0	0	4645	236	2634	480	1163	953	False
ERR7168543_Escherichia_coli-SC89_ST542	1	85.41	2.21	11.43	4005577	1221	3280.57	38305	396	0	0	5628	179	3278	366	1427	727	False
ERR7168544_Escherichia_coli-SC149_ST224	1	99.45	3.12	48.15	5672714	583	9730.21	185682	394	0	0	86149	23	32427	47	4188	145	True
ERR7168544_Escherichia_coli-SC4_ST10	1	98.62	3.02	50	5513943	711	7755.19	166829	301	0	0	44584	32	20242	67	3078	211	True
ERR7168545_Escherichia_coli-SC4_ST10	1	95.71	2.93	46.43	5074592	541	9380.02	131369	304	0	0	38234	39	17845	77	3860	197	True
ERR7168546_Escherichia_coli-SC16_ST38	1	97.76	1.68	28.57	5812324	526	11050	299311	300	0	0	92721	18	45408	34	5603	108	True
ERR7168546_Escherichia_coli-SC4_ST10	1	96.89	4.09	70.69	4944109	640	7725.17	203903	300	0	0	45810	26	20671	58	3547	180	True
ERR7168547_Escherichia_coli-SC4_ST10	2	14.46	0.23	33.33	757219	531	1426.02	16006	394	0	0	1996	103	1210	203	618	375	False
ERR7168548_Escherichia_coli-SC17_ST58	1	99.36	5.6	70.79	5764046	903	6383.22	96907	300	0	0	24639	70	11870	139	2827	331	True
ERR7168548_Escherichia_coli-SC34_ST641	1	98.98	3.25	44.19	5268864	778	6772.32	90619	301	0	0	18132	84	9753	162	3295	336	True
ERR7168548_Escherichia_coli-SC4_ST10	1	98.69	2.36	21.74	5319786	538	9888.08	219513	301	0	0	66357	24	30179	47	4536	136	True
ERR7168548_Escherichia_coli-SC96_ST4038	2	99.01	1.98	46.15	5147383	589	8739.19	157771	327	0	0	31092	40	15968	87	3694	216	True
ERR7168549_Escherichia_coli-SC10_ST17	1	98.01	3.24	38.24	4693322	658	7132.71	99181	312	0	0	21278	65	10995	126	3153	284	True
ERR7168549_Escherichia_coli-SC4_ST10	1	98.46	0.89	10	4799700	321	14952.3	359298	311	0	0	121696	11	71405	20	15161	50	True
ERR7168549_Escherichia_coli-SC74_ST540	1	98.59	1.23	47.06	4888872	407	12012	244564	310	0	0	55874	25	30154	48	7014	111	True
ERR7168549_Escherichia_coli-SC90_ST685	1	94.76	1.78	20.83	4528420	760	5958.45	85488	371	0	0	14218	86	7454	173	2589	371	True
ERR7168550_Escherichia_coli-SC117_ST226	1	98.57	2.12	51.61	4719946	380	12420.9	195693	304	0	0	63049	21	36216	40	8590	90	True
ERR7168550_Escherichia_coli-SC12_ST410	1	97.13	1.96	22.22	4734093	602	7863.94	80696	394	0	0	21778	64	10900	126	3599	272	True
ERR7168550_Escherichia_coli-SC149_ST224	1	96.96	1.76	25.93	4428833	561	7894.53	81449	394	0	0	20611	63	10837	123	3587	254	True
ERR7168550_Escherichia_coli-SC169_ST361	1	96.54	1.86	28	4568765	464	9846.48	82521	301	0	0	30890	47	17315	87	5250	175	True
ERR7168550_Escherichia_coli-SC17_ST58	1	98.91	2	40.91	4915549	372	13213.8	258564	301	0	0	80589	20	39184	37	9350	91	True
ERR7168550_Escherichia_coli-SC22_ST398	1	98.88	3.5	55.88	5042159	407	12388.6	548350	394	0	0	129014	11	69029	22	6907	68	True
ERR7168550_Escherichia_coli-SC28_ST101	1	98.62	1.29	33.33	4698131	354	13271.6	119678	394	0	0	43217	31	27488	58	8250	114	True
ERR7168550_Escherichia_coli-SC46_ST746	1	98.65	1.79	50	4836199	408	11853.4	283855	337	0	0	62773	23	29807	44	6375	105	True
ERR7168550_Escherichia_coli-SC4_ST10	1	98.77	2.91	78.72	4874455	455	10713.1	471468	300	0	0	125684	10	39541	23	6060	82	True
ERR7168550_Escherichia_coli-SC70_ST607	1	96.37	2.68	28	4640868	628	7389.92	120730	337	0	0	21268	62	11250	124	3594	270	True
ERR7168550_Escherichia_coli-SC74_ST540	1	96.89	1.3	26.67	4707365	521	9035.25	133517	307	0	0	28101	44	13801	91	3923	214	True
ERR7168550_Escherichia_coli-SC96_ST4038	1	97.87	1.16	40	4638325	487	9524.28	111332	302	0	0	27356	50	14305	97	4783	201	True
ERR7168550_Escherichia_coli-SC99_ST1727	1	97.91	1.91	45.83	4585334	514	8920.88	93273	301	0	0	24252	55	14144	105	4853	210	True
ERR7168551_Escherichia_coli-SC22_ST398	1	97.17	5.84	73.12	5077262	1275	3982.17	74814	300	0	0	9602	143	5428	283	1622	615	True
ERR7168551_Escherichia_coli-SC24_ST443	1	96.69	6.48	79.13	5082397	1484	3424.8	40166	301	0	0	6618	223	4150	413	1550	808	True
ERR7168551_Escherichia_coli-SC28_ST101	1	96.15	3.83	61.54	4929920	1102	4473.61	58562	301	0	0	9456	150	5347	286	1997	574	True
ERR7168551_Escherichia_coli-SC4_ST10	1	99.1	5.62	80.65	5191174	1112	4668.32	90633	301	0	0	16549	83	7636	173	1773	451	True
ERR7168551_Escherichia_coli-SC64_ST394	1	98.18	4.05	74.51	5224977	685	7627.7	235551	307	0	0	51731	27	22998	57	3441	173	True
ERR7168551_Escherichia_coli-SC74_ST540	2	91.61	3.33	42.5	4634065	948	4888.25	59217	324	0	0	11129	111	5822	225	2088	485	True
ERR7168551_Escherichia_coli-SC75_ST940	1	94.03	4.86	54.12	4792998	1428	3356.44	43770	301	0	0	6742	201	3690	394	1455	802	True
ERR7168551_Escherichia_coli-SC87_ST937	1	98.3	3.84	73.49	4966714	1125	4414.86	59719	301	0	0	10159	139	5609	270	1942	559	True
ERR7168552_Escherichia_coli-SC22_ST398	1	78.94	2.67	18.75	3616474	1203	3006.21	23329	301	0	0	5457	183	2974	366	1302	731	False
ERR7168552_Escherichia_coli-SC28_ST101	2	79.54	2.6	19.05	3469766	1345	2579.75	32773	394	0	0	4227	218	2411	434	1069	849	False
ERR7168552_Escherichia_coli-SC43_ST206	1	77.76	2.45	14.29	3501203	1196	2927.43	34023	394	0	0	5354	183	2993	357	1216	714	False
ERR7168552_Escherichia_coli-SC46_ST746	1	85.99	2.18	22.86	3865740	992	3896.92	70186	392	0	0	8685	119	4807	240	1495	531	False
ERR7168552_Escherichia_coli-SC4_ST10	1	81.06	2.41	21.88	3674165	994	3696.34	69929	394	0	0	7612	129	4040	260	1463	553	False
ERR7168552_Escherichia_coli-SC87_ST937	2	83.1	2.79	12.5	3682977	1251	2944.03	22321	394	0	0	5063	198	2947	389	1251	772	False
ERR7168552_Escherichia_coli-SC89_ST542	2	75.74	2.52	16.22	3376858	1241	2721.08	30866	354	0	0	4742	202	2738	391	1135	765	False
ERR7168552_Escherichia_coli-SC90_ST685	1	84.66	2.13	24.39	3719753	977	3807.32	47641	357	0	0	7588	133	4298	261	1534	550	False
ERR7168553_Escherichia_coli-SC215_ST195	2	93.48	11.98	74.34	5317364	1600	3323.35	50345	300	0	0	7973	187	4011	376	1309	843	False
ERR7168553_Escherichia_coli-SC22_ST398	1	98.32	13.8	70.51	6102321	1865	3272.02	72344	300	0	0	9060	165	4344	356	1196	890	False
ERR7168553_Escherichia_coli-SC46_ST746	2	96.57	5.2	42.47	5639892	1122	5026.64	69810	337	0	0	14980	96	7519	200	1846	513	True
ERR7168553_Escherichia_coli-SC4_ST10	1	98.09	10.93	76.35	6086147	1484	4101.18	400446	300	0	0	15932	81	6044	210	1401	635	False
ERR7168553_Escherichia_coli-SC74_ST540	2	97.4	7.33	62.77	5744266	1141	5034.41	87432	300	0	0	17464	79	8112	175	1878	477	True
ERR7168553_Escherichia_coli-SC90_ST685	1	96.86	10.59	71.43	5693908	1428	3987.33	98813	301	0	0	10760	139	5021	295	1542	704	False
ERR7168555_Escherichia_coli-SC4_ST10	1	78.86	1.99	23.33	3804275	973	3909.84	79522	358	0	0	7734	93	3986	237	1594	537	False
ERR7168556_Escherichia_coli-SC128_ST1324	2	96.74	1.35	18.18	4540486	499	9099.17	130993	397	0	0	21447	56	12083	113	4308	232	True
ERR7168556_Escherichia_coli-SC149_ST224	2	95.36	1.27	20.83	4393296	526	8352.27	78993	301	0	0	17994	66	11035	128	3854	253	True
ERR7168556_Escherichia_coli-SC17_ST58	1	98.64	0.96	7.14	4840125	212	22830.8	332704	301	0	0	133512	11	75759	21	20594	43	True
ERR7168556_Escherichia_coli-SC25_ST517	1	98.83	1.3	18.75	4797980	236	20330.4	311332	398	0	0	80078	17	46439	32	15603	63	True
ERR7168556_Escherichia_coli-SC28_ST101	1	97.85	1.45	37.5	4660932	402	11594.4	152825	322	0	0	29898	46	18032	86	6189	171	True
ERR7168556_Escherichia_coli-SC99_ST1727	1	97.47	1.72	28	4631092	453	10223.2	89401	398	0	0	24277	55	14175	104	5023	210	True
ERR7168557_Escherichia_coli-SC117_ST226	1	99.36	1.93	33.33	5428199	611	8884.12	277217	304	0	0	66887	25	31444	51	3548	163	True
ERR7168557_Escherichia_coli-SC46_ST746	1	97.26	3.55	36	5419170	1063	5098	82818	301	0	0	14353	98	6955	207	1972	498	True
ERR7168557_Escherichia_coli-SC4_ST10	1	99.39	4.41	64.86	5806817	765	7590.61	241207	324	0	0	53509	27	18612	62	2994	228	True
ERR7168557_Escherichia_coli-SC90_ST685	1	98.66	8.55	68.18	5411198	1452	3726.72	51416	300	0	0	9584	148	4745	304	1451	712	True
ERR7168557_Escherichia_coli-SC99_ST1727	1	97.89	2.9	44.74	5194165	900	5771.29	81132	300	0	0	17038	81	9025	162	2234	393	True
ERR7168560_Escherichia_coli-SC121_ST452	1	98.26	1.64	29.17	5511090	507	10870	230591	302	0	0	62674	27	36399	51	5353	120	True
ERR7168560_Escherichia_coli-SC16_ST38	1	99.56	0.54	64.29	5441864	429	12685	362992	304	0	0	100778	15	56374	29	7547	74	True
ERR7168560_Escherichia_coli-SC4_ST10	1	83.47	1.78	14.81	4199990	1031	4073.71	59066	397	0	0	7851	136	4203	287	1719	584	False
ERR7168560_Escherichia_coli-SC73_ST156	2	98.17	2.04	58.62	5218198	773	6750.58	124360	300	0	0	25536	51	11765	116	2710	301	True
ERR7168561_Escherichia_coli-SC104_ST212	2	99.3	1.75	72.73	4652625	408	11403.5	217531	302	0	0	45237	28	30151	53	6133	115	True
ERR7168561_Escherichia_coli-SC117_ST226	1	96.06	2.72	64.1	4567975	800	5709.97	58751	306	0	0	13980	91	7975	174	2522	365	True
ERR7168561_Escherichia_coli-SC176_ST603	2	96.38	3.4	52.17	4502427	904	4980.56	71501	306	0	0	10272	125	6132	237	2214	472	True
ERR7168561_Escherichia_coli-SC22_ST398	1	99.25	3.11	61.54	5111517	569	8983.33	167287	301	0	0	45317	30	22289	62	3947	163	True
ERR7168561_Escherichia_coli-SC27_ST328	1	99.19	2.83	57.14	4985244	670	7440.66	133568	307	0	0	26942	50	14517	101	3474	235	True
ERR7168561_Escherichia_coli-SC43_ST206	1	97.74	1.77	36	4677068	605	7730.69	135737	300	0	0	24659	48	14483	97	3368	226	True
ERR7168561_Escherichia_coli-SC46_ST746	1	98.48	1.86	40	4845944	564	8592.1	120258	394	0	0	35262	42	19886	78	3822	190	True
ERR7168561_Escherichia_coli-SC4_ST10	1	98.96	1.73	52.63	4935720	374	13197.1	291940	337	0	0	95118	14	56495	27	10308	66	True
ERR7168561_Escherichia_coli-SC74_ST540	1	99.04	6.41	74.12	5062517	1008	5022.34	81147	303	0	0	13596	104	7367	203	2332	440	True
ERR7168561_Escherichia_coli-SC90_ST685	1	97.95	2.17	23.68	4821732	538	8962.33	163316	394	0	0	35783	38	19067	74	4141	181	True
ERR7168561_Escherichia_coli-SC99_ST1727	1	98.44	2.55	56.41	4765750	720	6619.1	110167	301	0	0	15930	77	9462	152	3225	318	True
ERR7168562_Escherichia_coli-SC117_ST226	1	98.98	0.69	21.43	4828257	294	16422.6	291577	300	0	0	75112	19	45695	36	11781	73	True
ERR7168562_Escherichia_coli-SC22_ST398	1	93	1.87	19.23	4179057	723	5780.16	58509	324	0	0	12543	88	6667	180	2549	378	True
ERR7168562_Escherichia_coli-SC46_ST746	1	95.81	2.04	30	4320706	616	7014.13	104865	373	0	0	16999	60	8719	133	3208	287	True
ERR7168562_Escherichia_coli-SC4_ST10	1	95.27	1.71	33.33	4402424	603	7300.87	82564	324	0	0	19601	63	9412	127	3230	282	True
ERR7168563_Escherichia_coli-SC34_ST641	1	98.85	0.57	0	4942363	228	21677	227596	312	0	0	100049	17	66665	28	15909	56	True
ERR7168564_Escherichia_coli-SC22_ST398	1	94.1	3.67	28	4511511	826	5461.88	67947	310	0	0	10850	115	5917	226	2507	452	True
ERR7168564_Escherichia_coli-SC74_ST540	2	91.13	2.59	12.12	4277442	845	5062.06	103132	306	0	0	10046	96	5801	208	2100	453	True
ERR7168564_Escherichia_coli-SC90_ST685	1	98.1	1.67	15.79	4630984	373	12415.5	241782	313	0	0	66604	19	34475	37	5400	98	True
ERR7168566_Escherichia_coli-SC22_ST398	1	94.09	2.39	25.64	4571879	847	5397.73	52608	307	0	0	11612	99	6316	201	2287	439	True
ERR7168566_Escherichia_coli-SC4_ST10	1	99.15	2.44	71.43	5066978	358	14153.6	328868	311	0	0	124803	14	64082	24	8755	60	True
ERR7168567_Escherichia_coli-SC22_ST398	1	90.41	2.12	8	4337269	1103	3932.25	49857	302	0	0	8997	135	4362	275	1578	600	True
ERR7168567_Escherichia_coli-SC46_ST746	2	86.79	2.65	12.9	4324882	1047	4130.74	76451	304	0	0	9084	112	4818	243	1669	542	False
ERR7168567_Escherichia_coli-SC4_ST10	1	94.62	1.5	33.33	4659947	541	8613.58	160945	302	0	0	42060	32	20535	63	3632	168	True
ERR7168567_Escherichia_coli-SC75_ST940	2	90.93	2.53	9.68	4321348	1225	3527.63	74445	325	0	0	7014	164	3566	339	1472	713	True
ERR7168568_Escherichia_coli-SC117_ST226	2	96.83	2.66	31.25	4775332	674	7085.06	147403	395	0	0	24205	54	11471	112	2824	274	True
ERR7168568_Escherichia_coli-SC17_ST58	1	99.34	3.8	54.84	5368066	778	6899.83	115302	301	0	0	26896	55	13402	112	3270	278	True
ERR7168568_Escherichia_coli-SC215_ST195	1	96.31	4.58	64.2	4713463	1144	4120.16	57903	301	0	0	9553	135	5465	266	1694	567	True
ERR7168568_Escherichia_coli-SC22_ST398	1	97.93	4.59	51.95	5327321	999	5332.65	117891	304	0	0	16123	82	8309	171	2203	416	True
ERR7168568_Escherichia_coli-SC25_ST517	1	99.26	4.09	55.81	5277309	905	5831.28	103959	301	0	0	20121	74	10515	145	2619	350	True
ERR7168568_Escherichia_coli-SC43_ST206	1	99.08	2.2	29.63	5043290	524	9624.6	209499	394	0	0	71134	22	27815	45	4053	146	True
ERR7168568_Escherichia_coli-SC46_ST746	1	98.2	5.87	61.8	5122329	880	5820.83	93861	304	0	0	18703	72	9296	151	2462	360	True
ERR7168568_Escherichia_coli-SC4_ST10	1	98.43	1.99	82.05	5012404	481	10420.8	388315	310	0	0	114927	12	50125	25	5420	85	True
ERR7168568_Escherichia_coli-SC70_ST607	1	95.71	4.65	43.42	5016178	1165	4305.73	40626	301	0	0	9134	156	5385	297	1858	606	True
ERR7168568_Escherichia_coli-SC74_ST540	1	96.19	3.12	44.44	4986013	896	5564.75	100399	304	0	0	13317	100	7681	198	2414	432	True
ERR7168568_Escherichia_coli-SC89_ST542	1	96.55	2.87	34.15	4808221	753	6385.42	124696	394	0	0	21938	63	9681	129	2590	319	True
ERR7168568_Escherichia_coli-SC90_ST685	1	97.6	3.24	27.5	4849652	725	6689.18	101723	394	0	0	20485	66	10105	136	2842	313	True
ERR7168570_Escherichia_coli-SC215_ST195	2	86.52	1.12	22.86	4211456	1439	2926.65	41938	300	0	0	5757	191	3041	394	1155	832	False
ERR7168570_Escherichia_coli-SC25_ST517	1	98.82	0.67	47.37	5192861	501	10365	230792	301	0	0	60065	24	28659	49	5335	127	True
ERR7168570_Escherichia_coli-SC46_ST746	1	87.88	1.8	23.53	4411516	1305	3380.47	34186	300	0	0	7175	174	3887	342	1357	725	False
ERR7168570_Escherichia_coli-SC75_ST940	1	89.61	2.36	22.41	4462818	1816	2457.5	52323	304	0	0	4173	297	2438	577	1052	1125	False
ERR7168570_Escherichia_coli-SC80_ST7077	2	85.85	2.2	22.64	4092223	1495	2737.27	46965	305	0	0	4914	233	2876	448	1125	900	False
ERR7168570_Escherichia_coli-SC89_ST542	2	86.9	2.59	22.22	4169438	1479	2819.09	27095	304	0	0	5181	220	2939	434	1160	876	False
ERR7168571_Escherichia_coli-SC103_ST26	1	94.64	2.58	68.33	4584181	674	6801.46	140960	303	0	0	27237	47	14978	89	2938	226	True
ERR7168571_Escherichia_coli-SC25_ST517	1	87.43	5.39	42.27	4193080	1452	2887.8	59089	301	0	0	5499	172	2855	384	1150	841	False
ERR7168571_Escherichia_coli-SC55_ST906	2	86.34	5.69	36.17	3984759	1536	2594.24	35235	319	0	0	4597	239	2578	477	1116	945	False
ERR7168571_Escherichia_coli-SC58_ST2773	2	89.65	6.08	35.71	4060605	1460	2781.24	67205	300	0	0	5322	210	2775	430	1188	875	False
ERR7168571_Escherichia_coli-SC75_ST940	1	82.98	4.2	31.33	3892879	1619	2404.5	36907	307	0	0	4132	253	2346	502	972	1012	False
ERR7168571_Escherichia_coli-SC99_ST1727	1	91.38	4.12	52.38	4179747	1295	3227.6	42396	301	0	0	6430	167	3509	346	1282	739	True
ERR7168572_Escherichia_coli-SC169_ST361	2	98.13	1.92	27.27	4960122	448	11071.7	129116	304	0	0	38372	36	22303	70	4907	156	True
ERR7168572_Escherichia_coli-SC17_ST58	1	98.56	3.13	47.27	5181775	764	6782.43	134461	301	0	0	18651	78	9771	154	2930	327	True
ERR7168572_Escherichia_coli-SC22_ST398	1	99.27	4.31	54.69	5300334	595	8908.12	116134	305	0	0	35037	41	20430	79	4119	186	True
ERR7168572_Escherichia_coli-SC25_ST517	1	98.64	1.99	42.42	5064208	537	9430.55	152493	305	0	0	34070	43	18459	84	4174	193	True
ERR7168572_Escherichia_coli-SC28_ST101	1	98.13	2.33	25.93	5037545	596	8452.26	136587	355	0	0	25768	59	14176	113	4184	239	True
ERR7168572_Escherichia_coli-SC4_ST10	1	99.24	3.52	44.19	5233944	478	10949.7	230990	302	0	0	66242	20	36674	42	6164	106	True
ERR7168572_Escherichia_coli-SC74_ST540	1	99.13	5.96	65	5303914	769	6897.16	80693	301	0	0	21152	74	11707	141	3229	307	True
ERR7168573_Escherichia_coli-SC22_ST398	1	94.87	1.88	38.64	4220003	739	5710.42	66167	302	0	0	13082	87	7780	170	2507	357	True
ERR7168573_Escherichia_coli-SC232_ST181	2	89.23	1.2	13.04	4044881	737	5488.31	56736	396	0	0	12288	91	6949	179	2286	373	False
ERR7168573_Escherichia_coli-SC46_ST746	1	94.92	2.01	51.43	4241332	614	6907.71	111556	394	0	0	17847	61	10243	124	3194	274	True
ERR7168573_Escherichia_coli-SC4_ST10	1	96.94	1.38	31.82	4399368	422	10425	130513	337	0	0	26931	40	15887	83	5488	174	True
ERR7168573_Escherichia_coli-SC74_ST540	1	97.82	1.03	50	4621404	299	15456.2	172477	305	0	0	65199	23	31466	45	10344	92	True
ERR7168573_Escherichia_coli-SC89_ST542	1	89.14	2.01	12.12	3905874	859	4547	63108	396	0	0	9046	113	5084	229	1971	469	False
ERR7168574_Escherichia_coli-SC64_ST394	1	94.42	0.56	0	4515577	248	18208	309093	316	0	0	107554	14	59058	26	14523	55	True
ERR7168575_Escherichia_coli-SC22_ST398	1	98.88	15.51	74.39	5689424	2039	2790.3	70257	300	0	0	8106	166	3612	374	987	979	False
ERR7168575_Escherichia_coli-SC232_ST181	1	98.16	4.57	64.47	4819061	611	7887.17	108384	309	0	0	32579	42	17081	84	4057	191	True
ERR7168575_Escherichia_coli-SC25_ST517	1	97.98	1.93	52.94	4946299	629	7863.75	136381	305	0	0	28841	47	13716	98	3691	235	True
ERR7168575_Escherichia_coli-SC4_ST10	1	99.04	2.49	55	5197562	497	10457.9	317728	319	0	0	111119	15	44044	30	4524	95	True
ERR7168575_Escherichia_coli-SC74_ST540	1	98.41	4.08	60.32	5055418	731	6915.76	150614	305	0	0	25533	54	14118	106	3364	253	True
ERR7168575_Escherichia_coli-SC75_ST940	1	96.05	3.02	51.22	4756172	881	5398.61	65238	315	0	0	12452	104	7246	204	2256	432	True
ERR7168576_Escherichia_coli-SC22_ST398	1	74.41	3.25	17.31	3422258	1159	2952.77	38875	337	0	0	5276	184	3029	354	1313	702	False
ERR7168576_Escherichia_coli-SC46_ST746	2	78.44	3.72	17.39	3517047	1084	3244.51	34118	394	0	0	6046	154	3300	313	1382	632	False
ERR7168576_Escherichia_coli-SC4_ST10	1	93.41	3.3	26.19	4253515	635	6698.45	83064	378	0	0	20251	63	9913	121	2995	276	True
ERR7168577_Escherichia_coli-SC4_ST10	1	65.88	1.53	13.33	3312594	1208	2742.21	40929	394	0	0	4457	182	2622	376	1156	749	False
ERR7168577_Escherichia_coli-SC51_ST93	1	92.72	1.82	17.24	4571189	720	6348.87	124743	395	0	0	21905	55	9703	117	2483	317	True
ERR7168578_Escherichia_coli-SC68_ST83	1	99.6	0.22	0	4952202	153	32367.3	515942	310	0	0	160277	10	107124	18	32432	34	True
ERR7168579_Escherichia_coli-SC4_ST10	1	99.44	0.94	13.33	4880676	215	22700.8	306371	301	0	0	89778	17	61232	30	18873	55	True
ERR7168580_Escherichia_coli-SC232_ST181	2	92.03	1.8	26.92	4012824	759	5286.99	70394	394	0	0	10817	83	5764	186	2286	402	True
ERR7168580_Escherichia_coli-SC2_ST131	1	99.06	1.35	33.33	5079650	449	11313.2	181224	400	0	0	42628	33	21882	67	5553	155	True
ERR7168580_Escherichia_coli-SC4_ST10	1	79.19	1.41	16.67	3721830	875	4253.52	58356	394	0	0	7985	128	4701	250	1861	497	False
ERR7168580_Escherichia_coli-SC64_ST394	1	95.02	2.02	30.3	4837092	773	6257.56	104166	398	0	0	15673	80	7933	169	2624	371	True
ERR7168581_Escherichia_coli-SC149_ST224	1	98.95	6.47	68.42	5432615	975	5571.91	148535	301	0	0	27276	49	9716	115	2263	344	True
ERR7168581_Escherichia_coli-SC156_ST52	1	99.27	1.46	40	5471871	490	11167.1	304074	357	0	0	100728	17	39324	34	4631	115	True
ERR7168581_Escherichia_coli-SC17_ST58	1	99.56	2.29	69.05	5575165	771	7231.08	250268	301	0	0	52515	27	20386	63	3034	220	True
ERR7168581_Escherichia_coli-SC22_ST398	1	98.16	8.09	68.31	5572088	1143	4874.97	85789	301	0	0	15313	91	7750	193	2008	474	True
ERR7168581_Escherichia_coli-SC4_ST10	1	98.85	4.76	64.62	5659108	806	7021.23	218389	301	0	0	41332	36	18059	80	2794	249	True
ERR7168581_Escherichia_coli-SC75_ST940	1	97.31	6.26	77.54	5422292	1488	3644.01	68913	301	0	0	9228	153	4435	320	1482	735	True
ERR7168582_Escherichia_coli-SC4_ST10	1	79.29	3	14.29	3750627	1129	3322.08	48939	303	0	0	6258	155	3605	308	1325	639	False
ERR7168583_Escherichia_coli-SC4_ST10	1	20.46	0.59	12.5	1272548	606	2099.91	23827	394	0	0	3988	71	1968	163	761	371	False
ERR7168584_Escherichia_coli-SC93_ST173	1	99.29	0.49	10	5158280	277	18622	250971	301	0	0	99441	16	73618	28	17408	55	True
ERR7168584_Escherichia_coli-SC99_ST1727	2	92.96	1.65	12	4299997	993	4330.31	91039	301	0	0	8538	129	4706	263	1901	550	True
ERR7168585_Escherichia_coli-SC46_ST746	1	95.83	5.98	46.67	5488556	1189	4616.11	64656	301	0	0	11993	116	6546	238	1818	555	True
ERR7168585_Escherichia_coli-SC4_ST10	1	99.49	4.74	62.07	5666535	621	9124.86	409620	302	0	0	96332	15	43875	31	3718	137	True
ERR7168585_Escherichia_coli-SC5_ST95	1	98.78	2.48	34.09	5719181	596	9595.94	209816	394	0	0	37091	37	20194	78	4373	198	True
ERR7168585_Escherichia_coli-SC6_ST69	1	96.41	4.01	65	5853688	761	7692.1	292142	301	0	0	88396	20	26284	44	3236	190	True
ERR7168586_Escherichia_coli-SC51_ST93	2	93.37	3.04	12.28	4118410	686	6003.51	128290	395	0	0	13313	85	7176	170	2612	360	True
ERR7168586_Escherichia_coli-SC78_ST224	1	98.95	2.04	11.32	5070081	172	29477.2	512449	322	0	0	318617	7	190762	11	36633	22	True
ERR7168587_Escherichia_coli-SC147_ST2178	2	91.83	2.95	13.16	4603023	1363	3377.13	63209	315	0	0	6908	181	3723	361	1381	759	True
ERR7168587_Escherichia_coli-SC24_ST443	1	94.73	1.88	15.38	4877511	1046	4663.01	101936	313	0	0	12229	101	5747	221	1882	514	True
ERR7168587_Escherichia_coli-SC28_ST101	1	91.63	3.63	11.63	4683615	1349	3471.92	34762	315	0	0	6905	185	3850	368	1446	764	True
ERR7168587_Escherichia_coli-SC42_ST678	2	88.62	3.45	11.86	4505550	1637	2752.32	34706	302	0	0	4906	247	2756	492	1143	984	False
ERR7168587_Escherichia_coli-SC4_ST10	1	96.22	1.73	57.14	4933249	838	5886.93	106874	300	0	0	17795	79	10537	152	2419	343	True
ERR7168587_Escherichia_coli-SC52_ST295	2	88.09	3.32	8.89	4584837	1581	2899.96	38237	315	0	0	5218	245	2930	482	1264	953	False
ERR7168587_Escherichia_coli-SC75_ST940	2	87.36	3.27	5.88	4571100	1526	2995.48	50255	301	0	0	5413	220	3220	439	1238	901	False
ERR7168587_Escherichia_coli-SC99_ST1727	2	91.76	3.07	19.44	4578818	1360	3366.78	61140	302	0	0	6663	186	3580	374	1414	782	True
ERR7168589_Escherichia_coli-SC169_ST361	1	97.89	1.6	30.77	4888008	523	9346.1	238629	395	0	0	44874	32	24240	62	3978	155	True
ERR7168589_Escherichia_coli-SC16_ST38	2	78	2.76	20	4029036	1144	3521.88	68021	312	0	0	7224	113	3576	275	1362	632	False
ERR7168589_Escherichia_coli-SC17_ST58	1	95.78	3.17	30.19	5108770	1068	4783.49	91576	301	0	0	11914	106	5676	236	1940	527	True
ERR7168589_Escherichia_coli-SC215_ST195	1	95.06	2.33	67.35	4658936	869	5361.26	81594	301	0	0	15986	80	8082	161	2184	372	True
ERR7168589_Escherichia_coli-SC22_ST398	1	99.16	8.12	70.39	5599078	1192	4697.21	197154	301	0	0	23794	59	9221	136	1657	414	True
ERR7168589_Escherichia_coli-SC232_ST181	1	97.96	1.89	64	4671889	495	9438.16	288769	355	0	0	47964	26	27238	52	4323	140	True
ERR7168589_Escherichia_coli-SC43_ST206	1	98.04	1.45	44	5062670	623	8126.28	137019	396	0	0	32871	41	18247	84	3273	210	True
ERR7168589_Escherichia_coli-SC46_ST746	1	97.52	2.28	47.37	5085353	677	7511.6	110784	317	0	0	30099	44	15477	91	3080	233	True
ERR7168589_Escherichia_coli-SC4_ST10	1	98.74	3.14	71.43	5117598	666	7684.08	326983	301	0	0	84629	18	31908	38	2927	151	True
ERR7168589_Escherichia_coli-SC74_ST540	1	95.9	2.57	34.48	5026030	745	6746.35	89780	309	0	0	24871	56	10748	118	2739	294	True
ERR7168589_Escherichia_coli-SC90_ST685	1	98.49	4.54	63.22	5021104	832	6034.98	169873	301	0	0	32391	43	14263	91	2445	263	True
ERR7168591_Escherichia_coli-SC4_ST10	1	99.56	3.57	69.35	5709393	811	7039.94	288870	304	0	0	45977	28	16722	68	2745	233	True
ERR7168593_Escherichia_coli-SC129_ST1011	1	94.07	1.36	40.91	4899713	752	6515.58	237351	313	0	0	63640	22	21202	46	2083	223	True
ERR7168593_Escherichia_coli-SC17_ST58	1	98.59	2.48	34.38	5326929	673	7915.2	225494	313	0	0	42324	33	13938	80	3490	228	True
ERR7168593_Escherichia_coli-SC4_ST10	1	93.41	2.71	46.88	4904874	941	5212.41	81025	313	0	0	12619	83	6248	194	2020	463	True
ERR7168595_Escherichia_coli-SC121_ST452	1	97.73	3.24	33.33	5696549	686	8304.01	360741	301	0	0	53528	27	24717	57	3576	181	True
ERR7168595_Escherichia_coli-SC17_ST58	1	99.35	2.52	35.48	5696871	659	8644.72	230968	301	0	0	74927	23	28726	47	3733	173	True
ERR7168595_Escherichia_coli-SC4_ST10	1	98.24	5.99	51.47	5557714	798	6964.55	241622	311	0	0	38656	35	12667	84	2556	284	True
ERR7168597_Escherichia_coli-SC12_ST410	1	91.97	3.4	34	4574194	1141	4008.93	48428	317	0	0	7823	158	4100	324	1736	663	True
ERR7168597_Escherichia_coli-SC22_ST398	1	96.41	4.84	49.21	5034585	743	6776.02	136211	305	0	0	25977	50	11987	106	2829	290	True
ERR7168597_Escherichia_coli-SC232_ST181	1	97.53	3.04	51.52	4521957	592	7638.44	126393	398	0	0	27941	47	14127	91	3207	222	True
ERR7168597_Escherichia_coli-SC28_ST101	1	99.42	2.05	63.89	4993039	486	10273.7	309968	394	0	0	53919	23	28109	49	5133	123	True
ERR7168597_Escherichia_coli-SC335_STnew_alleles	2	93.3	3.49	31.91	4285698	817	5245.65	90490	394	0	0	12495	83	6334	178	2084	404	True
ERR7168597_Escherichia_coli-SC44_ST200	2	91.75	2.74	28.57	4561544	1245	3663.89	41852	304	0	0	6725	187	4061	360	1593	712	True
ERR7168597_Escherichia_coli-SC4_ST10	1	98.3	3.27	77.97	5099088	711	7171.71	214407	301	0	0	33166	36	15656	80	2953	225	True
ERR7168597_Escherichia_coli-SC74_ST540	1	94.93	4.82	42.86	4824988	834	5785.36	125744	307	0	0	15589	75	8070	163	2431	379	True
ERR7168597_Escherichia_coli-SC90_ST685	1	95.86	3.55	41.82	4819353	789	6108.18	231173	394	0	0	21861	55	9133	128	2448	338	True
ERR7168597_Escherichia_coli-SC96_ST4038	2	95.3	2.75	42.55	4585284	949	4831.7	48413	331	0	0	10650	126	5871	245	1983	504	True
ERR7168599_Escherichia_coli-SC46_ST746	1	98.74	4.64	79.52	5611184	1058	5303.58	100564	301	0	0	18872	76	8169	168	2230	423	True
ERR7168599_Escherichia_coli-SC4_ST10	1	98.95	1.31	64	5327953	563	9463.5	440738	308	0	0	96218	19	29673	40	3757	147	True
ERR7168599_Escherichia_coli-SC6_ST69	1	94.59	1.78	37.04	5211527	628	8298.61	251766	308	0	0	53585	27	18268	59	2938	215	True
ERR7168601_Escherichia_coli-SC46_ST746	1	97	1.51	28.57	5370826	745	7209.16	106985	300	0	0	22209	59	12930	121	3143	285	True
ERR7168601_Escherichia_coli-SC4_ST10	1	90.42	2.65	33.33	5012483	1190	4212.17	51514	300	0	0	9685	139	5072	283	1726	620	True
ERR7168602_Escherichia_coli-SC117_ST226	1	97.62	1.64	39.13	4951763	504	9824.93	237532	395	0	0	46788	30	25385	58	4618	148	True
ERR7168602_Escherichia_coli-SC17_ST58	1	99.56	2.67	51.22	5517754	590	9352.13	288488	323	0	0	76441	20	31035	44	4448	138	True
ERR7168602_Escherichia_coli-SC22_ST398	1	98.52	3.72	61.64	5457222	910	5996.95	104120	301	0	0	23771	64	12039	126	2431	328	True
ERR7168602_Escherichia_coli-SC232_ST181	1	97.01	0.93	50	4747596	499	9514.22	137355	338	0	0	43665	32	23952	62	3940	152	True
ERR7168602_Escherichia_coli-SC335_STnew_alleles	2	98.03	0.86	6.25	4740518	458	10350.5	212612	315	0	0	43733	26	24869	55	4920	133	True
ERR7168602_Escherichia_coli-SC46_ST746	1	97.66	2.99	46.81	5272030	718	7342.66	162294	313	0	0	26112	45	13437	99	3007	254	True
ERR7168602_Escherichia_coli-SC4_ST10	1	99.56	4.8	67.27	5568259	564	9872.8	378955	347	0	0	159889	12	85304	22	4707	95	True
ERR7168602_Escherichia_coli-SC74_ST540	1	97.24	3.58	56.25	5194291	691	7517.06	139193	396	0	0	31036	45	14798	94	3036	253	True
ERR7168602_Escherichia_coli-SC90_ST685	1	97.97	3.18	51.61	5083065	836	6080.22	118518	303	0	0	22789	61	11057	123	2599	310	True
ERR7168604_Escherichia_coli-SC17_ST58	1	98.87	5.42	72.84	5613391	892	6293.04	148646	300	0	0	26102	45	13010	102	2546	307	True
ERR7168604_Escherichia_coli-SC22_ST398	1	98.57	9.99	77.44	5836720	1299	4493.24	150192	301	0	0	15802	84	6593	199	1745	543	True
ERR7168604_Escherichia_coli-SC46_ST746	1	97.12	4.9	60.98	5393164	1025	5261.62	120212	300	0	0	15756	87	8374	179	2069	436	True
ERR7168604_Escherichia_coli-SC4_ST10	1	99.3	7.75	67.36	5496017	1237	4443.02	145555	301	0	0	13892	84	6037	203	1780	536	True
ERR7168604_Escherichia_coli-SC74_ST540	1	97.38	3.95	65.38	5407162	747	7238.5	177483	357	0	0	32825	44	12103	101	3044	276	True
ERR7168604_Escherichia_coli-SC75_ST940	1	95.32	5.85	59.77	5188148	1309	3963.44	41424	300	0	0	8903	165	4818	325	1679	686	True
ERR7168604_Escherichia_coli-SC90_ST685	1	98.82	4.29	62.9	5293059	674	7853.2	197264	334	0	0	49522	29	20874	62	3100	199	True
ERR7168606_Escherichia_coli-SC17_ST58	1	94.53	4.83	30.91	4902963	1156	4241.32	69497	309	0	0	8213	151	4629	307	1855	633	True
ERR7168606_Escherichia_coli-SC22_ST398	1	98.31	4.46	38.46	5375971	627	8574.12	292487	316	0	0	63575	20	25888	45	3373	178	True
ERR7168606_Escherichia_coli-SC4_ST10	1	94.42	4.83	59.09	4771347	959	4975.34	78632	304	0	0	12703	95	6403	201	1899	464	True
ERR7168606_Escherichia_coli-SC52_ST295	1	99.56	1.98	31.82	5113526	379	13492.1	627351	334	0	0	144237	11	56794	23	8076	59	True
ERR7168606_Escherichia_coli-SC69_ST349	1	98.46	3.05	36.11	5097962	387	13173	299236	395	0	0	139979	13	64867	24	8396	55	True
ERR7168606_Escherichia_coli-SC74_ST540	2	91.1	4.72	37.68	4685439	1128	4153.76	119657	301	0	0	9197	124	4758	263	1645	596	True
ERR7168606_Escherichia_coli-SC90_ST685	1	93.48	3.29	26.67	4758091	886	5370.31	262096	303	0	0	16555	65	6796	155	2036	412	True
ERR7168608_Escherichia_coli-SC4_ST10	1	98.12	5.63	66.67	5430428	809	6712.52	314321	305	0	0	28680	46	12220	106	2815	287	True
ERR7168610_Escherichia_coli-SC4_ST10	1	98.46	1.73	36.36	5284006	508	10401.6	216129	301	0	0	85598	21	39943	38	4754	114	True
ERR7168612_Escherichia_coli-SC22_ST398	2	73.04	3.04	20.45	3958682	1546	2560.6	32708	301	0	0	4854	223	2580	448	1042	930	False
ERR7168612_Escherichia_coli-SC46_ST746	2	86.44	1.6	4.76	4430070	1128	3927.37	66900	321	0	0	8219	135	4457	280	1605	600	False
ERR7168612_Escherichia_coli-SC4_ST10	1	96.43	6.68	73.64	5408183	1133	4773.33	83432	300	0	0	13030	108	6855	223	1844	521	True
ERR7168614_Escherichia_coli-SC17_ST58	1	98.68	1.64	58.06	5077772	627	8098.52	133219	324	0	0	31511	47	17158	90	3323	236	True
ERR7168614_Escherichia_coli-SC22_ST398	1	98.43	6.94	70.08	5211535	1131	4607.9	57082	300	0	0	12902	113	6469	225	2051	507	True
ERR7168614_Escherichia_coli-SC46_ST746	1	97.24	2.41	38.1	4827832	690	6996.86	106235	305	0	0	20978	63	10723	129	2886	289	True
ERR7168614_Escherichia_coli-SC4_ST10	1	98.73	2.59	73.81	5170112	483	10704.2	210804	307	0	0	60096	27	31286	50	5357	126	True
ERR7168614_Escherichia_coli-SC74_ST540	1	98.49	3.4	61.7	5054956	727	6953.17	115302	302	0	0	22514	62	11098	125	2942	305	True
ERR7168614_Escherichia_coli-SC75_ST940	1	94.52	3.61	59.32	4680996	1242	3768.92	36804	303	0	0	7501	176	4262	341	1680	682	True
ERR7168614_Escherichia_coli-SC89_ST542	1	95.52	2.47	28.12	4553814	717	6351.21	77120	305	0	0	16582	76	9399	148	2733	325	True
ERR7168617_Escherichia_coli-SC4_ST10	1	93.69	3.01	17.5	4971482	724	6866.69	135194	305	0	0	25740	56	12093	114	2910	279	True
ERR7168619_Escherichia_coli-SC117_ST226	1	98.43	1.36	33.33	4903913	389	12606.5	252138	394	0	0	63864	21	36266	42	8398	98	True
ERR7168619_Escherichia_coli-SC144_ST515	2	93.7	1.94	34.29	4457190	713	6251.32	99623	301	0	0	16560	72	7697	152	2779	344	True
ERR7168619_Escherichia_coli-SC147_ST2178	1	97.53	1.81	42.42	4759578	679	7009.69	114698	301	0	0	20341	70	10633	131	3226	281	True
ERR7168619_Escherichia_coli-SC17_ST58	1	98.83	1.93	53.57	5206107	546	9534.99	231378	315	0	0	44598	27	23895	59	4539	156	True
ERR7168619_Escherichia_coli-SC215_ST195	1	96.37	1.5	36.36	4669425	547	8536.43	142160	394	0	0	33320	41	16231	80	3713	195	True
ERR7168619_Escherichia_coli-SC22_ST398	1	98.89	6.95	74.42	5512357	1042	5290.17	235889	300	0	0	29111	46	11300	107	2079	328	True
ERR7168619_Escherichia_coli-SC232_ST181	1	98.37	0.83	25	4691119	378	12410.4	180443	357	0	0	84317	21	34924	40	6440	103	True
ERR7168619_Escherichia_coli-SC24_ST443	1	98.61	1.05	55.56	5021614	459	10940.3	210054	394	0	0	55847	23	31989	47	7046	111	True
ERR7168619_Escherichia_coli-SC25_ST517	1	97.73	1.11	38.1	4943522	647	7640.68	171616	305	0	0	26216	47	13276	100	3332	239	True
ERR7168619_Escherichia_coli-SC331_ST5416	2	92.41	1.15	0	4308092	491	8774.12	161223	308	0	0	26134	46	13244	92	4355	199	True
ERR7168619_Escherichia_coli-SC46_ST746	1	98.83	3.66	48.28	5225304	749	6976.37	120654	300	0	0	28925	50	12968	104	3107	260	True
ERR7168619_Escherichia_coli-SC47_ST6	2	95.1	1.43	10	4712597	626	7528.11	92681	356	0	0	19516	67	10767	130	3305	280	True
ERR7168619_Escherichia_coli-SC4_ST10	1	98.81	6.2	83.64	5225739	930	5619.07	195679	300	0	0	37798	35	12833	83	2113	301	True
ERR7168619_Escherichia_coli-SC74_ST540	1	97.88	1.69	26.09	5111660	466	10969.2	284461	301	0	0	56314	26	28901	50	5577	133	True
ERR7168619_Escherichia_coli-SC75_ST940	1	97.35	1.59	57.89	4950220	615	8049.14	169992	315	0	0	28971	44	15128	90	3444	221	True
ERR7168619_Escherichia_coli-SC89_ST542	1	97.64	2.33	37.14	4859580	611	7953.49	105789	305	0	0	27225	53	15381	100	3865	231	True
ERR7168620_Escherichia_coli-SC105_ST636	1	99.56	0.27	12.5	4845422	135	35892	1223944	311	0	0	439227	4	212493	8	84718	14	True
ERR7168621_Escherichia_coli-SC22_ST398	1	97.91	3.49	53.19	5232839	692	7561.91	172813	301	0	0	28447	48	14828	98	3157	250	True
ERR7168621_Escherichia_coli-SC25_ST517	1	87.2	3.3	37.5	4423000	1333	3318.08	46965	301	0	0	5959	213	3315	414	1446	816	False
ERR7168621_Escherichia_coli-SC46_ST746	1	97.32	3.15	37.14	5004621	731	6846.27	90609	310	0	0	23300	62	11933	121	2724	289	True
ERR7168621_Escherichia_coli-SC4_ST10	1	98.29	4.86	59.42	5502141	610	9019.9	289711	301	0	0	95870	19	43147	36	3494	133	True
ERR7168621_Escherichia_coli-SC74_ST540	1	99.08	3.29	51.61	5221701	404	12925	464955	334	0	0	123203	11	58646	25	6408	79	True
ERR7168622_Escherichia_coli-SC4_ST10	1	96.37	2.18	10.53	4785918	557	8592.31	122405	319	0	0	33987	44	15660	85	3767	201	True
ERR7168623_Escherichia_coli-SC46_ST746	2	89.72	2.84	15.38	4719782	1147	4114.89	88854	304	0	0	9276	118	4710	262	1658	604	False
ERR7168623_Escherichia_coli-SC4_ST10	1	99.35	1.91	57.14	5217722	548	9521.39	239020	316	0	0	45395	30	23909	60	4283	156	True
ERR7168624_Escherichia_coli-SC4_ST10	1	95.21	1.25	27.27	4599265	628	7323.67	74040	301	0	0	19204	68	11221	129	3148	280	True
ERR7168624_Escherichia_coli-SC74_ST540	1	98.98	2.35	56.52	4869898	287	16968.3	436908	346	0	0	86699	17	50163	32	14624	64	True
ERR7168625_Escherichia_coli-SC117_ST226	1	99.16	3.78	41.86	5290059	734	7207.16	97820	300	0	0	22198	72	11792	138	3253	300	True
ERR7168625_Escherichia_coli-SC17_ST58	1	98	2.26	33.33	5117165	629	8135.4	109212	302	0	0	30601	46	14501	94	3434	232	True
ERR7168625_Escherichia_coli-SC22_ST398	1	98.49	5.03	57.14	5294878	731	7243.34	208865	305	0	0	39812	36	17984	75	2853	219	True
ERR7168625_Escherichia_coli-SC27_ST328	1	99.52	1.84	42.86	5409057	404	13388.8	280793	396	0	0	102056	16	52504	31	8180	74	True
ERR7168625_Escherichia_coli-SC4_ST10	1	97.68	1.84	34.62	4941925	528	9359.71	304915	337	0	0	54576	27	21720	56	3911	167	True
ERR7168625_Escherichia_coli-SC74_ST540	1	96.81	4.36	62.12	4948842	802	6170.63	86176	303	0	0	19402	69	9293	143	2548	342	True
ERR7168626_Escherichia_coli-SC121_ST452	1	96.54	2.57	31.43	5123914	602	8511.49	152290	304	0	0	34117	40	16900	85	3969	209	True
ERR7168626_Escherichia_coli-SC20_ST59	1	97.17	0.9	11.76	5460968	471	11594.4	235019	305	0	0	50799	28	31793	56	6632	131	True
ERR7168626_Escherichia_coli-SC5_ST95	1	99.5	1.92	33.33	5464082	549	9952.79	243677	301	0	0	46035	36	24457	68	5613	157	True
ERR7168627_Escherichia_coli-SC139_ST1079	2	96.04	1.47	37.5	4363448	553	7890.5	167844	337	0	0	23296	48	13192	98	3177	229	True
ERR7168627_Escherichia_coli-SC147_ST2178	1	96.69	1.65	36.36	4409721	659	6691.53	80429	308	0	0	16482	75	9253	147	3097	306	True
ERR7168627_Escherichia_coli-SC17_ST58	1	96.06	3.4	53.7	4598059	925	4970.87	56879	304	0	0	10965	118	6667	225	2126	464	True
ERR7168627_Escherichia_coli-SC188_ST3076	2	92.05	1.54	26.67	4200370	866	4850.31	52720	321	0	0	9489	130	5617	244	2272	473	True
ERR7168627_Escherichia_coli-SC22_ST398	1	98.56	5.19	67.47	4979445	711	7003.44	122700	301	0	0	30606	44	16027	89	3217	220	True
ERR7168627_Escherichia_coli-SC24_ST443	1	97.6	1.84	37.5	4601295	520	8848.64	106196	394	0	0	24383	57	14798	104	5045	199	True
ERR7168627_Escherichia_coli-SC28_ST101	1	99.52	3.55	75	4800644	757	6341.67	110123	304	0	0	18840	69	10140	138	3323	291	True
ERR7168627_Escherichia_coli-SC43_ST206	1	97.24	1.84	25	4609154	560	8230.63	121785	301	0	0	26285	49	13930	97	3832	218	True
ERR7168627_Escherichia_coli-SC47_ST6	2	94.05	2.01	10.71	4308934	779	5531.37	70514	314	0	0	13297	97	7401	185	2451	386	True
ERR7168627_Escherichia_coli-SC4_ST10	1	98	1.8	64.71	4666282	420	11110.2	208265	307	0	0	57354	22	38482	42	6867	97	True
ERR7168627_Escherichia_coli-SC67_ST381	2	92.5	2.54	18.75	4206386	1137	3699.55	33763	304	0	0	6608	181	3857	347	1603	677	True
ERR7168627_Escherichia_coli-SC74_ST540	1	98.99	2.23	40.91	4826863	311	15520.5	262100	396	0	0	92590	17	48989	31	10466	66	True
ERR7168627_Escherichia_coli-SC75_ST940	1	95.78	2	29.03	4559239	706	6457.85	113267	395	0	0	16526	82	9263	156	2762	332	True
ERR7168628_Escherichia_coli-SC16_ST38	1	99.27	2.34	42.86	5630580	462	12187.4	341083	302	0	0	110692	17	44829	32	6845	94	True
ERR7168628_Escherichia_coli-SC22_ST398	1	99.48	3.66	60	5408892	528	10244.1	285990	373	0	0	98818	15	41391	32	4368	114	True
ERR7168628_Escherichia_coli-SC2_ST131	1	83.61	2.2	30	4318798	889	4858.04	70034	337	0	0	11029	101	5723	208	2130	456	False
ERR7168628_Escherichia_coli-SC4_ST10	1	99.4	1.27	59.09	5418013	466	11626.6	284399	395	0	0	119724	15	41477	31	5229	104	True
ERR7168628_Escherichia_coli-SC65_ST399	1	97.8	3.07	41.3	4926279	777	6340.13	81986	307	0	0	20218	75	9828	146	2605	344	True
ERR7168628_Escherichia_coli-SC90_ST685	1	95.96	8.74	71.15	4956322	1434	3456.29	48712	301	0	0	7945	165	4561	329	1394	714	True
ERR7168629_Escherichia_coli-SC133_ST1434	1	99.16	1.18	8.33	4881042	284	17186.8	241584	319	0	0	107874	15	66512	27	13159	61	True
ERR7168629_Escherichia_coli-SC22_ST398	1	91.85	4.87	53.66	4872480	1169	4168.08	56893	302	0	0	8927	152	4840	301	1824	623	True
ERR7168629_Escherichia_coli-SC4_ST10	1	91.87	2.31	29.73	4636003	913	5077.77	99274	337	0	0	11441	96	6107	207	2058	460	True
ERR7168630_Escherichia_coli-SC117_ST226	1	97.63	1.87	37.93	5578438	769	7254.15	151527	300	0	0	29934	50	16152	99	2888	261	True
ERR7168630_Escherichia_coli-SC46_ST746	2	91.77	6.29	43.75	5259943	1589	3310.22	40350	300	0	0	7113	209	3776	412	1355	868	True
ERR7168630_Escherichia_coli-SC4_ST10	1	92.11	6.58	55.56	5553455	1164	4771.01	56090	350	0	0	11267	132	5485	269	1875	620	True
ERR7168631_Escherichia_coli-SC117_ST226	2	93.45	2.78	52.38	4820938	832	5794.4	86797	306	0	0	17463	78	8493	157	2425	370	True
ERR7168631_Escherichia_coli-SC17_ST58	1	96.67	3.7	55.26	5018764	826	6075.99	113237	394	0	0	15900	78	7846	168	2553	392	True
ERR7168631_Escherichia_coli-SC22_ST398	1	98.18	3.47	59.62	5167954	749	6899.81	112026	394	0	0	23995	64	11013	129	3007	310	True
ERR7168631_Escherichia_coli-SC4_ST10	1	99.38	4.52	71.01	5572235	625	8915.58	216767	316	0	0	92788	20	41468	37	4275	124	True
ERR7168631_Escherichia_coli-SC74_ST540	1	98.52	1.43	55	5242414	413	12693.5	502668	310	0	0	130143	12	64768	23	6541	72	True
ERR7168631_Escherichia_coli-SC75_ST940	2	94.45	5.47	60.56	4866488	1250	3893.19	42826	301	0	0	8188	162	4401	325	1718	673	True
ERR7168632_Escherichia_coli-SC37_ST504	1	97.3	9.65	81.62	5816148	1187	4899.87	95742	300	0	0	19999	79	10058	157	1663	448	True
ERR7168632_Escherichia_coli-SC46_ST746	2	90.89	4.46	14.58	4741761	1026	4621.6	74725	310	0	0	11131	108	5529	231	1779	530	True
ERR7168632_Escherichia_coli-SC4_ST10	1	98.91	3.06	38.89	5261658	413	12740.1	236677	301	0	0	88996	18	53802	32	7368	83	True
ERR7168633_Escherichia_coli-SC169_ST361	2	96.03	2.61	62.5	4703571	851	5527.11	72898	311	0	0	15251	91	8651	173	2329	378	True
ERR7168633_Escherichia_coli-SC17_ST58	1	98.8	4.47	71.05	5226572	972	5377.13	99312	304	0	0	15757	84	8177	177	2286	414	True
ERR7168633_Escherichia_coli-SC22_ST398	1	99.04	3.13	57.78	5309145	563	9430.1	285073	334	0	0	122070	15	41433	30	3654	113	True
ERR7168633_Escherichia_coli-SC28_ST101	1	97.57	2.06	70	4919599	747	6585.81	116245	394	0	0	22656	57	10690	123	2793	294	True
ERR7168633_Escherichia_coli-SC4_ST10	1	99.47	3.81	80.33	5477865	619	8849.54	349491	313	0	0	95118	17	40560	35	4196	126	True
ERR7168633_Escherichia_coli-SC74_ST540	1	97.58	2.85	41.18	4961555	675	7350.45	212780	357	0	0	28102	46	15605	92	2975	231	True
ERR7168633_Escherichia_coli-SC75_ST940	1	93.94	3.13	46.03	4695855	1084	4331.97	81776	306	0	0	10943	122	5448	244	1759	534	True
ERR7168634_Escherichia_coli-SC169_ST361	1	98.19	1.32	44.44	4991204	485	10291.1	204988	395	0	0	92752	18	36241	34	4518	109	True
ERR7168634_Escherichia_coli-SC17_ST58	1	99.34	8.14	73.6	5589918	1045	5349.2	106708	303	0	0	22067	71	10636	143	2151	381	True
ERR7168634_Escherichia_coli-SC22_ST398	1	98.66	10.86	74.6	5752735	1742	3302.37	55276	300	0	0	9219	159	4342	343	1224	827	False
ERR7168634_Escherichia_coli-SC24_ST443	1	98.59	2.28	44.44	5152565	643	8013.32	179681	304	0	0	46416	34	23854	64	3536	175	True
ERR7168634_Escherichia_coli-SC25_ST517	1	98.09	3.16	51.85	5150707	882	5839.8	70639	301	0	0	17168	88	8969	172	2486	379	True
ERR7168634_Escherichia_coli-SC28_ST101	1	98.45	1.57	51.72	5168501	679	7611.93	115023	339	0	0	29498	48	15587	96	3394	232	True
ERR7168634_Escherichia_coli-SC4_ST10	1	99.17	3.06	65	5204612	638	8157.7	198019	305	0	0	62476	22	23636	49	2995	167	True
ERR7168634_Escherichia_coli-SC53_ST448	1	99.38	4.51	51.85	5312462	801	6632.29	90867	301	0	0	27129	61	12555	116	2942	286	True
ERR7168634_Escherichia_coli-SC74_ST540	1	97.91	4.59	47.06	5249307	672	7811.47	122967	305	0	0	39192	41	18962	76	3188	221	True
ERR7168634_Escherichia_coli-SC99_ST1727	1	98.1	2.63	45	4995464	724	6899.81	110021	385	0	0	23302	60	11138	120	2729	290	True
ERR7168635_Escherichia_coli-SC24_ST443	1	99.52	0.86	8.33	5387835	307	17550	390005	307	0	0	154815	11	90307	20	12878	48	True
ERR7168636_Escherichia_coli-SC12_ST410	1	94.6	3.26	34.48	5112759	1129	4528.57	67668	301	0	0	10097	137	5526	276	1941	580	True
ERR7168636_Escherichia_coli-SC17_ST58	1	99.48	2.79	53.66	5419235	536	10110.5	226621	301	0	0	62285	25	30799	50	4624	132	True
ERR7168636_Escherichia_coli-SC22_ST398	1	99.21	3.76	53.06	5426512	667	8135.7	211104	394	0	0	48576	34	23621	64	3209	189	True
ERR7168636_Escherichia_coli-SC46_ST746	1	97	3.82	20.93	5178941	741	6989.12	132172	379	0	0	23779	57	11210	123	2913	291	True
ERR7168636_Escherichia_coli-SC4_ST10	1	98.76	3.04	69.23	5263830	535	9838.93	272377	336	0	0	89312	18	31584	39	3768	131	True
ERR7168636_Escherichia_coli-SC78_ST224	1	98.38	1.22	27.59	5316269	634	8385.28	161675	301	0	0	35068	40	19572	80	3233	218	True
ERR7168636_Escherichia_coli-SC90_ST685	1	99.29	6.22	50.65	5195178	865	6005.99	117239	301	0	0	21998	58	9795	130	2522	343	True
ERR7168637_Escherichia_coli-SC4_ST10	1	99.31	2.15	42.31	5248069	440	11927.4	266474	302	0	0	112764	17	60095	30	6482	83	True
ERR7168638_Escherichia_coli-SC4_ST10	1	96.82	0.81	0	4695476	627	7488.8	111612	305	0	0	19477	66	11123	127	3392	276	True
ERR7168639_Escherichia_coli-SC144_ST515	2	97.77	2.57	57.14	4806461	742	6477.71	100721	302	0	0	22827	58	11521	115	2649	284	True
ERR7168639_Escherichia_coli-SC17_ST58	1	98.76	2.98	75	5247290	648	8097.67	189968	394	0	0	50200	28	19279	61	3291	196	True
ERR7168639_Escherichia_coli-SC22_ST398	1	98.69	3.97	64.15	5204940	635	8196.76	169297	301	0	0	46601	32	19654	66	3801	188	True
ERR7168639_Escherichia_coli-SC43_ST206	1	98.2	3.91	64	5091399	781	6519.08	99218	302	0	0	24422	60	11483	120	2768	296	True
ERR7168639_Escherichia_coli-SC46_ST746	1	98.46	5.15	76.09	5274125	1108	4760.04	110996	301	0	0	15621	89	7704	186	1864	463	True
ERR7168639_Escherichia_coli-SC4_ST10	1	99.56	4.68	78.82	5668007	825	6870.31	340878	302	0	0	67246	16	18876	45	2531	235	True
ERR7168639_Escherichia_coli-SC74_ST540	1	98.41	4.05	69.35	5139370	800	6424.21	131039	301	0	0	24940	57	11154	117	2881	293	True
ERR7168639_Escherichia_coli-SC75_ST940	1	97.95	1.78	46.88	4905007	785	6248.42	75307	302	0	0	18607	75	9131	151	2660	349	True
ERR7168640_Escherichia_coli-SC27_ST328	1	99.56	1.6	46.43	5675346	568	9991.81	346405	300	0	0	104395	17	55121	32	4422	103	True
ERR7168640_Escherichia_coli-SC34_ST641	1	99.38	3.51	59.02	5541285	870	6369.29	210437	300	0	0	26636	50	13674	106	2568	291	True
ERR7168640_Escherichia_coli-SC37_ST504	1	96.09	3.12	56.25	5657119	672	8418.33	243086	402	0	0	35886	41	19906	83	3603	209	True
ERR7168640_Escherichia_coli-SC43_ST206	1	97.19	3.29	51.92	5423698	1005	5396.71	68440	300	0	0	14931	94	7522	197	2262	452	True
ERR7168640_Escherichia_coli-SC4_ST10	1	98.4	2.05	48.57	5196506	667	7790.86	194162	305	0	0	40884	35	19928	70	3163	198	True
ERR7168641_Escherichia_coli-SC25_ST517	1	99.06	1.04	0	5012736	306	16381.5	279752	301	0	0	73656	19	43870	36	9565	75	True
ERR7168641_Escherichia_coli-SC4_ST10	1	64.86	2.35	20.45	3305159	1275	2592.28	50484	317	0	0	3914	232	2415	448	1183	830	False
ERR7168642_Escherichia_coli-SC22_ST398	1	96.37	3.61	26.32	4676223	684	6836.58	131870	304	0	0	21792	64	11133	125	3098	276	True
ERR7168642_Escherichia_coli-SC232_ST181	2	89.02	3.08	30.16	4136984	980	4221.41	65426	300	0	0	9907	120	5586	230	1703	492	False
ERR7168642_Escherichia_coli-SC4_ST10	1	97.39	1.34	48	4586747	387	11852.1	212046	329	0	0	41265	28	26105	57	5877	128	True
ERR7168642_Escherichia_coli-SC74_ST540	1	84.41	4.21	16.67	4125726	1144	3606.4	58673	329	0	0	7775	131	3911	283	1433	628	False
ERR7168642_Escherichia_coli-SC90_ST685	1	90.34	3	21.57	4201477	1035	4059.4	46643	308	0	0	9993	121	4924	240	1559	528	True
ERR7168643_Escherichia_coli-SC17_ST58	1	99.5	4.17	80.85	5156521	567	9094.39	205471	323	0	0	47297	31	24208	62	4327	154	True
ERR7168643_Escherichia_coli-SC22_ST398	1	98.89	5.81	66.67	5078932	1088	4668.14	73428	301	0	0	11751	126	6599	238	2015	509	True
ERR7168643_Escherichia_coli-SC243_ST3559	2	97.94	3.26	55.26	4656431	644	7230.48	119908	321	0	0	19638	70	10768	134	3147	287	True
ERR7168643_Escherichia_coli-SC24_ST443	1	98.19	5.76	70.59	4948421	1038	4767.26	42070	302	0	0	11153	134	6719	249	2111	507	True
ERR7168643_Escherichia_coli-SC43_ST206	1	99.21	2.21	58.06	5049894	554	9115.33	114101	314	0	0	36205	40	23236	74	4210	172	True
ERR7168643_Escherichia_coli-SC4_ST10	1	99.32	6.9	84.55	5358924	960	5582.21	92403	300	0	0	21083	69	10025	147	2501	350	True
ERR7168643_Escherichia_coli-SC51_ST93	1	94.43	5.02	53.45	4859743	919	5288.08	104598	318	0	0	13129	100	7480	199	2225	427	True
ERR7168643_Escherichia_coli-SC75_ST940	1	96.49	3.13	61.7	4823153	929	5191.77	78695	316	0	0	13216	113	7277	210	2216	438	True
ERR7168643_Escherichia_coli-SC99_ST1727	1	98.8	9.01	73.95	5044338	1166	4326.19	68809	300	0	0	11042	127	6221	250	1821	534	True
ERR7168644_Escherichia_coli-SC17_ST58	1	99.21	5.72	70.83	5067011	810	6255.57	139404	300	0	0	24711	59	11213	119	2850	282	True
ERR7168644_Escherichia_coli-SC198_ST720	1	99.28	1.47	68.42	4942541	346	14284.8	474675	317	0	0	112479	13	51772	25	13378	56	True
ERR7168644_Escherichia_coli-SC46_ST746	1	95.2	3.29	67.92	4663380	825	5652.58	108232	305	0	0	17529	78	8614	153	2296	356	True
ERR7168644_Escherichia_coli-SC4_ST10	1	99	4.95	76.39	4940333	746	6622.43	266990	301	0	0	32705	44	17833	83	2641	236	True
ERR7168645_Escherichia_coli-SC117_ST226	1	99.48	2.32	41.38	4989683	491	10162.3	135273	304	0	0	43403	35	24448	66	5116	143	True
ERR7168645_Escherichia_coli-SC147_ST2178	1	98.52	1.34	39.13	4868231	390	12482.6	244009	395	0	0	87163	17	46693	31	6535	82	True
ERR7168645_Escherichia_coli-SC169_ST361	1	97.51	1.13	34.78	4738904	422	11229.6	176991	301	0	0	48553	28	26759	56	5529	124	True
ERR7168645_Escherichia_coli-SC17_ST58	1	96.96	1.9	20.59	5013503	706	7101.28	159344	301	0	0	17857	75	9930	150	3250	321	True
ERR7168645_Escherichia_coli-SC22_ST398	1	98.08	11.14	74.63	5546371	1260	4401.88	75065	300	0	0	14962	98	7226	204	1778	514	False
ERR7168645_Escherichia_coli-SC234_ST1115	2	93.81	2.27	11.11	4521871	683	6620.6	79494	395	0	0	19051	65	9359	132	2646	309	True
ERR7168645_Escherichia_coli-SC28_ST101	1	98.1	2.1	30.77	4932202	594	8303.37	148776	394	0	0	29789	42	14899	88	3654	223	True
ERR7168645_Escherichia_coli-SC4_ST10	1	99.52	1.66	77.14	5202137	467	11139.5	312280	395	0	0	95118	18	46038	33	5583	97	True
ERR7168645_Escherichia_coli-SC58_ST2773	1	98.33	2.4	42.86	4779595	559	8550.26	102911	308	0	0	30296	52	15021	97	4071	214	True
ERR7168645_Escherichia_coli-SC6_ST69	1	97.68	1.65	34.78	5201819	595	8742.55	155580	322	0	0	33045	46	13691	98	3967	234	True
ERR7168645_Escherichia_coli-SC90_ST685	1	98.51	5.29	65.93	5023552	855	5875.5	83147	303	0	0	20588	67	10389	137	2534	326	True
ERR7168646_Escherichia_coli-SC169_ST361	1	96.41	0.7	7.69	4403046	283	15558.5	172288	302	0	0	67466	23	33719	42	9963	84	True
ERR7168647_Escherichia_coli-SC147_ST2178	1	97.89	5.17	77.78	4709912	999	4714.63	65562	301	0	0	14406	91	7444	186	2083	419	True
ERR7168647_Escherichia_coli-SC169_ST361	1	97.71	1.64	36.84	4571534	341	13406.3	203329	331	0	0	75526	20	34429	39	7663	86	True
ERR7168647_Escherichia_coli-SC16_ST38	1	96.5	1.84	62.5	4526176	640	7072.15	105437	357	0	0	16363	77	9275	151	3450	305	True
ERR7168647_Escherichia_coli-SC17_ST58	1	99.48	2.21	67.57	4949920	430	11511.4	265970	314	0	0	98075	14	50113	27	6644	74	True
ERR7168647_Escherichia_coli-SC22_ST398	1	98.22	12.35	81.64	5103722	1477	3455.47	80848	300	0	0	9626	140	4850	291	1432	674	False
ERR7168647_Escherichia_coli-SC231_ST2522	2	98.62	0.54	22.22	4562780	284	16066.1	239428	395	0	0	64456	22	40898	39	11009	82	True
ERR7168647_Escherichia_coli-SC232_ST181	1	96.87	0.9	46.67	4398351	433	10157.9	123529	395	0	0	36869	33	19135	65	4555	150	True
ERR7168647_Escherichia_coli-SC24_ST443	1	98.8	1.87	60.61	4742883	402	11798.2	211130	301	0	0	48516	29	29148	55	7873	116	True
ERR7168647_Escherichia_coli-SC25_ST517	1	98.23	2.45	53.12	4708754	431	10925.2	207269	301	0	0	42772	27	24846	58	6065	130	True
ERR7168647_Escherichia_coli-SC28_ST101	1	99.19	2.07	52	4724338	396	11930.1	209896	301	0	0	42058	33	27694	61	7311	120	True
ERR7168647_Escherichia_coli-SC34_ST641	1	98.78	1.04	45.45	4761158	340	14003.4	188335	310	0	0	65365	21	37470	40	9188	86	True
ERR7168647_Escherichia_coli-SC46_ST746	1	98.1	1.14	47.37	4722966	417	11326.1	255060	315	0	0	50075	30	31931	54	6922	113	True
ERR7168647_Escherichia_coli-SC4_ST10	1	98.9	3.95	85.14	4870423	566	8604.99	308466	300	0	0	86718	14	32553	33	4264	115	True
ERR7168647_Escherichia_coli-SC57_ST154	1	98.16	1.12	20	4485854	399	11242.7	156511	399	0	0	31009	42	19559	78	6236	160	True
ERR7168647_Escherichia_coli-SC74_ST540	1	96.43	3.41	42.42	4655430	566	8225.14	149527	315	0	0	31272	43	14881	88	3772	212	True
ERR7168647_Escherichia_coli-SC75_ST940	1	97.98	4.34	74.73	4718335	717	6580.66	84810	304	0	0	23754	59	12644	113	2985	256	True
ERR7168647_Escherichia_coli-SC87_ST937	1	98.03	1.89	56.52	4629340	341	13575.8	185565	396	0	0	53141	26	35734	48	8934	93	True
ERR7168647_Escherichia_coli-SC91_ST345	1	97.75	2.12	39.39	4663245	605	7707.84	92139	301	0	0	21584	60	11044	121	3887	251	True
ERR7168647_Escherichia_coli-SC99_ST1727	1	98.67	1.71	57.14	4636358	361	12843.1	315068	304	0	0	53453	21	32790	43	7227	93	True
ERR7168648_Escherichia_coli-SC4_ST10	1	95.29	2.78	55.56	4435987	755	5875.48	78889	394	0	0	15626	78	7362	159	2637	355	True
ERR7168648_Escherichia_coli-SC69_ST349	1	97.24	2.3	64.71	4763135	519	9177.52	293970	301	0	0	38108	26	21405	59	4460	157	True
ERR7168648_Escherichia_coli-SC70_ST607	2	88.14	3.52	36.36	4082006	1252	3260.39	46629	301	0	0	6251	170	3386	344	1339	717	False
ERR7168648_Escherichia_coli-SC89_ST542	2	89.27	4.92	59.3	3969607	1250	3175.69	55972	316	0	0	6133	177	3329	352	1328	718	False
ERR7168649_Escherichia_coli-SC169_ST361	1	96.56	1.56	39.13	4504781	444	10145.9	181973	301	0	0	35472	35	19288	69	4650	163	True
ERR7168649_Escherichia_coli-SC17_ST58	1	98.77	3.39	59.09	4856035	441	11011.4	210252	304	0	0	45637	25	25864	53	5561	127	True
ERR7168649_Escherichia_coli-SC22_ST398	1	98	5.62	61.7	4923353	693	7104.41	171675	301	0	0	31899	41	14627	88	3175	225	True
ERR7168649_Escherichia_coli-SC25_ST517	1	98.23	2.32	50	4624061	482	9593.49	134269	301	0	0	32514	38	17157	77	4704	179	True
ERR7168649_Escherichia_coli-SC28_ST101	1	98.08	2.21	46.15	4590557	541	8485.32	146258	312	0	0	23359	57	12905	110	3984	227	True
ERR7168649_Escherichia_coli-SC34_ST641	1	97.16	2.98	38.24	4603883	660	6975.58	86979	316	0	0	15837	72	8528	151	3105	320	True
ERR7168649_Escherichia_coli-SC46_ST746	1	96.46	4.15	48.89	4654286	611	7617.49	94785	300	0	0	24786	55	13427	105	3240	244	True
ERR7168649_Escherichia_coli-SC4_ST10	1	98.12	1.88	58.62	4672454	336	13906.1	286186	313	0	0	83134	16	43200	30	10035	68	True
ERR7168649_Escherichia_coli-SC51_ST93	1	93.6	2.49	35.48	4353897	680	6402.79	72881	305	0	0	18011	72	10176	137	2600	303	True
ERR7168649_Escherichia_coli-SC57_ST154	1	96.73	2.93	22.58	4360444	595	7328.48	109749	304	0	0	18899	65	9876	131	3256	284	True
ERR7168649_Escherichia_coli-SC74_ST540	1	96.4	3.63	41.86	4684537	476	9841.46	267187	310	0	0	40604	32	19766	65	4084	166	True
ERR7168649_Escherichia_coli-SC96_ST4038	1	97.52	1.49	26.09	4502464	536	8400.12	112566	357	0	0	27452	51	12062	101	3583	233	True
ERR7168649_Escherichia_coli-SC99_ST1727	1	97.59	5.39	61.19	4581319	807	5676.98	84975	300	0	0	12815	104	7765	196	2737	388	True
ERR7168650_Escherichia_coli-SC169_ST361	1	98.27	1.3	28.57	4686571	353	13276.4	236642	331	0	0	71607	19	33979	38	7402	95	True
ERR7168650_Escherichia_coli-SC17_ST58	1	98.57	2.9	55.26	4869205	572	8512.6	152332	310	0	0	30766	46	15295	92	4258	209	True
ERR7168650_Escherichia_coli-SC22_ST398	1	99.25	5.75	73.73	5283531	941	5614.8	237439	301	0	0	30273	43	13068	97	2348	282	True
ERR7168650_Escherichia_coli-SC232_ST181	1	97.45	3.54	72.58	4641075	706	6573.76	117272	301	0	0	26960	45	13628	95	2999	227	True
ERR7168650_Escherichia_coli-SC334_STnew_alleles	2	96.79	1.21	0	4572746	443	10322.2	171167	328	0	0	40599	30	20578	62	5395	142	True
ERR7168650_Escherichia_coli-SC46_ST746	1	98.59	3.56	61.9	4906594	688	7131.68	221422	300	0	0	36486	38	18030	77	3038	208	True
ERR7168650_Escherichia_coli-SC4_ST10	1	98.91	0.92	72.73	4880943	380	12844.6	409897	321	0	0	147569	10	88414	19	8382	46	True
ERR7168650_Escherichia_coli-SC71_ST182	2	97.03	2.34	40	4541309	662	6859.98	123875	314	0	0	19801	63	9195	130	3273	297	True
ERR7168650_Escherichia_coli-SC74_ST540	1	99.06	2.3	48	4985782	348	14327	546305	347	0	0	150773	10	64557	20	9769	59	True
ERR7168650_Escherichia_coli-SC75_ST940	1	97.59	2.72	44.74	4735377	702	6745.55	91720	306	0	0	20121	72	10402	137	3076	299	True
ERR7168650_Escherichia_coli-SC90_ST685	1	98.93	4.29	68.29	4881743	747	6535.13	173265	300	0	0	32396	40	16124	83	2710	222	True
ERR7168652_Escherichia_coli-SC22_ST398	1	98.46	12.93	77.92	5600760	1657	3380.06	49649	300	0	0	8825	172	4566	351	1289	799	False
ERR7168652_Escherichia_coli-SC25_ST517	1	95.16	4.65	45.45	4743198	929	5105.7	100521	305	0	0	10409	113	5967	230	2115	487	True
ERR7168652_Escherichia_coli-SC4_ST10	1	99.55	3.93	74.55	5137246	509	10092.8	407113	305	0	0	64424	21	36486	42	4880	116	True
ERR7168652_Escherichia_coli-SC74_ST540	1	98.37	4.22	55.56	5087500	608	8367.6	114024	314	0	0	31011	45	15681	90	4030	209	True
ERR7168652_Escherichia_coli-SC90_ST685	1	98.7	5.18	64.38	5057285	736	6871.31	128123	309	0	0	27709	53	13854	103	2870	259	True
ERR7168653_Escherichia_coli-SC46_ST746	1	91.83	2.26	3.23	4413217	794	5558.21	88873	304	0	0	13073	89	6665	184	2366	396	True
ERR7168653_Escherichia_coli-SC4_ST10	1	96.46	1.07	41.18	4573475	461	9920.77	213754	351	0	0	41055	31	22360	61	4476	155	True
ERR7168653_Escherichia_coli-SC51_ST93	2	88.59	2.52	8.82	4178857	965	4330.42	56099	323	0	0	10010	114	4906	234	1778	513	False
ERR7168653_Escherichia_coli-SC74_ST540	1	98.34	1.98	15.79	4871000	373	13059	177272	309	0	0	53897	27	30159	51	6000	117	True
ERR7168653_Escherichia_coli-SC90_ST685	1	92.78	2.88	18.92	4417267	870	5077.32	60318	313	0	0	12274	103	6101	207	2154	445	True
ERR7168654_Escherichia_coli-SC117_ST226	1	97.92	1.89	58.06	4757463	646	7364.49	132933	315	0	0	23230	58	13150	112	3412	244	True
ERR7168654_Escherichia_coli-SC133_ST1434	2	96.07	3.19	20	4640212	691	6715.21	205161	316	0	0	22330	46	10349	108	2589	282	True
ERR7168654_Escherichia_coli-SC17_ST58	1	98.16	3.01	44.19	4927926	768	6416.57	147184	301	0	0	19077	67	8657	148	2888	335	True
ERR7168654_Escherichia_coli-SC22_ST398	1	99.11	12.35	64.1	5638248	1705	3306.89	71813	300	0	0	8868	164	4384	347	1283	807	False
ERR7168654_Escherichia_coli-SC232_ST181	1	98.57	3.63	56.86	4722216	636	7424.87	93178	307	0	0	23277	59	13619	113	3822	235	True
ERR7168654_Escherichia_coli-SC46_ST746	1	99.01	4.74	49.23	5048763	797	6334.71	111142	305	0	0	21729	64	10964	130	2788	309	True
ERR7168654_Escherichia_coli-SC4_ST10	1	99.45	4.35	81.18	5076398	730	6953.97	266466	300	0	0	45092	26	20724	61	2839	196	True
ERR7168654_Escherichia_coli-SC74_ST540	1	97.15	4.79	61.63	5022180	980	5124.67	62952	302	0	0	13635	105	7423	206	2223	445	True
ERR7168654_Escherichia_coli-SC89_ST542	1	96.57	3.54	47.17	4686119	835	5612.12	80340	301	0	0	17619	80	8878	158	2338	359	True
ERR7168654_Escherichia_coli-SC90_ST685	1	97.96	4.63	50.77	4916187	808	6084.39	91943	301	0	0	18004	78	10712	149	2581	334	True
ERR7168656_Escherichia_coli-SC22_ST398	1	95.79	1.8	20	4670743	608	7682.14	103472	310	0	0	29967	45	15463	89	3406	211	True
ERR7168656_Escherichia_coli-SC4_ST10	1	75.45	2.29	17.14	3456007	1277	2706.35	35039	394	0	0	4796	206	2582	406	1145	802	False
ERR7168657_Escherichia_coli-SC16_ST38	1	98.62	4.38	27.66	5796326	516	11233.2	373582	329	0	0	111174	16	40069	34	4954	116	True
ERR7168657_Escherichia_coli-SC46_ST746	1	93.09	4.1	24.49	4765669	832	5727.97	94985	313	0	0	16879	62	7487	149	2287	389	True
ERR7168657_Escherichia_coli-SC4_ST10	1	92.68	4.86	32.76	4745456	881	5386.44	87436	394	0	0	14223	75	7509	165	2208	407	True
ERR7168658_Escherichia_coli-SC17_ST58	1	99.43	2.09	66.67	5746855	588	9773.56	333292	303	0	0	99041	16	32170	36	4786	127	True
ERR7168658_Escherichia_coli-SC42_ST678	1	93.85	3.22	21.15	4869889	1359	3583.44	43377	394	0	0	6963	192	4007	374	1465	758	True
ERR7168658_Escherichia_coli-SC4_ST10	1	98.46	4.28	73.26	5542484	1229	4509.75	102902	302	0	0	17043	85	7384	179	1592	509	True
ERR7168658_Escherichia_coli-SC64_ST394	1	99.3	2.12	67.44	5839683	854	6838.04	249368	301	0	0	72032	20	29946	44	2697	205	True
ERR7168659_Escherichia_coli-SC22_ST398	1	93.88	9.41	58.96	5283353	1536	3439.68	49151	301	0	0	7652	188	4050	379	1441	820	True
ERR7168659_Escherichia_coli-SC4_ST10	1	95.1	2.01	22.86	5199710	765	6797.01	138085	394	0	0	23495	57	10264	125	2677	320	True
ERR7168659_Escherichia_coli-SC74_ST540	2	90.93	3.65	14.55	4830064	1214	3978.64	51174	354	0	0	10192	127	4875	263	1480	630	True
ERR7168659_Escherichia_coli-SC90_ST685	1	97.69	6.42	47.87	5239307	1280	4093.21	71715	301	0	0	9175	154	4925	309	1728	653	True
ERR7168660_Escherichia_coli-SC4_ST10	1	69.57	2.17	7.14	3435207	800	4294.01	57021	394	0	0	10721	89	4610	186	1704	426	False
ERR7168661_Escherichia_coli-SC4_ST10	1	98.2	1.36	0	5145182	373	13794	267457	304	0	0	68732	24	32728	49	8561	106	True
ERR7168662_Escherichia_coli-SC17_ST58	1	96.21	0.84	7.69	4715706	186	25353.3	569206	301	0	0	150291	8	111922	15	28637	32	True
ERR7168663_Escherichia_coli-SC4_ST10	1	98.07	1.64	14.29	4961844	487	10188.6	125360	325	0	0	37719	36	19443	72	4837	170	True
ERR7168663_Escherichia_coli-SC99_ST1727	1	99.44	1.69	72	4990076	483	10331.4	202498	301	0	0	51543	29	29862	54	5143	132	True
ERR7168664_Escherichia_coli-SC169_ST361	2	98.64	1.04	31.25	4707659	481	9787.23	128542	302	0	0	29300	48	15721	88	4961	186	True
ERR7168664_Escherichia_coli-SC17_ST58	1	98.41	2.03	44.83	4911810	527	9320.32	99792	323	0	0	29583	49	16611	91	4886	196	True
ERR7168664_Escherichia_coli-SC22_ST398	1	98.66	7.79	75.93	5062877	1022	4953.89	131675	304	0	0	14358	96	7742	192	2186	429	True
ERR7168664_Escherichia_coli-SC25_ST517	1	99.24	2.16	48.15	5008776	478	10478.6	294334	302	0	0	62629	21	28733	45	5694	119	True
ERR7168664_Escherichia_coli-SC312_ST2520	2	98.55	0.68	0	4637409	343	13520.1	147419	342	0	0	43684	34	26362	61	7557	120	True
ERR7168664_Escherichia_coli-SC4_ST10	1	98.46	2.98	74.36	5129286	423	12126	337148	307	0	0	118237	14	50347	26	6420	81	True
ERR7168664_Escherichia_coli-SC75_ST940	1	98.02	2.82	56.76	4717553	705	6691.56	74306	304	0	0	17259	78	10242	148	3145	304	True
ERR7168664_Escherichia_coli-SC7_ST21	1	98.63	1.26	30.77	4821305	450	10714	221589	308	0	0	45259	29	24883	57	5099	137	True
ERR7168665_Escherichia_coli-SC215_ST195	2	91.12	2.16	6.9	4471510	810	5520.38	60041	305	0	0	12491	95	7135	189	2257	408	True
ERR7168665_Escherichia_coli-SC22_ST398	1	94.6	3.65	50.88	4770158	851	5605.36	51987	301	0	0	13316	103	7235	200	2531	416	True
ERR7168665_Escherichia_coli-SC46_ST746	1	93.21	0.86	20	4602916	683	6739.26	78476	301	0	0	17470	76	9373	150	2947	320	True
ERR7168665_Escherichia_coli-SC4_ST10	1	97.18	0.88	56.52	4784818	433	11050.4	179255	307	0	0	63771	23	31669	43	5664	118	True
ERR7168665_Escherichia_coli-SC74_ST540	1	96.83	1.16	23.53	4788086	475	10080.2	161101	318	0	0	31286	42	18699	81	4782	180	True
ERR7168666_Escherichia_coli-SC22_ST398	1	98.53	5.57	65.66	5251595	794	6614.1	193511	301	0	0	22707	60	11833	124	3086	287	True
ERR7168666_Escherichia_coli-SC53_ST448	1	97.39	1.06	18.18	5154273	495	10412.7	356592	357	0	0	70707	20	32878	41	3497	134	True
ERR7168666_Escherichia_coli-SC6_ST69	1	99.37	1.58	40.91	5331742	393	13566.8	441230	301	0	0	235668	9	97846	16	9801	45	True
ERR7168667_Escherichia_coli-SC22_ST398	1	98.68	3.57	67.57	5126193	882	5812.01	66880	300	0	0	18259	84	9752	162	2592	357	True
ERR7168667_Escherichia_coli-SC46_ST746	1	96.14	2.84	42.5	4774648	849	5623.85	90555	304	0	0	14354	85	7509	177	2404	402	True
ERR7168667_Escherichia_coli-SC4_ST10	1	97.68	2.09	44.44	5006628	601	8330.5	176682	306	0	0	41439	35	19043	71	3683	185	True
ERR7168667_Escherichia_coli-SC51_ST93	2	91.86	4.79	44.78	4681043	1060	4416.08	49761	300	0	0	10375	129	5575	255	1825	545	True
ERR7168667_Escherichia_coli-SC74_ST540	2	93.95	5.05	62.32	4820670	988	4879.22	68874	303	0	0	13381	98	6181	202	1973	473	True
ERR7168667_Escherichia_coli-SC89_ST542	1	93.42	3.12	36.17	4513046	919	4910.82	73873	304	0	0	11914	112	5981	218	2076	471	True
ERR7168668_Escherichia_coli-SC121_ST452	1	98.75	2.32	8.57	5322069	289	18415.5	253411	394	0	0	81360	19	48132	35	12557	75	True
ERR7168668_Escherichia_coli-SC22_ST398	1	97.95	2.55	48.48	4979324	422	11799.4	288741	301	0	0	81201	20	34856	39	7273	94	True
ERR7168668_Escherichia_coli-SC4_ST10	1	96.98	1.37	50	4751606	523	9085.29	159376	319	0	0	41806	33	16809	70	4452	171	True
ERR7168669_Escherichia_coli-SC4_ST10	1	97.7	1.37	8.7	4741325	426	11129.9	162122	304	0	0	53931	28	31235	50	5782	117	True
ERR7168670_Escherichia_coli-SC4_ST10	1	91.03	0.86	13.33	4398705	539	8160.86	125700	305	0	0	20033	55	11485	113	3875	242	True
ERR7168671_Escherichia_coli-SC100_ST6701	2	93.44	1.67	7.69	4283574	643	6661.86	70202	309	0	0	20800	68	9832	130	2850	286	True
ERR7168671_Escherichia_coli-SC147_ST2178	1	98.47	1.17	50	4626939	362	12781.6	210142	321	0	0	49693	24	25380	50	7182	107	True
ERR7168671_Escherichia_coli-SC22_ST398	1	99.2	5.39	63.39	5124041	826	6203.44	169182	301	0	0	28350	52	13731	105	2584	271	True
ERR7168671_Escherichia_coli-SC232_ST181	1	97.5	6.63	76.52	4690609	1042	4501.54	77488	300	0	0	12755	95	7303	190	1914	440	True
ERR7168671_Escherichia_coli-SC25_ST517	1	98.96	0.86	40	4779018	312	15317.4	362657	305	0	0	108435	14	42193	28	10289	68	True
ERR7168671_Escherichia_coli-SC4_ST10	1	98.25	1.79	60	4707642	457	10301.2	159284	301	0	0	41716	33	22078	64	5290	144	True
ERR7168671_Escherichia_coli-SC52_ST295	1	97.72	1.33	36.36	4697967	563	8344.52	128028	321	0	0	22962	55	13773	105	3577	239	True
ERR7168671_Escherichia_coli-SC74_ST540	1	99.24	2.13	37.5	4899063	347	14118.3	436786	350	0	0	158459	10	57096	19	10181	59	True
ERR7168671_Escherichia_coli-SC89_ST542	1	95.87	1.92	34.48	4526617	609	7432.87	121168	301	0	0	22693	58	10838	114	3320	261	True
ERR7168671_Escherichia_coli-SC90_ST685	1	97.79	5.34	68.75	4847263	935	5184.24	91528	304	0	0	16772	73	8547	151	2223	369	True
ERR7168672_Escherichia_coli-SC4_ST10	1	97.54	2.34	57.58	5283271	549	9623.44	208414	302	0	0	67602	23	38699	44	4653	133	True
ERR7168672_Escherichia_coli-SC5_ST95	1	98.35	6.59	69.39	5833368	828	7045.13	123108	300	0	0	40184	43	19172	87	2671	250	True
ERR7168673_Escherichia_coli-SC17_ST58	1	98.99	0.53	12.5	4893594	116	42186.2	576267	307	0	0	144635	10	83649	19	40237	35	True
ERR7168674_Escherichia_coli-SC117_ST226	2	95.5	4.43	20.51	4719787	696	6781.3	149219	313	0	0	20374	68	9828	135	2960	305	True
ERR7168674_Escherichia_coli-SC17_ST58	2	92.68	4.58	11.54	4675387	1126	4152.21	52207	394	0	0	7140	173	4362	340	1943	661	True
ERR7168674_Escherichia_coli-SC22_ST398	1	98.74	9.37	64.04	5518500	1175	4696.6	192062	301	0	0	17849	86	8034	179	1817	463	True
ERR7168674_Escherichia_coli-SC232_ST181	1	99.38	3.42	28.12	4793358	387	12385.9	230363	320	0	0	60609	21	34967	43	8260	94	True
ERR7168674_Escherichia_coli-SC46_ST746	1	97.46	5.31	44.93	5052029	833	6064.86	100514	300	0	0	17902	76	8677	154	2674	359	True
ERR7168674_Escherichia_coli-SC4_ST10	1	97.79	2.41	37.04	5041229	461	10935.4	315386	344	0	0	92042	18	36472	37	5431	110	True
ERR7168674_Escherichia_coli-SC70_ST607	1	92.54	6.36	30.25	4984920	1263	3946.89	101710	301	0	0	8960	148	4337	311	1614	682	True
ERR7168674_Escherichia_coli-SC74_ST540	1	97.44	3.62	20.93	5108763	616	8293.45	260808	394	0	0	35350	39	14285	84	3229	237	True
ERR7168674_Escherichia_coli-SC77_ST409	1	99.43	4.61	22.58	5344183	549	9734.4	301193	310	0	0	86634	19	35517	37	4109	146	True
ERR7168674_Escherichia_coli-SC90_ST685	1	96.71	9.42	55.9	5373898	1324	4058.84	59411	301	0	0	10742	131	5518	273	1576	626	True
ERR7168675_Escherichia_coli-SC43_ST206	1	86.51	2.59	30.61	4454812	1199	3715.44	33855	300	0	0	7410	172	4482	327	1556	659	False
ERR7168675_Escherichia_coli-SC46_ST746	1	87.6	3.08	27.66	4529943	1266	3578.15	40521	300	0	0	7449	165	4083	328	1542	679	False
ERR7168675_Escherichia_coli-SC4_ST10	1	89.56	2.11	14.29	4561566	957	4766.53	67542	307	0	0	11193	109	6171	219	1858	481	False
ERR7168675_Escherichia_coli-SC51_ST93	1	99	2.78	43.9	5188636	737	7040.21	80435	302	0	0	19043	84	10961	156	3323	322	True
ERR7168675_Escherichia_coli-SC80_ST7077	2	85	2.72	19.61	4330203	1258	3442.13	42525	307	0	0	7571	155	3795	317	1365	694	False
ERR7168675_Escherichia_coli-SC89_ST542	1	86.28	2.54	11.11	4323471	1225	3529.36	42916	301	0	0	6999	170	4003	332	1534	675	False
ERR7168676_Escherichia_coli-SC175_ST1136	1	99.44	1.13	0	5089684	264	19279.1	286567	301	0	0	100452	17	60431	30	14017	61	True
ERR7168677_Escherichia_coli-SC4_ST10	1	98.36	4.48	62.9	5393323	723	7459.64	203802	304	0	0	32172	36	12324	91	3411	256	True
ERR7168678_Escherichia_coli-SC12_ST410	1	99.24	2.07	60	5505500	638	8629.31	241218	301	0	0	49071	29	24457	60	3813	175	True
ERR7168678_Escherichia_coli-SC16_ST38	1	95.18	2.7	18.75	5094085	793	6423.81	121093	395	0	0	15888	81	7957	172	2863	381	True
ERR7168678_Escherichia_coli-SC22_ST398	1	98.24	5.31	69.47	5286280	928	5696.42	93282	301	0	0	18169	75	9392	152	2605	364	True
ERR7168678_Escherichia_coli-SC4_ST10	1	98.49	2.43	73.68	5121323	483	10603.1	175751	322	0	0	69257	23	35044	44	5311	123	True
ERR7168678_Escherichia_coli-SC75_ST940	1	92.07	2.35	13.16	4437333	1059	4190.12	45902	327	0	0	8131	155	4825	297	1880	584	True
ERR7168679_Escherichia_coli-SC28_ST101	1	97.44	1.07	5.88	4821046	395	12205.2	106450	304	0	0	32978	45	18441	83	6566	172	True
ERR7168680_Escherichia_coli-SC149_ST224	1	99.47	5.4	63.89	5411947	799	6773.4	143361	300	0	0	26755	62	13891	116	3347	263	True
ERR7168680_Escherichia_coli-SC4_ST10	1	98.1	2.67	50	5243548	741	7076.31	128611	303	0	0	34698	48	14948	92	2996	242	True
ERR7168680_Escherichia_coli-SC75_ST940	2	89.13	3.95	50	4712347	1617	2914.25	26311	301	0	0	5603	244	3090	471	1229	951	False
ERR7168680_Escherichia_coli-SC90_ST685	2	88.07	3.84	53.16	4693680	1673	2805.55	32653	302	0	0	5332	242	2978	481	1173	986	False
ERR7168681_Escherichia_coli-SC12_ST410	1	99.54	4	74.29	5155198	566	9108.12	467992	301	0	0	57730	20	23127	46	4053	148	True
ERR7168681_Escherichia_coli-SC17_ST58	1	99.36	2.16	51.61	4907780	483	10161	208071	301	0	0	32822	40	18542	80	5105	179	True
ERR7168681_Escherichia_coli-SC22_ST398	1	99.56	3.32	56.9	5164581	424	12180.6	340876	301	0	0	103914	13	62145	25	7350	68	True
ERR7168681_Escherichia_coli-SC232_ST181	1	98.73	3.77	74.36	4657622	592	7867.6	132583	307	0	0	32409	45	17669	83	3940	185	True
ERR7168681_Escherichia_coli-SC28_ST101	1	99.26	0.97	37.5	4763235	446	10679.9	172687	394	0	0	40915	35	24671	65	6400	141	True
ERR7168681_Escherichia_coli-SC320_ST3862	2	99.13	1.82	8.7	4543219	384	11831.3	185364	303	0	0	31551	39	19414	75	7231	151	True
ERR7168681_Escherichia_coli-SC335_STnew_alleles	2	98.03	0.61	16.67	4437702	320	13867.8	260599	308	0	0	63751	19	29636	39	7958	94	True
ERR7168681_Escherichia_coli-SC4_ST10	1	98.29	1.51	57.14	4812438	357	13480.2	252419	372	0	0	79741	19	43822	36	8063	85	True
ERR7168681_Escherichia_coli-SC70_ST607	1	98.18	2.37	52.38	4783857	518	9235.25	187833	301	0	0	35798	38	18165	73	4354	175	True
ERR7168681_Escherichia_coli-SC74_ST540	1	97.38	2.3	32.43	4800555	440	10910.4	294440	307	0	0	45577	29	21635	57	5763	138	True
ERR7168681_Escherichia_coli-SC90_ST685	1	98.45	4.43	58.02	4869096	733	6642.7	110078	301	0	0	25117	54	12396	112	3452	253	True
ERR7168682_Escherichia_coli-SC22_ST398	1	99.07	6.89	68.32	5495717	1294	4247.08	59286	300	0	0	12375	123	6041	251	1678	585	True
ERR7168682_Escherichia_coli-SC43_ST206	1	96.99	3.52	60.53	5385204	1363	3950.99	60180	300	0	0	9439	164	5206	318	1595	685	True
ERR7168682_Escherichia_coli-SC46_ST746	1	96.55	4.42	56.25	5446896	1139	4782.17	72306	300	0	0	13087	117	7131	229	1882	521	True
ERR7168682_Escherichia_coli-SC4_ST10	1	99.52	2.56	64.58	5621568	573	9810.76	327272	319	0	0	99217	17	49218	32	4184	125	True
ERR7168682_Escherichia_coli-SC90_ST685	2	95.75	2.84	24.39	5077885	963	5272.99	98206	301	0	0	13905	95	6921	200	2081	453	True
ERR7168682_Escherichia_coli-SC94_ST757	1	98.43	3.58	30.43	5237474	617	8488.61	126056	372	0	0	32945	47	15438	94	3928	222	True
ERR7168683_Escherichia_coli-SC17_ST58	2	96.52	2.98	34.15	5293853	858	6169.99	79319	394	0	0	16151	93	8325	185	2539	400	True
ERR7168683_Escherichia_coli-SC25_ST517	1	98.07	2.82	31.43	5273400	649	8125.42	130312	338	0	0	27329	55	13163	110	3838	252	True
ERR7168683_Escherichia_coli-SC4_ST10	1	99.48	3.3	40	5618509	664	8461.61	238338	311	0	0	79484	21	30402	43	3055	174	True
ERR7168683_Escherichia_coli-SC55_ST906	1	97.94	2.03	44.12	5032731	680	7401.07	98788	301	0	0	27395	57	12116	115	3135	269	True
ERR7168683_Escherichia_coli-SC5_ST95	1	99.03	2.52	21.62	5471596	453	12078.6	257595	312	0	0	63214	21	37850	43	6504	107	True
ERR7168683_Escherichia_coli-SC74_ST540	1	98.91	5.28	60	5375950	573	9382.11	250749	302	0	0	71018	21	31950	45	4151	133	True
ERR7168684_Escherichia_coli-SC17_ST58	1	99.56	1.67	25	4887052	298	16399.5	215534	301	0	0	75648	19	54123	34	13819	66	True
ERR7168685_Escherichia_coli-SC121_ST452	1	97.88	1.97	8.33	5563329	448	12418.1	350241	310	0	0	129823	15	94629	25	8501	66	True
ERR7168685_Escherichia_coli-SC17_ST58	1	97.45	1.3	0	5303355	452	11733.1	178158	358	0	0	43712	30	20482	67	5321	175	True
ERR7168686_Escherichia_coli-SC90_ST685	1	97.56	1.95	0	4777410	388	12312.9	98987	323	0	0	32103	46	19269	83	6459	168	True
ERR7168687_Escherichia_coli-SC24_ST443	1	97.95	0.78	8.33	4968621	468	10616.7	149924	301	0	0	43029	35	22937	67	6070	143	True
ERR7168687_Escherichia_coli-SC28_ST101	1	79.99	2.41	0	3969428	1725	2301.12	32495	313	0	0	3893	278	2254	545	940	1078	False
ERR7168688_Escherichia_coli-SC17_ST58	1	97.95	1.03	0	5017929	423	11862.7	185594	318	0	0	60275	27	26795	53	6079	130	True
ERR7168688_Escherichia_coli-SC4_ST10	2	59.61	1.94	8.82	3217701	1605	2004.8	40608	303	0	0	2893	296	1815	579	905	1077	False
ERR7168689_Escherichia_coli-SC17_ST58	2	95.23	1.75	32.26	4483974	669	6702.5	92205	307	0	0	17362	76	8801	147	2950	315	True
ERR7168689_Escherichia_coli-SC22_ST398	1	85.35	2.79	27.27	4059926	1037	3915.07	45538	305	0	0	6794	167	3983	328	1799	624	False
ERR7168689_Escherichia_coli-SC43_ST206	1	88.31	0.7	14.29	4152880	891	4660.92	49630	306	0	0	10549	110	5363	221	2014	472	False
ERR7168689_Escherichia_coli-SC94_ST757	1	97.86	0.65	0	4831412	353	13686.7	115048	337	0	0	43170	37	27022	66	6402	131	True
ERR7168690_Escherichia_coli-SC25_ST517	1	93.59	1.27	27.27	4690041	742	6320.81	200291	302	0	0	16198	73	8089	154	2765	351	True
ERR7168690_Escherichia_coli-SC4_ST10	1	96.38	2.03	43.75	4888644	665	7351.34	171257	308	0	0	25554	49	10361	108	3100	276	True
ERR7168690_Escherichia_coli-SC6_ST69	1	99.54	1.24	5	5609097	353	15889.8	295478	300	0	0	134711	13	77661	23	14541	55	True
ERR7168690_Escherichia_coli-SC74_ST540	1	96.87	2.12	20	4746341	557	8521.26	173354	395	0	0	29476	47	13844	96	3609	238	True
ERR7168691_Escherichia_coli-SC133_ST1434	2	88.55	2.46	9.68	4145600	700	5922.29	131560	394	0	0	14909	73	8126	151	2499	339	False
ERR7168691_Escherichia_coli-SC13_ST442	1	82.82	3.01	4.35	3664216	1516	2417.03	25035	315	0	0	4027	230	2297	470	1008	949	False
ERR7168691_Escherichia_coli-SC147_ST2178	2	87.42	3.28	3.77	3829438	1428	2681.68	32640	302	0	0	4762	217	2650	432	1132	870	False
ERR7168691_Escherichia_coli-SC24_ST443	1	91.16	3.69	7.69	4169377	983	4241.48	147884	394	0	0	9552	102	4586	226	1710	520	True
ERR7168691_Escherichia_coli-SC28_ST101	1	87.16	3.76	3.51	3906733	1386	2818.71	31969	395	0	0	5143	207	2912	413	1153	845	False
ERR7168691_Escherichia_coli-SC42_ST678	2	82.04	4.46	8.77	3588292	1640	2187.98	36790	394	0	0	3526	280	2084	543	913	1063	False
ERR7168691_Escherichia_coli-SC4_ST10	1	83.32	2.68	2.7	3914728	862	4541.45	54120	394	0	0	9589	110	4882	224	1937	481	False
ERR7168691_Escherichia_coli-SC75_ST940	2	79.87	3.54	3.64	3649945	1560	2339.71	99340	394	0	0	3692	255	2190	512	999	1001	False
ERR7168691_Escherichia_coli-SC87_ST937	2	83.85	3.98	6.25	3751813	1393	2693.33	27302	396	0	0	4944	215	2720	423	1106	853	False
ERR7168691_Escherichia_coli-SC99_ST1727	2	87.85	2.89	6.82	3867251	1373	2816.64	60187	394	0	0	5032	196	2858	398	1138	824	False
ERR7168692_Escherichia_coli-SC78_ST224	1	98.95	0.68	30.43	5053066	164	30811.4	511782	305	0	0	231300	7	121005	14	35580	29	True
ERR7168693_Escherichia_coli-SC104_ST212	2	99.44	1.38	28.57	5139612	352	14601.2	323481	396	0	0	118791	12	82789	23	6879	67	True
ERR7168693_Escherichia_coli-SC34_ST641	1	98.12	2.5	21.88	5243337	667	7861.07	135513	368	0	0	26752	56	12338	116	3511	271	True
ERR7168693_Escherichia_coli-SC46_ST746	1	93.36	6.13	48.81	5198709	1409	3689.64	67386	303	0	0	8358	176	4521	344	1494	732	True
ERR7168693_Escherichia_coli-SC4_ST10	1	99.48	3.32	54	5610544	492	11403.5	285568	395	0	0	83042	22	39106	42	5169	117	True
ERR7168693_Escherichia_coli-SC58_ST2773	1	97.54	3.45	50.77	5075739	949	5348.51	78435	301	0	0	11938	125	7131	234	2398	476	True
ERR7168694_Escherichia_coli-SC376_ST2064	2	98.39	0.86	6.67	4763822	290	16427	208077	310	0	0	43266	28	26522	56	9532	111	True
ERR7168695_Escherichia_coli-SC29_ST144	1	98.53	2.86	65.22	5622787	670	8392.22	177373	300	0	0	59893	26	28227	54	4269	150	True
ERR7168695_Escherichia_coli-SC4_ST10	1	98.92	0.84	28.57	4845080	393	12328.5	152342	308	0	0	48286	33	29219	58	6946	123	True
ERR7168696_Escherichia_coli-SC121_ST452	1	97.4	3.37	15.38	5275430	581	9079.91	130089	394	0	0	32973	46	17641	87	4257	204	True
ERR7168696_Escherichia_coli-SC17_ST58	1	97.51	3.41	29.73	5107757	664	7692.41	144689	387	0	0	29842	50	13763	99	3317	246	True
ERR7168696_Escherichia_coli-SC22_ST398	1	95.8	3.29	20.93	4908971	693	7083.65	118425	394	0	0	25011	56	12475	114	2814	284	True
ERR7168696_Escherichia_coli-SC24_ST443	1	98.2	3.23	21.62	4882477	614	7951.92	123503	394	0	0	28976	48	13453	95	3369	232	True
ERR7168696_Escherichia_coli-SC25_ST517	1	95.91	3.51	41.03	4789594	781	6132.64	79009	316	0	0	15103	86	7678	175	2741	375	True
ERR7168696_Escherichia_coli-SC46_ST746	1	95.68	4.29	38.1	5057778	867	5833.65	86200	316	0	0	19043	80	9468	157	2298	379	True
ERR7168696_Escherichia_coli-SC4_ST10	1	98.51	3.73	61.36	5036677	626	8045.81	351030	307	0	0	49665	26	21124	58	3375	172	True
ERR7168696_Escherichia_coli-SC6_ST69	1	98.45	2.99	21.43	5506076	538	10234.3	395581	306	0	0	183539	11	63313	20	4040	96	True
ERR7168696_Escherichia_coli-SC75_ST940	1	97.63	2.97	34.29	4988082	684	7292.52	105046	357	0	0	23137	61	12439	117	3011	278	True
ERR7168696_Escherichia_coli-SC99_ST1727	2	96.94	2.91	26.67	4749995	737	6445.04	85673	387	0	0	18901	69	9068	140	2656	333	True
ERR7168697_Escherichia_coli-SC4_ST10	1	97.26	1.32	27.78	4943913	493	10028.2	126853	313	0	0	41480	37	23532	68	4525	170	True
ERR7168698_Escherichia_coli-SC6_ST69	1	97.42	1.12	0	5349468	347	15416.3	538903	300	0	0	183120	10	134711	16	17907	37	True
ERR7168699_Escherichia_coli-SC175_ST1136	1	97.94	0.79	0	5141929	278	18496.2	373985	300	0	0	119225	14	61483	25	13458	60	True
ERR7168699_Escherichia_coli-SC17_ST58	1	97.28	0.91	5.56	4727482	681	6941.97	114244	311	0	0	17467	73	9125	147	2942	318	True
ERR7168699_Escherichia_coli-SC22_ST398	1	97.08	2.78	71.74	4969477	557	8921.86	121578	304	0	0	29326	49	19244	90	4279	192	True
ERR7168699_Escherichia_coli-SC46_ST746	2	90.1	1.91	33.33	4397679	922	4769.72	94631	321	0	0	10125	116	5362	235	1946	500	True
ERR7168699_Escherichia_coli-SC4_ST10	1	89.11	2.41	18.37	4354229	926	4702.19	119653	394	0	0	9308	105	5014	234	1917	514	False
ERR7168700_Escherichia_coli-SC149_ST224	1	96.58	2.29	40	4539493	541	8390.93	100766	322	0	0	25049	52	12166	102	3776	224	True
ERR7168700_Escherichia_coli-SC175_ST1136	1	99.53	2.13	14.29	5315121	320	16609.8	273419	300	0	0	70994	21	45885	38	12791	77	True
ERR7168700_Escherichia_coli-SC17_ST58	1	98.53	2.44	63.83	4899367	613	7992.44	153631	301	0	0	31990	44	14847	86	3818	214	True
ERR7168700_Escherichia_coli-SC22_ST398	1	98.23	5.01	68.63	5040075	885	5695	108099	301	0	0	20467	62	9674	131	2490	329	True
ERR7168700_Escherichia_coli-SC4_ST10	1	97.8	4.45	70.91	4743510	717	6615.77	76746	302	0	0	18682	67	10664	135	2963	300	True
ERR7168700_Escherichia_coli-SC74_ST540	1	96.44	1.92	36	4563259	529	8626.2	139477	399	0	0	26741	48	15257	93	3871	208	True
ERR7168700_Escherichia_coli-SC96_ST4038	1	99.05	1.72	66.67	4727346	531	8902.72	162158	300	0	0	30604	41	18447	81	5063	172	True
ERR7168700_Escherichia_coli-SC99_ST1727	1	98.27	2.24	54.84	4630527	649	7134.86	69738	300	0	0	20230	75	11411	137	3782	273	True
ERR7168701_Escherichia_coli-SC121_ST452	1	98.39	2.91	53.85	5446139	549	9920.11	263147	300	0	0	50211	26	29224	54	4815	144	True
ERR7168701_Escherichia_coli-SC4_ST10	1	99.39	0.87	10	4974668	292	17036.5	281920	305	0	0	88472	18	50566	32	12859	68	True
ERR7168702_Escherichia_coli-SC158_ST120	1	94.75	3.46	62.75	4918225	845	5820.38	116251	311	0	0	20550	65	9173	139	2372	346	True
ERR7168702_Escherichia_coli-SC46_ST746	1	93.83	3.31	48.08	4841848	1194	4055.15	47472	301	0	0	8860	148	5204	290	1725	602	True
ERR7168702_Escherichia_coli-SC4_ST10	1	99.03	3.07	60	5214641	923	5649.67	114164	300	0	0	16783	88	8875	171	2647	384	True
ERR7168702_Escherichia_coli-SC51_ST93	1	97	2.69	57.89	5065419	770	6578.47	104661	308	0	0	22396	63	11002	126	2584	310	True
ERR7168702_Escherichia_coli-SC94_ST757	2	86.7	2.43	11.11	4251014	1188	3578.29	33523	311	0	0	7002	180	3987	341	1527	677	False
ERR7168703_Escherichia_coli-SC15_ST648	1	93.19	3.97	35.71	5027419	879	5719.48	98446	345	0	0	11960	104	6808	218	2664	452	True
ERR7168703_Escherichia_coli-SC2_ST131	1	99.6	2.76	46.67	5771649	475	12150.8	1005341	300	0	0	165656	9	107613	17	5727	67	True
ERR7168703_Escherichia_coli-SC4_ST10	1	99.48	3.27	63.46	5503650	454	12122.6	255210	311	0	0	119133	17	36583	36	5247	119	True
ERR7168705_Escherichia_coli-SC73_ST156	1	98.1	0.5	0	4751419	209	22734.1	672399	360	0	0	158250	9	94883	17	27943	35	True
ERR7168706_Escherichia_coli-SC147_ST2178	1	97.64	3.39	55.56	4751915	801	5932.48	84648	300	0	0	15909	89	9026	170	3024	348	True
ERR7168706_Escherichia_coli-SC16_ST38	1	98.6	1.53	66.67	5081294	516	9847.47	263023	301	0	0	75907	20	46661	37	4959	105	True
ERR7168706_Escherichia_coli-SC17_ST58	1	99.2	3.05	60.87	5264756	638	8251.97	216552	307	0	0	48483	30	25770	61	3457	171	True
ERR7168706_Escherichia_coli-SC22_ST398	1	99.17	6.11	73.87	5236251	828	6323.97	210690	301	0	0	27549	47	14639	97	2800	267	True
ERR7168706_Escherichia_coli-SC368_ST4623	2	96.08	1.46	17.86	4464619	725	6158.1	108538	311	0	0	14938	80	7818	164	2545	357	True
ERR7168706_Escherichia_coli-SC46_ST746	1	98.46	2.36	55.88	4906719	552	8888.98	214355	326	0	0	37083	34	17704	74	4114	182	True
ERR7168706_Escherichia_coli-SC4_ST10	1	98.88	1.57	52.38	4905300	459	10686.9	242855	357	0	0	69965	21	33620	41	5619	107	True
ERR7168706_Escherichia_coli-SC51_ST93	1	99.56	1.35	55	4997218	370	13506	335447	395	0	0	106034	15	45386	28	9289	68	True
ERR7168706_Escherichia_coli-SC52_ST295	1	99.56	2.35	73.53	5088088	509	9996.24	252088	310	0	0	66636	23	29336	48	4614	128	True
ERR7168706_Escherichia_coli-SC74_ST540	1	97.4	2.24	39.53	4856286	782	6210.08	86478	303	0	0	16345	76	8817	155	2662	355	True
ERR7168706_Escherichia_coli-SC87_ST937	1	97.99	4.58	73.33	4833725	812	5952.86	70231	303	0	0	17329	82	10217	154	2895	327	True
ERR7168706_Escherichia_coli-SC96_ST4038	1	97.57	5.71	73.58	4891479	1169	4184.33	50312	301	0	0	9071	150	5227	289	1958	591	True
ERR7168706_Escherichia_coli-SC99_ST1727	1	98.31	2.99	55.88	4852545	782	6205.3	91026	301	0	0	17857	73	9795	145	2991	317	True
ERR7168707_Escherichia_coli-SC38_ST62	1	99.58	1.98	41.38	5711000	585	9762.39	167596	300	0	0	36858	47	19944	89	5430	190	True
ERR7168707_Escherichia_coli-SC4_ST10	1	99.04	14.38	79.58	5563822	1953	2848.86	74066	300	0	0	6999	190	3466	420	1096	991	False
ERR7168708_Escherichia_coli-SC117_ST226	2	93.3	1.75	11.54	4858450	722	6729.16	161391	394	0	0	20365	59	10382	125	2812	300	True
ERR7168708_Escherichia_coli-SC11_ST127	1	95.56	2.7	18.92	5189680	688	7543.14	176980	394	0	0	24289	55	10506	125	3236	301	True
ERR7168708_Escherichia_coli-SC22_ST398	1	98	2.99	50	5332290	705	7563.53	182494	301	0	0	32545	48	16605	94	3137	241	True
ERR7168708_Escherichia_coli-SC43_ST206	1	95.62	3.09	40.82	5197965	807	6441.1	185349	304	0	0	19946	69	10025	145	2815	344	True
ERR7168708_Escherichia_coli-SC46_ST746	1	95.98	4.3	58.11	5186543	1034	5016	65501	302	0	0	13871	103	7416	203	2180	459	True
ERR7168708_Escherichia_coli-SC4_ST10	1	98.91	5.48	79.44	5321028	1042	5106.55	169722	300	0	0	21108	60	9097	138	1986	390	True
ERR7168708_Escherichia_coli-SC51_ST93	2	92.4	2.88	10.26	4809093	935	5143.41	89800	310	0	0	13513	97	6706	200	2022	455	True
ERR7168708_Escherichia_coli-SC74_ST540	1	93.89	3.21	28	5001247	982	5092.92	83060	301	0	0	12458	102	6258	216	2214	481	True
ERR7168708_Escherichia_coli-SC89_ST542	1	94.1	2.78	22.5	4795584	825	5812.83	79032	305	0	0	17057	79	8834	158	2374	364	True
ERR7168708_Escherichia_coli-SC94_ST757	1	97.24	2.31	37.84	4990151	572	8724.04	173528	324	0	0	47318	30	19294	63	3634	195	True
ERR7168709_Escherichia_coli-SC239_ST1629	1	97.4	1.25	18.75	4757922	358	13290.3	291257	395	0	0	90276	15	47381	29	5627	86	True
ERR7168709_Escherichia_coli-SC4_ST10	1	94.27	3.05	47.92	4368476	820	5327.41	69246	303	0	0	10741	116	6125	220	2403	442	True
ERR7168709_Escherichia_coli-SC64_ST394	1	99.24	4.3	73.68	5477071	465	11778.6	516237	302	0	0	143672	12	70541	23	11061	58	True
ERR7168709_Escherichia_coli-SC90_ST685	1	91.72	4.04	36.92	4062809	978	4154.2	54536	305	0	0	8245	135	4428	269	1807	549	True
ERR7168710_Escherichia_coli-SC158_ST120	1	95.96	3.26	61.9	4444264	689	6450.31	74174	301	0	0	14514	77	8942	156	2982	318	True
ERR7168710_Escherichia_coli-SC17_ST58	1	98.52	3.58	59.18	5174578	725	7137.35	197060	301	0	0	26067	55	12095	115	3430	268	True
ERR7168710_Escherichia_coli-SC22_ST398	1	98.98	7.36	66.12	5196561	859	6049.55	107996	300	0	0	21610	69	10580	137	2692	314	True
ERR7168710_Escherichia_coli-SC25_ST517	1	98.17	2.08	61.54	4835019	502	9631.51	209851	301	0	0	56244	26	24288	52	4241	145	True
ERR7168710_Escherichia_coli-SC28_ST101	1	97.96	4.12	67.31	4869975	728	6689.53	94773	301	0	0	18636	73	9852	144	3154	307	True
ERR7168710_Escherichia_coli-SC3_ST73	1	99.54	1.19	33.33	5174934	210	24642.5	364196	329	0	0	177737	11	107365	19	23326	39	True
ERR7168710_Escherichia_coli-SC75_ST940	1	96.65	2.88	36.36	4658061	769	6057.3	81859	309	0	0	15128	82	8037	167	2755	355	True
ERR7168710_Escherichia_coli-SC90_ST685	1	96.18	6.44	50	4649419	975	4768.63	63337	302	0	0	12438	109	5927	215	2024	478	True
ERR7168711_Escherichia_coli-SC73_ST156	1	98.58	0.63	0	4896632	256	19127.5	573806	308	0	0	179200	9	102916	16	24457	33	True
ERR7168712_Escherichia_coli-SC22_ST398	1	96.2	5.25	38.46	5518959	1004	5496.97	131565	394	0	0	16195	80	7351	187	2183	455	True
ERR7168712_Escherichia_coli-SC27_ST328	1	98.74	3.13	33.33	5502054	837	6573.54	224750	347	0	0	26117	51	9679	123	2525	332	True
ERR7168712_Escherichia_coli-SC4_ST10	1	99.36	7.72	64.1	5845138	1236	4729.08	98643	300	0	0	20369	80	8282	175	1739	480	True
ERR7168712_Escherichia_coli-SC74_ST540	2	92.85	5.41	35	5213906	1183	4407.36	64442	300	0	0	11433	124	5395	260	1774	596	True
ERR7168713_Escherichia_coli-SC25_ST517	1	85.91	1.21	28.57	4327685	449	9638.5	137196	395	0	0	36726	33	18350	67	4652	155	False
ERR7168714_Escherichia_coli-SC22_ST398	1	99.14	4.41	54.39	5246163	626	8380.45	195761	394	0	0	38047	37	18550	77	3658	210	True
ERR7168714_Escherichia_coli-SC25_ST517	1	99.46	6.25	76.83	5471684	696	7861.61	272298	310	0	0	65564	22	26727	48	3242	186	True
ERR7168714_Escherichia_coli-SC37_ST504	1	98.24	1.81	47.37	5454977	531	10273	231112	301	0	0	81360	22	40655	40	4550	113	True
ERR7168714_Escherichia_coli-SC4_ST10	1	98.84	6.34	71.26	5244522	885	5926.01	108622	307	0	0	21199	64	8903	145	2593	363	True
ERR7168714_Escherichia_coli-SC69_ST349	1	99.06	3.99	61.22	5392836	461	11698.1	262566	394	0	0	109446	16	63234	28	5241	85	True
ERR7168715_Escherichia_coli-SC4_ST10	1	98.57	2.01	38.1	5244440	414	12667.7	253635	311	0	0	86785	19	40330	35	6319	95	True
ERR7168716_Escherichia_coli-SC11_ST127	1	99.56	1.34	11.11	5260060	215	24465.4	421807	305	0	0	196733	9	111330	16	31859	32	True
ERR7168716_Escherichia_coli-SC128_ST1324	2	97.32	2.63	50	4494936	555	8098.98	93822	303	0	0	21685	58	11971	113	4019	234	True
ERR7168716_Escherichia_coli-SC17_ST58	1	99.19	3.04	57.5	4866544	406	11986.6	299820	301	0	0	71341	19	33645	40	7373	99	True
ERR7168716_Escherichia_coli-SC22_ST398	1	98.56	2.47	58.97	4799311	465	10321.1	172108	315	0	0	54110	28	29146	52	6394	124	True
ERR7168716_Escherichia_coli-SC243_ST3559	2	97.73	1.28	22.22	4464692	352	12683.8	168717	397	0	0	44606	32	23029	60	6296	128	True
ERR7168716_Escherichia_coli-SC25_ST517	1	97.27	1.42	21.74	4724349	467	10116.4	146734	305	0	0	32160	44	19317	82	4681	176	True
ERR7168716_Escherichia_coli-SC4_ST10	1	98.61	3.02	71.05	4707063	496	9490.05	184598	311	0	0	37408	35	23419	67	5461	145	True
ERR7168716_Escherichia_coli-SC75_ST940	1	98.52	1.87	57.14	4853655	310	15657	425739	316	0	0	169504	10	70138	19	16472	44	True
ERR7168716_Escherichia_coli-SC99_ST1727	1	98.27	3.11	69.23	4614010	621	7429.97	85731	300	0	0	21386	59	11432	119	3817	254	True
ERR7168717_Escherichia_coli-SC46_ST746	1	90.18	2.24	8.82	4420791	926	4774.07	53085	305	0	0	10882	98	5900	209	1989	466	True
ERR7168717_Escherichia_coli-SC4_ST10	1	98.46	1.21	57.69	5060506	406	12464.3	269376	305	0	0	67008	24	31299	45	6787	107	True
ERR7168718_Escherichia_coli-SC147_ST2178	1	96.16	1.32	41.18	4670764	417	11200.9	133054	335	0	0	34101	40	19196	77	6793	158	True
ERR7168718_Escherichia_coli-SC4_ST10	1	98.42	1.08	50	4857578	246	19746.2	304487	322	0	0	106437	13	57760	26	22849	52	True
ERR7168718_Escherichia_coli-SC51_ST93	2	94.16	1.35	13.64	4391138	507	8661.02	100383	337	0	0	25859	49	13282	98	4011	223	True
ERR7168719_Escherichia_coli-SC16_ST38	1	99.11	0.84	27.27	5511164	374	14735.7	362205	308	0	0	130321	14	85062	24	12772	55	True
ERR7168719_Escherichia_coli-SC43_ST206	1	98.39	1.13	25	4835483	389	12430.5	157200	311	0	0	45543	30	29878	56	6067	126	True
ERR7168719_Escherichia_coli-SC4_ST10	1	96.1	1.92	63.89	4757851	641	7422.54	151777	394	0	0	26069	43	11361	99	3291	250	True
ERR7168720_Escherichia_coli-SC103_ST26	2	86.64	3.31	33.33	4233435	1092	3876.77	40621	394	0	0	7797	152	4139	306	1631	626	False
ERR7168720_Escherichia_coli-SC17_ST58	1	96.38	2.91	41.03	5016118	900	5573.46	94108	394	0	0	16075	84	7706	175	2253	413	True
ERR7168720_Escherichia_coli-SC37_ST504	1	99.23	1.79	42.42	5359247	569	9418.71	310535	307	0	0	50130	29	26409	59	4224	150	True
ERR7168720_Escherichia_coli-SC4_ST10	1	99.06	1.86	44.44	5317493	587	9058.76	167648	394	0	0	42846	31	22639	64	3778	188	True
ERR7168720_Escherichia_coli-SC75_ST940	2	84.08	3.54	35.71	4243543	1393	3046.33	38909	312	0	0	5480	211	3050	421	1272	840	False
ERR7168721_Escherichia_coli-SC22_ST398	1	96.96	5.49	71.6	4973931	1067	4661.6	63081	301	0	0	11744	113	6050	231	2078	510	True
ERR7168721_Escherichia_coli-SC4_ST10	1	98.24	3.34	64.86	5018990	698	7190.53	84751	305	0	0	24204	63	10951	123	3268	284	True
ERR7168721_Escherichia_coli-SC94_ST757	2	81.33	2.74	13.33	4035649	1427	2828.07	30868	313	0	0	5223	225	3067	427	1180	835	False
ERR7168722_Escherichia_coli-SC22_ST398	1	97.85	7.1	49.59	5277891	1192	4427.76	42891	301	0	0	11021	141	6032	268	1900	562	True
ERR7168722_Escherichia_coli-SC4_ST10	1	83.44	2.96	12.82	4073494	959	4247.65	55532	301	0	0	8153	127	4498	264	1804	539	False
ERR7168723_Escherichia_coli-SC4_ST10	1	98.78	0.74	30.77	4957864	318	15590.8	226042	309	0	0	76968	20	41877	38	10113	77	True
ERR7168724_Escherichia_coli-SC16_ST38	1	98.92	5.08	60.53	5757889	651	8844.68	316379	301	0	0	113709	16	51495	32	4592	116	True
ERR7168724_Escherichia_coli-SC17_ST58	1	99.16	6.5	59.52	5319885	811	6559.66	196504	301	0	0	36837	37	16464	80	2723	243	True
ERR7168724_Escherichia_coli-SC22_ST398	1	99.02	4.45	56.36	5140652	484	10621.2	271258	359	0	0	86622	19	34906	37	5486	111	True
ERR7168724_Escherichia_coli-SC4_ST10	1	98.44	2.91	35.48	5016491	557	9006.27	170377	395	0	0	48886	31	24598	60	3592	177	True
ERR7168725_Escherichia_coli-SC201_ST543	1	99.43	1.26	52.38	5326429	404	13184.2	353390	313	0	0	69715	22	44705	41	8525	82	True
ERR7168725_Escherichia_coli-SC4_ST10	1	98.95	1.35	50	5165756	662	7803.26	183777	394	0	0	31095	40	14069	87	3167	246	True
ERR7168726_Escherichia_coli-SC121_ST452	1	96.14	2.08	52.27	4817593	387	12448.6	197065	394	0	0	52162	26	25519	52	6438	119	True
ERR7168726_Escherichia_coli-SC22_ST398	1	96.49	1.42	51.85	4601611	539	8537.31	129734	395	0	0	33769	36	15987	78	3937	193	True
ERR7168726_Escherichia_coli-SC46_ST746	1	90.94	1.77	41.67	4344206	717	6058.86	105822	397	0	0	18338	64	8752	136	2496	318	True
ERR7168726_Escherichia_coli-SC4_ST10	1	95.37	1.33	59.52	4649481	548	8484.45	180886	369	0	0	36132	35	16403	74	3713	182	True
ERR7168727_Escherichia_coli-SC17_ST58	1	98.33	0.75	7.14	4891906	269	18185.5	264771	301	0	0	101412	17	56703	29	20953	55	True
ERR7168727_Escherichia_coli-SC4_ST10	1	56.94	1.37	7.14	2463562	1034	2382.56	30528	386	0	0	3491	194	2193	374	1122	683	False
ERR7168728_Escherichia_coli-SC17_ST58	1	98.7	0.8	36.36	5049828	205	24633.3	260200	316	0	0	94800	19	58903	32	22364	61	True
ERR7168729_Escherichia_coli-SC4_ST10	1	98.02	1.04	8.33	4923497	241	20429.5	418180	319	0	0	115213	14	69462	25	15411	51	True
ERR7168730_Escherichia_coli-SC22_ST398	2	84.7	3.59	14	4142753	1092	3793.73	60234	305	0	0	7314	145	3990	299	1576	629	False
ERR7168730_Escherichia_coli-SC4_ST10	1	96.58	0.86	6.67	4772113	611	7810.33	102119	306	0	0	29518	46	13739	95	3311	228	True
ERR7168731_Escherichia_coli-SC27_ST328	1	92.74	3.8	44.44	4714000	1431	3294.2	49894	301	0	0	6347	205	3408	407	1351	834	True
ERR7168731_Escherichia_coli-SC28_ST101	1	94.83	2.85	20.83	4818203	1036	4650.78	52448	331	0	0	10776	130	5226	260	1866	555	True
ERR7168731_Escherichia_coli-SC42_ST678	1	90.85	3.68	14.04	4603690	1409	3267.35	93421	305	0	0	5970	201	3274	408	1398	832	True
ERR7168731_Escherichia_coli-SC43_ST206	2	86.39	4	26.92	4471174	1562	2862.47	31994	305	0	0	5451	220	3012	444	1145	927	False
ERR7168731_Escherichia_coli-SC46_ST746	2	86.71	4.88	26.47	4600835	1568	2934.21	37164	301	0	0	5546	220	3042	448	1191	926	False
ERR7168731_Escherichia_coli-SC4_ST10	1	86.83	4.07	42.65	4676340	1407	3323.62	98673	301	0	0	7218	169	3634	349	1301	782	False
ERR7168731_Escherichia_coli-SC52_ST295	2	90.43	4.58	36.05	4878339	1548	3151.38	42544	304	0	0	5833	236	3207	464	1300	922	True
ERR7168731_Escherichia_coli-SC7_ST21	2	89.78	3.28	16.33	4343643	1478	2938.87	34525	311	0	0	5480	224	2933	445	1222	904	False
ERR7168731_Escherichia_coli-SC90_ST685	1	97.24	3.42	44.23	4955733	765	6478.08	141308	309	0	0	23478	53	10089	115	2503	308	True
ERR7168732_Escherichia_coli-SC16_ST38	1	97.3	5.8	78.31	5520943	923	5981.52	115981	307	0	0	20123	70	10681	143	2272	366	True
ERR7168732_Escherichia_coli-SC215_ST195	2	92.76	2.5	12.5	4564212	940	4855.54	59296	396	0	0	13653	90	5949	193	1789	461	True
ERR7168732_Escherichia_coli-SC28_ST101	1	99.16	6.31	75.81	5396924	1267	4259.61	82736	300	0	0	11967	127	5937	252	1790	571	True
ERR7168732_Escherichia_coli-SC4_ST10	1	99.04	2.68	46.67	5198628	526	9883.32	203718	301	0	0	94711	19	48733	35	4142	119	True
ERR7168732_Escherichia_coli-SC52_ST295	2	91.77	4.62	48.68	5156451	1464	3522.17	52123	300	0	0	6748	223	3823	426	1561	850	True
ERR7168732_Escherichia_coli-SC75_ST940	1	95.16	3.11	26.19	4910781	1158	4240.74	51975	300	0	0	8724	153	4651	307	1746	648	True
ERR7168733_Escherichia_coli-SC22_ST398	1	83.35	2.18	6.9	3939450	1130	3486.24	53065	306	0	0	6817	146	3868	299	1401	637	False
ERR7168733_Escherichia_coli-SC74_ST540	1	90.08	1.86	0	4291210	837	5126.89	61514	394	0	0	15923	75	6922	156	1907	392	True
ERR7168733_Escherichia_coli-SC90_ST685	2	83.66	3.2	8.33	4124344	1196	3448.45	40260	303	0	0	6778	155	3754	317	1461	663	False
ERR7168734_Escherichia_coli-SC4_ST10	1	99.34	2.56	12.9	5308543	391	13576.8	333266	300	0	0	95436	19	46878	35	7639	83	True
ERR7168735_Escherichia_coli-SC4_ST10	1	98.99	14.13	82.3	5844466	1718	3401.9	52029	301	0	0	8627	185	4352	377	1321	853	False
ERR7168736_Escherichia_coli-SC201_ST543	2	99.13	10.92	79.58	5847399	1163	5027.86	81994	301	0	0	21916	78	9378	160	1868	429	False
ERR7168736_Escherichia_coli-SC4_ST10	1	97.98	2.54	12.5	5473037	775	7061.98	169735	300	0	0	30113	46	14257	95	2683	269	True
ERR7168737_Escherichia_coli-SC22_ST398	1	98.68	2.87	42.11	5168357	582	8880.34	279703	330	0	0	61924	24	26492	50	3482	160	True
ERR7168737_Escherichia_coli-SC28_ST101	1	96.93	2.33	20	4778117	732	6527.48	94175	337	0	0	17004	72	8693	151	2672	348	True
ERR7168737_Escherichia_coli-SC4_ST10	1	99.5	4.09	73.17	5449942	780	6987.11	351770	301	0	0	48986	25	16937	62	2975	215	True
ERR7168737_Escherichia_coli-SC74_ST540	1	98.79	2.21	26.09	5087911	585	8697.28	193982	301	0	0	42024	30	19033	66	3838	184	True
ERR7168738_Escherichia_coli-SC4_ST10	1	99.52	3.24	50	5398370	584	9243.78	225615	324	0	0	70138	21	34565	40	4132	139	True
ERR7168738_Escherichia_coli-SC52_ST295	1	99.56	3.18	27.78	5890463	669	8804.88	332159	300	0	0	63949	24	32452	49	3966	158	True
ERR7168738_Escherichia_coli-SC74_ST540	2	96.94	3.73	43.4	5118634	955	5359.83	85889	304	0	0	13551	109	6937	216	2469	456	True
ERR7168739_Escherichia_coli-SC17_ST58	1	98.85	6	59.21	5457257	875	6236.87	147151	303	0	0	26368	61	11234	124	2459	323	True
ERR7168739_Escherichia_coli-SC25_ST517	1	99.48	2.71	39.02	5233536	435	12031.1	299349	394	0	0	96028	16	57917	30	6315	82	True
ERR7168739_Escherichia_coli-SC4_ST10	1	99.21	4.47	68.12	5393190	727	7418.42	154929	300	0	0	43631	39	19219	77	3021	221	True
ERR7168739_Escherichia_coli-SC6_ST69	1	98.73	5.75	52.17	5744553	743	7731.57	207110	301	0	0	40504	37	17719	79	3353	220	True
ERR7168740_Escherichia_coli-SC337_ST716	2	98.79	3.08	36.67	5312333	719	7388.5	83727	300	0	0	21035	76	12767	140	4287	274	True
ERR7168740_Escherichia_coli-SC4_ST10	1	93.89	2.18	11.43	4996158	846	5905.62	117551	301	0	0	17812	76	9363	153	2390	369	True
ERR7168741_Escherichia_coli-SC12_ST410	1	99.56	0.39	0	4844208	130	37263.1	553379	307	0	0	192771	8	117311	15	43709	26	True
ERR7168742_Escherichia_coli-SC6_ST69	1	99.47	1.39	16.67	5278870	285	18522.3	418811	304	0	0	177616	10	113951	17	17245	37	True
ERR7168744_Escherichia_coli-SC16_ST38	1	99.39	2.84	41.38	5975937	667	8959.43	340956	300	0	0	83858	19	40733	39	3814	149	True
ERR7168744_Escherichia_coli-SC18_ST141	1	99.51	2.44	53.33	5627980	570	9873.65	423912	304	0	0	72988	21	38437	44	4810	124	True
ERR7168744_Escherichia_coli-SC9_ST12	1	99.33	2.86	73.47	5857728	832	7040.54	163361	300	0	0	38865	42	17301	87	3034	248	True
ERR7168745_Escherichia_coli-SC22_ST398	1	98.04	2.71	53.19	5419007	858	6315.86	98552	303	0	0	25843	58	10672	126	2576	339	True
ERR7168745_Escherichia_coli-SC4_ST10	1	99.47	4.4	51.72	5871769	751	7818.6	362900	308	0	0	53102	27	16057	69	3251	229	True
ERR7168745_Escherichia_coli-SC74_ST540	2	96.78	3.38	46.67	5286067	1022	5172.28	66909	303	0	0	15737	99	6877	198	2032	479	True
ERR7168746_Escherichia_coli-SC11_ST127	1	99.56	1.11	4.76	5328434	222	24002	579106	309	0	0	178411	8	103646	15	32030	31	True
ERR7168747_Escherichia_coli-SC6_ST69	1	99.52	1.32	0	5387118	208	25899.6	393662	317	0	0	111280	12	76191	24	26537	45	True
ERR7168748_Escherichia_coli-SC71_ST182	1	99.26	0.72	16.67	5076732	190	26719.6	580321	303	0	0	191786	9	105755	16	19195	38	True
ERR7168749_Escherichia_coli-SC4_ST10	1	99.48	9.64	78.72	5508927	1111	4958.53	91488	300	0	0	16079	102	8283	197	2122	464	True
ERR7168750_Escherichia_coli-SC14_ST405	1	99.49	2.38	57.45	5601954	530	10569.7	343421	303	0	0	64562	22	33189	44	5542	119	True
ERR7168750_Escherichia_coli-SC15_ST648	2	83.08	1.97	27.03	4222801	1004	4205.98	55565	316	0	0	8121	132	4413	271	1822	557	False
ERR7168750_Escherichia_coli-SC24_ST443	1	97.2	0.96	47.37	4902740	397	12349.5	230498	303	0	0	106083	16	41971	29	8172	70	True
ERR7168750_Escherichia_coli-SC4_ST10	1	93.9	2.19	36	4635569	654	7088.03	147667	357	0	0	22884	47	10032	107	3010	279	True
ERR7168751_Escherichia_coli-SC320_ST3862	2	99.26	0.76	0	4924365	391	12594.3	122485	318	0	0	43132	38	22165	70	7679	140	True
ERR7168752_Escherichia_coli-SC4_ST10	1	98.04	0.47	0	4736545	172	27538	228673	338	0	0	117700	15	62896	26	21767	50	True
ERR7168753_Escherichia_coli-SC4_ST10	1	97.41	0.95	6.25	4820914	488	9878.92	140149	305	0	0	37866	37	19416	72	4932	173	True
ERR7168754_Escherichia_coli-SC25_ST517	1	98.67	0.35	22.22	5052880	229	22065	513523	308	0	0	154773	10	88954	19	26291	42	True
ERR7168754_Escherichia_coli-SC4_ST10	1	86.82	1.97	9.68	4118454	1020	4037.7	69890	395	0	0	6990	140	4168	293	1746	601	False
ERR7168754_Escherichia_coli-SC56_ST501	1	99.24	1.63	14.29	5277205	339	15567	290393	307	0	0	127966	14	89767	24	11817	55	True
ERR7168755_Escherichia_coli-SC22_ST398	1	89.89	3.19	21.15	4570191	936	4882.68	57170	337	0	0	10953	117	5682	233	2038	492	False
ERR7168755_Escherichia_coli-SC4_ST10	1	97.12	1.52	57.89	4943432	509	9712.05	172743	326	0	0	46326	29	23683	58	4171	158	True
ERR7168755_Escherichia_coli-SC70_ST607	1	89.02	3.75	28.3	4529606	1023	4427.77	68196	395	0	0	8456	137	4628	286	1989	582	False
ERR7168755_Escherichia_coli-SC90_ST685	2	86.21	3.63	18.03	4346203	1088	3994.67	59458	395	0	0	7798	151	4464	299	1693	610	False
ERR7168755_Escherichia_coli-SC94_ST757	2	81.79	3.2	11.32	3878984	1194	3248.73	33306	334	0	0	5799	192	3323	372	1437	719	False
ERR7168756_Escherichia_coli-SC16_ST38	1	99.6	1.89	9.09	5667188	357	15874.5	497721	304	0	0	99003	17	61240	31	15804	67	True
ERR7168756_Escherichia_coli-SC4_ST10	1	99.1	1.27	18.75	5037986	451	11170.7	162082	390	0	0	56471	27	24017	54	4784	150	True
ERR7168757_Escherichia_coli-SC16_ST38	1	99.5	2.76	21.88	5891513	451	13063.2	298972	300	0	0	114860	17	58107	30	7868	82	True
ERR7168757_Escherichia_coli-SC4_ST10	1	98.39	1.99	33.33	5153801	563	9154.18	220030	301	0	0	52183	26	25140	54	4069	152	True
ERR7168757_Escherichia_coli-SC75_ST940	1	95.71	3.15	36.84	4880750	770	6338.64	159857	357	0	0	17634	68	7559	150	2709	356	True
ERR7168758_Escherichia_coli-SC4_ST10	1	97.97	1.02	6.67	5024113	444	11315.6	223564	304	0	0	69617	27	28680	50	5331	124	True
ERR7168758_Escherichia_coli-SC5_ST95	1	95.72	2.87	45.1	5021326	887	5661.02	77114	313	0	0	17210	84	7474	174	2251	410	True
ERR7168759_Escherichia_coli-SC4_ST10	1	97.95	1.64	16.67	5060316	562	9004.12	123238	304	0	0	35514	43	19945	78	3998	182	True
ERR7168760_Escherichia_coli-SC4_ST10	1	97.45	0.64	8.33	4839420	399	12128.9	192189	319	0	0	54093	30	30955	53	5507	122	True
ERR7168761_Escherichia_coli-SC4_ST10	1	98.53	2.49	13.04	5119420	643	7961.77	152988	305	0	0	41025	38	17596	75	3097	214	True
ERR7168761_Escherichia_coli-SC6_ST69	1	96.97	9.36	76.03	5851558	1514	3864.97	66781	300	0	0	10600	137	5352	291	1445	709	True
ERR7168762_Escherichia_coli-SC42_ST678	2	81.11	3.8	1.92	3981265	1709	2329.59	48693	301	0	0	3798	286	2280	559	991	1074	False
ERR7168762_Escherichia_coli-SC81_ST13	1	98.28	0.76	0	5024258	383	13118.2	213166	301	0	0	59091	24	31307	48	8202	105	True
ERR7168763_Escherichia_coli-SC4_ST10	1	99.46	4.15	59.68	5405148	648	8341.28	132153	302	0	0	40779	38	15720	84	3916	223	True
ERR7168764_Escherichia_coli-SC14_ST405	1	99.47	4.68	64.29	5966500	810	7366.05	266975	301	0	0	57319	27	27615	58	3110	198	True
ERR7168764_Escherichia_coli-SC242_ST2141	1	98.01	3.77	50	5605897	643	8718.35	206934	301	0	0	81870	23	36267	42	3819	163	True
ERR7168764_Escherichia_coli-SC2_ST131	1	96.81	2.09	26.47	5279193	530	9960.74	246257	394	0	0	37379	34	18971	72	4147	200	True
ERR7168764_Escherichia_coli-SC4_ST10	1	88.27	4.29	67.27	4526298	1002	4517.26	83143	303	0	0	11219	86	5170	205	1741	507	False
ERR7168765_Escherichia_coli-SC4_ST10	1	99.35	2.9	53.33	5597569	582	9617.82	346934	302	0	0	44628	27	24458	61	4458	178	True
ERR7168766_Escherichia_coli-SC25_ST517	1	98.84	2.16	41.67	5316684	548	9701.98	227252	337	0	0	56956	25	25392	52	4609	152	True
ERR7168766_Escherichia_coli-SC46_ST746	1	99.45	2.65	69.23	5646430	676	8352.71	253277	305	0	0	45277	38	21046	76	3941	194	True
ERR7168766_Escherichia_coli-SC4_ST10	1	95.78	3.62	66.67	5249325	1109	4733.39	115688	300	0	0	13888	96	6830	202	1879	501	True
ERR7168767_Escherichia_coli-SC14_ST405	2	86.71	5.2	34.18	5104291	1216	4197.61	63581	373	0	0	8123	175	4513	339	1831	689	False
ERR7168767_Escherichia_coli-SC22_ST398	1	97.28	2.37	56.41	5317624	693	7673.34	189743	373	0	0	27093	54	13156	109	3085	269	True
ERR7168767_Escherichia_coli-SC43_ST206	1	90.69	3.03	19.51	4966994	1048	4739.5	62492	304	0	0	10922	124	5311	252	1970	555	True
ERR7168767_Escherichia_coli-SC46_ST746	1	93.91	2.59	18.42	5109377	1021	5004.29	66386	309	0	0	12408	112	6094	230	2073	509	True
ERR7168767_Escherichia_coli-SC4_ST10	1	97.87	3.48	59.52	5310364	749	7089.94	172921	351	0	0	33844	40	14816	88	2673	250	True
ERR7168767_Escherichia_coli-SC80_ST7077	2	92.09	2.22	12.5	4587678	996	4606.1	78207	300	0	0	10307	116	5822	236	1842	510	True
ERR7168767_Escherichia_coli-SC89_ST542	1	92.85	3.27	27.27	4749716	1000	4749.72	89616	309	0	0	10622	118	5743	237	1908	516	True
ERR7168767_Escherichia_coli-SC94_ST757	2	89.4	2.62	13.33	4710937	1079	4366.02	61005	304	0	0	9366	135	4976	275	1752	593	False
ERR7168768_Escherichia_coli-SC303_ST7009	2	96.97	2.79	38.1	4983523	737	6761.9	132499	301	0	0	25342	60	11804	118	2916	285	True
ERR7168769_Escherichia_coli-SC4_ST10	1	97.94	0.34	0	5083723	349	14566.5	150520	306	0	0	54663	27	28996	52	9564	112	True
ERR7168770_Escherichia_coli-SC46_ST746	2	87.86	3.3	5.88	4635768	1171	3958.81	59865	305	0	0	9556	128	4658	271	1546	617	False
ERR7168770_Escherichia_coli-SC4_ST10	1	99.5	4.67	61.7	5608244	510	10996.6	251104	305	0	0	78842	20	31030	42	4514	132	True
ERR7168770_Escherichia_coli-SC69_ST349	1	99	2.03	64	5297362	458	11566.3	466961	396	0	0	112734	13	52314	26	6123	92	True
ERR7168771_Escherichia_coli-SC22_ST398	1	89.47	3.35	12.5	4451942	951	4681.33	68305	394	0	0	10654	107	5843	219	1916	480	False
ERR7168771_Escherichia_coli-SC4_ST10	1	93.05	1.94	42.42	4706558	646	7285.69	147443	311	0	0	22109	51	10485	112	3287	273	True
ERR7168771_Escherichia_coli-SC74_ST540	1	93.15	2.27	21.21	4723240	633	7461.67	122729	395	0	0	20585	57	11984	119	3098	273	True
ERR7168772_Escherichia_coli-SC4_ST10	1	97.96	2.19	13.04	4981892	371	13428.3	195028	330	0	0	58911	25	30379	49	7817	111	True
ERR7168772_Escherichia_coli-SC6_ST69	1	97.33	2.68	35.29	5286801	797	6633.38	171165	318	0	0	19843	69	10607	144	2886	333	True
ERR7168774_Escherichia_coli-SC25_ST517	1	97.01	0.81	0	4632507	340	13625	318696	301	0	0	92326	15	55039	28	11749	60	True
ERR7168775_Escherichia_coli-SC4_ST10	1	98.81	1.81	80	5249515	422	12439.6	283747	309	0	0	76635	21	41476	40	7171	94	True
ERR7168776_Escherichia_coli-SC158_ST120	1	96.48	1.87	52.78	4523666	622	7272.77	103072	302	0	0	20908	57	11438	114	3262	261	True
ERR7168776_Escherichia_coli-SC15_ST648	1	98.67	2.18	35	5374111	392	13709.5	574488	301	0	0	181279	10	81342	19	11073	58	True
ERR7168776_Escherichia_coli-SC17_ST58	1	96.47	3.09	30.56	4571710	790	5786.97	71195	396	0	0	14488	91	7552	179	2503	386	True
ERR7168776_Escherichia_coli-SC4_ST10	1	90.57	3.42	30	4329274	874	4953.4	83864	331	0	0	10212	110	5721	225	2068	478	True
ERR7168776_Escherichia_coli-SC75_ST940	1	97.61	0.65	58.82	4881252	398	12264.5	264281	300	0	0	75510	20	39355	38	7545	89	True
ERR7168777_Escherichia_coli-SC4_ST10	1	99.53	4.39	65	5581639	537	10394.1	302455	317	0	0	70668	19	29452	44	4672	137	True
ERR7168778_Escherichia_coli-SC4_ST10	1	96.73	1.85	35.71	5540694	886	6253.6	73016	301	0	0	21619	78	10345	156	2789	361	True
ERR7168778_Escherichia_coli-SC90_ST685	1	97.5	5.76	48.31	5469362	1259	4344.21	48190	300	0	0	10080	159	5880	300	1779	625	True
ERR7168779_Escherichia_coli-SC4_ST10	1	98.91	2.12	57.14	5069091	520	9748.25	192755	300	0	0	38931	34	20666	68	4895	163	True
ERR7168779_Escherichia_coli-SC9_ST12	1	97.71	4.55	54.35	5365940	693	7743.06	225266	304	0	0	35574	42	17083	85	2910	238	True
ERR7168780_Escherichia_coli-SC246_ST1163	1	95.31	0.86	27.27	4592635	230	19968	281723	301	0	0	92450	16	66163	27	23334	49	True
ERR7168781_Escherichia_coli-SC4_ST10	1	97.74	1.17	0	4746665	416	11410.2	211013	344	0	0	43237	29	22353	59	5700	131	True
ERR7168782_Escherichia_coli-SC215_ST195	2	86.91	2.9	24.32	4175672	1016	4109.91	50938	302	0	0	8964	120	4403	253	1651	562	False
ERR7168782_Escherichia_coli-SC46_ST746	1	93.53	2.36	18.75	4768018	874	5455.4	70314	394	0	0	15226	85	7009	174	2210	414	True
ERR7168782_Escherichia_coli-SC4_ST10	1	98.67	4.07	73.02	5289439	894	5916.6	117596	301	0	0	21245	63	10887	133	2494	337	True
ERR7168782_Escherichia_coli-SC6_ST69	1	97.77	2.42	43.33	5479836	423	12954.7	457168	300	0	0	168859	10	78259	19	7988	60	True
ERR7168783_Escherichia_coli-SC4_ST10	1	99.44	4.1	63.64	6221717	1103	5640.72	152257	302	0	0	24664	64	10566	141	2115	406	False
ERR7168783_Escherichia_coli-SC51_ST93	2	97.32	4.36	43.75	5596919	1047	5345.67	99294	302	0	0	20200	67	8877	154	2013	429	True
ERR7168783_Escherichia_coli-SC90_ST685	2	90.8	4.6	46.24	5069674	1539	3294.14	37614	300	0	0	6852	201	3694	402	1317	856	True
ERR7168783_Escherichia_coli-SC94_ST757	2	87.42	3.97	30.16	4830082	1465	3296.98	46284	300	0	0	7186	190	3708	381	1317	817	False
ERR7168784_Escherichia_coli-SC2_ST131	2	95.84	4.21	58.57	5318834	944	5634.36	61789	373	0	0	13170	107	6776	222	2519	475	True
ERR7168784_Escherichia_coli-SC43_ST206	2	85.14	2.69	6.45	4246915	1078	3939.62	52211	301	0	0	7952	139	4298	283	1646	604	False
ERR7168784_Escherichia_coli-SC46_ST746	2	86.09	3.06	2.94	4370931	1058	4131.31	56114	305	0	0	8552	132	4880	267	1671	575	False
ERR7168784_Escherichia_coli-SC4_ST10	1	91.46	1.74	6.9	4569894	824	5545.99	145799	315	0	0	13537	69	7284	159	2145	386	True
ERR7168784_Escherichia_coli-SC80_ST7077	2	86.44	2.23	5.56	4054398	1077	3764.53	55447	309	0	0	6799	149	4074	304	1641	613	False
ERR7168784_Escherichia_coli-SC89_ST542	2	87.74	2.39	0	4090913	1043	3922.26	58376	309	0	0	8173	140	4261	283	1660	582	False
ERR7168785_Escherichia_coli-SC4_ST10	1	98.86	0.91	30.77	5097641	428	11910.4	340099	305	0	0	81026	20	38090	38	5834	95	True
ERR7168786_Escherichia_coli-SC43_ST206	1	83.16	1.57	0	3819428	1135	3365.13	107838	342	0	0	7167	131	4016	274	1316	607	False
ERR7168786_Escherichia_coli-SC46_ST746	2	77.64	2.49	0	3664593	1330	2755.33	32461	300	0	0	5298	193	2848	382	1134	790	False
ERR7168786_Escherichia_coli-SC4_ST10	1	86.54	1.65	0	4049047	919	4405.93	59548	384	0	0	10352	110	5406	220	1770	479	False
ERR7168786_Escherichia_coli-SC80_ST7077	2	77.29	2.08	0	3566603	1181	3019.99	69085	394	0	0	5783	158	3243	322	1210	675	False
ERR7168786_Escherichia_coli-SC89_ST542	2	78.04	1.76	2.94	3583722	1326	2702.66	35404	344	0	0	5297	194	2848	380	1091	783	False
ERR7168787_Escherichia_coli-SC117_ST226	2	98.7	2.65	56.1	5755193	810	7105.18	141775	300	0	0	32967	43	14028	92	2731	280	True
ERR7168787_Escherichia_coli-SC43_ST206	1	97.49	2.98	42.59	5733681	1053	5445.09	97957	321	0	0	15361	95	7021	203	2136	497	True
ERR7168787_Escherichia_coli-SC4_ST10	1	99.56	3.3	42.42	5901410	713	8276.87	344297	304	0	0	86213	19	29578	45	3252	189	True
ERR7168787_Escherichia_coli-SC94_ST757	1	95.55	3.96	43.1	5423707	1183	4584.71	51275	304	0	0	12190	128	5954	255	1794	582	True
ERR7168788_Escherichia_coli-SC74_ST540	1	98.02	0.58	40	4775210	209	22847.9	500814	311	0	0	130143	12	79467	22	27386	43	True
ERR7168789_Escherichia_coli-SC144_ST515	1	97.29	1.74	47.62	4786800	478	10014.2	210040	304	0	0	58178	24	28201	46	4212	138	True
ERR7168789_Escherichia_coli-SC17_ST58	1	99.56	0.92	47.62	5326549	408	13055.3	246624	315	0	0	92922	18	42441	36	6481	92	True
ERR7168789_Escherichia_coli-SC22_ST398	1	99.16	6.39	71.56	5339798	932	5729.4	110440	301	0	0	20753	69	10289	140	2541	357	True
ERR7168789_Escherichia_coli-SC25_ST517	1	98.94	2.1	58.06	5176445	548	9446.07	238976	300	0	0	44180	33	24735	64	4446	157	True
ERR7168789_Escherichia_coli-SC282_ST2351	2	99.47	1.17	50	4866227	373	13046.2	154163	321	0	0	54658	29	30440	54	7153	110	True
ERR7168789_Escherichia_coli-SC45_ST297	1	99.12	2.17	32.14	4984111	535	9316.1	108538	310	0	0	28055	53	18411	98	4495	203	True
ERR7168789_Escherichia_coli-SC4_ST10	1	96.97	2.28	46.15	5027746	724	6944.4	127854	373	0	0	21399	56	11187	121	2683	304	True
ERR7168789_Escherichia_coli-SC52_ST295	1	99.49	1.38	47.83	5383002	565	9527.44	202320	304	0	0	42902	32	22936	66	4307	171	True
ERR7168789_Escherichia_coli-SC75_ST940	1	99.33	3.76	71.43	5081029	700	7258.61	99435	308	0	0	21855	67	12243	128	3395	277	True
ERR7168789_Escherichia_coli-SC81_ST13	1	98.55	3.17	47.06	5175255	806	6420.91	60424	300	0	0	16922	90	9058	174	3075	360	True
ERR7168789_Escherichia_coli-SC94_ST757	2	92.76	2.05	16.22	4394621	962	4568.21	55137	337	0	0	9925	124	5234	247	1873	519	True
ERR7168790_Escherichia_coli-SC4_ST10	1	96.49	4.58	59.46	5532322	888	6230.09	72724	303	0	0	15437	95	8373	188	2750	411	True
ERR7168791_Escherichia_coli-SC147_ST2178	1	97.4	2.17	47.37	4632661	675	6863.2	70505	300	0	0	17529	81	9705	149	3256	314	True
ERR7168791_Escherichia_coli-SC17_ST58	1	98.83	2.83	48.94	4995657	447	11176	143404	302	0	0	48699	33	22652	63	7416	140	True
ERR7168791_Escherichia_coli-SC22_ST398	1	98.63	6.82	74.31	5085631	982	5178.85	59860	302	0	0	13793	110	7802	211	2482	445	True
ERR7168791_Escherichia_coli-SC28_ST101	1	99.33	3.91	72.15	5008718	733	6833.18	123562	301	0	0	25707	56	12770	107	3272	257	True
ERR7168791_Escherichia_coli-SC2_ST131	1	99.6	0.87	28.57	5374166	220	24428	611153	305	0	0	173798	12	109323	19	21779	39	True
ERR7168791_Escherichia_coli-SC4_ST10	1	97	1.81	45.83	4687155	630	7439.93	111799	394	0	0	21549	57	10746	120	2844	278	True
ERR7168791_Escherichia_coli-SC74_ST540	1	94.65	2.88	53.66	4584610	817	5611.52	109968	307	0	0	14268	89	7160	182	2508	400	True
ERR7168791_Escherichia_coli-SC75_ST940	1	96.27	2.73	38.78	4698567	802	5858.56	58860	301	0	0	13193	105	7672	198	2821	396	True
ERR7168792_Escherichia_coli-SC117_ST226	2	93.15	2.32	30	4621898	830	5568.55	166641	372	0	0	16312	71	7772	150	2264	374	True
ERR7168792_Escherichia_coli-SC17_ST58	1	98.44	4.49	72.84	5360642	853	6284.46	155735	301	0	0	28664	44	11687	105	2617	290	True
[truncated: 3,895 more rows]
