# Supplementary material for: Deep sequencing of Escherichia coli exposes colonisation diversity and impact of antibiotics in Punjab, Pakistan
Source: Nat Commun. 2024 Jun 18;15:5196. doi: 10.1038/s41467-024-49591-5 (PMC11189469; doi:10.1038/s41467-024-49591-5)
Supplement: Supplementary file 6 — Supplementary Data 3 [file 41467_2024_49591_MOESM6_ESM.xlsx]

## Sheet: output
species	lineage	overall_frequency	outpatients_primary	outpatients_control	community
Escherichia_coli	SC2_ST131	3.23	1.64	3.71	1.33
Escherichia_coli	SC3_ST73	0.58	0	0.93	0.27
Escherichia_coli	SC4_ST10	103	71.43	75.64	69.68
Escherichia_coli	SC5_ST95	1.15	0.94	1.39	0
Escherichia_coli	SC6_ST69	8.19	3.98	9.98	2.93
Escherichia_coli	SC7_ST21	1.27	1.87	0.23	0.53
Escherichia_coli	SC8_ST1193	0.35	0	0.7	0
Escherichia_coli	SC9_ST12	0.58	0.94	0.23	0
Escherichia_coli	SC10_ST17	0.58	0.47	0.23	0.53
Escherichia_coli	SC11_ST127	0.58	0.47	0.7	0
Escherichia_coli	SC12_ST410	4.73	4.45	2.55	2.93
Escherichia_coli	SC13_ST442	1.38	0.7	0.93	1.33
Escherichia_coli	SC14_ST405	1.61	0.7	2.09	0.53
Escherichia_coli	SC15_ST648	3	1.64	3.48	1.06
Escherichia_coli	SC16_ST38	7.38	4.92	5.34	5.32
Escherichia_coli	SC17_ST58	41.06	29.98	24.36	32.71
Escherichia_coli	SC18_ST141	0.12	0.23	0	0
Escherichia_coli	SC19_ST33	0.12	0.23	0	0
Escherichia_coli	SC20_ST59	0.35	0.7	0	0
Escherichia_coli	SC21_ST393	0.46	0.47	0.46	0
Escherichia_coli	SC22_ST398	47.64	33.49	31.32	35.9
Escherichia_coli	SC24_ST443	10.73	7.96	7.66	6.91
Escherichia_coli	SC25_ST517	22.03	16.86	11.37	18.62
Escherichia_coli	SC27_ST328	2.88	1.87	1.86	2.39
Escherichia_coli	SC28_ST101	14.53	12.41	6.5	11.97
Escherichia_coli	SC29_ST144	0.12	0.23	0	0
Escherichia_coli	SC34_ST641	6.92	5.62	3.71	5.32
Escherichia_coli	SC37_ST504	2.19	1.17	2.78	0.53
Escherichia_coli	SC38_ST62	0.46	0.47	0.46	0
Escherichia_coli	SC39_ST117	0.46	0	0.46	0.53
Escherichia_coli	SC40_ST28	0.12	0.23	0	0
Escherichia_coli	SC42_ST678	2.19	1.64	1.86	1.06
Escherichia_coli	SC43_ST206	10.84	9.13	6.03	7.71
Escherichia_coli	SC44_ST200	1.61	1.17	0.93	1.33
Escherichia_coli	SC45_ST297	1.15	0.7	0.93	0.8
Escherichia_coli	SC46_ST746	30.91	23.65	17.4	24.47
Escherichia_coli	SC47_ST6	1.04	0.94	0.23	1.06
Escherichia_coli	SC49_ST655	0.12	0	0.23	0
Escherichia_coli	SC50_ST457	0.23	0	0	0.53
Escherichia_coli	SC51_ST93	8.42	5.62	6.03	6.12
Escherichia_coli	SC52_ST295	4.61	2.81	4.18	2.66
Escherichia_coli	SC53_ST448	2.88	1.87	1.39	2.93
Escherichia_coli	SC55_ST906	1.5	1.64	0	1.6
Escherichia_coli	SC56_ST501	0.12	0.23	0	0
Escherichia_coli	SC57_ST154	0.58	0.47	0.46	0.27
Escherichia_coli	SC58_ST2773	1.61	1.41	0.7	1.33
Escherichia_coli	SC63_ST152	0.23	0.23	0.23	0
Escherichia_coli	SC64_ST394	3.11	1.87	2.09	2.66
Escherichia_coli	SC65_ST399	0.92	0.7	0.46	0.8
Escherichia_coli	SC67_ST381	0.81	1.17	0.23	0.27
Escherichia_coli	SC68_ST83	0.23	0	0.23	0.27
Escherichia_coli	SC69_ST349	3.23	2.58	1.62	2.66
Escherichia_coli	SC70_ST607	2.77	2.81	1.39	1.6
Escherichia_coli	SC71_ST182	0.58	0.7	0.23	0.27
Escherichia_coli	SC73_ST156	3.58	2.34	1.86	3.46
Escherichia_coli	SC74_ST540	34.49	26.46	21.58	24.73
Escherichia_coli	SC75_ST940	17.76	13.35	11.6	12.5
Escherichia_coli	SC77_ST409	0.92	1.64	0.23	0
Escherichia_coli	SC78_ST224	1.38	0.47	0.93	1.6
Escherichia_coli	SC80_ST7077	1.5	0.7	0.23	2.39
Escherichia_coli	SC81_ST13	1.5	0.7	1.39	1.06
Escherichia_coli	SC87_ST937	3.81	3.51	2.09	2.39
Escherichia_coli	SC89_ST542	10.96	7.96	5.57	9.84
Escherichia_coli	SC90_ST685	20.07	17.56	9.98	14.89
Escherichia_coli	SC91_ST345	0.35	0.47	0	0.27
Escherichia_coli	SC92_ST1722	0.12	0	0.23	0
Escherichia_coli	SC93_ST173	0.46	0.23	0	0.8
Escherichia_coli	SC94_ST757	2.31	1.41	3.25	0
Escherichia_coli	SC96_ST4038	6.57	5.62	1.86	6.65
Escherichia_coli	SC97_ST4554	0.12	0.23	0	0
Escherichia_coli	SC99_ST1727	16.61	9.37	9.05	17.29
Escherichia_coli	SC100_ST6701	0.81	0.7	0	1.06
Escherichia_coli	SC103_ST26	0.69	0.47	0.23	0.8
Escherichia_coli	SC104_ST212	1.5	1.41	0.93	0.8
Escherichia_coli	SC105_ST636	0.35	0.23	0.46	0
Escherichia_coli	SC107_ST589	0.12	0.23	0	0
Escherichia_coli	SC113_ST145	0.12	0.23	0	0
Escherichia_coli	SC114_ST2089	0.12	0	0	0.27
Escherichia_coli	SC115_ST2332	0.12	0	0.23	0
Escherichia_coli	SC117_ST226	18.45	11.48	8.82	19.41
Escherichia_coli	SC118_ST1196	0.12	0	0.23	0
Escherichia_coli	SC121_ST452	7.27	4.45	6.5	4.26
Escherichia_coli	SC123_ST1308	0.46	0.7	0.23	0
Escherichia_coli	SC125_ST725	0.12	0.23	0	0
Escherichia_coli	SC127_ST847	0.35	0.23	0	0.53
Escherichia_coli	SC128_ST1324	1.5	1.17	0.7	1.33
Escherichia_coli	SC129_ST1011	0.23	0.23	0.23	0
Escherichia_coli	SC133_ST1434	2.08	2.58	0.7	1.06
Escherichia_coli	SC138_ST1907	0.12	0	0	0.27
Escherichia_coli	SC139_ST1079	0.81	0.47	0.23	1.06
Escherichia_coli	SC141_ST6260	0.46	0	0.23	0.8
Escherichia_coli	SC143_ST1684	0.46	0	0	1.06
Escherichia_coli	SC144_ST515	3	3.75	1.16	1.33
Escherichia_coli	SC147_ST2178	9.46	7.96	4.87	7.18
Escherichia_coli	SC149_ST224	2.19	0.47	0.93	3.46
Escherichia_coli	SC153_ST4424	0.12	0.23	0	0
Escherichia_coli	SC155_ST96	0.23	0	0.23	0.27
Escherichia_coli	SC156_ST52	1.04	0.7	1.16	0.27
Escherichia_coli	SC157_ST219	0.35	0.23	0.23	0.27
Escherichia_coli	SC158_ST120	2.54	1.64	1.86	1.86
Escherichia_coli	SC167_ST68	0.12	0	0	0.27
Escherichia_coli	SC169_ST361	8.77	6.56	6.73	5.05
Escherichia_coli	SC175_ST1136	1.61	0.7	1.62	1.06
Escherichia_coli	SC176_ST603	0.69	0.47	0.23	0.8
Escherichia_coli	SC177_ST1249	0.12	0	0	0.27
Escherichia_coli	SC183_ST6426	0.12	0	0	0.27
Escherichia_coli	SC184_ST714	0.12	0	0	0.27
Escherichia_coli	SC188_ST3076	1.27	0.94	0.93	0.8
Escherichia_coli	SC198_ST720	0.23	0.23	0	0.27
Escherichia_coli	SC201_ST543	1.85	1.17	1.39	1.33
Escherichia_coli	SC207_ST4267	0.23	0.23	0	0.27
Escherichia_coli	SC215_ST195	7.5	5.39	2.78	7.98
Escherichia_coli	SC218_ST1295	0.12	0.23	0	0
Escherichia_coli	SC222_ST337	0.23	0.23	0.23	0
Escherichia_coli	SC224_ST1429	0.12	0.23	0	0
Escherichia_coli	SC225_ST6071	0.92	0.7	0.46	0.8
Escherichia_coli	SC227_STnew_alleles	0.12	0	0.23	0
Escherichia_coli	SC228_ST2425	0.92	0.47	0.7	0.8
Escherichia_coli	SC229_ST401	0.12	0	0.23	0
Escherichia_coli	SC231_ST2522	1.27	0.94	0.46	1.33
Escherichia_coli	SC232_ST181	11.88	10.77	3.94	10.64
Escherichia_coli	SC234_ST1115	1.27	0.94	0.23	1.6
Escherichia_coli	SC235_ST2797	0.35	0.23	0.23	0.27
Escherichia_coli	SC236_ST1086	0.12	0	0	0.27
Escherichia_coli	SC237_ST2712	0.35	0	0.23	0.53
Escherichia_coli	SC239_ST1629	0.12	0.23	0	0
Escherichia_coli	SC240_ST8579	0.92	0.7	0	1.33
Escherichia_coli	SC242_ST2141	0.12	0.23	0	0
Escherichia_coli	SC243_ST3559	2.19	1.17	1.62	1.86
Escherichia_coli	SC245_ST6823	0.12	0	0	0.27
Escherichia_coli	SC246_ST1163	0.81	0	1.16	0.53
Escherichia_coli	SC249_ST1486	0.12	0	0	0.27
Escherichia_coli	SC266_ST1638	0.12	0.23	0	0
Escherichia_coli	SC269_ST63	0.46	0	0.46	0.53
Escherichia_coli	SC274_ST6270	0.12	0	0.23	0
Escherichia_coli	SC282_ST2351	1.73	0.94	1.39	1.33
Escherichia_coli	SC293_ST8393	0.35	0.47	0	0.27
Escherichia_coli	SC294_ST8391	0.23	0.47	0	0
Escherichia_coli	SC296_ST-	0.12	0	0	0.27
Escherichia_coli	SC299_ST1463	0.58	0.47	0	0.8
Escherichia_coli	SC300_ST8273	0.12	0	0	0.27
Escherichia_coli	SC302_ST656	0.12	0	0	0.27
Escherichia_coli	SC303_ST7009	0.46	0.7	0.23	0
Escherichia_coli	SC312_ST2520	0.58	0.7	0.23	0.27
Escherichia_coli	SC320_ST3862	0.46	0.7	0.23	0
Escherichia_coli	SC321_ST3188	0.35	0.23	0	0.53
Escherichia_coli	SC323_ST3859	0.12	0	0.23	0
Escherichia_coli	SC331_ST5416	1.38	1.17	0.46	1.33
Escherichia_coli	SC334_STnew_alleles	1.38	1.17	0.7	1.06
Escherichia_coli	SC335_STnew_alleles	4.61	3.04	1.39	5.59
Escherichia_coli	SC337_ST716	0.69	0.7	0.46	0.27
Escherichia_coli	SC368_ST4623	0.23	0	0.46	0
Escherichia_coli	SC373_ST10270	0.12	0.23	0	0
Escherichia_coli	SC376_ST2064	1.04	0.47	1.39	0.27
