# Supplementary material for: Deep sequencing of Escherichia coli exposes colonisation diversity and impact of antibiotics in Punjab, Pakistan
Source: Nat Commun. 2024 Jun 18;15:5196. doi: 10.1038/s41467-024-49591-5 (PMC11189469; doi:10.1038/s41467-024-49591-5)
Supplement: Supplementary file 7 — Supplementary Data 4 [file 41467_2024_49591_MOESM7_ESM.xlsx]

## Sheet: manga_mandi_AB_prescriptions
assembly	run_accession	sample_title	patient_id	assembly_species	assembly_lineage	outpatients_sample_type	sampling_date	primary_visit_AB_prescription	between_visits_AB_prescription	last_recorded_AB_prescription	last_recorded_AB_end_date	num_AB_courses_last_6months
ERR7168275_Escherichia_coli-SC64_ST394	ERR7168275	PKTANAMR8761973	16PP00041	Escherichia_coli	SC64_ST394	primary	06-Apr-16	None	None	Fluoroquinolone	20-Jun-13	0
ERR7168276_Escherichia_coli-SC17_ST58	ERR7168276	PKTANAMR8762373	16PP00781	Escherichia_coli	SC17_ST58	primary	23-May-16	None	None	Tetracyclins	07-Mar-11	0
ERR7168276_Escherichia_coli-SC22_ST398	ERR7168276	PKTANAMR8762373	16PP00781	Escherichia_coli	SC22_ST398	primary	23-May-16	None	None	Tetracyclins	07-Mar-11	0
ERR7168276_Escherichia_coli-SC2_ST131	ERR7168276	PKTANAMR8762373	16PP00781	Escherichia_coli	SC2_ST131	primary	23-May-16	None	None	Tetracyclins	07-Mar-11	0
ERR7168276_Escherichia_coli-SC4_ST10	ERR7168276	PKTANAMR8762373	16PP00781	Escherichia_coli	SC4_ST10	primary	23-May-16	None	None	Tetracyclins	07-Mar-11	0
ERR7168277_Escherichia_coli-SC22_ST398	ERR7168277	PKTANAMR8761975	16PP00045	Escherichia_coli	SC22_ST398	primary	06-Apr-16	None	None	Cephalosporin-1gen (per oral)	05-Aug-15	0
ERR7168277_Escherichia_coli-SC4_ST10	ERR7168277	PKTANAMR8761975	16PP00045	Escherichia_coli	SC4_ST10	primary	06-Apr-16	None	None	Cephalosporin-1gen (per oral)	05-Aug-15	0
ERR7168277_Escherichia_coli-SC90_ST685	ERR7168277	PKTANAMR8761975	16PP00045	Escherichia_coli	SC90_ST685	primary	06-Apr-16	None	None	Cephalosporin-1gen (per oral)	05-Aug-15	0
ERR7168278_Escherichia_coli-SC147_ST2178	ERR7168278	PKTANAMR8762376	16PP01001	Escherichia_coli	SC147_ST2178	primary	24-May-16	None	None	Fluoroquinolone;Metronidazole	24-Mar-16	1
ERR7168278_Escherichia_coli-SC17_ST58	ERR7168278	PKTANAMR8762376	16PP01001	Escherichia_coli	SC17_ST58	primary	24-May-16	None	None	Fluoroquinolone;Metronidazole	24-Mar-16	1
ERR7168278_Escherichia_coli-SC22_ST398	ERR7168278	PKTANAMR8762376	16PP01001	Escherichia_coli	SC22_ST398	primary	24-May-16	None	None	Fluoroquinolone;Metronidazole	24-Mar-16	1
ERR7168278_Escherichia_coli-SC232_ST181	ERR7168278	PKTANAMR8762376	16PP01001	Escherichia_coli	SC232_ST181	primary	24-May-16	None	None	Fluoroquinolone;Metronidazole	24-Mar-16	1
ERR7168278_Escherichia_coli-SC34_ST641	ERR7168278	PKTANAMR8762376	16PP01001	Escherichia_coli	SC34_ST641	primary	24-May-16	None	None	Fluoroquinolone;Metronidazole	24-Mar-16	1
ERR7168278_Escherichia_coli-SC46_ST746	ERR7168278	PKTANAMR8762376	16PP01001	Escherichia_coli	SC46_ST746	primary	24-May-16	None	None	Fluoroquinolone;Metronidazole	24-Mar-16	1
ERR7168278_Escherichia_coli-SC4_ST10	ERR7168278	PKTANAMR8762376	16PP01001	Escherichia_coli	SC4_ST10	primary	24-May-16	None	None	Fluoroquinolone;Metronidazole	24-Mar-16	1
ERR7168278_Escherichia_coli-SC51_ST93	ERR7168278	PKTANAMR8762376	16PP01001	Escherichia_coli	SC51_ST93	primary	24-May-16	None	None	Fluoroquinolone;Metronidazole	24-Mar-16	1
ERR7168278_Escherichia_coli-SC74_ST540	ERR7168278	PKTANAMR8762376	16PP01001	Escherichia_coli	SC74_ST540	primary	24-May-16	None	None	Fluoroquinolone;Metronidazole	24-Mar-16	1
ERR7168278_Escherichia_coli-SC90_ST685	ERR7168278	PKTANAMR8762376	16PP01001	Escherichia_coli	SC90_ST685	primary	24-May-16	None	None	Fluoroquinolone;Metronidazole	24-Mar-16	1
ERR7168279_Escherichia_coli-SC157_ST219	ERR7168279	PKTANAMR8761976	16PP00037	Escherichia_coli	SC157_ST219	primary	06-Apr-16	None	Fluoroquinolone	None		0
ERR7168279_Escherichia_coli-SC4_ST10	ERR7168279	PKTANAMR8761976	16PP00037	Escherichia_coli	SC4_ST10	primary	06-Apr-16	None	Fluoroquinolone	None		0
ERR7168282_Escherichia_coli-SC22_ST398	ERR7168282	PKTANAMR8762381	16PP01007	Escherichia_coli	SC22_ST398	primary	24-May-16	Fluoroquinolone	None	Metronidazole	02-Feb-16	3
ERR7168282_Escherichia_coli-SC43_ST206	ERR7168282	PKTANAMR8762381	16PP01007	Escherichia_coli	SC43_ST206	primary	24-May-16	Fluoroquinolone	None	Metronidazole	02-Feb-16	3
ERR7168282_Escherichia_coli-SC4_ST10	ERR7168282	PKTANAMR8762381	16PP01007	Escherichia_coli	SC4_ST10	primary	24-May-16	Fluoroquinolone	None	Metronidazole	02-Feb-16	3
ERR7168282_Escherichia_coli-SC89_ST542	ERR7168282	PKTANAMR8762381	16PP01007	Escherichia_coli	SC89_ST542	primary	24-May-16	Fluoroquinolone	None	Metronidazole	02-Feb-16	3
ERR7168282_Escherichia_coli-SC90_ST685	ERR7168282	PKTANAMR8762381	16PP01007	Escherichia_coli	SC90_ST685	primary	24-May-16	Fluoroquinolone	None	Metronidazole	02-Feb-16	3
ERR7168283_Escherichia_coli-SC17_ST58	ERR7168283	PKTANAMR8761989	16PP00072	Escherichia_coli	SC17_ST58	primary	09-Apr-16	Cephalosporin-2or3gen (per oral)	None	Amoxicillin-clavunalate;Metronidazole	25-Oct-15	1
ERR7168283_Escherichia_coli-SC4_ST10	ERR7168283	PKTANAMR8761989	16PP00072	Escherichia_coli	SC4_ST10	primary	09-Apr-16	Cephalosporin-2or3gen (per oral)	None	Amoxicillin-clavunalate;Metronidazole	25-Oct-15	1
ERR7168284_Escherichia_coli-SC22_ST398	ERR7168284	PKTANAMR8762382	16PP01010	Escherichia_coli	SC22_ST398	primary	24-May-16	Amoxicillin-clavunalate	None	Amoxicillin-clavunalate	30-Jan-16	1
ERR7168284_Escherichia_coli-SC43_ST206	ERR7168284	PKTANAMR8762382	16PP01010	Escherichia_coli	SC43_ST206	primary	24-May-16	Amoxicillin-clavunalate	None	Amoxicillin-clavunalate	30-Jan-16	1
ERR7168284_Escherichia_coli-SC4_ST10	ERR7168284	PKTANAMR8762382	16PP01010	Escherichia_coli	SC4_ST10	primary	24-May-16	Amoxicillin-clavunalate	None	Amoxicillin-clavunalate	30-Jan-16	1
ERR7168284_Escherichia_coli-SC89_ST542	ERR7168284	PKTANAMR8762382	16PP01010	Escherichia_coli	SC89_ST542	primary	24-May-16	Amoxicillin-clavunalate	None	Amoxicillin-clavunalate	30-Jan-16	1
ERR7168284_Escherichia_coli-SC90_ST685	ERR7168284	PKTANAMR8762382	16PP01010	Escherichia_coli	SC90_ST685	primary	24-May-16	Amoxicillin-clavunalate	None	Amoxicillin-clavunalate	30-Jan-16	1
ERR7168285_Escherichia_coli-SC16_ST38	ERR7168285	PKTANAMR8761991	16PP00054	Escherichia_coli	SC16_ST38	primary	09-Apr-16	None	None	Cephalosporin-2or3gen (per oral)	12-Jun-13	0
ERR7168285_Escherichia_coli-SC46_ST746	ERR7168285	PKTANAMR8761991	16PP00054	Escherichia_coli	SC46_ST746	primary	09-Apr-16	None	None	Cephalosporin-2or3gen (per oral)	12-Jun-13	0
ERR7168285_Escherichia_coli-SC4_ST10	ERR7168285	PKTANAMR8761991	16PP00054	Escherichia_coli	SC4_ST10	primary	09-Apr-16	None	None	Cephalosporin-2or3gen (per oral)	12-Jun-13	0
ERR7168286_Escherichia_coli-SC158_ST120	ERR7168286	PKTANAMR8762384	16PP01024	Escherichia_coli	SC158_ST120	primary	24-May-16	Amoxicillin-clavunalate;Metronidazole	None	None		0
ERR7168286_Escherichia_coli-SC16_ST38	ERR7168286	PKTANAMR8762384	16PP01024	Escherichia_coli	SC16_ST38	primary	24-May-16	Amoxicillin-clavunalate;Metronidazole	None	None		0
ERR7168286_Escherichia_coli-SC17_ST58	ERR7168286	PKTANAMR8762384	16PP01024	Escherichia_coli	SC17_ST58	primary	24-May-16	Amoxicillin-clavunalate;Metronidazole	None	None		0
ERR7168286_Escherichia_coli-SC22_ST398	ERR7168286	PKTANAMR8762384	16PP01024	Escherichia_coli	SC22_ST398	primary	24-May-16	Amoxicillin-clavunalate;Metronidazole	None	None		0
ERR7168286_Escherichia_coli-SC34_ST641	ERR7168286	PKTANAMR8762384	16PP01024	Escherichia_coli	SC34_ST641	primary	24-May-16	Amoxicillin-clavunalate;Metronidazole	None	None		0
ERR7168286_Escherichia_coli-SC4_ST10	ERR7168286	PKTANAMR8762384	16PP01024	Escherichia_coli	SC4_ST10	primary	24-May-16	Amoxicillin-clavunalate;Metronidazole	None	None		0
ERR7168286_Escherichia_coli-SC69_ST349	ERR7168286	PKTANAMR8762384	16PP01024	Escherichia_coli	SC69_ST349	primary	24-May-16	Amoxicillin-clavunalate;Metronidazole	None	None		0
ERR7168286_Escherichia_coli-SC74_ST540	ERR7168286	PKTANAMR8762384	16PP01024	Escherichia_coli	SC74_ST540	primary	24-May-16	Amoxicillin-clavunalate;Metronidazole	None	None		0
ERR7168286_Escherichia_coli-SC75_ST940	ERR7168286	PKTANAMR8762384	16PP01024	Escherichia_coli	SC75_ST940	primary	24-May-16	Amoxicillin-clavunalate;Metronidazole	None	None		0
ERR7168286_Escherichia_coli-SC99_ST1727	ERR7168286	PKTANAMR8762384	16PP01024	Escherichia_coli	SC99_ST1727	primary	24-May-16	Amoxicillin-clavunalate;Metronidazole	None	None		0
ERR7168287_Escherichia_coli-SC17_ST58	ERR7168287	PKTANAMR8762387	16PP01013	Escherichia_coli	SC17_ST58	primary	25-May-16	Tetracyclins	None	Fluoroquinolone;Metronidazole	28-Aug-15	0
ERR7168287_Escherichia_coli-SC201_ST543	ERR7168287	PKTANAMR8762387	16PP01013	Escherichia_coli	SC201_ST543	primary	25-May-16	Tetracyclins	None	Fluoroquinolone;Metronidazole	28-Aug-15	0
ERR7168287_Escherichia_coli-SC25_ST517	ERR7168287	PKTANAMR8762387	16PP01013	Escherichia_coli	SC25_ST517	primary	25-May-16	Tetracyclins	None	Fluoroquinolone;Metronidazole	28-Aug-15	0
ERR7168287_Escherichia_coli-SC34_ST641	ERR7168287	PKTANAMR8762387	16PP01013	Escherichia_coli	SC34_ST641	primary	25-May-16	Tetracyclins	None	Fluoroquinolone;Metronidazole	28-Aug-15	0
ERR7168287_Escherichia_coli-SC4_ST10	ERR7168287	PKTANAMR8762387	16PP01013	Escherichia_coli	SC4_ST10	primary	25-May-16	Tetracyclins	None	Fluoroquinolone;Metronidazole	28-Aug-15	0
ERR7168287_Escherichia_coli-SC74_ST540	ERR7168287	PKTANAMR8762387	16PP01013	Escherichia_coli	SC74_ST540	primary	25-May-16	Tetracyclins	None	Fluoroquinolone;Metronidazole	28-Aug-15	0
ERR7168289_Escherichia_coli-SC17_ST58	ERR7168289	PKTANAMR8762394	16PP01029	Escherichia_coli	SC17_ST58	primary	25-May-16	Amoxicillin-clavunalate	None	Amoxicillin-clavunalate	23-May-16	1
ERR7168289_Escherichia_coli-SC25_ST517	ERR7168289	PKTANAMR8762394	16PP01029	Escherichia_coli	SC25_ST517	primary	25-May-16	Amoxicillin-clavunalate	None	Amoxicillin-clavunalate	23-May-16	1
ERR7168289_Escherichia_coli-SC74_ST540	ERR7168289	PKTANAMR8762394	16PP01029	Escherichia_coli	SC74_ST540	primary	25-May-16	Amoxicillin-clavunalate	None	Amoxicillin-clavunalate	23-May-16	1
ERR7168290_Escherichia_coli-SC147_ST2178	ERR7168290	PKTANAMR8762017	16PP00117	Escherichia_coli	SC147_ST2178	primary	14-Apr-16	None	None	Fluoroquinolone	04-Apr-16	5
ERR7168290_Escherichia_coli-SC17_ST58	ERR7168290	PKTANAMR8762017	16PP00117	Escherichia_coli	SC17_ST58	primary	14-Apr-16	None	None	Fluoroquinolone	04-Apr-16	5
ERR7168290_Escherichia_coli-SC25_ST517	ERR7168290	PKTANAMR8762017	16PP00117	Escherichia_coli	SC25_ST517	primary	14-Apr-16	None	None	Fluoroquinolone	04-Apr-16	5
ERR7168290_Escherichia_coli-SC46_ST746	ERR7168290	PKTANAMR8762017	16PP00117	Escherichia_coli	SC46_ST746	primary	14-Apr-16	None	None	Fluoroquinolone	04-Apr-16	5
ERR7168290_Escherichia_coli-SC4_ST10	ERR7168290	PKTANAMR8762017	16PP00117	Escherichia_coli	SC4_ST10	primary	14-Apr-16	None	None	Fluoroquinolone	04-Apr-16	5
ERR7168290_Escherichia_coli-SC74_ST540	ERR7168290	PKTANAMR8762017	16PP00117	Escherichia_coli	SC74_ST540	primary	14-Apr-16	None	None	Fluoroquinolone	04-Apr-16	5
ERR7168290_Escherichia_coli-SC87_ST937	ERR7168290	PKTANAMR8762017	16PP00117	Escherichia_coli	SC87_ST937	primary	14-Apr-16	None	None	Fluoroquinolone	04-Apr-16	5
ERR7168290_Escherichia_coli-SC89_ST542	ERR7168290	PKTANAMR8762017	16PP00117	Escherichia_coli	SC89_ST542	primary	14-Apr-16	None	None	Fluoroquinolone	04-Apr-16	5
ERR7168290_Escherichia_coli-SC96_ST4038	ERR7168290	PKTANAMR8762017	16PP00117	Escherichia_coli	SC96_ST4038	primary	14-Apr-16	None	None	Fluoroquinolone	04-Apr-16	5
ERR7168291_Escherichia_coli-SC15_ST648	ERR7168291	PKTANAMR8762395	16PP01035	Escherichia_coli	SC15_ST648	primary	25-May-16	None	None	None		0
ERR7168292_Escherichia_coli-SC4_ST10	ERR7168292	PKTANAMR8762021	16PP00112	Escherichia_coli	SC4_ST10	primary	15-Apr-16	None	Cephalosporin-3gen (iv/im)	None		0
ERR7168292_Escherichia_coli-SC69_ST349	ERR7168292	PKTANAMR8762021	16PP00112	Escherichia_coli	SC69_ST349	primary	15-Apr-16	None	Cephalosporin-3gen (iv/im)	None		0
ERR7168292_Escherichia_coli-SC6_ST69	ERR7168292	PKTANAMR8762021	16PP00112	Escherichia_coli	SC6_ST69	primary	15-Apr-16	None	Cephalosporin-3gen (iv/im)	None		0
ERR7168293_Escherichia_coli-SC17_ST58	ERR7168293	PKTANAMR8762400	16PP00794	Escherichia_coli	SC17_ST58	primary	26-May-16	None	None	Fluoroquinolone;Metronidazole	10-May-16	1
ERR7168293_Escherichia_coli-SC22_ST398	ERR7168293	PKTANAMR8762400	16PP00794	Escherichia_coli	SC22_ST398	primary	26-May-16	None	None	Fluoroquinolone;Metronidazole	10-May-16	1
ERR7168293_Escherichia_coli-SC46_ST746	ERR7168293	PKTANAMR8762400	16PP00794	Escherichia_coli	SC46_ST746	primary	26-May-16	None	None	Fluoroquinolone;Metronidazole	10-May-16	1
ERR7168293_Escherichia_coli-SC4_ST10	ERR7168293	PKTANAMR8762400	16PP00794	Escherichia_coli	SC4_ST10	primary	26-May-16	None	None	Fluoroquinolone;Metronidazole	10-May-16	1
ERR7168293_Escherichia_coli-SC6_ST69	ERR7168293	PKTANAMR8762400	16PP00794	Escherichia_coli	SC6_ST69	primary	26-May-16	None	None	Fluoroquinolone;Metronidazole	10-May-16	1
ERR7168294_Escherichia_coli-SC15_ST648	ERR7168294	PKTANAMR8762023	16PP00123	Escherichia_coli	SC15_ST648	primary	15-Apr-16	Cephalosporin-3gen (iv/im)	Fluoroquinolone	Fluoroquinolone	12-Apr-16	1
ERR7168295_Escherichia_coli-SC22_ST398	ERR7168295	PKTANAMR8762401	16PP01022	Escherichia_coli	SC22_ST398	primary	26-May-16	None	None	Macrolide	04-Apr-16	2
ERR7168295_Escherichia_coli-SC4_ST10	ERR7168295	PKTANAMR8762401	16PP01022	Escherichia_coli	SC4_ST10	primary	26-May-16	None	None	Macrolide	04-Apr-16	2
ERR7168296_Escherichia_coli-SC147_ST2178	ERR7168296	PKTANAMR8762037	16PP00149	Escherichia_coli	SC147_ST2178	primary	16-Apr-16	None	None	Cephalosporin-1gen (per oral)	16-Apr-16	1
ERR7168296_Escherichia_coli-SC24_ST443	ERR7168296	PKTANAMR8762037	16PP00149	Escherichia_coli	SC24_ST443	primary	16-Apr-16	None	None	Cephalosporin-1gen (per oral)	16-Apr-16	1
ERR7168296_Escherichia_coli-SC4_ST10	ERR7168296	PKTANAMR8762037	16PP00149	Escherichia_coli	SC4_ST10	primary	16-Apr-16	None	None	Cephalosporin-1gen (per oral)	16-Apr-16	1
ERR7168296_Escherichia_coli-SC55_ST906	ERR7168296	PKTANAMR8762037	16PP00149	Escherichia_coli	SC55_ST906	primary	16-Apr-16	None	None	Cephalosporin-1gen (per oral)	16-Apr-16	1
ERR7168296_Escherichia_coli-SC75_ST940	ERR7168296	PKTANAMR8762037	16PP00149	Escherichia_coli	SC75_ST940	primary	16-Apr-16	None	None	Cephalosporin-1gen (per oral)	16-Apr-16	1
ERR7168296_Escherichia_coli-SC99_ST1727	ERR7168296	PKTANAMR8762037	16PP00149	Escherichia_coli	SC99_ST1727	primary	16-Apr-16	None	None	Cephalosporin-1gen (per oral)	16-Apr-16	1
ERR7168297_Escherichia_coli-SC147_ST2178	ERR7168297	PKTANAMR8762402	16PP01023	Escherichia_coli	SC147_ST2178	primary	26-May-16	Fluoroquinolone;Tetracyclins;Metronidazole	None	Amoxicillin-clavunalate;Tetracyclins	13-Jan-16	2
ERR7168297_Escherichia_coli-SC17_ST58	ERR7168297	PKTANAMR8762402	16PP01023	Escherichia_coli	SC17_ST58	primary	26-May-16	Fluoroquinolone;Tetracyclins;Metronidazole	None	Amoxicillin-clavunalate;Tetracyclins	13-Jan-16	2
ERR7168297_Escherichia_coli-SC21_ST393	ERR7168297	PKTANAMR8762402	16PP01023	Escherichia_coli	SC21_ST393	primary	26-May-16	Fluoroquinolone;Tetracyclins;Metronidazole	None	Amoxicillin-clavunalate;Tetracyclins	13-Jan-16	2
ERR7168297_Escherichia_coli-SC24_ST443	ERR7168297	PKTANAMR8762402	16PP01023	Escherichia_coli	SC24_ST443	primary	26-May-16	Fluoroquinolone;Tetracyclins;Metronidazole	None	Amoxicillin-clavunalate;Tetracyclins	13-Jan-16	2
ERR7168297_Escherichia_coli-SC25_ST517	ERR7168297	PKTANAMR8762402	16PP01023	Escherichia_coli	SC25_ST517	primary	26-May-16	Fluoroquinolone;Tetracyclins;Metronidazole	None	Amoxicillin-clavunalate;Tetracyclins	13-Jan-16	2
ERR7168297_Escherichia_coli-SC28_ST101	ERR7168297	PKTANAMR8762402	16PP01023	Escherichia_coli	SC28_ST101	primary	26-May-16	Fluoroquinolone;Tetracyclins;Metronidazole	None	Amoxicillin-clavunalate;Tetracyclins	13-Jan-16	2
ERR7168297_Escherichia_coli-SC34_ST641	ERR7168297	PKTANAMR8762402	16PP01023	Escherichia_coli	SC34_ST641	primary	26-May-16	Fluoroquinolone;Tetracyclins;Metronidazole	None	Amoxicillin-clavunalate;Tetracyclins	13-Jan-16	2
ERR7168297_Escherichia_coli-SC46_ST746	ERR7168297	PKTANAMR8762402	16PP01023	Escherichia_coli	SC46_ST746	primary	26-May-16	Fluoroquinolone;Tetracyclins;Metronidazole	None	Amoxicillin-clavunalate;Tetracyclins	13-Jan-16	2
ERR7168297_Escherichia_coli-SC4_ST10	ERR7168297	PKTANAMR8762402	16PP01023	Escherichia_coli	SC4_ST10	primary	26-May-16	Fluoroquinolone;Tetracyclins;Metronidazole	None	Amoxicillin-clavunalate;Tetracyclins	13-Jan-16	2
ERR7168297_Escherichia_coli-SC75_ST940	ERR7168297	PKTANAMR8762402	16PP01023	Escherichia_coli	SC75_ST940	primary	26-May-16	Fluoroquinolone;Tetracyclins;Metronidazole	None	Amoxicillin-clavunalate;Tetracyclins	13-Jan-16	2
ERR7168297_Escherichia_coli-SC96_ST4038	ERR7168297	PKTANAMR8762402	16PP01023	Escherichia_coli	SC96_ST4038	primary	26-May-16	Fluoroquinolone;Tetracyclins;Metronidazole	None	Amoxicillin-clavunalate;Tetracyclins	13-Jan-16	2
ERR7168297_Escherichia_coli-SC99_ST1727	ERR7168297	PKTANAMR8762402	16PP01023	Escherichia_coli	SC99_ST1727	primary	26-May-16	Fluoroquinolone;Tetracyclins;Metronidazole	None	Amoxicillin-clavunalate;Tetracyclins	13-Jan-16	2
ERR7168298_Escherichia_coli-SC4_ST10	ERR7168298	PKTANAMR8762055	16PP00188	Escherichia_coli	SC4_ST10	primary	19-Apr-16	None	None	Metronidazole	18-Apr-16	4
ERR7168299_Escherichia_coli-SC4_ST10	ERR7168299	PKTANAMR8762405	16PP01049	Escherichia_coli	SC4_ST10	primary	26-May-16	None	None	None		0
ERR7168299_Escherichia_coli-SC64_ST394	ERR7168299	PKTANAMR8762405	16PP01049	Escherichia_coli	SC64_ST394	primary	26-May-16	None	None	None		0
ERR7168299_Escherichia_coli-SC9_ST12	ERR7168299	PKTANAMR8762405	16PP01049	Escherichia_coli	SC9_ST12	primary	26-May-16	None	None	None		0
ERR7168300_Escherichia_coli-SC169_ST361	ERR7168300	PKTANAMR8762065	16PP00221	Escherichia_coli	SC169_ST361	primary	20-Apr-16	None	None	None		0
ERR7168300_Escherichia_coli-SC17_ST58	ERR7168300	PKTANAMR8762065	16PP00221	Escherichia_coli	SC17_ST58	primary	20-Apr-16	None	None	None		0
ERR7168300_Escherichia_coli-SC22_ST398	ERR7168300	PKTANAMR8762065	16PP00221	Escherichia_coli	SC22_ST398	primary	20-Apr-16	None	None	None		0
ERR7168300_Escherichia_coli-SC25_ST517	ERR7168300	PKTANAMR8762065	16PP00221	Escherichia_coli	SC25_ST517	primary	20-Apr-16	None	None	None		0
ERR7168300_Escherichia_coli-SC46_ST746	ERR7168300	PKTANAMR8762065	16PP00221	Escherichia_coli	SC46_ST746	primary	20-Apr-16	None	None	None		0
ERR7168300_Escherichia_coli-SC4_ST10	ERR7168300	PKTANAMR8762065	16PP00221	Escherichia_coli	SC4_ST10	primary	20-Apr-16	None	None	None		0
ERR7168300_Escherichia_coli-SC74_ST540	ERR7168300	PKTANAMR8762065	16PP00221	Escherichia_coli	SC74_ST540	primary	20-Apr-16	None	None	None		0
ERR7168301_Escherichia_coli-SC27_ST328	ERR7168301	PKTANAMR8762068	16PP00225	Escherichia_coli	SC27_ST328	primary	20-Apr-16	Tetracyclins	None	Fluoroquinolone	20-Apr-16	3
ERR7168301_Escherichia_coli-SC46_ST746	ERR7168301	PKTANAMR8762068	16PP00225	Escherichia_coli	SC46_ST746	primary	20-Apr-16	Tetracyclins	None	Fluoroquinolone	20-Apr-16	3
ERR7168301_Escherichia_coli-SC4_ST10	ERR7168301	PKTANAMR8762068	16PP00225	Escherichia_coli	SC4_ST10	primary	20-Apr-16	Tetracyclins	None	Fluoroquinolone	20-Apr-16	3
ERR7168302_Escherichia_coli-SC4_ST10	ERR7168302	PKTANAMR8762407	16PP01073	Escherichia_coli	SC4_ST10	primary	26-May-16	Cephalosporin-1gen (per oral);Metronidazole	None	Cephalosporin-1gen (per oral);Metronidazole	21-May-16	2
ERR7168302_Escherichia_coli-SC6_ST69	ERR7168302	PKTANAMR8762407	16PP01073	Escherichia_coli	SC6_ST69	primary	26-May-16	Cephalosporin-1gen (per oral);Metronidazole	None	Cephalosporin-1gen (per oral);Metronidazole	21-May-16	2
ERR7168304_Escherichia_coli-SC22_ST398	ERR7168304	PKTANAMR8762417	16PP01089	Escherichia_coli	SC22_ST398	primary	27-May-16	Tetracyclins;Metronidazole	None	Amoxicillin or ampicillin (per oral)	19-Apr-16	4
ERR7168305_Escherichia_coli-SC17_ST58	ERR7168305	PKTANAMR8762078	16PP00212	Escherichia_coli	SC17_ST58	primary	21-Apr-16	Macrolide	None	Macrolide	04-Apr-16	6
ERR7168305_Escherichia_coli-SC215_ST195	ERR7168305	PKTANAMR8762078	16PP00212	Escherichia_coli	SC215_ST195	primary	21-Apr-16	Macrolide	None	Macrolide	04-Apr-16	6
ERR7168305_Escherichia_coli-SC22_ST398	ERR7168305	PKTANAMR8762078	16PP00212	Escherichia_coli	SC22_ST398	primary	21-Apr-16	Macrolide	None	Macrolide	04-Apr-16	6
ERR7168305_Escherichia_coli-SC25_ST517	ERR7168305	PKTANAMR8762078	16PP00212	Escherichia_coli	SC25_ST517	primary	21-Apr-16	Macrolide	None	Macrolide	04-Apr-16	6
ERR7168305_Escherichia_coli-SC46_ST746	ERR7168305	PKTANAMR8762078	16PP00212	Escherichia_coli	SC46_ST746	primary	21-Apr-16	Macrolide	None	Macrolide	04-Apr-16	6
ERR7168305_Escherichia_coli-SC4_ST10	ERR7168305	PKTANAMR8762078	16PP00212	Escherichia_coli	SC4_ST10	primary	21-Apr-16	Macrolide	None	Macrolide	04-Apr-16	6
ERR7168305_Escherichia_coli-SC90_ST685	ERR7168305	PKTANAMR8762078	16PP00212	Escherichia_coli	SC90_ST685	primary	21-Apr-16	Macrolide	None	Macrolide	04-Apr-16	6
ERR7168306_Escherichia_coli-SC4_ST10	ERR7168306	PKTANAMR8762423	16PP01058	Escherichia_coli	SC4_ST10	primary	28-May-16	None	None	Metronidazole	14-May-16	1
ERR7168307_Escherichia_coli-SC4_ST10	ERR7168307	PKTANAMR8762081	16PP00237	Escherichia_coli	SC4_ST10	primary	21-Apr-16	Amoxicillin-clavunalate;Tetracyclins;Metronidazole	Fluoroquinolone	Fluoroquinolone	21-Apr-16	2
ERR7168308_Escherichia_coli-SC46_ST746	ERR7168308	PKTANAMR8762427	16PP01068	Escherichia_coli	SC46_ST746	primary	28-May-16	Amoxicillin-clavunalate;Metronidazole	None	Cephalosporin-1gen (per oral)	27-Apr-16	7
ERR7168308_Escherichia_coli-SC4_ST10	ERR7168308	PKTANAMR8762427	16PP01068	Escherichia_coli	SC4_ST10	primary	28-May-16	Amoxicillin-clavunalate;Metronidazole	None	Cephalosporin-1gen (per oral)	27-Apr-16	7
ERR7168309_Escherichia_coli-SC17_ST58	ERR7168309	PKTANAMR8762087	16PP00235	Escherichia_coli	SC17_ST58	primary	23-Apr-16	None	Fluoroquinolone	Fluoroquinolone;Metronidazole	21-Apr-16	1
ERR7168309_Escherichia_coli-SC215_ST195	ERR7168309	PKTANAMR8762087	16PP00235	Escherichia_coli	SC215_ST195	primary	23-Apr-16	None	Fluoroquinolone	Fluoroquinolone;Metronidazole	21-Apr-16	1
ERR7168309_Escherichia_coli-SC22_ST398	ERR7168309	PKTANAMR8762087	16PP00235	Escherichia_coli	SC22_ST398	primary	23-Apr-16	None	Fluoroquinolone	Fluoroquinolone;Metronidazole	21-Apr-16	1
ERR7168309_Escherichia_coli-SC28_ST101	ERR7168309	PKTANAMR8762087	16PP00235	Escherichia_coli	SC28_ST101	primary	23-Apr-16	None	Fluoroquinolone	Fluoroquinolone;Metronidazole	21-Apr-16	1
ERR7168309_Escherichia_coli-SC43_ST206	ERR7168309	PKTANAMR8762087	16PP00235	Escherichia_coli	SC43_ST206	primary	23-Apr-16	None	Fluoroquinolone	Fluoroquinolone;Metronidazole	21-Apr-16	1
ERR7168309_Escherichia_coli-SC46_ST746	ERR7168309	PKTANAMR8762087	16PP00235	Escherichia_coli	SC46_ST746	primary	23-Apr-16	None	Fluoroquinolone	Fluoroquinolone;Metronidazole	21-Apr-16	1
ERR7168309_Escherichia_coli-SC4_ST10	ERR7168309	PKTANAMR8762087	16PP00235	Escherichia_coli	SC4_ST10	primary	23-Apr-16	None	Fluoroquinolone	Fluoroquinolone;Metronidazole	21-Apr-16	1
ERR7168309_Escherichia_coli-SC53_ST448	ERR7168309	PKTANAMR8762087	16PP00235	Escherichia_coli	SC53_ST448	primary	23-Apr-16	None	Fluoroquinolone	Fluoroquinolone;Metronidazole	21-Apr-16	1
ERR7168309_Escherichia_coli-SC74_ST540	ERR7168309	PKTANAMR8762087	16PP00235	Escherichia_coli	SC74_ST540	primary	23-Apr-16	None	Fluoroquinolone	Fluoroquinolone;Metronidazole	21-Apr-16	1
ERR7168310_Escherichia_coli-SC147_ST2178	ERR7168310	PKTANAMR8762430	16PP01101	Escherichia_coli	SC147_ST2178	primary	28-May-16	Fluoroquinolone	None	Fluoroquinolone;Metronidazole	12-Apr-16	3
ERR7168310_Escherichia_coli-SC17_ST58	ERR7168310	PKTANAMR8762430	16PP01101	Escherichia_coli	SC17_ST58	primary	28-May-16	Fluoroquinolone	None	Fluoroquinolone;Metronidazole	12-Apr-16	3
ERR7168310_Escherichia_coli-SC25_ST517	ERR7168310	PKTANAMR8762430	16PP01101	Escherichia_coli	SC25_ST517	primary	28-May-16	Fluoroquinolone	None	Fluoroquinolone;Metronidazole	12-Apr-16	3
ERR7168310_Escherichia_coli-SC4_ST10	ERR7168310	PKTANAMR8762430	16PP01101	Escherichia_coli	SC4_ST10	primary	28-May-16	Fluoroquinolone	None	Fluoroquinolone;Metronidazole	12-Apr-16	3
ERR7168310_Escherichia_coli-SC51_ST93	ERR7168310	PKTANAMR8762430	16PP01101	Escherichia_coli	SC51_ST93	primary	28-May-16	Fluoroquinolone	None	Fluoroquinolone;Metronidazole	12-Apr-16	3
ERR7168311_Escherichia_coli-SC89_ST542	ERR7168311	PKTANAMR8762090	16PP00283	Escherichia_coli	SC89_ST542	primary	23-Apr-16	None	None	Fluoroquinolone	21-Apr-16	1
ERR7168312_Escherichia_coli-SC6_ST69	ERR7168312	PKTANAMR8762439	16PP01132	Escherichia_coli	SC6_ST69	primary	31-May-16	None	None	None		0
ERR7168312_Escherichia_coli-SC7_ST21	ERR7168312	PKTANAMR8762439	16PP01132	Escherichia_coli	SC7_ST21	primary	31-May-16	None	None	None		0
ERR7168314_Escherichia_coli-SC14_ST405	ERR7168314	PKTANAMR8762449	16PP01158	Escherichia_coli	SC14_ST405	primary	02-Jun-16	None	None	None		0
ERR7168314_Escherichia_coli-SC4_ST10	ERR7168314	PKTANAMR8762449	16PP01158	Escherichia_coli	SC4_ST10	primary	02-Jun-16	None	None	None		0
ERR7168315_Escherichia_coli-SC4_ST10	ERR7168315	PKTANAMR8762101	16PP00300	Escherichia_coli	SC4_ST10	primary	23-Apr-16	None	None	Fluoroquinolone	29-Mar-16	1
ERR7168316_Escherichia_coli-SC28_ST101	ERR7168316	PKTANAMR8762453	16PP01210	Escherichia_coli	SC28_ST101	primary	06-Jun-16	None	None	Amoxicillin-clavunalate	06-Jun-16	1
ERR7168316_Escherichia_coli-SC70_ST607	ERR7168316	PKTANAMR8762453	16PP01210	Escherichia_coli	SC70_ST607	primary	06-Jun-16	None	None	Amoxicillin-clavunalate	06-Jun-16	1
ERR7168317_Escherichia_coli-SC22_ST398	ERR7168317	PKTANAMR8762102	16PP00251	Escherichia_coli	SC22_ST398	primary	25-Apr-16	None	None	Amoxicillin-clavunalate	10-Nov-15	1
ERR7168317_Escherichia_coli-SC4_ST10	ERR7168317	PKTANAMR8762102	16PP00251	Escherichia_coli	SC4_ST10	primary	25-Apr-16	None	None	Amoxicillin-clavunalate	10-Nov-15	1
ERR7168317_Escherichia_coli-SC9_ST12	ERR7168317	PKTANAMR8762102	16PP00251	Escherichia_coli	SC9_ST12	primary	25-Apr-16	None	None	Amoxicillin-clavunalate	10-Nov-15	1
ERR7168318_Escherichia_coli-SC2_ST131	ERR7168318	PKTANAMR8762454	16PP00026	Escherichia_coli	SC2_ST131	control	04-May-16	None	Cephalosporin-1gen (per oral)	Tetracyclins	20-Dec-12	0
ERR7168319_Escherichia_coli-SC169_ST361	ERR7168319	PKTANAMR8762113	16PP00274	Escherichia_coli	SC169_ST361	primary	25-Apr-16	Fluoroquinolone;Tetracyclins	None	None		0
ERR7168319_Escherichia_coli-SC17_ST58	ERR7168319	PKTANAMR8762113	16PP00274	Escherichia_coli	SC17_ST58	primary	25-Apr-16	Fluoroquinolone;Tetracyclins	None	None		0
ERR7168319_Escherichia_coli-SC22_ST398	ERR7168319	PKTANAMR8762113	16PP00274	Escherichia_coli	SC22_ST398	primary	25-Apr-16	Fluoroquinolone;Tetracyclins	None	None		0
ERR7168319_Escherichia_coli-SC243_ST3559	ERR7168319	PKTANAMR8762113	16PP00274	Escherichia_coli	SC243_ST3559	primary	25-Apr-16	Fluoroquinolone;Tetracyclins	None	None		0
ERR7168319_Escherichia_coli-SC4_ST10	ERR7168319	PKTANAMR8762113	16PP00274	Escherichia_coli	SC4_ST10	primary	25-Apr-16	Fluoroquinolone;Tetracyclins	None	None		0
ERR7168319_Escherichia_coli-SC96_ST4038	ERR7168319	PKTANAMR8762113	16PP00274	Escherichia_coli	SC96_ST4038	primary	25-Apr-16	Fluoroquinolone;Tetracyclins	None	None		0
ERR7168319_Escherichia_coli-SC99_ST1727	ERR7168319	PKTANAMR8762113	16PP00274	Escherichia_coli	SC99_ST1727	primary	25-Apr-16	Fluoroquinolone;Tetracyclins	None	None		0
ERR7168320_Escherichia_coli-SC4_ST10	ERR7168320	PKTANAMR8762469	16PP00045	Escherichia_coli	SC4_ST10	control	09-May-16	None	None	Cephalosporin-1gen (per oral)	05-Aug-15	0
ERR7168320_Escherichia_coli-SC6_ST69	ERR7168320	PKTANAMR8762469	16PP00045	Escherichia_coli	SC6_ST69	control	09-May-16	None	None	Cephalosporin-1gen (per oral)	05-Aug-15	0
ERR7168321_Escherichia_coli-SC4_ST10	ERR7168321	PKTANAMR8762115	16PP00276	Escherichia_coli	SC4_ST10	primary	25-Apr-16	Fluoroquinolone	None	Fluoroquinolone	10-Oct-15	0
ERR7168322_Escherichia_coli-SC4_ST10	ERR7168322	PKTANAMR8762471	16PP00036	Escherichia_coli	SC4_ST10	control	05-May-16	None	Cephalosporin-1gen (per oral)	Fluoroquinolone	08-Mar-16	1
ERR7168323_Escherichia_coli-SC133_ST1434	ERR7168323	PKTANAMR8762116	16PP00280	Escherichia_coli	SC133_ST1434	primary	25-Apr-16	None	None	Cephalosporin-3gen (iv/im)	20-Apr-16	15
ERR7168323_Escherichia_coli-SC22_ST398	ERR7168323	PKTANAMR8762116	16PP00280	Escherichia_coli	SC22_ST398	primary	25-Apr-16	None	None	Cephalosporin-3gen (iv/im)	20-Apr-16	15
ERR7168323_Escherichia_coli-SC4_ST10	ERR7168323	PKTANAMR8762116	16PP00280	Escherichia_coli	SC4_ST10	primary	25-Apr-16	None	None	Cephalosporin-3gen (iv/im)	20-Apr-16	15
ERR7168324_Escherichia_coli-SC4_ST10	ERR7168324	PKTANAMR8762484	16PP00050	Escherichia_coli	SC4_ST10	control	07-May-16	None	Amoxicillin or ampicillin (per oral)	Amoxicillin-clavunalate;Metronidazole	01-Nov-15	1
ERR7168324_Escherichia_coli-SC6_ST69	ERR7168324	PKTANAMR8762484	16PP00050	Escherichia_coli	SC6_ST69	control	07-May-16	None	Amoxicillin or ampicillin (per oral)	Amoxicillin-clavunalate;Metronidazole	01-Nov-15	1
ERR7168325_Escherichia_coli-SC4_ST10	ERR7168325	PKTANAMR8762118	16PP00306	Escherichia_coli	SC4_ST10	primary	26-Apr-16	Cephalosporin-1gen (per oral)	None	None		0
ERR7168326_Escherichia_coli-SC147_ST2178	ERR7168326	PKTANAMR8762486	16PP00052	Escherichia_coli	SC147_ST2178	control	14-May-16	None	None	Fluoroquinolone	02-Dec-15	1
ERR7168326_Escherichia_coli-SC17_ST58	ERR7168326	PKTANAMR8762486	16PP00052	Escherichia_coli	SC17_ST58	control	14-May-16	None	None	Fluoroquinolone	02-Dec-15	1
ERR7168326_Escherichia_coli-SC22_ST398	ERR7168326	PKTANAMR8762486	16PP00052	Escherichia_coli	SC22_ST398	control	14-May-16	None	None	Fluoroquinolone	02-Dec-15	1
ERR7168326_Escherichia_coli-SC243_ST3559	ERR7168326	PKTANAMR8762486	16PP00052	Escherichia_coli	SC243_ST3559	control	14-May-16	None	None	Fluoroquinolone	02-Dec-15	1
ERR7168326_Escherichia_coli-SC24_ST443	ERR7168326	PKTANAMR8762486	16PP00052	Escherichia_coli	SC24_ST443	control	14-May-16	None	None	Fluoroquinolone	02-Dec-15	1
ERR7168326_Escherichia_coli-SC25_ST517	ERR7168326	PKTANAMR8762486	16PP00052	Escherichia_coli	SC25_ST517	control	14-May-16	None	None	Fluoroquinolone	02-Dec-15	1
ERR7168326_Escherichia_coli-SC28_ST101	ERR7168326	PKTANAMR8762486	16PP00052	Escherichia_coli	SC28_ST101	control	14-May-16	None	None	Fluoroquinolone	02-Dec-15	1
ERR7168326_Escherichia_coli-SC34_ST641	ERR7168326	PKTANAMR8762486	16PP00052	Escherichia_coli	SC34_ST641	control	14-May-16	None	None	Fluoroquinolone	02-Dec-15	1
ERR7168326_Escherichia_coli-SC4_ST10	ERR7168326	PKTANAMR8762486	16PP00052	Escherichia_coli	SC4_ST10	control	14-May-16	None	None	Fluoroquinolone	02-Dec-15	1
ERR7168326_Escherichia_coli-SC52_ST295	ERR7168326	PKTANAMR8762486	16PP00052	Escherichia_coli	SC52_ST295	control	14-May-16	None	None	Fluoroquinolone	02-Dec-15	1
ERR7168326_Escherichia_coli-SC57_ST154	ERR7168326	PKTANAMR8762486	16PP00052	Escherichia_coli	SC57_ST154	control	14-May-16	None	None	Fluoroquinolone	02-Dec-15	1
ERR7168326_Escherichia_coli-SC65_ST399	ERR7168326	PKTANAMR8762486	16PP00052	Escherichia_coli	SC65_ST399	control	14-May-16	None	None	Fluoroquinolone	02-Dec-15	1
ERR7168326_Escherichia_coli-SC74_ST540	ERR7168326	PKTANAMR8762486	16PP00052	Escherichia_coli	SC74_ST540	control	14-May-16	None	None	Fluoroquinolone	02-Dec-15	1
ERR7168326_Escherichia_coli-SC87_ST937	ERR7168326	PKTANAMR8762486	16PP00052	Escherichia_coli	SC87_ST937	control	14-May-16	None	None	Fluoroquinolone	02-Dec-15	1
ERR7168326_Escherichia_coli-SC96_ST4038	ERR7168326	PKTANAMR8762486	16PP00052	Escherichia_coli	SC96_ST4038	control	14-May-16	None	None	Fluoroquinolone	02-Dec-15	1
ERR7168326_Escherichia_coli-SC99_ST1727	ERR7168326	PKTANAMR8762486	16PP00052	Escherichia_coli	SC99_ST1727	control	14-May-16	None	None	Fluoroquinolone	02-Dec-15	1
ERR7168327_Escherichia_coli-SC17_ST58	ERR7168327	PKTANAMR8762122	16PP00329	Escherichia_coli	SC17_ST58	primary	26-Apr-16	None	None	Fluoroquinolone	02-Sep-15	0
ERR7168327_Escherichia_coli-SC22_ST398	ERR7168327	PKTANAMR8762122	16PP00329	Escherichia_coli	SC22_ST398	primary	26-Apr-16	None	None	Fluoroquinolone	02-Sep-15	0
ERR7168327_Escherichia_coli-SC45_ST297	ERR7168327	PKTANAMR8762122	16PP00329	Escherichia_coli	SC45_ST297	primary	26-Apr-16	None	None	Fluoroquinolone	02-Sep-15	0
ERR7168327_Escherichia_coli-SC4_ST10	ERR7168327	PKTANAMR8762122	16PP00329	Escherichia_coli	SC4_ST10	primary	26-Apr-16	None	None	Fluoroquinolone	02-Sep-15	0
ERR7168328_Escherichia_coli-SC4_ST10	ERR7168328	PKTANAMR8762498	16PP00088	Escherichia_coli	SC4_ST10	control	16-May-16	Tetracyclins	Macrolide	Metronidazole	12-Apr-16	2
ERR7168328_Escherichia_coli-SC70_ST607	ERR7168328	PKTANAMR8762498	16PP00088	Escherichia_coli	SC70_ST607	control	16-May-16	Tetracyclins	Macrolide	Metronidazole	12-Apr-16	2
ERR7168329_Escherichia_coli-SC43_ST206	ERR7168329	PKTANAMR8762125	16PP00335	Escherichia_coli	SC43_ST206	primary	26-Apr-16	None	None	Metronidazole	18-Aug-10	0
ERR7168329_Escherichia_coli-SC4_ST10	ERR7168329	PKTANAMR8762125	16PP00335	Escherichia_coli	SC4_ST10	primary	26-Apr-16	None	None	Metronidazole	18-Aug-10	0
ERR7168330_Escherichia_coli-SC4_ST10	ERR7168330	PKTANAMR8762501	16PP00104	Escherichia_coli	SC4_ST10	control	11-May-16	None	None	Cephalosporin-1gen (per oral)	10-Nov-14	0
ERR7168331_Escherichia_coli-SC4_ST10	ERR7168331	PKTANAMR8762128	16PP00313	Escherichia_coli	SC4_ST10	primary	27-Apr-16	None	None	Fluoroquinolone	27-Feb-15	0
ERR7168332_Escherichia_coli-SC121_ST452	ERR7168332	PKTANAMR8762510	16PP00116	Escherichia_coli	SC121_ST452	control	16-May-16	Fluoroquinolone	None	Fluoroquinolone;Metronidazole	09-Apr-16	2
ERR7168332_Escherichia_coli-SC22_ST398	ERR7168332	PKTANAMR8762510	16PP00116	Escherichia_coli	SC22_ST398	control	16-May-16	Fluoroquinolone	None	Fluoroquinolone;Metronidazole	09-Apr-16	2
ERR7168332_Escherichia_coli-SC43_ST206	ERR7168332	PKTANAMR8762510	16PP00116	Escherichia_coli	SC43_ST206	control	16-May-16	Fluoroquinolone	None	Fluoroquinolone;Metronidazole	09-Apr-16	2
ERR7168332_Escherichia_coli-SC4_ST10	ERR7168332	PKTANAMR8762510	16PP00116	Escherichia_coli	SC4_ST10	control	16-May-16	Fluoroquinolone	None	Fluoroquinolone;Metronidazole	09-Apr-16	2
ERR7168333_Escherichia_coli-SC117_ST226	ERR7168333	PKTANAMR8762129	16PP00317	Escherichia_coli	SC117_ST226	primary	27-Apr-16	None	None	Fluoroquinolone	06-Apr-15	0
ERR7168333_Escherichia_coli-SC22_ST398	ERR7168333	PKTANAMR8762129	16PP00317	Escherichia_coli	SC22_ST398	primary	27-Apr-16	None	None	Fluoroquinolone	06-Apr-15	0
ERR7168333_Escherichia_coli-SC46_ST746	ERR7168333	PKTANAMR8762129	16PP00317	Escherichia_coli	SC46_ST746	primary	27-Apr-16	None	None	Fluoroquinolone	06-Apr-15	0
ERR7168334_Escherichia_coli-SC117_ST226	ERR7168334	PKTANAMR8762519	16PP00127	Escherichia_coli	SC117_ST226	control	14-May-16	None	None	None		0
ERR7168334_Escherichia_coli-SC121_ST452	ERR7168334	PKTANAMR8762519	16PP00127	Escherichia_coli	SC121_ST452	control	14-May-16	None	None	None		0
ERR7168334_Escherichia_coli-SC17_ST58	ERR7168334	PKTANAMR8762519	16PP00127	Escherichia_coli	SC17_ST58	control	14-May-16	None	None	None		0
ERR7168334_Escherichia_coli-SC215_ST195	ERR7168334	PKTANAMR8762519	16PP00127	Escherichia_coli	SC215_ST195	control	14-May-16	None	None	None		0
ERR7168334_Escherichia_coli-SC22_ST398	ERR7168334	PKTANAMR8762519	16PP00127	Escherichia_coli	SC22_ST398	control	14-May-16	None	None	None		0
ERR7168334_Escherichia_coli-SC232_ST181	ERR7168334	PKTANAMR8762519	16PP00127	Escherichia_coli	SC232_ST181	control	14-May-16	None	None	None		0
ERR7168334_Escherichia_coli-SC25_ST517	ERR7168334	PKTANAMR8762519	16PP00127	Escherichia_coli	SC25_ST517	control	14-May-16	None	None	None		0
ERR7168334_Escherichia_coli-SC43_ST206	ERR7168334	PKTANAMR8762519	16PP00127	Escherichia_coli	SC43_ST206	control	14-May-16	None	None	None		0
ERR7168334_Escherichia_coli-SC46_ST746	ERR7168334	PKTANAMR8762519	16PP00127	Escherichia_coli	SC46_ST746	control	14-May-16	None	None	None		0
ERR7168334_Escherichia_coli-SC4_ST10	ERR7168334	PKTANAMR8762519	16PP00127	Escherichia_coli	SC4_ST10	control	14-May-16	None	None	None		0
ERR7168334_Escherichia_coli-SC74_ST540	ERR7168334	PKTANAMR8762519	16PP00127	Escherichia_coli	SC74_ST540	control	14-May-16	None	None	None		0
ERR7168334_Escherichia_coli-SC75_ST940	ERR7168334	PKTANAMR8762519	16PP00127	Escherichia_coli	SC75_ST940	control	14-May-16	None	None	None		0
ERR7168334_Escherichia_coli-SC89_ST542	ERR7168334	PKTANAMR8762519	16PP00127	Escherichia_coli	SC89_ST542	control	14-May-16	None	None	None		0
ERR7168335_Escherichia_coli-SC25_ST517	ERR7168335	PKTANAMR8762133	16PP00323	Escherichia_coli	SC25_ST517	primary	27-Apr-16	None	None	Cephalosporin-3gen (iv/im)	07-Jun-14	0
ERR7168335_Escherichia_coli-SC43_ST206	ERR7168335	PKTANAMR8762133	16PP00323	Escherichia_coli	SC43_ST206	primary	27-Apr-16	None	None	Cephalosporin-3gen (iv/im)	07-Jun-14	0
ERR7168335_Escherichia_coli-SC46_ST746	ERR7168335	PKTANAMR8762133	16PP00323	Escherichia_coli	SC46_ST746	primary	27-Apr-16	None	None	Cephalosporin-3gen (iv/im)	07-Jun-14	0
ERR7168335_Escherichia_coli-SC4_ST10	ERR7168335	PKTANAMR8762133	16PP00323	Escherichia_coli	SC4_ST10	primary	27-Apr-16	None	None	Cephalosporin-3gen (iv/im)	07-Jun-14	0
ERR7168335_Escherichia_coli-SC94_ST757	ERR7168335	PKTANAMR8762133	16PP00323	Escherichia_coli	SC94_ST757	primary	27-Apr-16	None	None	Cephalosporin-3gen (iv/im)	07-Jun-14	0
ERR7168336_Escherichia_coli-SC4_ST10	ERR7168336	PKTANAMR8762522	16PP00132	Escherichia_coli	SC4_ST10	control	17-May-16	None	None	Metronidazole	27-Mar-16	4
ERR7168337_Escherichia_coli-SC4_ST10	ERR7168337	PKTANAMR8762135	16PP00327	Escherichia_coli	SC4_ST10	primary	27-Apr-16	None	Amoxicillin-clavunalate	None		0
ERR7168337_Escherichia_coli-SC6_ST69	ERR7168337	PKTANAMR8762135	16PP00327	Escherichia_coli	SC6_ST69	primary	27-Apr-16	None	Amoxicillin-clavunalate	None		0
ERR7168338_Escherichia_coli-SC22_ST398	ERR7168338	PKTANAMR8762533	16PP00152	Escherichia_coli	SC22_ST398	control	18-May-16	Macrolide	None	Macrolide	12-Apr-16	2
ERR7168338_Escherichia_coli-SC74_ST540	ERR7168338	PKTANAMR8762533	16PP00152	Escherichia_coli	SC74_ST540	control	18-May-16	Macrolide	None	Macrolide	12-Apr-16	2
ERR7168339_Escherichia_coli-SC53_ST448	ERR7168339	PKTANAMR8762138	16PP00344	Escherichia_coli	SC53_ST448	primary	27-Apr-16	Amoxicillin-clavunalate;Metronidazole	None	Amoxicillin-clavunalate;Metronidazole	23-Mar-13	2
ERR7168340_Escherichia_coli-SC117_ST226	ERR7168340	PKTANAMR8762535	16PP00165	Escherichia_coli	SC117_ST226	control	19-May-16	Fluoroquinolone	None	Fluoroquinolone;Metronidazole	18-Apr-16	5
ERR7168340_Escherichia_coli-SC12_ST410	ERR7168340	PKTANAMR8762535	16PP00165	Escherichia_coli	SC12_ST410	control	19-May-16	Fluoroquinolone	None	Fluoroquinolone;Metronidazole	18-Apr-16	5
ERR7168340_Escherichia_coli-SC169_ST361	ERR7168340	PKTANAMR8762535	16PP00165	Escherichia_coli	SC169_ST361	control	19-May-16	Fluoroquinolone	None	Fluoroquinolone;Metronidazole	18-Apr-16	5
ERR7168340_Escherichia_coli-SC17_ST58	ERR7168340	PKTANAMR8762535	16PP00165	Escherichia_coli	SC17_ST58	control	19-May-16	Fluoroquinolone	None	Fluoroquinolone;Metronidazole	18-Apr-16	5
ERR7168340_Escherichia_coli-SC22_ST398	ERR7168340	PKTANAMR8762535	16PP00165	Escherichia_coli	SC22_ST398	control	19-May-16	Fluoroquinolone	None	Fluoroquinolone;Metronidazole	18-Apr-16	5
ERR7168340_Escherichia_coli-SC46_ST746	ERR7168340	PKTANAMR8762535	16PP00165	Escherichia_coli	SC46_ST746	control	19-May-16	Fluoroquinolone	None	Fluoroquinolone;Metronidazole	18-Apr-16	5
ERR7168340_Escherichia_coli-SC4_ST10	ERR7168340	PKTANAMR8762535	16PP00165	Escherichia_coli	SC4_ST10	control	19-May-16	Fluoroquinolone	None	Fluoroquinolone;Metronidazole	18-Apr-16	5
ERR7168340_Escherichia_coli-SC74_ST540	ERR7168340	PKTANAMR8762535	16PP00165	Escherichia_coli	SC74_ST540	control	19-May-16	Fluoroquinolone	None	Fluoroquinolone;Metronidazole	18-Apr-16	5
ERR7168340_Escherichia_coli-SC75_ST940	ERR7168340	PKTANAMR8762535	16PP00165	Escherichia_coli	SC75_ST940	control	19-May-16	Fluoroquinolone	None	Fluoroquinolone;Metronidazole	18-Apr-16	5
ERR7168340_Escherichia_coli-SC89_ST542	ERR7168340	PKTANAMR8762535	16PP00165	Escherichia_coli	SC89_ST542	control	19-May-16	Fluoroquinolone	None	Fluoroquinolone;Metronidazole	18-Apr-16	5
ERR7168341_Escherichia_coli-SC17_ST58	ERR7168341	PKTANAMR8762142	16PP00356	Escherichia_coli	SC17_ST58	primary	27-Apr-16	Macrolide	None	Fluoroquinolone	04-Nov-15	2
ERR7168341_Escherichia_coli-SC25_ST517	ERR7168341	PKTANAMR8762142	16PP00356	Escherichia_coli	SC25_ST517	primary	27-Apr-16	Macrolide	None	Fluoroquinolone	04-Nov-15	2
ERR7168341_Escherichia_coli-SC46_ST746	ERR7168341	PKTANAMR8762142	16PP00356	Escherichia_coli	SC46_ST746	primary	27-Apr-16	Macrolide	None	Fluoroquinolone	04-Nov-15	2
ERR7168341_Escherichia_coli-SC4_ST10	ERR7168341	PKTANAMR8762142	16PP00356	Escherichia_coli	SC4_ST10	primary	27-Apr-16	Macrolide	None	Fluoroquinolone	04-Nov-15	2
ERR7168341_Escherichia_coli-SC75_ST940	ERR7168341	PKTANAMR8762142	16PP00356	Escherichia_coli	SC75_ST940	primary	27-Apr-16	Macrolide	None	Fluoroquinolone	04-Nov-15	2
ERR7168342_Escherichia_coli-SC133_ST1434	ERR7168342	PKTANAMR8762144	16PP00362	Escherichia_coli	SC133_ST1434	primary	28-Apr-16	None	None	None		0
ERR7168342_Escherichia_coli-SC22_ST398	ERR7168342	PKTANAMR8762144	16PP00362	Escherichia_coli	SC22_ST398	primary	28-Apr-16	None	None	None		0
ERR7168342_Escherichia_coli-SC46_ST746	ERR7168342	PKTANAMR8762144	16PP00362	Escherichia_coli	SC46_ST746	primary	28-Apr-16	None	None	None		0
ERR7168342_Escherichia_coli-SC4_ST10	ERR7168342	PKTANAMR8762144	16PP00362	Escherichia_coli	SC4_ST10	primary	28-Apr-16	None	None	None		0
ERR7168342_Escherichia_coli-SC74_ST540	ERR7168342	PKTANAMR8762144	16PP00362	Escherichia_coli	SC74_ST540	primary	28-Apr-16	None	None	None		0
ERR7168343_Escherichia_coli-SC4_ST10	ERR7168343	PKTANAMR8762549	16PP00188	Escherichia_coli	SC4_ST10	control	19-May-16	None	None	Metronidazole	18-Apr-16	4
ERR7168344_Escherichia_coli-SC25_ST517	ERR7168344	PKTANAMR8762150	16PP00373	Escherichia_coli	SC25_ST517	primary	28-Apr-16	Cephalosporin-1gen (per oral)	None	Macrolide	10-Jan-16	2
ERR7168345_Escherichia_coli-SC78_ST224	ERR7168345	PKTANAMR8762551	16PP00156	Escherichia_coli	SC78_ST224	control	20-May-16	None	None	None		0
ERR7168346_Escherichia_coli-SC128_ST1324	ERR7168346	PKTANAMR8762151	16PP00374	Escherichia_coli	SC128_ST1324	primary	28-Apr-16	Amoxicillin-clavunalate	None	None		0
ERR7168346_Escherichia_coli-SC17_ST58	ERR7168346	PKTANAMR8762151	16PP00374	Escherichia_coli	SC17_ST58	primary	28-Apr-16	Amoxicillin-clavunalate	None	None		0
ERR7168346_Escherichia_coli-SC22_ST398	ERR7168346	PKTANAMR8762151	16PP00374	Escherichia_coli	SC22_ST398	primary	28-Apr-16	Amoxicillin-clavunalate	None	None		0
ERR7168346_Escherichia_coli-SC232_ST181	ERR7168346	PKTANAMR8762151	16PP00374	Escherichia_coli	SC232_ST181	primary	28-Apr-16	Amoxicillin-clavunalate	None	None		0
ERR7168346_Escherichia_coli-SC28_ST101	ERR7168346	PKTANAMR8762151	16PP00374	Escherichia_coli	SC28_ST101	primary	28-Apr-16	Amoxicillin-clavunalate	None	None		0
ERR7168346_Escherichia_coli-SC46_ST746	ERR7168346	PKTANAMR8762151	16PP00374	Escherichia_coli	SC46_ST746	primary	28-Apr-16	Amoxicillin-clavunalate	None	None		0
ERR7168346_Escherichia_coli-SC4_ST10	ERR7168346	PKTANAMR8762151	16PP00374	Escherichia_coli	SC4_ST10	primary	28-Apr-16	Amoxicillin-clavunalate	None	None		0
ERR7168346_Escherichia_coli-SC74_ST540	ERR7168346	PKTANAMR8762151	16PP00374	Escherichia_coli	SC74_ST540	primary	28-Apr-16	Amoxicillin-clavunalate	None	None		0
ERR7168346_Escherichia_coli-SC75_ST940	ERR7168346	PKTANAMR8762151	16PP00374	Escherichia_coli	SC75_ST940	primary	28-Apr-16	Amoxicillin-clavunalate	None	None		0
ERR7168346_Escherichia_coli-SC96_ST4038	ERR7168346	PKTANAMR8762151	16PP00374	Escherichia_coli	SC96_ST4038	primary	28-Apr-16	Amoxicillin-clavunalate	None	None		0
ERR7168346_Escherichia_coli-SC99_ST1727	ERR7168346	PKTANAMR8762151	16PP00374	Escherichia_coli	SC99_ST1727	primary	28-Apr-16	Amoxicillin-clavunalate	None	None		0
ERR7168348_Escherichia_coli-SC22_ST398	ERR7168348	PKTANAMR8762161	16PP00397	Escherichia_coli	SC22_ST398	primary	28-Apr-16	None	None	None		0
ERR7168348_Escherichia_coli-SC90_ST685	ERR7168348	PKTANAMR8762161	16PP00397	Escherichia_coli	SC90_ST685	primary	28-Apr-16	None	None	None		0
ERR7168349_Escherichia_coli-SC4_ST10	ERR7168349	PKTANAMR8762565	16PP00199	Escherichia_coli	SC4_ST10	control	24-May-16	None	None	Amoxicillin-clavunalate	02-May-14	0
ERR7168350_Escherichia_coli-SC17_ST58	ERR7168350	PKTANAMR8762163	16PP00399	Escherichia_coli	SC17_ST58	primary	28-Apr-16	None	None	None		0
ERR7168350_Escherichia_coli-SC22_ST398	ERR7168350	PKTANAMR8762163	16PP00399	Escherichia_coli	SC22_ST398	primary	28-Apr-16	None	None	None		0
ERR7168351_Escherichia_coli-SC4_ST10	ERR7168351	PKTANAMR8762567	16PP00203	Escherichia_coli	SC4_ST10	control	21-May-16	Amoxicillin-clavunalate	None	Amoxicillin-clavunalate	12-Oct-15	0
ERR7168352_Escherichia_coli-SC133_ST1434	ERR7168352	PKTANAMR8762164	16PP00401	Escherichia_coli	SC133_ST1434	primary	28-Apr-16	None	Macrolide	Fluoroquinolone;Metronidazole	23-Apr-16	1
ERR7168352_Escherichia_coli-SC17_ST58	ERR7168352	PKTANAMR8762164	16PP00401	Escherichia_coli	SC17_ST58	primary	28-Apr-16	None	Macrolide	Fluoroquinolone;Metronidazole	23-Apr-16	1
ERR7168352_Escherichia_coli-SC22_ST398	ERR7168352	PKTANAMR8762164	16PP00401	Escherichia_coli	SC22_ST398	primary	28-Apr-16	None	Macrolide	Fluoroquinolone;Metronidazole	23-Apr-16	1
ERR7168352_Escherichia_coli-SC24_ST443	ERR7168352	PKTANAMR8762164	16PP00401	Escherichia_coli	SC24_ST443	primary	28-Apr-16	None	Macrolide	Fluoroquinolone;Metronidazole	23-Apr-16	1
ERR7168352_Escherichia_coli-SC25_ST517	ERR7168352	PKTANAMR8762164	16PP00401	Escherichia_coli	SC25_ST517	primary	28-Apr-16	None	Macrolide	Fluoroquinolone;Metronidazole	23-Apr-16	1
ERR7168352_Escherichia_coli-SC28_ST101	ERR7168352	PKTANAMR8762164	16PP00401	Escherichia_coli	SC28_ST101	primary	28-Apr-16	None	Macrolide	Fluoroquinolone;Metronidazole	23-Apr-16	1
ERR7168352_Escherichia_coli-SC4_ST10	ERR7168352	PKTANAMR8762164	16PP00401	Escherichia_coli	SC4_ST10	primary	28-Apr-16	None	Macrolide	Fluoroquinolone;Metronidazole	23-Apr-16	1
ERR7168352_Escherichia_coli-SC6_ST69	ERR7168352	PKTANAMR8762164	16PP00401	Escherichia_coli	SC6_ST69	primary	28-Apr-16	None	Macrolide	Fluoroquinolone;Metronidazole	23-Apr-16	1
ERR7168352_Escherichia_coli-SC75_ST940	ERR7168352	PKTANAMR8762164	16PP00401	Escherichia_coli	SC75_ST940	primary	28-Apr-16	None	Macrolide	Fluoroquinolone;Metronidazole	23-Apr-16	1
ERR7168352_Escherichia_coli-SC96_ST4038	ERR7168352	PKTANAMR8762164	16PP00401	Escherichia_coli	SC96_ST4038	primary	28-Apr-16	None	Macrolide	Fluoroquinolone;Metronidazole	23-Apr-16	1
ERR7168353_Escherichia_coli-SC22_ST398	ERR7168353	PKTANAMR8762588	16PP00287	Escherichia_coli	SC22_ST398	control	14-May-16	None	Amoxicillin-clavunalate	Amoxicillin-clavunalate	20-Nov-15	3
ERR7168353_Escherichia_coli-SC25_ST517	ERR7168353	PKTANAMR8762588	16PP00287	Escherichia_coli	SC25_ST517	control	14-May-16	None	Amoxicillin-clavunalate	Amoxicillin-clavunalate	20-Nov-15	3
ERR7168353_Escherichia_coli-SC37_ST504	ERR7168353	PKTANAMR8762588	16PP00287	Escherichia_coli	SC37_ST504	control	14-May-16	None	Amoxicillin-clavunalate	Amoxicillin-clavunalate	20-Nov-15	3
ERR7168353_Escherichia_coli-SC4_ST10	ERR7168353	PKTANAMR8762588	16PP00287	Escherichia_coli	SC4_ST10	control	14-May-16	None	Amoxicillin-clavunalate	Amoxicillin-clavunalate	20-Nov-15	3
ERR7168353_Escherichia_coli-SC69_ST349	ERR7168353	PKTANAMR8762588	16PP00287	Escherichia_coli	SC69_ST349	control	14-May-16	None	Amoxicillin-clavunalate	Amoxicillin-clavunalate	20-Nov-15	3
ERR7168354_Escherichia_coli-SC22_ST398	ERR7168354	PKTANAMR8762165	16PP00387	Escherichia_coli	SC22_ST398	primary	29-Apr-16	None	None	Amoxicillin-clavunalate	10-Feb-16	1
ERR7168354_Escherichia_coli-SC232_ST181	ERR7168354	PKTANAMR8762165	16PP00387	Escherichia_coli	SC232_ST181	primary	29-Apr-16	None	None	Amoxicillin-clavunalate	10-Feb-16	1
ERR7168354_Escherichia_coli-SC46_ST746	ERR7168354	PKTANAMR8762165	16PP00387	Escherichia_coli	SC46_ST746	primary	29-Apr-16	None	None	Amoxicillin-clavunalate	10-Feb-16	1
ERR7168354_Escherichia_coli-SC4_ST10	ERR7168354	PKTANAMR8762165	16PP00387	Escherichia_coli	SC4_ST10	primary	29-Apr-16	None	None	Amoxicillin-clavunalate	10-Feb-16	1
ERR7168354_Escherichia_coli-SC74_ST540	ERR7168354	PKTANAMR8762165	16PP00387	Escherichia_coli	SC74_ST540	primary	29-Apr-16	None	None	Amoxicillin-clavunalate	10-Feb-16	1
ERR7168354_Escherichia_coli-SC77_ST409	ERR7168354	PKTANAMR8762165	16PP00387	Escherichia_coli	SC77_ST409	primary	29-Apr-16	None	None	Amoxicillin-clavunalate	10-Feb-16	1
ERR7168354_Escherichia_coli-SC90_ST685	ERR7168354	PKTANAMR8762165	16PP00387	Escherichia_coli	SC90_ST685	primary	29-Apr-16	None	None	Amoxicillin-clavunalate	10-Feb-16	1
ERR7168355_Escherichia_coli-SC121_ST452	ERR7168355	PKTANAMR8762597	16PP00252	Escherichia_coli	SC121_ST452	control	24-May-16	None	None	None		0
ERR7168355_Escherichia_coli-SC22_ST398	ERR7168355	PKTANAMR8762597	16PP00252	Escherichia_coli	SC22_ST398	control	24-May-16	None	None	None		0
ERR7168355_Escherichia_coli-SC90_ST685	ERR7168355	PKTANAMR8762597	16PP00252	Escherichia_coli	SC90_ST685	control	24-May-16	None	None	None		0
ERR7168357_Escherichia_coli-SC24_ST443	ERR7168357	PKTANAMR8762599	16PP00254	Escherichia_coli	SC24_ST443	control	25-May-16	None	None	Amoxicillin or ampicillin (per oral)	19-Apr-16	3
ERR7168358_Escherichia_coli-SC22_ST398	ERR7168358	PKTANAMR8762167	16PP00389	Escherichia_coli	SC22_ST398	primary	29-Apr-16	None	Amoxicillin-clavunalate	Tetracyclins	30-Mar-16	2
ERR7168358_Escherichia_coli-SC232_ST181	ERR7168358	PKTANAMR8762167	16PP00389	Escherichia_coli	SC232_ST181	primary	29-Apr-16	None	Amoxicillin-clavunalate	Tetracyclins	30-Mar-16	2
ERR7168358_Escherichia_coli-SC25_ST517	ERR7168358	PKTANAMR8762167	16PP00389	Escherichia_coli	SC25_ST517	primary	29-Apr-16	None	Amoxicillin-clavunalate	Tetracyclins	30-Mar-16	2
ERR7168358_Escherichia_coli-SC46_ST746	ERR7168358	PKTANAMR8762167	16PP00389	Escherichia_coli	SC46_ST746	primary	29-Apr-16	None	Amoxicillin-clavunalate	Tetracyclins	30-Mar-16	2
ERR7168358_Escherichia_coli-SC4_ST10	ERR7168358	PKTANAMR8762167	16PP00389	Escherichia_coli	SC4_ST10	primary	29-Apr-16	None	Amoxicillin-clavunalate	Tetracyclins	30-Mar-16	2
ERR7168358_Escherichia_coli-SC74_ST540	ERR7168358	PKTANAMR8762167	16PP00389	Escherichia_coli	SC74_ST540	primary	29-Apr-16	None	Amoxicillin-clavunalate	Tetracyclins	30-Mar-16	2
ERR7168358_Escherichia_coli-SC75_ST940	ERR7168358	PKTANAMR8762167	16PP00389	Escherichia_coli	SC75_ST940	primary	29-Apr-16	None	Amoxicillin-clavunalate	Tetracyclins	30-Mar-16	2
ERR7168358_Escherichia_coli-SC89_ST542	ERR7168358	PKTANAMR8762167	16PP00389	Escherichia_coli	SC89_ST542	primary	29-Apr-16	None	Amoxicillin-clavunalate	Tetracyclins	30-Mar-16	2
ERR7168358_Escherichia_coli-SC90_ST685	ERR7168358	PKTANAMR8762167	16PP00389	Escherichia_coli	SC90_ST685	primary	29-Apr-16	None	Amoxicillin-clavunalate	Tetracyclins	30-Mar-16	2
ERR7168359_Escherichia_coli-SC246_ST1163	ERR7168359	PKTANAMR8762611	16PP00281	Escherichia_coli	SC246_ST1163	control	25-May-16	None	None	None		0
ERR7168359_Escherichia_coli-SC4_ST10	ERR7168359	PKTANAMR8762611	16PP00281	Escherichia_coli	SC4_ST10	control	25-May-16	None	None	None		0
ERR7168360_Escherichia_coli-SC117_ST226	ERR7168360	PKTANAMR8762168	16PP00390	Escherichia_coli	SC117_ST226	primary	29-Apr-16	Tetracyclins	Amoxicillin-clavunalate	Macrolide	30-Jan-16	4
ERR7168360_Escherichia_coli-SC19_ST33	ERR7168360	PKTANAMR8762168	16PP00390	Escherichia_coli	SC19_ST33	primary	29-Apr-16	Tetracyclins	Amoxicillin-clavunalate	Macrolide	30-Jan-16	4
ERR7168360_Escherichia_coli-SC22_ST398	ERR7168360	PKTANAMR8762168	16PP00390	Escherichia_coli	SC22_ST398	primary	29-Apr-16	Tetracyclins	Amoxicillin-clavunalate	Macrolide	30-Jan-16	4
ERR7168360_Escherichia_coli-SC232_ST181	ERR7168360	PKTANAMR8762168	16PP00390	Escherichia_coli	SC232_ST181	primary	29-Apr-16	Tetracyclins	Amoxicillin-clavunalate	Macrolide	30-Jan-16	4
ERR7168360_Escherichia_coli-SC25_ST517	ERR7168360	PKTANAMR8762168	16PP00390	Escherichia_coli	SC25_ST517	primary	29-Apr-16	Tetracyclins	Amoxicillin-clavunalate	Macrolide	30-Jan-16	4
ERR7168360_Escherichia_coli-SC34_ST641	ERR7168360	PKTANAMR8762168	16PP00390	Escherichia_coli	SC34_ST641	primary	29-Apr-16	Tetracyclins	Amoxicillin-clavunalate	Macrolide	30-Jan-16	4
ERR7168360_Escherichia_coli-SC4_ST10	ERR7168360	PKTANAMR8762168	16PP00390	Escherichia_coli	SC4_ST10	primary	29-Apr-16	Tetracyclins	Amoxicillin-clavunalate	Macrolide	30-Jan-16	4
ERR7168360_Escherichia_coli-SC74_ST540	ERR7168360	PKTANAMR8762168	16PP00390	Escherichia_coli	SC74_ST540	primary	29-Apr-16	Tetracyclins	Amoxicillin-clavunalate	Macrolide	30-Jan-16	4
ERR7168360_Escherichia_coli-SC90_ST685	ERR7168360	PKTANAMR8762168	16PP00390	Escherichia_coli	SC90_ST685	primary	29-Apr-16	Tetracyclins	Amoxicillin-clavunalate	Macrolide	30-Jan-16	4
ERR7168361_Escherichia_coli-SC121_ST452	ERR7168361	PKTANAMR8762612	16PP00306	Escherichia_coli	SC121_ST452	control	26-May-16	Cephalosporin-1gen (per oral)	None	None		0
ERR7168361_Escherichia_coli-SC17_ST58	ERR7168361	PKTANAMR8762612	16PP00306	Escherichia_coli	SC17_ST58	control	26-May-16	Cephalosporin-1gen (per oral)	None	None		0
ERR7168361_Escherichia_coli-SC28_ST101	ERR7168361	PKTANAMR8762612	16PP00306	Escherichia_coli	SC28_ST101	control	26-May-16	Cephalosporin-1gen (per oral)	None	None		0
ERR7168361_Escherichia_coli-SC46_ST746	ERR7168361	PKTANAMR8762612	16PP00306	Escherichia_coli	SC46_ST746	control	26-May-16	Cephalosporin-1gen (per oral)	None	None		0
ERR7168361_Escherichia_coli-SC4_ST10	ERR7168361	PKTANAMR8762612	16PP00306	Escherichia_coli	SC4_ST10	control	26-May-16	Cephalosporin-1gen (per oral)	None	None		0
ERR7168361_Escherichia_coli-SC75_ST940	ERR7168361	PKTANAMR8762612	16PP00306	Escherichia_coli	SC75_ST940	control	26-May-16	Cephalosporin-1gen (per oral)	None	None		0
ERR7168362_Escherichia_coli-SC22_ST398	ERR7168362	PKTANAMR8762169	16PP00391	Escherichia_coli	SC22_ST398	primary	29-Apr-16	None	Fluoroquinolone	Tetracyclins	11-Feb-16	1
ERR7168362_Escherichia_coli-SC37_ST504	ERR7168362	PKTANAMR8762169	16PP00391	Escherichia_coli	SC37_ST504	primary	29-Apr-16	None	Fluoroquinolone	Tetracyclins	11-Feb-16	1
ERR7168362_Escherichia_coli-SC46_ST746	ERR7168362	PKTANAMR8762169	16PP00391	Escherichia_coli	SC46_ST746	primary	29-Apr-16	None	Fluoroquinolone	Tetracyclins	11-Feb-16	1
ERR7168362_Escherichia_coli-SC4_ST10	ERR7168362	PKTANAMR8762169	16PP00391	Escherichia_coli	SC4_ST10	primary	29-Apr-16	None	Fluoroquinolone	Tetracyclins	11-Feb-16	1
ERR7168363_Escherichia_coli-SC4_ST10	ERR7168363	PKTANAMR8762613	16PP00307	Escherichia_coli	SC4_ST10	control	25-May-16	Fluoroquinolone	None	Fluoroquinolone	24-Mar-16	1
ERR7168364_Escherichia_coli-SC121_ST452	ERR7168364	PKTANAMR8762170	16PP00392	Escherichia_coli	SC121_ST452	primary	29-Apr-16	Cephalosporin-1gen (per oral);Metronidazole	None	Cephalosporin-1gen (per oral);Metronidazole	13-Apr-16	2
ERR7168364_Escherichia_coli-SC4_ST10	ERR7168364	PKTANAMR8762170	16PP00392	Escherichia_coli	SC4_ST10	primary	29-Apr-16	Cephalosporin-1gen (per oral);Metronidazole	None	Cephalosporin-1gen (per oral);Metronidazole	13-Apr-16	2
ERR7168365_Escherichia_coli-SC16_ST38	ERR7168365	PKTANAMR8762627	16PP00323	Escherichia_coli	SC16_ST38	control	27-May-16	None	None	Cephalosporin-3gen (iv/im)	07-Jun-14	0
ERR7168365_Escherichia_coli-SC17_ST58	ERR7168365	PKTANAMR8762627	16PP00323	Escherichia_coli	SC17_ST58	control	27-May-16	None	None	Cephalosporin-3gen (iv/im)	07-Jun-14	0
ERR7168365_Escherichia_coli-SC22_ST398	ERR7168365	PKTANAMR8762627	16PP00323	Escherichia_coli	SC22_ST398	control	27-May-16	None	None	Cephalosporin-3gen (iv/im)	07-Jun-14	0
ERR7168365_Escherichia_coli-SC28_ST101	ERR7168365	PKTANAMR8762627	16PP00323	Escherichia_coli	SC28_ST101	control	27-May-16	None	None	Cephalosporin-3gen (iv/im)	07-Jun-14	0
ERR7168365_Escherichia_coli-SC2_ST131	ERR7168365	PKTANAMR8762627	16PP00323	Escherichia_coli	SC2_ST131	control	27-May-16	None	None	Cephalosporin-3gen (iv/im)	07-Jun-14	0
ERR7168365_Escherichia_coli-SC4_ST10	ERR7168365	PKTANAMR8762627	16PP00323	Escherichia_coli	SC4_ST10	control	27-May-16	None	None	Cephalosporin-3gen (iv/im)	07-Jun-14	0
ERR7168366_Escherichia_coli-SC4_ST10	ERR7168366	PKTANAMR8762172	16PP00402	Escherichia_coli	SC4_ST10	primary	29-Apr-16	None	None	Macrolide	18-Oct-15	0
ERR7168366_Escherichia_coli-SC77_ST409	ERR7168366	PKTANAMR8762172	16PP00402	Escherichia_coli	SC77_ST409	primary	29-Apr-16	None	None	Macrolide	18-Oct-15	0
ERR7168367_Escherichia_coli-SC147_ST2178	ERR7168367	PKTANAMR8762631	16PP00342	Escherichia_coli	SC147_ST2178	control	04-Jun-16	None	None	Amoxicillin-clavunalate;Metronidazole	12-Mar-16	3
ERR7168367_Escherichia_coli-SC17_ST58	ERR7168367	PKTANAMR8762631	16PP00342	Escherichia_coli	SC17_ST58	control	04-Jun-16	None	None	Amoxicillin-clavunalate;Metronidazole	12-Mar-16	3
ERR7168367_Escherichia_coli-SC22_ST398	ERR7168367	PKTANAMR8762631	16PP00342	Escherichia_coli	SC22_ST398	control	04-Jun-16	None	None	Amoxicillin-clavunalate;Metronidazole	12-Mar-16	3
ERR7168367_Escherichia_coli-SC25_ST517	ERR7168367	PKTANAMR8762631	16PP00342	Escherichia_coli	SC25_ST517	control	04-Jun-16	None	None	Amoxicillin-clavunalate;Metronidazole	12-Mar-16	3
ERR7168367_Escherichia_coli-SC28_ST101	ERR7168367	PKTANAMR8762631	16PP00342	Escherichia_coli	SC28_ST101	control	04-Jun-16	None	None	Amoxicillin-clavunalate;Metronidazole	12-Mar-16	3
ERR7168367_Escherichia_coli-SC99_ST1727	ERR7168367	PKTANAMR8762631	16PP00342	Escherichia_coli	SC99_ST1727	control	04-Jun-16	None	None	Amoxicillin-clavunalate;Metronidazole	12-Mar-16	3
ERR7168368_Escherichia_coli-SC121_ST452	ERR7168368	PKTANAMR8762645	16PP00374	Escherichia_coli	SC121_ST452	control	28-May-16	Amoxicillin-clavunalate	None	None		0
ERR7168368_Escherichia_coli-SC17_ST58	ERR7168368	PKTANAMR8762645	16PP00374	Escherichia_coli	SC17_ST58	control	28-May-16	Amoxicillin-clavunalate	None	None		0
ERR7168369_Escherichia_coli-SC4_ST10	ERR7168369	PKTANAMR8762174	16PP00405	Escherichia_coli	SC4_ST10	primary	29-Apr-16	Macrolide	Amoxicillin-clavunalate	Amoxicillin-clavunalate;Macrolide	20-Apr-16	3
ERR7168369_Escherichia_coli-SC51_ST93	ERR7168369	PKTANAMR8762174	16PP00405	Escherichia_coli	SC51_ST93	primary	29-Apr-16	Macrolide	Amoxicillin-clavunalate	Amoxicillin-clavunalate;Macrolide	20-Apr-16	3
ERR7168370_Escherichia_coli-SC201_ST543	ERR7168370	PKTANAMR8762647	16PP00376	Escherichia_coli	SC201_ST543	control	01-Jun-16	None	None	Amoxicillin-clavunalate	07-Oct-15	0
ERR7168371_Escherichia_coli-SC22_ST398	ERR7168371	PKTANAMR8762175	16PP00409	Escherichia_coli	SC22_ST398	primary	29-Apr-16	None	Fluoroquinolone	Fluoroquinolone;Metronidazole	17-Sep-15	0
ERR7168371_Escherichia_coli-SC4_ST10	ERR7168371	PKTANAMR8762175	16PP00409	Escherichia_coli	SC4_ST10	primary	29-Apr-16	None	Fluoroquinolone	Fluoroquinolone;Metronidazole	17-Sep-15	0
ERR7168372_Escherichia_coli-SC16_ST38	ERR7168372	PKTANAMR8762654	16PP00395	Escherichia_coli	SC16_ST38	control	28-May-16	Macrolide	Metronidazole	Macrolide	20-Feb-16	5
ERR7168372_Escherichia_coli-SC17_ST58	ERR7168372	PKTANAMR8762654	16PP00395	Escherichia_coli	SC17_ST58	control	28-May-16	Macrolide	Metronidazole	Macrolide	20-Feb-16	5
ERR7168372_Escherichia_coli-SC22_ST398	ERR7168372	PKTANAMR8762654	16PP00395	Escherichia_coli	SC22_ST398	control	28-May-16	Macrolide	Metronidazole	Macrolide	20-Feb-16	5
ERR7168372_Escherichia_coli-SC4_ST10	ERR7168372	PKTANAMR8762654	16PP00395	Escherichia_coli	SC4_ST10	control	28-May-16	Macrolide	Metronidazole	Macrolide	20-Feb-16	5
ERR7168372_Escherichia_coli-SC51_ST93	ERR7168372	PKTANAMR8762654	16PP00395	Escherichia_coli	SC51_ST93	control	28-May-16	Macrolide	Metronidazole	Macrolide	20-Feb-16	5
ERR7168372_Escherichia_coli-SC73_ST156	ERR7168372	PKTANAMR8762654	16PP00395	Escherichia_coli	SC73_ST156	control	28-May-16	Macrolide	Metronidazole	Macrolide	20-Feb-16	5
ERR7168373_Escherichia_coli-SC4_ST10	ERR7168373	PKTANAMR8762181	16PP00416	Escherichia_coli	SC4_ST10	primary	30-Apr-16	Amoxicillin-clavunalate	Cephalosporin-3gen (iv/im)	Cephalosporin-2or3gen (per oral)	28-Mar-16	1
ERR7168373_Escherichia_coli-SC74_ST540	ERR7168373	PKTANAMR8762181	16PP00416	Escherichia_coli	SC74_ST540	primary	30-Apr-16	Amoxicillin-clavunalate	Cephalosporin-3gen (iv/im)	Cephalosporin-2or3gen (per oral)	28-Mar-16	1
ERR7168375_Escherichia_coli-SC117_ST226	ERR7168375	PKTANAMR8762183	16PP00418	Escherichia_coli	SC117_ST226	primary	30-Apr-16	None	None	None		0
ERR7168375_Escherichia_coli-SC17_ST58	ERR7168375	PKTANAMR8762183	16PP00418	Escherichia_coli	SC17_ST58	primary	30-Apr-16	None	None	None		0
ERR7168375_Escherichia_coli-SC215_ST195	ERR7168375	PKTANAMR8762183	16PP00418	Escherichia_coli	SC215_ST195	primary	30-Apr-16	None	None	None		0
ERR7168375_Escherichia_coli-SC22_ST398	ERR7168375	PKTANAMR8762183	16PP00418	Escherichia_coli	SC22_ST398	primary	30-Apr-16	None	None	None		0
ERR7168375_Escherichia_coli-SC24_ST443	ERR7168375	PKTANAMR8762183	16PP00418	Escherichia_coli	SC24_ST443	primary	30-Apr-16	None	None	None		0
ERR7168375_Escherichia_coli-SC25_ST517	ERR7168375	PKTANAMR8762183	16PP00418	Escherichia_coli	SC25_ST517	primary	30-Apr-16	None	None	None		0
ERR7168375_Escherichia_coli-SC28_ST101	ERR7168375	PKTANAMR8762183	16PP00418	Escherichia_coli	SC28_ST101	primary	30-Apr-16	None	None	None		0
ERR7168375_Escherichia_coli-SC43_ST206	ERR7168375	PKTANAMR8762183	16PP00418	Escherichia_coli	SC43_ST206	primary	30-Apr-16	None	None	None		0
ERR7168375_Escherichia_coli-SC46_ST746	ERR7168375	PKTANAMR8762183	16PP00418	Escherichia_coli	SC46_ST746	primary	30-Apr-16	None	None	None		0
ERR7168375_Escherichia_coli-SC4_ST10	ERR7168375	PKTANAMR8762183	16PP00418	Escherichia_coli	SC4_ST10	primary	30-Apr-16	None	None	None		0
ERR7168375_Escherichia_coli-SC74_ST540	ERR7168375	PKTANAMR8762183	16PP00418	Escherichia_coli	SC74_ST540	primary	30-Apr-16	None	None	None		0
ERR7168375_Escherichia_coli-SC75_ST940	ERR7168375	PKTANAMR8762183	16PP00418	Escherichia_coli	SC75_ST940	primary	30-Apr-16	None	None	None		0
ERR7168375_Escherichia_coli-SC89_ST542	ERR7168375	PKTANAMR8762183	16PP00418	Escherichia_coli	SC89_ST542	primary	30-Apr-16	None	None	None		0
ERR7168376_Escherichia_coli-SC17_ST58	ERR7168376	PKTANAMR8762661	16PP00389	Escherichia_coli	SC17_ST58	control	30-May-16	None	Amoxicillin-clavunalate	Tetracyclins	30-Mar-16	2
ERR7168376_Escherichia_coli-SC25_ST517	ERR7168376	PKTANAMR8762661	16PP00389	Escherichia_coli	SC25_ST517	control	30-May-16	None	Amoxicillin-clavunalate	Tetracyclins	30-Mar-16	2
ERR7168376_Escherichia_coli-SC4_ST10	ERR7168376	PKTANAMR8762661	16PP00389	Escherichia_coli	SC4_ST10	control	30-May-16	None	Amoxicillin-clavunalate	Tetracyclins	30-Mar-16	2
ERR7168376_Escherichia_coli-SC73_ST156	ERR7168376	PKTANAMR8762661	16PP00389	Escherichia_coli	SC73_ST156	control	30-May-16	None	Amoxicillin-clavunalate	Tetracyclins	30-Mar-16	2
ERR7168376_Escherichia_coli-SC99_ST1727	ERR7168376	PKTANAMR8762661	16PP00389	Escherichia_coli	SC99_ST1727	control	30-May-16	None	Amoxicillin-clavunalate	Tetracyclins	30-Mar-16	2
ERR7168378_Escherichia_coli-SC4_ST10	ERR7168378	PKTANAMR8762663	16PP00391	Escherichia_coli	SC4_ST10	control	30-May-16	None	Fluoroquinolone	Tetracyclins	11-Feb-16	1
ERR7168379_Escherichia_coli-SC12_ST410	ERR7168379	PKTANAMR8762192	16PP00432	Escherichia_coli	SC12_ST410	primary	30-Apr-16	Cephalosporin-1gen (per oral)	None	Tetracyclins;Metronidazole	17-Oct-12	0
ERR7168379_Escherichia_coli-SC169_ST361	ERR7168379	PKTANAMR8762192	16PP00432	Escherichia_coli	SC169_ST361	primary	30-Apr-16	Cephalosporin-1gen (per oral)	None	Tetracyclins;Metronidazole	17-Oct-12	0
ERR7168379_Escherichia_coli-SC17_ST58	ERR7168379	PKTANAMR8762192	16PP00432	Escherichia_coli	SC17_ST58	primary	30-Apr-16	Cephalosporin-1gen (per oral)	None	Tetracyclins;Metronidazole	17-Oct-12	0
ERR7168379_Escherichia_coli-SC4_ST10	ERR7168379	PKTANAMR8762192	16PP00432	Escherichia_coli	SC4_ST10	primary	30-Apr-16	Cephalosporin-1gen (per oral)	None	Tetracyclins;Metronidazole	17-Oct-12	0
ERR7168379_Escherichia_coli-SC74_ST540	ERR7168379	PKTANAMR8762192	16PP00432	Escherichia_coli	SC74_ST540	primary	30-Apr-16	Cephalosporin-1gen (per oral)	None	Tetracyclins;Metronidazole	17-Oct-12	0
ERR7168381_Escherichia_coli-SC231_ST2522	ERR7168381	PKTANAMR8762197	16PP00441	Escherichia_coli	SC231_ST2522	primary	30-Apr-16	None	None	None		0
ERR7168381_Escherichia_coli-SC4_ST10	ERR7168381	PKTANAMR8762197	16PP00441	Escherichia_coli	SC4_ST10	primary	30-Apr-16	None	None	None		0
ERR7168382_Escherichia_coli-SC28_ST101	ERR7168382	PKTANAMR8762198	16PP00443	Escherichia_coli	SC28_ST101	primary	30-Apr-16	Cephalosporin-1gen (per oral)	Cephalosporin-2or3gen (per oral)	Cephalosporin-1gen (per oral)	27-Apr-16	3
ERR7168382_Escherichia_coli-SC43_ST206	ERR7168382	PKTANAMR8762198	16PP00443	Escherichia_coli	SC43_ST206	primary	30-Apr-16	Cephalosporin-1gen (per oral)	Cephalosporin-2or3gen (per oral)	Cephalosporin-1gen (per oral)	27-Apr-16	3
ERR7168382_Escherichia_coli-SC4_ST10	ERR7168382	PKTANAMR8762198	16PP00443	Escherichia_coli	SC4_ST10	primary	30-Apr-16	Cephalosporin-1gen (per oral)	Cephalosporin-2or3gen (per oral)	Cephalosporin-1gen (per oral)	27-Apr-16	3
ERR7168382_Escherichia_coli-SC51_ST93	ERR7168382	PKTANAMR8762198	16PP00443	Escherichia_coli	SC51_ST93	primary	30-Apr-16	Cephalosporin-1gen (per oral)	Cephalosporin-2or3gen (per oral)	Cephalosporin-1gen (per oral)	27-Apr-16	3
ERR7168382_Escherichia_coli-SC75_ST940	ERR7168382	PKTANAMR8762198	16PP00443	Escherichia_coli	SC75_ST940	primary	30-Apr-16	Cephalosporin-1gen (per oral)	Cephalosporin-2or3gen (per oral)	Cephalosporin-1gen (per oral)	27-Apr-16	3
ERR7168382_Escherichia_coli-SC7_ST21	ERR7168382	PKTANAMR8762198	16PP00443	Escherichia_coli	SC7_ST21	primary	30-Apr-16	Cephalosporin-1gen (per oral)	Cephalosporin-2or3gen (per oral)	Cephalosporin-1gen (per oral)	27-Apr-16	3
ERR7168383_Escherichia_coli-SC156_ST52	ERR7168383	PKTANAMR8762695	16PP00447	Escherichia_coli	SC156_ST52	control	01-Jun-16	Amoxicillin-clavunalate	None	Amoxicillin-clavunalate;Metronidazole	28-Apr-16	6
ERR7168383_Escherichia_coli-SC17_ST58	ERR7168383	PKTANAMR8762695	16PP00447	Escherichia_coli	SC17_ST58	control	01-Jun-16	Amoxicillin-clavunalate	None	Amoxicillin-clavunalate;Metronidazole	28-Apr-16	6
ERR7168383_Escherichia_coli-SC4_ST10	ERR7168383	PKTANAMR8762695	16PP00447	Escherichia_coli	SC4_ST10	control	01-Jun-16	Amoxicillin-clavunalate	None	Amoxicillin-clavunalate;Metronidazole	28-Apr-16	6
ERR7168383_Escherichia_coli-SC9_ST12	ERR7168383	PKTANAMR8762695	16PP00447	Escherichia_coli	SC9_ST12	control	01-Jun-16	Amoxicillin-clavunalate	None	Amoxicillin-clavunalate;Metronidazole	28-Apr-16	6
ERR7168384_Escherichia_coli-SC53_ST448	ERR7168384	PKTANAMR8762202	16PP00448	Escherichia_coli	SC53_ST448	primary	30-Apr-16	Tetracyclins;Metronidazole	None	Fluoroquinolone	07-Apr-16	1
ERR7168387_Escherichia_coli-SC201_ST543	ERR7168387	PKTANAMR8762699	16PP00469	Escherichia_coli	SC201_ST543	control	02-Jun-16	None	None	None		0
ERR7168389_Escherichia_coli-SC4_ST10	ERR7168389	PKTANAMR8762702	16PP00477	Escherichia_coli	SC4_ST10	control	01-Jun-16	None	Fluoroquinolone	Fluoroquinolone	16-Apr-16	2
ERR7168390_Escherichia_coli-SC17_ST58	ERR7168390	PKTANAMR8762215	16PP00486	Escherichia_coli	SC17_ST58	primary	02-May-16	None	None	Amoxicillin-clavunalate	20-Oct-15	0
ERR7168391_Escherichia_coli-SC22_ST398	ERR7168391	PKTANAMR8762704	16PP00479	Escherichia_coli	SC22_ST398	control	02-Jun-16	Macrolide;Cephalosporin-1gen (per oral);Metronidazole	Amoxicillin-clavunalate	Amoxicillin-clavunalate	29-Sep-14	0
ERR7168391_Escherichia_coli-SC4_ST10	ERR7168391	PKTANAMR8762704	16PP00479	Escherichia_coli	SC4_ST10	control	02-Jun-16	Macrolide;Cephalosporin-1gen (per oral);Metronidazole	Amoxicillin-clavunalate	Amoxicillin-clavunalate	29-Sep-14	0
ERR7168392_Escherichia_coli-SC4_ST10	ERR7168392	PKTANAMR8762218	16PP00491	Escherichia_coli	SC4_ST10	primary	02-May-16	Cephalosporin-3gen (iv/im)	Fluoroquinolone	Amoxicillin-clavunalate;Metronidazole	16-Apr-16	5
ERR7168393_Escherichia_coli-SC4_ST10	ERR7168393	PKTANAMR8762705	16PP00481	Escherichia_coli	SC4_ST10	control	01-Jun-16	None	None	None		0
ERR7168393_Escherichia_coli-SC6_ST69	ERR7168393	PKTANAMR8762705	16PP00481	Escherichia_coli	SC6_ST69	control	01-Jun-16	None	None	None		0
ERR7168395_Escherichia_coli-SC4_ST10	ERR7168395	PKTANAMR8762711	16PP00488	Escherichia_coli	SC4_ST10	control	02-Jun-16	None	None	Macrolide	16-Aug-15	0
ERR7168395_Escherichia_coli-SC75_ST940	ERR7168395	PKTANAMR8762711	16PP00488	Escherichia_coli	SC75_ST940	control	02-Jun-16	None	None	Macrolide	16-Aug-15	0
ERR7168397_Escherichia_coli-SC74_ST540	ERR7168397	PKTANAMR8762716	16PP00461	Escherichia_coli	SC74_ST540	control	03-Jun-16	None	None	None		0
ERR7168399_Escherichia_coli-SC22_ST398	ERR7168399	PKTANAMR8762728	16PP00504	Escherichia_coli	SC22_ST398	control	09-Jun-16	Fluoroquinolone	None	Fluoroquinolone	16-Mar-16	1
ERR7168399_Escherichia_coli-SC43_ST206	ERR7168399	PKTANAMR8762728	16PP00504	Escherichia_coli	SC43_ST206	control	09-Jun-16	Fluoroquinolone	None	Fluoroquinolone	16-Mar-16	1
ERR7168399_Escherichia_coli-SC46_ST746	ERR7168399	PKTANAMR8762728	16PP00504	Escherichia_coli	SC46_ST746	control	09-Jun-16	Fluoroquinolone	None	Fluoroquinolone	16-Mar-16	1
ERR7168399_Escherichia_coli-SC4_ST10	ERR7168399	PKTANAMR8762728	16PP00504	Escherichia_coli	SC4_ST10	control	09-Jun-16	Fluoroquinolone	None	Fluoroquinolone	16-Mar-16	1
ERR7168399_Escherichia_coli-SC94_ST757	ERR7168399	PKTANAMR8762728	16PP00504	Escherichia_coli	SC94_ST757	control	09-Jun-16	Fluoroquinolone	None	Fluoroquinolone	16-Mar-16	1
ERR7168400_Escherichia_coli-SC117_ST226	ERR7168400	PKTANAMR8762231	16PP00457	Escherichia_coli	SC117_ST226	primary	11-May-16	Fluoroquinolone	Metronidazole	Metronidazole	07-Mar-16	3
ERR7168400_Escherichia_coli-SC16_ST38	ERR7168400	PKTANAMR8762231	16PP00457	Escherichia_coli	SC16_ST38	primary	11-May-16	Fluoroquinolone	Metronidazole	Metronidazole	07-Mar-16	3
ERR7168401_Escherichia_coli-SC121_ST452	ERR7168401	PKTANAMR8762741	16PP00558	Escherichia_coli	SC121_ST452	control	15-Jun-16	Amoxicillin-clavunalate;Metronidazole	None	Amoxicillin-clavunalate;Metronidazole	23-Nov-15	1
ERR7168401_Escherichia_coli-SC4_ST10	ERR7168401	PKTANAMR8762741	16PP00558	Escherichia_coli	SC4_ST10	control	15-Jun-16	Amoxicillin-clavunalate;Metronidazole	None	Amoxicillin-clavunalate;Metronidazole	23-Nov-15	1
ERR7168402_Escherichia_coli-SC16_ST38	ERR7168402	PKTANAMR8762232	16PP00459	Escherichia_coli	SC16_ST38	primary	11-May-16	None	None	Fluoroquinolone;Cephalosporin-1gen (per oral);Metronidazole	14-Mar-16	3
ERR7168402_Escherichia_coli-SC17_ST58	ERR7168402	PKTANAMR8762232	16PP00459	Escherichia_coli	SC17_ST58	primary	11-May-16	None	None	Fluoroquinolone;Cephalosporin-1gen (per oral);Metronidazole	14-Mar-16	3
ERR7168402_Escherichia_coli-SC4_ST10	ERR7168402	PKTANAMR8762232	16PP00459	Escherichia_coli	SC4_ST10	primary	11-May-16	None	None	Fluoroquinolone;Cephalosporin-1gen (per oral);Metronidazole	14-Mar-16	3
ERR7168402_Escherichia_coli-SC67_ST381	ERR7168402	PKTANAMR8762232	16PP00459	Escherichia_coli	SC67_ST381	primary	11-May-16	None	None	Fluoroquinolone;Cephalosporin-1gen (per oral);Metronidazole	14-Mar-16	3
ERR7168402_Escherichia_coli-SC69_ST349	ERR7168402	PKTANAMR8762232	16PP00459	Escherichia_coli	SC69_ST349	primary	11-May-16	None	None	Fluoroquinolone;Cephalosporin-1gen (per oral);Metronidazole	14-Mar-16	3
ERR7168402_Escherichia_coli-SC75_ST940	ERR7168402	PKTANAMR8762232	16PP00459	Escherichia_coli	SC75_ST940	primary	11-May-16	None	None	Fluoroquinolone;Cephalosporin-1gen (per oral);Metronidazole	14-Mar-16	3
ERR7168404_Escherichia_coli-SC153_ST4424	ERR7168404	PKTANAMR8762238	16PP00535	Escherichia_coli	SC153_ST4424	primary	11-May-16	Amoxicillin-clavunalate	Cephalosporin-2or3gen (per oral)	Fluoroquinolone	07-Mar-16	2
ERR7168404_Escherichia_coli-SC201_ST543	ERR7168404	PKTANAMR8762238	16PP00535	Escherichia_coli	SC201_ST543	primary	11-May-16	Amoxicillin-clavunalate	Cephalosporin-2or3gen (per oral)	Fluoroquinolone	07-Mar-16	2
ERR7168405_Escherichia_coli-SC4_ST10	ERR7168405	PKTANAMR8762745	16PP00565	Escherichia_coli	SC4_ST10	control	08-Jun-16	None	None	Cephalosporin-3gen (iv/im);Sulfa-trimethropin	14-Oct-15	0
ERR7168406_Escherichia_coli-SC28_ST101	ERR7168406	PKTANAMR8762241	16PP00539	Escherichia_coli	SC28_ST101	primary	11-May-16	None	None	None		0
ERR7168410_Escherichia_coli-SC158_ST120	ERR7168410	PKTANAMR8762751	16PP00526	Escherichia_coli	SC158_ST120	control	10-Jun-16	Cephalosporin-1gen (per oral)	None	Macrolide	13-May-16	4
ERR7168410_Escherichia_coli-SC22_ST398	ERR7168410	PKTANAMR8762751	16PP00526	Escherichia_coli	SC22_ST398	control	10-Jun-16	Cephalosporin-1gen (per oral)	None	Macrolide	13-May-16	4
ERR7168410_Escherichia_coli-SC4_ST10	ERR7168410	PKTANAMR8762751	16PP00526	Escherichia_coli	SC4_ST10	control	10-Jun-16	Cephalosporin-1gen (per oral)	None	Macrolide	13-May-16	4
ERR7168411_Escherichia_coli-SC74_ST540	ERR7168411	PKTANAMR8762257	16PP00526	Escherichia_coli	SC74_ST540	primary	13-May-16	Cephalosporin-1gen (per oral)	None	Macrolide	13-May-16	4
ERR7168412_Escherichia_coli-SC117_ST226	ERR7168412	PKTANAMR8762753	16PP00567	Escherichia_coli	SC117_ST226	control	10-Jun-16	None	None	Amoxicillin-clavunalate	07-Jan-11	0
ERR7168412_Escherichia_coli-SC169_ST361	ERR7168412	PKTANAMR8762753	16PP00567	Escherichia_coli	SC169_ST361	control	10-Jun-16	None	None	Amoxicillin-clavunalate	07-Jan-11	0
ERR7168412_Escherichia_coli-SC17_ST58	ERR7168412	PKTANAMR8762753	16PP00567	Escherichia_coli	SC17_ST58	control	10-Jun-16	None	None	Amoxicillin-clavunalate	07-Jan-11	0
ERR7168412_Escherichia_coli-SC22_ST398	ERR7168412	PKTANAMR8762753	16PP00567	Escherichia_coli	SC22_ST398	control	10-Jun-16	None	None	Amoxicillin-clavunalate	07-Jan-11	0
ERR7168412_Escherichia_coli-SC4_ST10	ERR7168412	PKTANAMR8762753	16PP00567	Escherichia_coli	SC4_ST10	control	10-Jun-16	None	None	Amoxicillin-clavunalate	07-Jan-11	0
ERR7168412_Escherichia_coli-SC51_ST93	ERR7168412	PKTANAMR8762753	16PP00567	Escherichia_coli	SC51_ST93	control	10-Jun-16	None	None	Amoxicillin-clavunalate	07-Jan-11	0
ERR7168412_Escherichia_coli-SC6_ST69	ERR7168412	PKTANAMR8762753	16PP00567	Escherichia_coli	SC6_ST69	control	10-Jun-16	None	None	Amoxicillin-clavunalate	07-Jan-11	0
ERR7168412_Escherichia_coli-SC74_ST540	ERR7168412	PKTANAMR8762753	16PP00567	Escherichia_coli	SC74_ST540	control	10-Jun-16	None	None	Amoxicillin-clavunalate	07-Jan-11	0
ERR7168415_Escherichia_coli-SC158_ST120	ERR7168415	PKTANAMR8762259	16PP00567	Escherichia_coli	SC158_ST120	primary	13-May-16	None	None	Amoxicillin-clavunalate	07-Jan-11	0
ERR7168415_Escherichia_coli-SC17_ST58	ERR7168415	PKTANAMR8762259	16PP00567	Escherichia_coli	SC17_ST58	primary	13-May-16	None	None	Amoxicillin-clavunalate	07-Jan-11	0
ERR7168415_Escherichia_coli-SC24_ST443	ERR7168415	PKTANAMR8762259	16PP00567	Escherichia_coli	SC24_ST443	primary	13-May-16	None	None	Amoxicillin-clavunalate	07-Jan-11	0
ERR7168415_Escherichia_coli-SC34_ST641	ERR7168415	PKTANAMR8762259	16PP00567	Escherichia_coli	SC34_ST641	primary	13-May-16	None	None	Amoxicillin-clavunalate	07-Jan-11	0
ERR7168415_Escherichia_coli-SC45_ST297	ERR7168415	PKTANAMR8762259	16PP00567	Escherichia_coli	SC45_ST297	primary	13-May-16	None	None	Amoxicillin-clavunalate	07-Jan-11	0
ERR7168415_Escherichia_coli-SC4_ST10	ERR7168415	PKTANAMR8762259	16PP00567	Escherichia_coli	SC4_ST10	primary	13-May-16	None	None	Amoxicillin-clavunalate	07-Jan-11	0
ERR7168419_Escherichia_coli-SC22_ST398	ERR7168419	PKTANAMR8762261	16PP00566	Escherichia_coli	SC22_ST398	primary	13-May-16	None	Amoxicillin-clavunalate	Cephalosporin-1gen (per oral)	07-Apr-16	5
ERR7168419_Escherichia_coli-SC28_ST101	ERR7168419	PKTANAMR8762261	16PP00566	Escherichia_coli	SC28_ST101	primary	13-May-16	None	Amoxicillin-clavunalate	Cephalosporin-1gen (per oral)	07-Apr-16	5
ERR7168419_Escherichia_coli-SC46_ST746	ERR7168419	PKTANAMR8762261	16PP00566	Escherichia_coli	SC46_ST746	primary	13-May-16	None	Amoxicillin-clavunalate	Cephalosporin-1gen (per oral)	07-Apr-16	5
ERR7168419_Escherichia_coli-SC4_ST10	ERR7168419	PKTANAMR8762261	16PP00566	Escherichia_coli	SC4_ST10	primary	13-May-16	None	Amoxicillin-clavunalate	Cephalosporin-1gen (per oral)	07-Apr-16	5
ERR7168419_Escherichia_coli-SC87_ST937	ERR7168419	PKTANAMR8762261	16PP00566	Escherichia_coli	SC87_ST937	primary	13-May-16	None	Amoxicillin-clavunalate	Cephalosporin-1gen (per oral)	07-Apr-16	5
ERR7168421_Escherichia_coli-SC99_ST1727	ERR7168421	PKTANAMR8762262	16PP00571	Escherichia_coli	SC99_ST1727	primary	13-May-16	None	Amoxicillin-clavunalate	Macrolide	09-Dec-15	1
ERR7168423_Escherichia_coli-SC4_ST10	ERR7168423	PKTANAMR8762263	16PP00591	Escherichia_coli	SC4_ST10	primary	13-May-16	None	None	None		0
ERR7168423_Escherichia_coli-SC51_ST93	ERR7168423	PKTANAMR8762263	16PP00591	Escherichia_coli	SC51_ST93	primary	13-May-16	None	None	None		0
ERR7168425_Escherichia_coli-SC4_ST10	ERR7168425	PKTANAMR8762802	16PP00621	Escherichia_coli	SC4_ST10	control	14-Jun-16	None	None	Fluoroquinolone	08-Mar-16	1
ERR7168426_Escherichia_coli-SC17_ST58	ERR7168426	PKTANAMR8762273	16PP00578	Escherichia_coli	SC17_ST58	primary	14-May-16	Cephalosporin-1gen (per oral)	None	Cephalosporin-1gen (per oral)	14-May-16	1
ERR7168426_Escherichia_coli-SC215_ST195	ERR7168426	PKTANAMR8762273	16PP00578	Escherichia_coli	SC215_ST195	primary	14-May-16	Cephalosporin-1gen (per oral)	None	Cephalosporin-1gen (per oral)	14-May-16	1
ERR7168426_Escherichia_coli-SC46_ST746	ERR7168426	PKTANAMR8762273	16PP00578	Escherichia_coli	SC46_ST746	primary	14-May-16	Cephalosporin-1gen (per oral)	None	Cephalosporin-1gen (per oral)	14-May-16	1
ERR7168426_Escherichia_coli-SC4_ST10	ERR7168426	PKTANAMR8762273	16PP00578	Escherichia_coli	SC4_ST10	primary	14-May-16	Cephalosporin-1gen (per oral)	None	Cephalosporin-1gen (per oral)	14-May-16	1
ERR7168427_Escherichia_coli-SC4_ST10	ERR7168427	PKTANAMR8762814	16PP00675	Escherichia_coli	SC4_ST10	control	20-Jun-16	Cephalosporin-1gen (per oral)	None	Fluoroquinolone	04-Dec-14	0
ERR7168428_Escherichia_coli-SC158_ST120	ERR7168428	PKTANAMR8762276	16PP00582	Escherichia_coli	SC158_ST120	primary	14-May-16	Rifampin	None	Rifampin	14-May-16	4
ERR7168428_Escherichia_coli-SC17_ST58	ERR7168428	PKTANAMR8762276	16PP00582	Escherichia_coli	SC17_ST58	primary	14-May-16	Rifampin	None	Rifampin	14-May-16	4
ERR7168430_Escherichia_coli-SC46_ST746	ERR7168430	PKTANAMR8762277	16PP00585	Escherichia_coli	SC46_ST746	primary	14-May-16	None	Cephalosporin-1gen (per oral)	Amoxicillin-clavunalate;Metronidazole	27-Mar-14	0
ERR7168430_Escherichia_coli-SC4_ST10	ERR7168430	PKTANAMR8762277	16PP00585	Escherichia_coli	SC4_ST10	primary	14-May-16	None	Cephalosporin-1gen (per oral)	Amoxicillin-clavunalate;Metronidazole	27-Mar-14	0
ERR7168431_Escherichia_coli-SC22_ST398	ERR7168431	PKTANAMR8762820	16PP00654	Escherichia_coli	SC22_ST398	control	15-Jun-16	None	None	None		0
ERR7168431_Escherichia_coli-SC4_ST10	ERR7168431	PKTANAMR8762820	16PP00654	Escherichia_coli	SC4_ST10	control	15-Jun-16	None	None	None		0
ERR7168431_Escherichia_coli-SC51_ST93	ERR7168431	PKTANAMR8762820	16PP00654	Escherichia_coli	SC51_ST93	control	15-Jun-16	None	None	None		0
ERR7168431_Escherichia_coli-SC75_ST940	ERR7168431	PKTANAMR8762820	16PP00654	Escherichia_coli	SC75_ST940	control	15-Jun-16	None	None	None		0
ERR7168432_Escherichia_coli-SC25_ST517	ERR7168432	PKTANAMR8762281	16PP00606	Escherichia_coli	SC25_ST517	primary	14-May-16	None	None	None		0
ERR7168432_Escherichia_coli-SC34_ST641	ERR7168432	PKTANAMR8762281	16PP00606	Escherichia_coli	SC34_ST641	primary	14-May-16	None	None	None		0
ERR7168432_Escherichia_coli-SC4_ST10	ERR7168432	PKTANAMR8762281	16PP00606	Escherichia_coli	SC4_ST10	primary	14-May-16	None	None	None		0
ERR7168433_Escherichia_coli-SC117_ST226	ERR7168433	PKTANAMR8762858	16PP00790	Escherichia_coli	SC117_ST226	control	22-Jun-16	Fluoroquinolone;Metronidazole	Amoxicillin-clavunalate	Fluoroquinolone;Metronidazole	21-May-16	1
ERR7168433_Escherichia_coli-SC128_ST1324	ERR7168433	PKTANAMR8762858	16PP00790	Escherichia_coli	SC128_ST1324	control	22-Jun-16	Fluoroquinolone;Metronidazole	Amoxicillin-clavunalate	Fluoroquinolone;Metronidazole	21-May-16	1
ERR7168433_Escherichia_coli-SC147_ST2178	ERR7168433	PKTANAMR8762858	16PP00790	Escherichia_coli	SC147_ST2178	control	22-Jun-16	Fluoroquinolone;Metronidazole	Amoxicillin-clavunalate	Fluoroquinolone;Metronidazole	21-May-16	1
ERR7168433_Escherichia_coli-SC176_ST603	ERR7168433	PKTANAMR8762858	16PP00790	Escherichia_coli	SC176_ST603	control	22-Jun-16	Fluoroquinolone;Metronidazole	Amoxicillin-clavunalate	Fluoroquinolone;Metronidazole	21-May-16	1
ERR7168433_Escherichia_coli-SC17_ST58	ERR7168433	PKTANAMR8762858	16PP00790	Escherichia_coli	SC17_ST58	control	22-Jun-16	Fluoroquinolone;Metronidazole	Amoxicillin-clavunalate	Fluoroquinolone;Metronidazole	21-May-16	1
ERR7168433_Escherichia_coli-SC22_ST398	ERR7168433	PKTANAMR8762858	16PP00790	Escherichia_coli	SC22_ST398	control	22-Jun-16	Fluoroquinolone;Metronidazole	Amoxicillin-clavunalate	Fluoroquinolone;Metronidazole	21-May-16	1
ERR7168433_Escherichia_coli-SC232_ST181	ERR7168433	PKTANAMR8762858	16PP00790	Escherichia_coli	SC232_ST181	control	22-Jun-16	Fluoroquinolone;Metronidazole	Amoxicillin-clavunalate	Fluoroquinolone;Metronidazole	21-May-16	1
ERR7168433_Escherichia_coli-SC28_ST101	ERR7168433	PKTANAMR8762858	16PP00790	Escherichia_coli	SC28_ST101	control	22-Jun-16	Fluoroquinolone;Metronidazole	Amoxicillin-clavunalate	Fluoroquinolone;Metronidazole	21-May-16	1
ERR7168433_Escherichia_coli-SC34_ST641	ERR7168433	PKTANAMR8762858	16PP00790	Escherichia_coli	SC34_ST641	control	22-Jun-16	Fluoroquinolone;Metronidazole	Amoxicillin-clavunalate	Fluoroquinolone;Metronidazole	21-May-16	1
ERR7168433_Escherichia_coli-SC46_ST746	ERR7168433	PKTANAMR8762858	16PP00790	Escherichia_coli	SC46_ST746	control	22-Jun-16	Fluoroquinolone;Metronidazole	Amoxicillin-clavunalate	Fluoroquinolone;Metronidazole	21-May-16	1
ERR7168433_Escherichia_coli-SC4_ST10	ERR7168433	PKTANAMR8762858	16PP00790	Escherichia_coli	SC4_ST10	control	22-Jun-16	Fluoroquinolone;Metronidazole	Amoxicillin-clavunalate	Fluoroquinolone;Metronidazole	21-May-16	1
ERR7168433_Escherichia_coli-SC74_ST540	ERR7168433	PKTANAMR8762858	16PP00790	Escherichia_coli	SC74_ST540	control	22-Jun-16	Fluoroquinolone;Metronidazole	Amoxicillin-clavunalate	Fluoroquinolone;Metronidazole	21-May-16	1
ERR7168433_Escherichia_coli-SC99_ST1727	ERR7168433	PKTANAMR8762858	16PP00790	Escherichia_coli	SC99_ST1727	control	22-Jun-16	Fluoroquinolone;Metronidazole	Amoxicillin-clavunalate	Fluoroquinolone;Metronidazole	21-May-16	1
ERR7168434_Escherichia_coli-SC4_ST10	ERR7168434	PKTANAMR8762290	16PP00636	Escherichia_coli	SC4_ST10	primary	16-May-16	None	None	Cephalosporin-2or3gen (per oral)	02-Feb-16	3
ERR7168434_Escherichia_coli-SC51_ST93	ERR7168434	PKTANAMR8762290	16PP00636	Escherichia_coli	SC51_ST93	primary	16-May-16	None	None	Cephalosporin-2or3gen (per oral)	02-Feb-16	3
ERR7168436_Escherichia_coli-SC104_ST212	ERR7168436	PKTANAMR8762295	16PP00643	Escherichia_coli	SC104_ST212	primary	16-May-16	None	None	None		0
ERR7168436_Escherichia_coli-SC147_ST2178	ERR7168436	PKTANAMR8762295	16PP00643	Escherichia_coli	SC147_ST2178	primary	16-May-16	None	None	None		0
ERR7168436_Escherichia_coli-SC17_ST58	ERR7168436	PKTANAMR8762295	16PP00643	Escherichia_coli	SC17_ST58	primary	16-May-16	None	None	None		0
ERR7168436_Escherichia_coli-SC24_ST443	ERR7168436	PKTANAMR8762295	16PP00643	Escherichia_coli	SC24_ST443	primary	16-May-16	None	None	None		0
ERR7168436_Escherichia_coli-SC25_ST517	ERR7168436	PKTANAMR8762295	16PP00643	Escherichia_coli	SC25_ST517	primary	16-May-16	None	None	None		0
ERR7168436_Escherichia_coli-SC75_ST940	ERR7168436	PKTANAMR8762295	16PP00643	Escherichia_coli	SC75_ST940	primary	16-May-16	None	None	None		0
ERR7168436_Escherichia_coli-SC99_ST1727	ERR7168436	PKTANAMR8762295	16PP00643	Escherichia_coli	SC99_ST1727	primary	16-May-16	None	None	None		0
ERR7168437_Escherichia_coli-SC157_ST219	ERR7168437	PKTANAMR8762871	16PP01002	Escherichia_coli	SC157_ST219	control	21-Jun-16	Cephalosporin-1gen (per oral);Metronidazole	None	Amoxicillin or ampicillin (per oral)	28-Apr-16	1
ERR7168437_Escherichia_coli-SC16_ST38	ERR7168437	PKTANAMR8762871	16PP01002	Escherichia_coli	SC16_ST38	control	21-Jun-16	Cephalosporin-1gen (per oral);Metronidazole	None	Amoxicillin or ampicillin (per oral)	28-Apr-16	1
ERR7168437_Escherichia_coli-SC46_ST746	ERR7168437	PKTANAMR8762871	16PP01002	Escherichia_coli	SC46_ST746	control	21-Jun-16	Cephalosporin-1gen (per oral);Metronidazole	None	Amoxicillin or ampicillin (per oral)	28-Apr-16	1
ERR7168437_Escherichia_coli-SC4_ST10	ERR7168437	PKTANAMR8762871	16PP01002	Escherichia_coli	SC4_ST10	control	21-Jun-16	Cephalosporin-1gen (per oral);Metronidazole	None	Amoxicillin or ampicillin (per oral)	28-Apr-16	1
ERR7168438_Escherichia_coli-SC17_ST58	ERR7168438	PKTANAMR8762305	16PP00583	Escherichia_coli	SC17_ST58	primary	17-May-16	Amoxicillin-clavunalate;Cephalosporin-3gen (iv/im)	None	Tetracyclins	19-May-13	0
ERR7168438_Escherichia_coli-SC215_ST195	ERR7168438	PKTANAMR8762305	16PP00583	Escherichia_coli	SC215_ST195	primary	17-May-16	Amoxicillin-clavunalate;Cephalosporin-3gen (iv/im)	None	Tetracyclins	19-May-13	0
ERR7168438_Escherichia_coli-SC25_ST517	ERR7168438	PKTANAMR8762305	16PP00583	Escherichia_coli	SC25_ST517	primary	17-May-16	Amoxicillin-clavunalate;Cephalosporin-3gen (iv/im)	None	Tetracyclins	19-May-13	0
ERR7168438_Escherichia_coli-SC43_ST206	ERR7168438	PKTANAMR8762305	16PP00583	Escherichia_coli	SC43_ST206	primary	17-May-16	Amoxicillin-clavunalate;Cephalosporin-3gen (iv/im)	None	Tetracyclins	19-May-13	0
ERR7168438_Escherichia_coli-SC4_ST10	ERR7168438	PKTANAMR8762305	16PP00583	Escherichia_coli	SC4_ST10	primary	17-May-16	Amoxicillin-clavunalate;Cephalosporin-3gen (iv/im)	None	Tetracyclins	19-May-13	0
ERR7168438_Escherichia_coli-SC89_ST542	ERR7168438	PKTANAMR8762305	16PP00583	Escherichia_coli	SC89_ST542	primary	17-May-16	Amoxicillin-clavunalate;Cephalosporin-3gen (iv/im)	None	Tetracyclins	19-May-13	0
ERR7168440_Escherichia_coli-SC121_ST452	ERR7168440	PKTANAMR8762307	16PP00617	Escherichia_coli	SC121_ST452	primary	17-May-16	None	None	Cephalosporin-1gen (per oral)	17-May-16	2
ERR7168440_Escherichia_coli-SC4_ST10	ERR7168440	PKTANAMR8762307	16PP00617	Escherichia_coli	SC4_ST10	primary	17-May-16	None	None	Cephalosporin-1gen (per oral)	17-May-16	2
ERR7168441_Escherichia_coli-SC16_ST38	ERR7168441	PKTANAMR8762881	16PP01013	Escherichia_coli	SC16_ST38	control	25-Jun-16	Tetracyclins	None	Fluoroquinolone;Metronidazole	28-Aug-15	0
ERR7168441_Escherichia_coli-SC4_ST10	ERR7168441	PKTANAMR8762881	16PP01013	Escherichia_coli	SC4_ST10	control	25-Jun-16	Tetracyclins	None	Fluoroquinolone;Metronidazole	28-Aug-15	0
ERR7168442_Escherichia_coli-SC121_ST452	ERR7168442	PKTANAMR8762309	16PP00622	Escherichia_coli	SC121_ST452	primary	17-May-16	Fluoroquinolone	None	None		0
ERR7168442_Escherichia_coli-SC4_ST10	ERR7168442	PKTANAMR8762309	16PP00622	Escherichia_coli	SC4_ST10	primary	17-May-16	Fluoroquinolone	None	None		0
ERR7168443_Escherichia_coli-SC17_ST58	ERR7168443	PKTANAMR8762883	16PP01016	Escherichia_coli	SC17_ST58	control	22-Jun-16	Cephalosporin-1gen (per oral)	None	Cephalosporin-1gen (per oral)	31-Jan-16	3
ERR7168443_Escherichia_coli-SC22_ST398	ERR7168443	PKTANAMR8762883	16PP01016	Escherichia_coli	SC22_ST398	control	22-Jun-16	Cephalosporin-1gen (per oral)	None	Cephalosporin-1gen (per oral)	31-Jan-16	3
ERR7168443_Escherichia_coli-SC75_ST940	ERR7168443	PKTANAMR8762883	16PP01016	Escherichia_coli	SC75_ST940	control	22-Jun-16	Cephalosporin-1gen (per oral)	None	Cephalosporin-1gen (per oral)	31-Jan-16	3
ERR7168443_Escherichia_coli-SC99_ST1727	ERR7168443	PKTANAMR8762883	16PP01016	Escherichia_coli	SC99_ST1727	control	22-Jun-16	Cephalosporin-1gen (per oral)	None	Cephalosporin-1gen (per oral)	31-Jan-16	3
ERR7168444_Escherichia_coli-SC117_ST226	ERR7168444	PKTANAMR8762311	16PP00661	Escherichia_coli	SC117_ST226	primary	17-May-16	Fluoroquinolone	None	Fluoroquinolone;Metronidazole	17-May-16	2
ERR7168444_Escherichia_coli-SC147_ST2178	ERR7168444	PKTANAMR8762311	16PP00661	Escherichia_coli	SC147_ST2178	primary	17-May-16	Fluoroquinolone	None	Fluoroquinolone;Metronidazole	17-May-16	2
ERR7168444_Escherichia_coli-SC22_ST398	ERR7168444	PKTANAMR8762311	16PP00661	Escherichia_coli	SC22_ST398	primary	17-May-16	Fluoroquinolone	None	Fluoroquinolone;Metronidazole	17-May-16	2
ERR7168444_Escherichia_coli-SC25_ST517	ERR7168444	PKTANAMR8762311	16PP00661	Escherichia_coli	SC25_ST517	primary	17-May-16	Fluoroquinolone	None	Fluoroquinolone;Metronidazole	17-May-16	2
ERR7168444_Escherichia_coli-SC28_ST101	ERR7168444	PKTANAMR8762311	16PP00661	Escherichia_coli	SC28_ST101	primary	17-May-16	Fluoroquinolone	None	Fluoroquinolone;Metronidazole	17-May-16	2
ERR7168444_Escherichia_coli-SC43_ST206	ERR7168444	PKTANAMR8762311	16PP00661	Escherichia_coli	SC43_ST206	primary	17-May-16	Fluoroquinolone	None	Fluoroquinolone;Metronidazole	17-May-16	2
ERR7168444_Escherichia_coli-SC46_ST746	ERR7168444	PKTANAMR8762311	16PP00661	Escherichia_coli	SC46_ST746	primary	17-May-16	Fluoroquinolone	None	Fluoroquinolone;Metronidazole	17-May-16	2
ERR7168444_Escherichia_coli-SC4_ST10	ERR7168444	PKTANAMR8762311	16PP00661	Escherichia_coli	SC4_ST10	primary	17-May-16	Fluoroquinolone	None	Fluoroquinolone;Metronidazole	17-May-16	2
ERR7168444_Escherichia_coli-SC51_ST93	ERR7168444	PKTANAMR8762311	16PP00661	Escherichia_coli	SC51_ST93	primary	17-May-16	Fluoroquinolone	None	Fluoroquinolone;Metronidazole	17-May-16	2
ERR7168444_Escherichia_coli-SC74_ST540	ERR7168444	PKTANAMR8762311	16PP00661	Escherichia_coli	SC74_ST540	primary	17-May-16	Fluoroquinolone	None	Fluoroquinolone;Metronidazole	17-May-16	2
ERR7168444_Escherichia_coli-SC89_ST542	ERR7168444	PKTANAMR8762311	16PP00661	Escherichia_coli	SC89_ST542	primary	17-May-16	Fluoroquinolone	None	Fluoroquinolone;Metronidazole	17-May-16	2
ERR7168444_Escherichia_coli-SC99_ST1727	ERR7168444	PKTANAMR8762311	16PP00661	Escherichia_coli	SC99_ST1727	primary	17-May-16	Fluoroquinolone	None	Fluoroquinolone;Metronidazole	17-May-16	2
ERR7168445_Escherichia_coli-SC4_ST10	ERR7168445	PKTANAMR8762887	16PP01028	Escherichia_coli	SC4_ST10	control	23-Jun-16	None	None	Cephalosporin-3gen (iv/im)	07-Feb-16	1
ERR7168445_Escherichia_coli-SC90_ST685	ERR7168445	PKTANAMR8762887	16PP01028	Escherichia_coli	SC90_ST685	control	23-Jun-16	None	None	Cephalosporin-3gen (iv/im)	07-Feb-16	1
ERR7168447_Escherichia_coli-SC22_ST398	ERR7168447	PKTANAMR8762894	16PP00794	Escherichia_coli	SC22_ST398	control	25-Jun-16	None	None	Fluoroquinolone;Metronidazole	10-May-16	1
ERR7168447_Escherichia_coli-SC4_ST10	ERR7168447	PKTANAMR8762894	16PP00794	Escherichia_coli	SC4_ST10	control	25-Jun-16	None	None	Fluoroquinolone;Metronidazole	10-May-16	1
ERR7168447_Escherichia_coli-SC52_ST295	ERR7168447	PKTANAMR8762894	16PP00794	Escherichia_coli	SC52_ST295	control	25-Jun-16	None	None	Fluoroquinolone;Metronidazole	10-May-16	1
ERR7168448_Escherichia_coli-SC70_ST607	ERR7168448	PKTANAMR8762314	16PP00664	Escherichia_coli	SC70_ST607	primary	17-May-16	Amoxicillin-clavunalate;Metronidazole	None	Amoxicillin-clavunalate	20-Feb-16	3
ERR7168449_Escherichia_coli-SC4_ST10	ERR7168449	PKTANAMR8762901	16PP01073	Escherichia_coli	SC4_ST10	control	24-Jun-16	Cephalosporin-1gen (per oral);Metronidazole	None	Cephalosporin-1gen (per oral);Metronidazole	21-May-16	2
ERR7168450_Escherichia_coli-SC215_ST195	ERR7168450	PKTANAMR8762321	16PP00678	Escherichia_coli	SC215_ST195	primary	17-May-16	None	None	Macrolide	17-Jan-16	1
ERR7168450_Escherichia_coli-SC22_ST398	ERR7168450	PKTANAMR8762321	16PP00678	Escherichia_coli	SC22_ST398	primary	17-May-16	None	None	Macrolide	17-Jan-16	1
ERR7168450_Escherichia_coli-SC46_ST746	ERR7168450	PKTANAMR8762321	16PP00678	Escherichia_coli	SC46_ST746	primary	17-May-16	None	None	Macrolide	17-Jan-16	1
ERR7168450_Escherichia_coli-SC4_ST10	ERR7168450	PKTANAMR8762321	16PP00678	Escherichia_coli	SC4_ST10	primary	17-May-16	None	None	Macrolide	17-Jan-16	1
ERR7168450_Escherichia_coli-SC90_ST685	ERR7168450	PKTANAMR8762321	16PP00678	Escherichia_coli	SC90_ST685	primary	17-May-16	None	None	Macrolide	17-Jan-16	1
ERR7168450_Escherichia_coli-SC94_ST757	ERR7168450	PKTANAMR8762321	16PP00678	Escherichia_coli	SC94_ST757	primary	17-May-16	None	None	Macrolide	17-Jan-16	1
ERR7168451_Escherichia_coli-SC17_ST58	ERR7168451	PKTANAMR8762906	16PP01041	Escherichia_coli	SC17_ST58	control	24-Jun-16	Cephalosporin-1gen (per oral)	None	Cephalosporin-1gen (per oral)	14-Jun-15	0
ERR7168451_Escherichia_coli-SC188_ST3076	ERR7168451	PKTANAMR8762906	16PP01041	Escherichia_coli	SC188_ST3076	control	24-Jun-16	Cephalosporin-1gen (per oral)	None	Cephalosporin-1gen (per oral)	14-Jun-15	0
ERR7168451_Escherichia_coli-SC22_ST398	ERR7168451	PKTANAMR8762906	16PP01041	Escherichia_coli	SC22_ST398	control	24-Jun-16	Cephalosporin-1gen (per oral)	None	Cephalosporin-1gen (per oral)	14-Jun-15	0
ERR7168451_Escherichia_coli-SC34_ST641	ERR7168451	PKTANAMR8762906	16PP01041	Escherichia_coli	SC34_ST641	control	24-Jun-16	Cephalosporin-1gen (per oral)	None	Cephalosporin-1gen (per oral)	14-Jun-15	0
ERR7168451_Escherichia_coli-SC46_ST746	ERR7168451	PKTANAMR8762906	16PP01041	Escherichia_coli	SC46_ST746	control	24-Jun-16	Cephalosporin-1gen (per oral)	None	Cephalosporin-1gen (per oral)	14-Jun-15	0
ERR7168451_Escherichia_coli-SC4_ST10	ERR7168451	PKTANAMR8762906	16PP01041	Escherichia_coli	SC4_ST10	control	24-Jun-16	Cephalosporin-1gen (per oral)	None	Cephalosporin-1gen (per oral)	14-Jun-15	0
ERR7168451_Escherichia_coli-SC57_ST154	ERR7168451	PKTANAMR8762906	16PP01041	Escherichia_coli	SC57_ST154	control	24-Jun-16	Cephalosporin-1gen (per oral)	None	Cephalosporin-1gen (per oral)	14-Jun-15	0
ERR7168451_Escherichia_coli-SC58_ST2773	ERR7168451	PKTANAMR8762906	16PP01041	Escherichia_coli	SC58_ST2773	control	24-Jun-16	Cephalosporin-1gen (per oral)	None	Cephalosporin-1gen (per oral)	14-Jun-15	0
ERR7168451_Escherichia_coli-SC74_ST540	ERR7168451	PKTANAMR8762906	16PP01041	Escherichia_coli	SC74_ST540	control	24-Jun-16	Cephalosporin-1gen (per oral)	None	Cephalosporin-1gen (per oral)	14-Jun-15	0
ERR7168451_Escherichia_coli-SC75_ST940	ERR7168451	PKTANAMR8762906	16PP01041	Escherichia_coli	SC75_ST940	control	24-Jun-16	Cephalosporin-1gen (per oral)	None	Cephalosporin-1gen (per oral)	14-Jun-15	0
ERR7168453_Escherichia_coli-SC12_ST410	ERR7168453	PKTANAMR8762327	16PP00655	Escherichia_coli	SC12_ST410	primary	18-May-16	Fluoroquinolone	None	Fluoroquinolone	19-Apr-16	1
ERR7168453_Escherichia_coli-SC17_ST58	ERR7168453	PKTANAMR8762327	16PP00655	Escherichia_coli	SC17_ST58	primary	18-May-16	Fluoroquinolone	None	Fluoroquinolone	19-Apr-16	1
ERR7168453_Escherichia_coli-SC43_ST206	ERR7168453	PKTANAMR8762327	16PP00655	Escherichia_coli	SC43_ST206	primary	18-May-16	Fluoroquinolone	None	Fluoroquinolone	19-Apr-16	1
ERR7168453_Escherichia_coli-SC4_ST10	ERR7168453	PKTANAMR8762327	16PP00655	Escherichia_coli	SC4_ST10	primary	18-May-16	Fluoroquinolone	None	Fluoroquinolone	19-Apr-16	1
ERR7168455_Escherichia_coli-SC144_ST515	ERR7168455	PKTANAMR8762328	16PP00656	Escherichia_coli	SC144_ST515	primary	18-May-16	Amoxicillin-clavunalate;Metronidazole	None	Amoxicillin-clavunalate	03-May-16	7
ERR7168455_Escherichia_coli-SC46_ST746	ERR7168455	PKTANAMR8762328	16PP00656	Escherichia_coli	SC46_ST746	primary	18-May-16	Amoxicillin-clavunalate;Metronidazole	None	Amoxicillin-clavunalate	03-May-16	7
ERR7168455_Escherichia_coli-SC4_ST10	ERR7168455	PKTANAMR8762328	16PP00656	Escherichia_coli	SC4_ST10	primary	18-May-16	Amoxicillin-clavunalate;Metronidazole	None	Amoxicillin-clavunalate	03-May-16	7
ERR7168455_Escherichia_coli-SC89_ST542	ERR7168455	PKTANAMR8762328	16PP00656	Escherichia_coli	SC89_ST542	primary	18-May-16	Amoxicillin-clavunalate;Metronidazole	None	Amoxicillin-clavunalate	03-May-16	7
ERR7168455_Escherichia_coli-SC90_ST685	ERR7168455	PKTANAMR8762328	16PP00656	Escherichia_coli	SC90_ST685	primary	18-May-16	Amoxicillin-clavunalate;Metronidazole	None	Amoxicillin-clavunalate	03-May-16	7
ERR7168457_Escherichia_coli-SC17_ST58	ERR7168457	PKTANAMR8762342	16PP00741	Escherichia_coli	SC17_ST58	primary	19-May-16	None	None	Tetracyclins	28-Feb-16	2
ERR7168457_Escherichia_coli-SC22_ST398	ERR7168457	PKTANAMR8762342	16PP00741	Escherichia_coli	SC22_ST398	primary	19-May-16	None	None	Tetracyclins	28-Feb-16	2
ERR7168457_Escherichia_coli-SC232_ST181	ERR7168457	PKTANAMR8762342	16PP00741	Escherichia_coli	SC232_ST181	primary	19-May-16	None	None	Tetracyclins	28-Feb-16	2
ERR7168457_Escherichia_coli-SC43_ST206	ERR7168457	PKTANAMR8762342	16PP00741	Escherichia_coli	SC43_ST206	primary	19-May-16	None	None	Tetracyclins	28-Feb-16	2
ERR7168457_Escherichia_coli-SC4_ST10	ERR7168457	PKTANAMR8762342	16PP00741	Escherichia_coli	SC4_ST10	primary	19-May-16	None	None	Tetracyclins	28-Feb-16	2
ERR7168457_Escherichia_coli-SC67_ST381	ERR7168457	PKTANAMR8762342	16PP00741	Escherichia_coli	SC67_ST381	primary	19-May-16	None	None	Tetracyclins	28-Feb-16	2
ERR7168457_Escherichia_coli-SC74_ST540	ERR7168457	PKTANAMR8762342	16PP00741	Escherichia_coli	SC74_ST540	primary	19-May-16	None	None	Tetracyclins	28-Feb-16	2
ERR7168457_Escherichia_coli-SC90_ST685	ERR7168457	PKTANAMR8762342	16PP00741	Escherichia_coli	SC90_ST685	primary	19-May-16	None	None	Tetracyclins	28-Feb-16	2
ERR7168457_Escherichia_coli-SC94_ST757	ERR7168457	PKTANAMR8762342	16PP00741	Escherichia_coli	SC94_ST757	primary	19-May-16	None	None	Tetracyclins	28-Feb-16	2
ERR7168457_Escherichia_coli-SC96_ST4038	ERR7168457	PKTANAMR8762342	16PP00741	Escherichia_coli	SC96_ST4038	primary	19-May-16	None	None	Tetracyclins	28-Feb-16	2
ERR7168458_Escherichia_coli-SC22_ST398	ERR7168458	PKTANAMR8762931	16PP01113	Escherichia_coli	SC22_ST398	control	27-Jun-16	None	None	Amoxicillin-clavunalate	21-Feb-16	1
ERR7168458_Escherichia_coli-SC232_ST181	ERR7168458	PKTANAMR8762931	16PP01113	Escherichia_coli	SC232_ST181	control	27-Jun-16	None	None	Amoxicillin-clavunalate	21-Feb-16	1
ERR7168458_Escherichia_coli-SC43_ST206	ERR7168458	PKTANAMR8762931	16PP01113	Escherichia_coli	SC43_ST206	control	27-Jun-16	None	None	Amoxicillin-clavunalate	21-Feb-16	1
ERR7168458_Escherichia_coli-SC46_ST746	ERR7168458	PKTANAMR8762931	16PP01113	Escherichia_coli	SC46_ST746	control	27-Jun-16	None	None	Amoxicillin-clavunalate	21-Feb-16	1
ERR7168458_Escherichia_coli-SC4_ST10	ERR7168458	PKTANAMR8762931	16PP01113	Escherichia_coli	SC4_ST10	control	27-Jun-16	None	None	Amoxicillin-clavunalate	21-Feb-16	1
ERR7168458_Escherichia_coli-SC69_ST349	ERR7168458	PKTANAMR8762931	16PP01113	Escherichia_coli	SC69_ST349	control	27-Jun-16	None	None	Amoxicillin-clavunalate	21-Feb-16	1
ERR7168458_Escherichia_coli-SC74_ST540	ERR7168458	PKTANAMR8762931	16PP01113	Escherichia_coli	SC74_ST540	control	27-Jun-16	None	None	Amoxicillin-clavunalate	21-Feb-16	1
ERR7168458_Escherichia_coli-SC90_ST685	ERR7168458	PKTANAMR8762931	16PP01113	Escherichia_coli	SC90_ST685	control	27-Jun-16	None	None	Amoxicillin-clavunalate	21-Feb-16	1
ERR7168459_Escherichia_coli-SC12_ST410	ERR7168459	PKTANAMR8762353	16PP00735	Escherichia_coli	SC12_ST410	primary	20-May-16	None	None	Fluoroquinolone	20-May-16	2
ERR7168459_Escherichia_coli-SC17_ST58	ERR7168459	PKTANAMR8762353	16PP00735	Escherichia_coli	SC17_ST58	primary	20-May-16	None	None	Fluoroquinolone	20-May-16	2
ERR7168459_Escherichia_coli-SC235_ST2797	ERR7168459	PKTANAMR8762353	16PP00735	Escherichia_coli	SC235_ST2797	primary	20-May-16	None	None	Fluoroquinolone	20-May-16	2
ERR7168459_Escherichia_coli-SC52_ST295	ERR7168459	PKTANAMR8762353	16PP00735	Escherichia_coli	SC52_ST295	primary	20-May-16	None	None	Fluoroquinolone	20-May-16	2
ERR7168459_Escherichia_coli-SC55_ST906	ERR7168459	PKTANAMR8762353	16PP00735	Escherichia_coli	SC55_ST906	primary	20-May-16	None	None	Fluoroquinolone	20-May-16	2
ERR7168460_Escherichia_coli-SC158_ST120	ERR7168460	PKTANAMR8762933	16PP01132	Escherichia_coli	SC158_ST120	control	27-Jun-16	None	None	None		0
ERR7168460_Escherichia_coli-SC17_ST58	ERR7168460	PKTANAMR8762933	16PP01132	Escherichia_coli	SC17_ST58	control	27-Jun-16	None	None	None		0
ERR7168460_Escherichia_coli-SC28_ST101	ERR7168460	PKTANAMR8762933	16PP01132	Escherichia_coli	SC28_ST101	control	27-Jun-16	None	None	None		0
ERR7168460_Escherichia_coli-SC4_ST10	ERR7168460	PKTANAMR8762933	16PP01132	Escherichia_coli	SC4_ST10	control	27-Jun-16	None	None	None		0
ERR7168460_Escherichia_coli-SC74_ST540	ERR7168460	PKTANAMR8762933	16PP01132	Escherichia_coli	SC74_ST540	control	27-Jun-16	None	None	None		0
ERR7168460_Escherichia_coli-SC75_ST940	ERR7168460	PKTANAMR8762933	16PP01132	Escherichia_coli	SC75_ST940	control	27-Jun-16	None	None	None		0
ERR7168461_Escherichia_coli-SC117_ST226	ERR7168461	PKTANAMR8762357	16PP00771	Escherichia_coli	SC117_ST226	primary	20-May-16	None	None	Amoxicillin-clavunalate;Metronidazole	17-Feb-16	0
ERR7168461_Escherichia_coli-SC17_ST58	ERR7168461	PKTANAMR8762357	16PP00771	Escherichia_coli	SC17_ST58	primary	20-May-16	None	None	Amoxicillin-clavunalate;Metronidazole	17-Feb-16	0
ERR7168461_Escherichia_coli-SC215_ST195	ERR7168461	PKTANAMR8762357	16PP00771	Escherichia_coli	SC215_ST195	primary	20-May-16	None	None	Amoxicillin-clavunalate;Metronidazole	17-Feb-16	0
ERR7168461_Escherichia_coli-SC22_ST398	ERR7168461	PKTANAMR8762357	16PP00771	Escherichia_coli	SC22_ST398	primary	20-May-16	None	None	Amoxicillin-clavunalate;Metronidazole	17-Feb-16	0
ERR7168461_Escherichia_coli-SC232_ST181	ERR7168461	PKTANAMR8762357	16PP00771	Escherichia_coli	SC232_ST181	primary	20-May-16	None	None	Amoxicillin-clavunalate;Metronidazole	17-Feb-16	0
ERR7168461_Escherichia_coli-SC43_ST206	ERR7168461	PKTANAMR8762357	16PP00771	Escherichia_coli	SC43_ST206	primary	20-May-16	None	None	Amoxicillin-clavunalate;Metronidazole	17-Feb-16	0
ERR7168461_Escherichia_coli-SC46_ST746	ERR7168461	PKTANAMR8762357	16PP00771	Escherichia_coli	SC46_ST746	primary	20-May-16	None	None	Amoxicillin-clavunalate;Metronidazole	17-Feb-16	0
ERR7168461_Escherichia_coli-SC4_ST10	ERR7168461	PKTANAMR8762357	16PP00771	Escherichia_coli	SC4_ST10	primary	20-May-16	None	None	Amoxicillin-clavunalate;Metronidazole	17-Feb-16	0
ERR7168461_Escherichia_coli-SC65_ST399	ERR7168461	PKTANAMR8762357	16PP00771	Escherichia_coli	SC65_ST399	primary	20-May-16	None	None	Amoxicillin-clavunalate;Metronidazole	17-Feb-16	0
ERR7168461_Escherichia_coli-SC70_ST607	ERR7168461	PKTANAMR8762357	16PP00771	Escherichia_coli	SC70_ST607	primary	20-May-16	None	None	Amoxicillin-clavunalate;Metronidazole	17-Feb-16	0
ERR7168461_Escherichia_coli-SC74_ST540	ERR7168461	PKTANAMR8762357	16PP00771	Escherichia_coli	SC74_ST540	primary	20-May-16	None	None	Amoxicillin-clavunalate;Metronidazole	17-Feb-16	0
ERR7168461_Escherichia_coli-SC89_ST542	ERR7168461	PKTANAMR8762357	16PP00771	Escherichia_coli	SC89_ST542	primary	20-May-16	None	None	Amoxicillin-clavunalate;Metronidazole	17-Feb-16	0
ERR7168463_Escherichia_coli-SC17_ST58	ERR7168463	PKTANAMR8762359	16PP00757	Escherichia_coli	SC17_ST58	primary	21-May-16	None	None	None		0
ERR7168463_Escherichia_coli-SC22_ST398	ERR7168463	PKTANAMR8762359	16PP00757	Escherichia_coli	SC22_ST398	primary	21-May-16	None	None	None		0
ERR7168463_Escherichia_coli-SC232_ST181	ERR7168463	PKTANAMR8762359	16PP00757	Escherichia_coli	SC232_ST181	primary	21-May-16	None	None	None		0
ERR7168463_Escherichia_coli-SC24_ST443	ERR7168463	PKTANAMR8762359	16PP00757	Escherichia_coli	SC24_ST443	primary	21-May-16	None	None	None		0
ERR7168463_Escherichia_coli-SC46_ST746	ERR7168463	PKTANAMR8762359	16PP00757	Escherichia_coli	SC46_ST746	primary	21-May-16	None	None	None		0
ERR7168463_Escherichia_coli-SC4_ST10	ERR7168463	PKTANAMR8762359	16PP00757	Escherichia_coli	SC4_ST10	primary	21-May-16	None	None	None		0
ERR7168463_Escherichia_coli-SC71_ST182	ERR7168463	PKTANAMR8762359	16PP00757	Escherichia_coli	SC71_ST182	primary	21-May-16	None	None	None		0
ERR7168463_Escherichia_coli-SC74_ST540	ERR7168463	PKTANAMR8762359	16PP00757	Escherichia_coli	SC74_ST540	primary	21-May-16	None	None	None		0
ERR7168463_Escherichia_coli-SC90_ST685	ERR7168463	PKTANAMR8762359	16PP00757	Escherichia_coli	SC90_ST685	primary	21-May-16	None	None	None		0
ERR7168463_Escherichia_coli-SC99_ST1727	ERR7168463	PKTANAMR8762359	16PP00757	Escherichia_coli	SC99_ST1727	primary	21-May-16	None	None	None		0
ERR7168464_Escherichia_coli-SC22_ST398	ERR7168464	PKTANAMR8762364	16PP00790	Escherichia_coli	SC22_ST398	primary	21-May-16	Fluoroquinolone;Metronidazole	Amoxicillin-clavunalate	Fluoroquinolone;Metronidazole	21-May-16	1
ERR7168464_Escherichia_coli-SC28_ST101	ERR7168464	PKTANAMR8762364	16PP00790	Escherichia_coli	SC28_ST101	primary	21-May-16	Fluoroquinolone;Metronidazole	Amoxicillin-clavunalate	Fluoroquinolone;Metronidazole	21-May-16	1
ERR7168464_Escherichia_coli-SC43_ST206	ERR7168464	PKTANAMR8762364	16PP00790	Escherichia_coli	SC43_ST206	primary	21-May-16	Fluoroquinolone;Metronidazole	Amoxicillin-clavunalate	Fluoroquinolone;Metronidazole	21-May-16	1
ERR7168464_Escherichia_coli-SC4_ST10	ERR7168464	PKTANAMR8762364	16PP00790	Escherichia_coli	SC4_ST10	primary	21-May-16	Fluoroquinolone;Metronidazole	Amoxicillin-clavunalate	Fluoroquinolone;Metronidazole	21-May-16	1
ERR7168464_Escherichia_coli-SC77_ST409	ERR7168464	PKTANAMR8762364	16PP00790	Escherichia_coli	SC77_ST409	primary	21-May-16	Fluoroquinolone;Metronidazole	Amoxicillin-clavunalate	Fluoroquinolone;Metronidazole	21-May-16	1
ERR7168464_Escherichia_coli-SC89_ST542	ERR7168464	PKTANAMR8762364	16PP00790	Escherichia_coli	SC89_ST542	primary	21-May-16	Fluoroquinolone;Metronidazole	Amoxicillin-clavunalate	Fluoroquinolone;Metronidazole	21-May-16	1
ERR7168465_Escherichia_coli-SC2_ST131	ERR7168465	PKTANAMR8762945	16PP01163	Escherichia_coli	SC2_ST131	control	24-Jun-16	None	None	Fluoroquinolone	10-Nov-15	0
ERR7168467_Escherichia_coli-SC4_ST10	ERR7168467	PKTANAMR8761982	16PP00065	Escherichia_coli	SC4_ST10	primary	08-Apr-16	Amoxicillin-clavunalate	Metronidazole	Cephalosporin-1gen (per oral)	21-Jan-16	2
ERR7168469_Escherichia_coli-SC22_ST398	ERR7168469	PKTANAMR8761983	16PP00064	Escherichia_coli	SC22_ST398	primary	08-Apr-16	Macrolide;Cephalosporin-2or3gen (per oral)	Cephalosporin-1gen (per oral)	Amoxicillin-clavunalate;Metronidazole	07-Sep-15	0
ERR7168469_Escherichia_coli-SC232_ST181	ERR7168469	PKTANAMR8761983	16PP00064	Escherichia_coli	SC232_ST181	primary	08-Apr-16	Macrolide;Cephalosporin-2or3gen (per oral)	Cephalosporin-1gen (per oral)	Amoxicillin-clavunalate;Metronidazole	07-Sep-15	0
ERR7168469_Escherichia_coli-SC4_ST10	ERR7168469	PKTANAMR8761983	16PP00064	Escherichia_coli	SC4_ST10	primary	08-Apr-16	Macrolide;Cephalosporin-2or3gen (per oral)	Cephalosporin-1gen (per oral)	Amoxicillin-clavunalate;Metronidazole	07-Sep-15	0
ERR7168469_Escherichia_coli-SC70_ST607	ERR7168469	PKTANAMR8761983	16PP00064	Escherichia_coli	SC70_ST607	primary	08-Apr-16	Macrolide;Cephalosporin-2or3gen (per oral)	Cephalosporin-1gen (per oral)	Amoxicillin-clavunalate;Metronidazole	07-Sep-15	0
ERR7168469_Escherichia_coli-SC74_ST540	ERR7168469	PKTANAMR8761983	16PP00064	Escherichia_coli	SC74_ST540	primary	08-Apr-16	Macrolide;Cephalosporin-2or3gen (per oral)	Cephalosporin-1gen (per oral)	Amoxicillin-clavunalate;Metronidazole	07-Sep-15	0
ERR7168469_Escherichia_coli-SC90_ST685	ERR7168469	PKTANAMR8761983	16PP00064	Escherichia_coli	SC90_ST685	primary	08-Apr-16	Macrolide;Cephalosporin-2or3gen (per oral)	Cephalosporin-1gen (per oral)	Amoxicillin-clavunalate;Metronidazole	07-Sep-15	0
ERR7168471_Escherichia_coli-SC117_ST226	ERR7168471	PKTANAMR8761984	16PP00060	Escherichia_coli	SC117_ST226	primary	08-Apr-16	Macrolide	None	Macrolide	16-Feb-16	2
ERR7168471_Escherichia_coli-SC17_ST58	ERR7168471	PKTANAMR8761984	16PP00060	Escherichia_coli	SC17_ST58	primary	08-Apr-16	Macrolide	None	Macrolide	16-Feb-16	2
ERR7168471_Escherichia_coli-SC22_ST398	ERR7168471	PKTANAMR8761984	16PP00060	Escherichia_coli	SC22_ST398	primary	08-Apr-16	Macrolide	None	Macrolide	16-Feb-16	2
ERR7168471_Escherichia_coli-SC34_ST641	ERR7168471	PKTANAMR8761984	16PP00060	Escherichia_coli	SC34_ST641	primary	08-Apr-16	Macrolide	None	Macrolide	16-Feb-16	2
ERR7168471_Escherichia_coli-SC4_ST10	ERR7168471	PKTANAMR8761984	16PP00060	Escherichia_coli	SC4_ST10	primary	08-Apr-16	Macrolide	None	Macrolide	16-Feb-16	2
ERR7168471_Escherichia_coli-SC75_ST940	ERR7168471	PKTANAMR8761984	16PP00060	Escherichia_coli	SC75_ST940	primary	08-Apr-16	Macrolide	None	Macrolide	16-Feb-16	2
ERR7168473_Escherichia_coli-SC4_ST10	ERR7168473	PKTANAMR8761986	16PP00062	Escherichia_coli	SC4_ST10	primary	08-Apr-16	None	None	Amoxicillin or ampicillin (per oral)	08-Aug-15	0
ERR7168473_Escherichia_coli-SC74_ST540	ERR7168473	PKTANAMR8761986	16PP00062	Escherichia_coli	SC74_ST540	primary	08-Apr-16	None	None	Amoxicillin or ampicillin (per oral)	08-Aug-15	0
ERR7168475_Escherichia_coli-SC147_ST2178	ERR7168475	PKTANAMR8761987	16PP00059	Escherichia_coli	SC147_ST2178	primary	08-Apr-16	None	Fluoroquinolone	Fluoroquinolone;Sulfa-trimethropin	02-Apr-16	5
ERR7168475_Escherichia_coli-SC24_ST443	ERR7168475	PKTANAMR8761987	16PP00059	Escherichia_coli	SC24_ST443	primary	08-Apr-16	None	Fluoroquinolone	Fluoroquinolone;Sulfa-trimethropin	02-Apr-16	5
ERR7168475_Escherichia_coli-SC42_ST678	ERR7168475	PKTANAMR8761987	16PP00059	Escherichia_coli	SC42_ST678	primary	08-Apr-16	None	Fluoroquinolone	Fluoroquinolone;Sulfa-trimethropin	02-Apr-16	5
ERR7168475_Escherichia_coli-SC45_ST297	ERR7168475	PKTANAMR8761987	16PP00059	Escherichia_coli	SC45_ST297	primary	08-Apr-16	None	Fluoroquinolone	Fluoroquinolone;Sulfa-trimethropin	02-Apr-16	5
ERR7168475_Escherichia_coli-SC4_ST10	ERR7168475	PKTANAMR8761987	16PP00059	Escherichia_coli	SC4_ST10	primary	08-Apr-16	None	Fluoroquinolone	Fluoroquinolone;Sulfa-trimethropin	02-Apr-16	5
ERR7168475_Escherichia_coli-SC58_ST2773	ERR7168475	PKTANAMR8761987	16PP00059	Escherichia_coli	SC58_ST2773	primary	08-Apr-16	None	Fluoroquinolone	Fluoroquinolone;Sulfa-trimethropin	02-Apr-16	5
ERR7168475_Escherichia_coli-SC96_ST4038	ERR7168475	PKTANAMR8761987	16PP00059	Escherichia_coli	SC96_ST4038	primary	08-Apr-16	None	Fluoroquinolone	Fluoroquinolone;Sulfa-trimethropin	02-Apr-16	5
ERR7168475_Escherichia_coli-SC99_ST1727	ERR7168475	PKTANAMR8761987	16PP00059	Escherichia_coli	SC99_ST1727	primary	08-Apr-16	None	Fluoroquinolone	Fluoroquinolone;Sulfa-trimethropin	02-Apr-16	5
ERR7168477_Escherichia_coli-SC24_ST443	ERR7168477	PKTANAMR8761988	16PP00058	Escherichia_coli	SC24_ST443	primary	08-Apr-16	None	Amoxicillin-clavunalate	Amoxicillin-clavunalate	25-Jan-16	1
ERR7168477_Escherichia_coli-SC6_ST69	ERR7168477	PKTANAMR8761988	16PP00058	Escherichia_coli	SC6_ST69	primary	08-Apr-16	None	Amoxicillin-clavunalate	Amoxicillin-clavunalate	25-Jan-16	1
ERR7168478_Escherichia_coli-SC25_ST517	ERR7168478	PKTANAMR8761990	16PP00050	Escherichia_coli	SC25_ST517	primary	09-Apr-16	None	Amoxicillin or ampicillin (per oral)	Amoxicillin-clavunalate;Metronidazole	01-Nov-15	1
ERR7168478_Escherichia_coli-SC43_ST206	ERR7168478	PKTANAMR8761990	16PP00050	Escherichia_coli	SC43_ST206	primary	09-Apr-16	None	Amoxicillin or ampicillin (per oral)	Amoxicillin-clavunalate;Metronidazole	01-Nov-15	1
ERR7168480_Escherichia_coli-SC10_ST17	ERR7168480	PKTANAMR8761992	16PP00052	Escherichia_coli	SC10_ST17	primary	09-Apr-16	None	None	Fluoroquinolone	02-Dec-15	1
ERR7168480_Escherichia_coli-SC147_ST2178	ERR7168480	PKTANAMR8761992	16PP00052	Escherichia_coli	SC147_ST2178	primary	09-Apr-16	None	None	Fluoroquinolone	02-Dec-15	1
ERR7168480_Escherichia_coli-SC158_ST120	ERR7168480	PKTANAMR8761992	16PP00052	Escherichia_coli	SC158_ST120	primary	09-Apr-16	None	None	Fluoroquinolone	02-Dec-15	1
ERR7168480_Escherichia_coli-SC169_ST361	ERR7168480	PKTANAMR8761992	16PP00052	Escherichia_coli	SC169_ST361	primary	09-Apr-16	None	None	Fluoroquinolone	02-Dec-15	1
ERR7168480_Escherichia_coli-SC17_ST58	ERR7168480	PKTANAMR8761992	16PP00052	Escherichia_coli	SC17_ST58	primary	09-Apr-16	None	None	Fluoroquinolone	02-Dec-15	1
ERR7168480_Escherichia_coli-SC22_ST398	ERR7168480	PKTANAMR8761992	16PP00052	Escherichia_coli	SC22_ST398	primary	09-Apr-16	None	None	Fluoroquinolone	02-Dec-15	1
ERR7168480_Escherichia_coli-SC231_ST2522	ERR7168480	PKTANAMR8761992	16PP00052	Escherichia_coli	SC231_ST2522	primary	09-Apr-16	None	None	Fluoroquinolone	02-Dec-15	1
ERR7168480_Escherichia_coli-SC25_ST517	ERR7168480	PKTANAMR8761992	16PP00052	Escherichia_coli	SC25_ST517	primary	09-Apr-16	None	None	Fluoroquinolone	02-Dec-15	1
ERR7168480_Escherichia_coli-SC28_ST101	ERR7168480	PKTANAMR8761992	16PP00052	Escherichia_coli	SC28_ST101	primary	09-Apr-16	None	None	Fluoroquinolone	02-Dec-15	1
ERR7168480_Escherichia_coli-SC4_ST10	ERR7168480	PKTANAMR8761992	16PP00052	Escherichia_coli	SC4_ST10	primary	09-Apr-16	None	None	Fluoroquinolone	02-Dec-15	1
ERR7168480_Escherichia_coli-SC51_ST93	ERR7168480	PKTANAMR8761992	16PP00052	Escherichia_coli	SC51_ST93	primary	09-Apr-16	None	None	Fluoroquinolone	02-Dec-15	1
ERR7168480_Escherichia_coli-SC55_ST906	ERR7168480	PKTANAMR8761992	16PP00052	Escherichia_coli	SC55_ST906	primary	09-Apr-16	None	None	Fluoroquinolone	02-Dec-15	1
ERR7168480_Escherichia_coli-SC74_ST540	ERR7168480	PKTANAMR8761992	16PP00052	Escherichia_coli	SC74_ST540	primary	09-Apr-16	None	None	Fluoroquinolone	02-Dec-15	1
ERR7168480_Escherichia_coli-SC75_ST940	ERR7168480	PKTANAMR8761992	16PP00052	Escherichia_coli	SC75_ST940	primary	09-Apr-16	None	None	Fluoroquinolone	02-Dec-15	1
ERR7168480_Escherichia_coli-SC87_ST937	ERR7168480	PKTANAMR8761992	16PP00052	Escherichia_coli	SC87_ST937	primary	09-Apr-16	None	None	Fluoroquinolone	02-Dec-15	1
ERR7168480_Escherichia_coli-SC99_ST1727	ERR7168480	PKTANAMR8761992	16PP00052	Escherichia_coli	SC99_ST1727	primary	09-Apr-16	None	None	Fluoroquinolone	02-Dec-15	1
ERR7168482_Escherichia_coli-SC117_ST226	ERR7168482	PKTANAMR8761993	16PP00066	Escherichia_coli	SC117_ST226	primary	09-Apr-16	None	Fluoroquinolone	Fluoroquinolone	18-Mar-16	2
ERR7168482_Escherichia_coli-SC17_ST58	ERR7168482	PKTANAMR8761993	16PP00066	Escherichia_coli	SC17_ST58	primary	09-Apr-16	None	Fluoroquinolone	Fluoroquinolone	18-Mar-16	2
ERR7168482_Escherichia_coli-SC22_ST398	ERR7168482	PKTANAMR8761993	16PP00066	Escherichia_coli	SC22_ST398	primary	09-Apr-16	None	Fluoroquinolone	Fluoroquinolone	18-Mar-16	2
ERR7168482_Escherichia_coli-SC46_ST746	ERR7168482	PKTANAMR8761993	16PP00066	Escherichia_coli	SC46_ST746	primary	09-Apr-16	None	Fluoroquinolone	Fluoroquinolone	18-Mar-16	2
ERR7168482_Escherichia_coli-SC4_ST10	ERR7168482	PKTANAMR8761993	16PP00066	Escherichia_coli	SC4_ST10	primary	09-Apr-16	None	Fluoroquinolone	Fluoroquinolone	18-Mar-16	2
ERR7168484_Escherichia_coli-SC17_ST58	ERR7168484	PKTANAMR8761995	16PP00068	Escherichia_coli	SC17_ST58	primary	09-Apr-16	Fluoroquinolone	Cephalosporin-2or3gen (per oral)	Fluoroquinolone	24-Mar-16	6
ERR7168484_Escherichia_coli-SC64_ST394	ERR7168484	PKTANAMR8761995	16PP00068	Escherichia_coli	SC64_ST394	primary	09-Apr-16	Fluoroquinolone	Cephalosporin-2or3gen (per oral)	Fluoroquinolone	24-Mar-16	6
ERR7168484_Escherichia_coli-SC81_ST13	ERR7168484	PKTANAMR8761995	16PP00068	Escherichia_coli	SC81_ST13	primary	09-Apr-16	Fluoroquinolone	Cephalosporin-2or3gen (per oral)	Fluoroquinolone	24-Mar-16	6
ERR7168486_Escherichia_coli-SC121_ST452	ERR7168486	PKTANAMR8761996	16PP00070	Escherichia_coli	SC121_ST452	primary	09-Apr-16	None	Amoxicillin-clavunalate	Tetracyclins	05-Jan-16	1
ERR7168486_Escherichia_coli-SC4_ST10	ERR7168486	PKTANAMR8761996	16PP00070	Escherichia_coli	SC4_ST10	primary	09-Apr-16	None	Amoxicillin-clavunalate	Tetracyclins	05-Jan-16	1
ERR7168486_Escherichia_coli-SC70_ST607	ERR7168486	PKTANAMR8761996	16PP00070	Escherichia_coli	SC70_ST607	primary	09-Apr-16	None	Amoxicillin-clavunalate	Tetracyclins	05-Jan-16	1
ERR7168486_Escherichia_coli-SC90_ST685	ERR7168486	PKTANAMR8761996	16PP00070	Escherichia_coli	SC90_ST685	primary	09-Apr-16	None	Amoxicillin-clavunalate	Tetracyclins	05-Jan-16	1
ERR7168488_Escherichia_coli-SC22_ST398	ERR7168488	PKTANAMR8761997	16PP00095	Escherichia_coli	SC22_ST398	primary	12-Apr-16	Macrolide	None	Metronidazole	16-Jun-15	0
ERR7168488_Escherichia_coli-SC4_ST10	ERR7168488	PKTANAMR8761997	16PP00095	Escherichia_coli	SC4_ST10	primary	12-Apr-16	Macrolide	None	Metronidazole	16-Jun-15	0
ERR7168490_Escherichia_coli-SC4_ST10	ERR7168490	PKTANAMR8761998	16PP00096	Escherichia_coli	SC4_ST10	primary	12-Apr-16	None	None	Metronidazole	11-Oct-15	0
ERR7168490_Escherichia_coli-SC97_ST4554	ERR7168490	PKTANAMR8761998	16PP00096	Escherichia_coli	SC97_ST4554	primary	12-Apr-16	None	None	Metronidazole	11-Oct-15	0
ERR7168493_Escherichia_coli-SC22_ST398	ERR7168493	PKTANAMR8761999	16PP00083	Escherichia_coli	SC22_ST398	primary	12-Apr-16	Tetracyclins	None	Fluoroquinolone	10-Apr-16	2
ERR7168493_Escherichia_coli-SC25_ST517	ERR7168493	PKTANAMR8761999	16PP00083	Escherichia_coli	SC25_ST517	primary	12-Apr-16	Tetracyclins	None	Fluoroquinolone	10-Apr-16	2
ERR7168493_Escherichia_coli-SC4_ST10	ERR7168493	PKTANAMR8761999	16PP00083	Escherichia_coli	SC4_ST10	primary	12-Apr-16	Tetracyclins	None	Fluoroquinolone	10-Apr-16	2
ERR7168493_Escherichia_coli-SC74_ST540	ERR7168493	PKTANAMR8761999	16PP00083	Escherichia_coli	SC74_ST540	primary	12-Apr-16	Tetracyclins	None	Fluoroquinolone	10-Apr-16	2
ERR7168493_Escherichia_coli-SC75_ST940	ERR7168493	PKTANAMR8761999	16PP00083	Escherichia_coli	SC75_ST940	primary	12-Apr-16	Tetracyclins	None	Fluoroquinolone	10-Apr-16	2
ERR7168495_Escherichia_coli-SC20_ST59	ERR7168495	PKTANAMR8762000	16PP00084	Escherichia_coli	SC20_ST59	primary	12-Apr-16	None	Macrolide	Macrolide	19-Sep-15	0
ERR7168495_Escherichia_coli-SC69_ST349	ERR7168495	PKTANAMR8762000	16PP00084	Escherichia_coli	SC69_ST349	primary	12-Apr-16	None	Macrolide	Macrolide	19-Sep-15	0
ERR7168497_Escherichia_coli-SC4_ST10	ERR7168497	PKTANAMR8762001	16PP00078	Escherichia_coli	SC4_ST10	primary	12-Apr-16	Metronidazole	Fluoroquinolone	Metronidazole;Cephalosporin-3gen (iv/im)	03-Apr-16	5
ERR7168499_Escherichia_coli-SC17_ST58	ERR7168499	PKTANAMR8762002	16PP00077	Escherichia_coli	SC17_ST58	primary	12-Apr-16	None	Amoxicillin or ampicillin (per oral)	Fluoroquinolone	14-Mar-16	1
ERR7168499_Escherichia_coli-SC22_ST398	ERR7168499	PKTANAMR8762002	16PP00077	Escherichia_coli	SC22_ST398	primary	12-Apr-16	None	Amoxicillin or ampicillin (per oral)	Fluoroquinolone	14-Mar-16	1
ERR7168499_Escherichia_coli-SC28_ST101	ERR7168499	PKTANAMR8762002	16PP00077	Escherichia_coli	SC28_ST101	primary	12-Apr-16	None	Amoxicillin or ampicillin (per oral)	Fluoroquinolone	14-Mar-16	1
ERR7168499_Escherichia_coli-SC46_ST746	ERR7168499	PKTANAMR8762002	16PP00077	Escherichia_coli	SC46_ST746	primary	12-Apr-16	None	Amoxicillin or ampicillin (per oral)	Fluoroquinolone	14-Mar-16	1
ERR7168499_Escherichia_coli-SC4_ST10	ERR7168499	PKTANAMR8762002	16PP00077	Escherichia_coli	SC4_ST10	primary	12-Apr-16	None	Amoxicillin or ampicillin (per oral)	Fluoroquinolone	14-Mar-16	1
ERR7168499_Escherichia_coli-SC74_ST540	ERR7168499	PKTANAMR8762002	16PP00077	Escherichia_coli	SC74_ST540	primary	12-Apr-16	None	Amoxicillin or ampicillin (per oral)	Fluoroquinolone	14-Mar-16	1
ERR7168499_Escherichia_coli-SC90_ST685	ERR7168499	PKTANAMR8762002	16PP00077	Escherichia_coli	SC90_ST685	primary	12-Apr-16	None	Amoxicillin or ampicillin (per oral)	Fluoroquinolone	14-Mar-16	1
ERR7168499_Escherichia_coli-SC99_ST1727	ERR7168499	PKTANAMR8762002	16PP00077	Escherichia_coli	SC99_ST1727	primary	12-Apr-16	None	Amoxicillin or ampicillin (per oral)	Fluoroquinolone	14-Mar-16	1
ERR7168501_Escherichia_coli-SC169_ST361	ERR7168501	PKTANAMR8762003	16PP00081	Escherichia_coli	SC169_ST361	primary	12-Apr-16	Cephalosporin-1gen (per oral)	None	Amoxicillin-clavunalate	27-Aug-15	0
ERR7168501_Escherichia_coli-SC4_ST10	ERR7168501	PKTANAMR8762003	16PP00081	Escherichia_coli	SC4_ST10	primary	12-Apr-16	Cephalosporin-1gen (per oral)	None	Amoxicillin-clavunalate	27-Aug-15	0
ERR7168501_Escherichia_coli-SC75_ST940	ERR7168501	PKTANAMR8762003	16PP00081	Escherichia_coli	SC75_ST940	primary	12-Apr-16	Cephalosporin-1gen (per oral)	None	Amoxicillin-clavunalate	27-Aug-15	0
ERR7168503_Escherichia_coli-SC22_ST398	ERR7168503	PKTANAMR8762004	16PP00088	Escherichia_coli	SC22_ST398	primary	12-Apr-16	Tetracyclins	Macrolide	Metronidazole	12-Apr-16	2
ERR7168503_Escherichia_coli-SC4_ST10	ERR7168503	PKTANAMR8762004	16PP00088	Escherichia_coli	SC4_ST10	primary	12-Apr-16	Tetracyclins	Macrolide	Metronidazole	12-Apr-16	2
ERR7168503_Escherichia_coli-SC75_ST940	ERR7168503	PKTANAMR8762004	16PP00088	Escherichia_coli	SC75_ST940	primary	12-Apr-16	Tetracyclins	Macrolide	Metronidazole	12-Apr-16	2
ERR7168505_Escherichia_coli-SC11_ST127	ERR7168505	PKTANAMR8762005	16PP00087	Escherichia_coli	SC11_ST127	primary	12-Apr-16	Fluoroquinolone	None	Fluoroquinolone	04-Apr-16	4
ERR7168505_Escherichia_coli-SC17_ST58	ERR7168505	PKTANAMR8762005	16PP00087	Escherichia_coli	SC17_ST58	primary	12-Apr-16	Fluoroquinolone	None	Fluoroquinolone	04-Apr-16	4
ERR7168505_Escherichia_coli-SC24_ST443	ERR7168505	PKTANAMR8762005	16PP00087	Escherichia_coli	SC24_ST443	primary	12-Apr-16	Fluoroquinolone	None	Fluoroquinolone	04-Apr-16	4
ERR7168505_Escherichia_coli-SC4_ST10	ERR7168505	PKTANAMR8762005	16PP00087	Escherichia_coli	SC4_ST10	primary	12-Apr-16	Fluoroquinolone	None	Fluoroquinolone	04-Apr-16	4
ERR7168505_Escherichia_coli-SC75_ST940	ERR7168505	PKTANAMR8762005	16PP00087	Escherichia_coli	SC75_ST940	primary	12-Apr-16	Fluoroquinolone	None	Fluoroquinolone	04-Apr-16	4
ERR7168507_Escherichia_coli-SC17_ST58	ERR7168507	PKTANAMR8762006	16PP00105	Escherichia_coli	SC17_ST58	primary	13-Apr-16	None	None	Tetracyclins;Metronidazole	10-Apr-16	1
ERR7168509_Escherichia_coli-SC121_ST452	ERR7168509	PKTANAMR8762007	16PP00104	Escherichia_coli	SC121_ST452	primary	13-Apr-16	None	None	Cephalosporin-1gen (per oral)	10-Nov-14	0
ERR7168509_Escherichia_coli-SC4_ST10	ERR7168509	PKTANAMR8762007	16PP00104	Escherichia_coli	SC4_ST10	primary	13-Apr-16	None	None	Cephalosporin-1gen (per oral)	10-Nov-14	0
ERR7168511_Escherichia_coli-SC17_ST58	ERR7168511	PKTANAMR8762008	16PP00102	Escherichia_coli	SC17_ST58	primary	13-Apr-16	Macrolide	None	Amoxicillin-clavunalate	17-Jan-16	1
ERR7168511_Escherichia_coli-SC22_ST398	ERR7168511	PKTANAMR8762008	16PP00102	Escherichia_coli	SC22_ST398	primary	13-Apr-16	Macrolide	None	Amoxicillin-clavunalate	17-Jan-16	1
ERR7168511_Escherichia_coli-SC28_ST101	ERR7168511	PKTANAMR8762008	16PP00102	Escherichia_coli	SC28_ST101	primary	13-Apr-16	Macrolide	None	Amoxicillin-clavunalate	17-Jan-16	1
ERR7168511_Escherichia_coli-SC43_ST206	ERR7168511	PKTANAMR8762008	16PP00102	Escherichia_coli	SC43_ST206	primary	13-Apr-16	Macrolide	None	Amoxicillin-clavunalate	17-Jan-16	1
ERR7168511_Escherichia_coli-SC4_ST10	ERR7168511	PKTANAMR8762008	16PP00102	Escherichia_coli	SC4_ST10	primary	13-Apr-16	Macrolide	None	Amoxicillin-clavunalate	17-Jan-16	1
ERR7168511_Escherichia_coli-SC52_ST295	ERR7168511	PKTANAMR8762008	16PP00102	Escherichia_coli	SC52_ST295	primary	13-Apr-16	Macrolide	None	Amoxicillin-clavunalate	17-Jan-16	1
ERR7168511_Escherichia_coli-SC74_ST540	ERR7168511	PKTANAMR8762008	16PP00102	Escherichia_coli	SC74_ST540	primary	13-Apr-16	Macrolide	None	Amoxicillin-clavunalate	17-Jan-16	1
ERR7168513_Escherichia_coli-SC25_ST517	ERR7168513	PKTANAMR8762009	16PP00090	Escherichia_coli	SC25_ST517	primary	13-Apr-16	Amoxicillin-clavunalate;Fluoroquinolone;Metronidazole	None	Amoxicillin-clavunalate	10-Apr-16	8
ERR7168513_Escherichia_coli-SC2_ST131	ERR7168513	PKTANAMR8762009	16PP00090	Escherichia_coli	SC2_ST131	primary	13-Apr-16	Amoxicillin-clavunalate;Fluoroquinolone;Metronidazole	None	Amoxicillin-clavunalate	10-Apr-16	8
ERR7168513_Escherichia_coli-SC4_ST10	ERR7168513	PKTANAMR8762009	16PP00090	Escherichia_coli	SC4_ST10	primary	13-Apr-16	Amoxicillin-clavunalate;Fluoroquinolone;Metronidazole	None	Amoxicillin-clavunalate	10-Apr-16	8
ERR7168515_Escherichia_coli-SC4_ST10	ERR7168515	PKTANAMR8762010	16PP00091	Escherichia_coli	SC4_ST10	primary	13-Apr-16	Fluoroquinolone;Macrolide	Cephalosporin-1gen (per oral)	Fluoroquinolone	09-Apr-16	11
ERR7168517_Escherichia_coli-SC20_ST59	ERR7168517	PKTANAMR8762011	16PP00092	Escherichia_coli	SC20_ST59	primary	13-Apr-16	None	None	Fluoroquinolone	09-Mar-16	5
ERR7168517_Escherichia_coli-SC4_ST10	ERR7168517	PKTANAMR8762011	16PP00092	Escherichia_coli	SC4_ST10	primary	13-Apr-16	None	None	Fluoroquinolone	09-Mar-16	5
ERR7168519_Escherichia_coli-SC117_ST226	ERR7168519	PKTANAMR8762012	16PP00098	Escherichia_coli	SC117_ST226	primary	13-Apr-16	Amoxicillin-clavunalate;Cephalosporin-2or3gen (per oral)	None	Fluoroquinolone	24-Aug-15	0
ERR7168519_Escherichia_coli-SC51_ST93	ERR7168519	PKTANAMR8762012	16PP00098	Escherichia_coli	SC51_ST93	primary	13-Apr-16	Amoxicillin-clavunalate;Cephalosporin-2or3gen (per oral)	None	Fluoroquinolone	24-Aug-15	0
ERR7168520_Escherichia_coli-SC169_ST361	ERR7168520	PKTANAMR8762013	16PP00108	Escherichia_coli	SC169_ST361	primary	14-Apr-16	None	Cephalosporin-1gen (per oral)	Fluoroquinolone;Cephalosporin-1gen (per oral)	10-Mar-16	5
ERR7168520_Escherichia_coli-SC22_ST398	ERR7168520	PKTANAMR8762013	16PP00108	Escherichia_coli	SC22_ST398	primary	14-Apr-16	None	Cephalosporin-1gen (per oral)	Fluoroquinolone;Cephalosporin-1gen (per oral)	10-Mar-16	5
ERR7168520_Escherichia_coli-SC25_ST517	ERR7168520	PKTANAMR8762013	16PP00108	Escherichia_coli	SC25_ST517	primary	14-Apr-16	None	Cephalosporin-1gen (per oral)	Fluoroquinolone;Cephalosporin-1gen (per oral)	10-Mar-16	5
ERR7168520_Escherichia_coli-SC28_ST101	ERR7168520	PKTANAMR8762013	16PP00108	Escherichia_coli	SC28_ST101	primary	14-Apr-16	None	Cephalosporin-1gen (per oral)	Fluoroquinolone;Cephalosporin-1gen (per oral)	10-Mar-16	5
ERR7168520_Escherichia_coli-SC4_ST10	ERR7168520	PKTANAMR8762013	16PP00108	Escherichia_coli	SC4_ST10	primary	14-Apr-16	None	Cephalosporin-1gen (per oral)	Fluoroquinolone;Cephalosporin-1gen (per oral)	10-Mar-16	5
ERR7168520_Escherichia_coli-SC74_ST540	ERR7168520	PKTANAMR8762013	16PP00108	Escherichia_coli	SC74_ST540	primary	14-Apr-16	None	Cephalosporin-1gen (per oral)	Fluoroquinolone;Cephalosporin-1gen (per oral)	10-Mar-16	5
ERR7168520_Escherichia_coli-SC75_ST940	ERR7168520	PKTANAMR8762013	16PP00108	Escherichia_coli	SC75_ST940	primary	14-Apr-16	None	Cephalosporin-1gen (per oral)	Fluoroquinolone;Cephalosporin-1gen (per oral)	10-Mar-16	5
ERR7168522_Escherichia_coli-SC175_ST1136	ERR7168522	PKTANAMR8762014	16PP00113	Escherichia_coli	SC175_ST1136	primary	14-Apr-16	Macrolide	None	Cephalosporin-1gen (per oral)	16-Nov-15	2
ERR7168522_Escherichia_coli-SC4_ST10	ERR7168522	PKTANAMR8762014	16PP00113	Escherichia_coli	SC4_ST10	primary	14-Apr-16	Macrolide	None	Cephalosporin-1gen (per oral)	16-Nov-15	2
ERR7168524_Escherichia_coli-SC147_ST2178	ERR7168524	PKTANAMR8762015	16PP00114	Escherichia_coli	SC147_ST2178	primary	14-Apr-16	Fluoroquinolone	Macrolide	Fluoroquinolone	14-Apr-16	3
ERR7168524_Escherichia_coli-SC17_ST58	ERR7168524	PKTANAMR8762015	16PP00114	Escherichia_coli	SC17_ST58	primary	14-Apr-16	Fluoroquinolone	Macrolide	Fluoroquinolone	14-Apr-16	3
ERR7168524_Escherichia_coli-SC22_ST398	ERR7168524	PKTANAMR8762015	16PP00114	Escherichia_coli	SC22_ST398	primary	14-Apr-16	Fluoroquinolone	Macrolide	Fluoroquinolone	14-Apr-16	3
ERR7168524_Escherichia_coli-SC24_ST443	ERR7168524	PKTANAMR8762015	16PP00114	Escherichia_coli	SC24_ST443	primary	14-Apr-16	Fluoroquinolone	Macrolide	Fluoroquinolone	14-Apr-16	3
ERR7168524_Escherichia_coli-SC25_ST517	ERR7168524	PKTANAMR8762015	16PP00114	Escherichia_coli	SC25_ST517	primary	14-Apr-16	Fluoroquinolone	Macrolide	Fluoroquinolone	14-Apr-16	3
ERR7168524_Escherichia_coli-SC27_ST328	ERR7168524	PKTANAMR8762015	16PP00114	Escherichia_coli	SC27_ST328	primary	14-Apr-16	Fluoroquinolone	Macrolide	Fluoroquinolone	14-Apr-16	3
ERR7168524_Escherichia_coli-SC28_ST101	ERR7168524	PKTANAMR8762015	16PP00114	Escherichia_coli	SC28_ST101	primary	14-Apr-16	Fluoroquinolone	Macrolide	Fluoroquinolone	14-Apr-16	3
ERR7168524_Escherichia_coli-SC34_ST641	ERR7168524	PKTANAMR8762015	16PP00114	Escherichia_coli	SC34_ST641	primary	14-Apr-16	Fluoroquinolone	Macrolide	Fluoroquinolone	14-Apr-16	3
ERR7168524_Escherichia_coli-SC4_ST10	ERR7168524	PKTANAMR8762015	16PP00114	Escherichia_coli	SC4_ST10	primary	14-Apr-16	Fluoroquinolone	Macrolide	Fluoroquinolone	14-Apr-16	3
ERR7168524_Escherichia_coli-SC53_ST448	ERR7168524	PKTANAMR8762015	16PP00114	Escherichia_coli	SC53_ST448	primary	14-Apr-16	Fluoroquinolone	Macrolide	Fluoroquinolone	14-Apr-16	3
ERR7168524_Escherichia_coli-SC73_ST156	ERR7168524	PKTANAMR8762015	16PP00114	Escherichia_coli	SC73_ST156	primary	14-Apr-16	Fluoroquinolone	Macrolide	Fluoroquinolone	14-Apr-16	3
ERR7168524_Escherichia_coli-SC74_ST540	ERR7168524	PKTANAMR8762015	16PP00114	Escherichia_coli	SC74_ST540	primary	14-Apr-16	Fluoroquinolone	Macrolide	Fluoroquinolone	14-Apr-16	3
ERR7168524_Escherichia_coli-SC75_ST940	ERR7168524	PKTANAMR8762015	16PP00114	Escherichia_coli	SC75_ST940	primary	14-Apr-16	Fluoroquinolone	Macrolide	Fluoroquinolone	14-Apr-16	3
ERR7168524_Escherichia_coli-SC87_ST937	ERR7168524	PKTANAMR8762015	16PP00114	Escherichia_coli	SC87_ST937	primary	14-Apr-16	Fluoroquinolone	Macrolide	Fluoroquinolone	14-Apr-16	3
ERR7168524_Escherichia_coli-SC91_ST345	ERR7168524	PKTANAMR8762015	16PP00114	Escherichia_coli	SC91_ST345	primary	14-Apr-16	Fluoroquinolone	Macrolide	Fluoroquinolone	14-Apr-16	3
ERR7168524_Escherichia_coli-SC93_ST173	ERR7168524	PKTANAMR8762015	16PP00114	Escherichia_coli	SC93_ST173	primary	14-Apr-16	Fluoroquinolone	Macrolide	Fluoroquinolone	14-Apr-16	3
ERR7168524_Escherichia_coli-SC96_ST4038	ERR7168524	PKTANAMR8762015	16PP00114	Escherichia_coli	SC96_ST4038	primary	14-Apr-16	Fluoroquinolone	Macrolide	Fluoroquinolone	14-Apr-16	3
ERR7168524_Escherichia_coli-SC99_ST1727	ERR7168524	PKTANAMR8762015	16PP00114	Escherichia_coli	SC99_ST1727	primary	14-Apr-16	Fluoroquinolone	Macrolide	Fluoroquinolone	14-Apr-16	3
ERR7168526_Escherichia_coli-SC121_ST452	ERR7168526	PKTANAMR8762016	16PP00116	Escherichia_coli	SC121_ST452	primary	14-Apr-16	Fluoroquinolone	None	Fluoroquinolone;Metronidazole	09-Apr-16	2
ERR7168526_Escherichia_coli-SC12_ST410	ERR7168526	PKTANAMR8762016	16PP00116	Escherichia_coli	SC12_ST410	primary	14-Apr-16	Fluoroquinolone	None	Fluoroquinolone;Metronidazole	09-Apr-16	2
ERR7168526_Escherichia_coli-SC4_ST10	ERR7168526	PKTANAMR8762016	16PP00116	Escherichia_coli	SC4_ST10	primary	14-Apr-16	Fluoroquinolone	None	Fluoroquinolone;Metronidazole	09-Apr-16	2
ERR7168526_Escherichia_coli-SC90_ST685	ERR7168526	PKTANAMR8762016	16PP00116	Escherichia_coli	SC90_ST685	primary	14-Apr-16	Fluoroquinolone	None	Fluoroquinolone;Metronidazole	09-Apr-16	2
ERR7168528_Escherichia_coli-SC22_ST398	ERR7168528	PKTANAMR8762018	16PP00119	Escherichia_coli	SC22_ST398	primary	14-Apr-16	Cephalosporin-1gen (per oral);Metronidazole;Cephalosporin-2or3gen (per oral)	None	Amoxicillin-clavunalate	25-Feb-16	8
ERR7168528_Escherichia_coli-SC232_ST181	ERR7168528	PKTANAMR8762018	16PP00119	Escherichia_coli	SC232_ST181	primary	14-Apr-16	Cephalosporin-1gen (per oral);Metronidazole;Cephalosporin-2or3gen (per oral)	None	Amoxicillin-clavunalate	25-Feb-16	8
ERR7168528_Escherichia_coli-SC4_ST10	ERR7168528	PKTANAMR8762018	16PP00119	Escherichia_coli	SC4_ST10	primary	14-Apr-16	Cephalosporin-1gen (per oral);Metronidazole;Cephalosporin-2or3gen (per oral)	None	Amoxicillin-clavunalate	25-Feb-16	8
ERR7168528_Escherichia_coli-SC90_ST685	ERR7168528	PKTANAMR8762018	16PP00119	Escherichia_coli	SC90_ST685	primary	14-Apr-16	Cephalosporin-1gen (per oral);Metronidazole;Cephalosporin-2or3gen (per oral)	None	Amoxicillin-clavunalate	25-Feb-16	8
ERR7168530_Escherichia_coli-SC22_ST398	ERR7168530	PKTANAMR8762019	16PP00110	Escherichia_coli	SC22_ST398	primary	15-Apr-16	Macrolide	None	Fluoroquinolone;Metronidazole	12-Apr-16	2
ERR7168530_Escherichia_coli-SC2_ST131	ERR7168530	PKTANAMR8762019	16PP00110	Escherichia_coli	SC2_ST131	primary	15-Apr-16	Macrolide	None	Fluoroquinolone;Metronidazole	12-Apr-16	2
ERR7168530_Escherichia_coli-SC4_ST10	ERR7168530	PKTANAMR8762019	16PP00110	Escherichia_coli	SC4_ST10	primary	15-Apr-16	Macrolide	None	Fluoroquinolone;Metronidazole	12-Apr-16	2
ERR7168530_Escherichia_coli-SC6_ST69	ERR7168530	PKTANAMR8762019	16PP00110	Escherichia_coli	SC6_ST69	primary	15-Apr-16	Macrolide	None	Fluoroquinolone;Metronidazole	12-Apr-16	2
ERR7168535_Escherichia_coli-SC17_ST58	ERR7168535	PKTANAMR8762022	16PP00121	Escherichia_coli	SC17_ST58	primary	15-Apr-16	None	None	Tetracyclins;Metronidazole	11-Jan-16	3
ERR7168535_Escherichia_coli-SC22_ST398	ERR7168535	PKTANAMR8762022	16PP00121	Escherichia_coli	SC22_ST398	primary	15-Apr-16	None	None	Tetracyclins;Metronidazole	11-Jan-16	3
ERR7168535_Escherichia_coli-SC46_ST746	ERR7168535	PKTANAMR8762022	16PP00121	Escherichia_coli	SC46_ST746	primary	15-Apr-16	None	None	Tetracyclins;Metronidazole	11-Jan-16	3
ERR7168535_Escherichia_coli-SC4_ST10	ERR7168535	PKTANAMR8762022	16PP00121	Escherichia_coli	SC4_ST10	primary	15-Apr-16	None	None	Tetracyclins;Metronidazole	11-Jan-16	3
ERR7168535_Escherichia_coli-SC52_ST295	ERR7168535	PKTANAMR8762022	16PP00121	Escherichia_coli	SC52_ST295	primary	15-Apr-16	None	None	Tetracyclins;Metronidazole	11-Jan-16	3
ERR7168535_Escherichia_coli-SC75_ST940	ERR7168535	PKTANAMR8762022	16PP00121	Escherichia_coli	SC75_ST940	primary	15-Apr-16	None	None	Tetracyclins;Metronidazole	11-Jan-16	3
ERR7168535_Escherichia_coli-SC96_ST4038	ERR7168535	PKTANAMR8762022	16PP00121	Escherichia_coli	SC96_ST4038	primary	15-Apr-16	None	None	Tetracyclins;Metronidazole	11-Jan-16	3
ERR7168537_Escherichia_coli-SC17_ST58	ERR7168537	PKTANAMR8762024	16PP00125	Escherichia_coli	SC17_ST58	primary	15-Apr-16	Cephalosporin-1gen (per oral)	None	Cephalosporin-1gen (per oral)	15-Apr-16	4
ERR7168537_Escherichia_coli-SC25_ST517	ERR7168537	PKTANAMR8762024	16PP00125	Escherichia_coli	SC25_ST517	primary	15-Apr-16	Cephalosporin-1gen (per oral)	None	Cephalosporin-1gen (per oral)	15-Apr-16	4
ERR7168537_Escherichia_coli-SC27_ST328	ERR7168537	PKTANAMR8762024	16PP00125	Escherichia_coli	SC27_ST328	primary	15-Apr-16	Cephalosporin-1gen (per oral)	None	Cephalosporin-1gen (per oral)	15-Apr-16	4
ERR7168537_Escherichia_coli-SC28_ST101	ERR7168537	PKTANAMR8762024	16PP00125	Escherichia_coli	SC28_ST101	primary	15-Apr-16	Cephalosporin-1gen (per oral)	None	Cephalosporin-1gen (per oral)	15-Apr-16	4
ERR7168537_Escherichia_coli-SC4_ST10	ERR7168537	PKTANAMR8762024	16PP00125	Escherichia_coli	SC4_ST10	primary	15-Apr-16	Cephalosporin-1gen (per oral)	None	Cephalosporin-1gen (per oral)	15-Apr-16	4
ERR7168537_Escherichia_coli-SC87_ST937	ERR7168537	PKTANAMR8762024	16PP00125	Escherichia_coli	SC87_ST937	primary	15-Apr-16	Cephalosporin-1gen (per oral)	None	Cephalosporin-1gen (per oral)	15-Apr-16	4
ERR7168539_Escherichia_coli-SC117_ST226	ERR7168539	PKTANAMR8762025	16PP00127	Escherichia_coli	SC117_ST226	primary	15-Apr-16	None	None	None		0
ERR7168539_Escherichia_coli-SC147_ST2178	ERR7168539	PKTANAMR8762025	16PP00127	Escherichia_coli	SC147_ST2178	primary	15-Apr-16	None	None	None		0
ERR7168539_Escherichia_coli-SC17_ST58	ERR7168539	PKTANAMR8762025	16PP00127	Escherichia_coli	SC17_ST58	primary	15-Apr-16	None	None	None		0
ERR7168539_Escherichia_coli-SC22_ST398	ERR7168539	PKTANAMR8762025	16PP00127	Escherichia_coli	SC22_ST398	primary	15-Apr-16	None	None	None		0
ERR7168539_Escherichia_coli-SC4_ST10	ERR7168539	PKTANAMR8762025	16PP00127	Escherichia_coli	SC4_ST10	primary	15-Apr-16	None	None	None		0
ERR7168539_Escherichia_coli-SC70_ST607	ERR7168539	PKTANAMR8762025	16PP00127	Escherichia_coli	SC70_ST607	primary	15-Apr-16	None	None	None		0
ERR7168539_Escherichia_coli-SC73_ST156	ERR7168539	PKTANAMR8762025	16PP00127	Escherichia_coli	SC73_ST156	primary	15-Apr-16	None	None	None		0
ERR7168539_Escherichia_coli-SC74_ST540	ERR7168539	PKTANAMR8762025	16PP00127	Escherichia_coli	SC74_ST540	primary	15-Apr-16	None	None	None		0
ERR7168539_Escherichia_coli-SC75_ST940	ERR7168539	PKTANAMR8762025	16PP00127	Escherichia_coli	SC75_ST940	primary	15-Apr-16	None	None	None		0
ERR7168539_Escherichia_coli-SC7_ST21	ERR7168539	PKTANAMR8762025	16PP00127	Escherichia_coli	SC7_ST21	primary	15-Apr-16	None	None	None		0
ERR7168539_Escherichia_coli-SC90_ST685	ERR7168539	PKTANAMR8762025	16PP00127	Escherichia_coli	SC90_ST685	primary	15-Apr-16	None	None	None		0
ERR7168541_Escherichia_coli-SC22_ST398	ERR7168541	PKTANAMR8762026	16PP00128	Escherichia_coli	SC22_ST398	primary	15-Apr-16	None	None	Amoxicillin-clavunalate	15-Apr-16	2
ERR7168541_Escherichia_coli-SC4_ST10	ERR7168541	PKTANAMR8762026	16PP00128	Escherichia_coli	SC4_ST10	primary	15-Apr-16	None	None	Amoxicillin-clavunalate	15-Apr-16	2
ERR7168541_Escherichia_coli-SC51_ST93	ERR7168541	PKTANAMR8762026	16PP00128	Escherichia_coli	SC51_ST93	primary	15-Apr-16	None	None	Amoxicillin-clavunalate	15-Apr-16	2
ERR7168543_Escherichia_coli-SC22_ST398	ERR7168543	PKTANAMR8762027	16PP00130	Escherichia_coli	SC22_ST398	primary	16-Apr-16	None	None	Cephalosporin-1gen (per oral);Metronidazole	04-Nov-15	1
ERR7168543_Escherichia_coli-SC27_ST328	ERR7168543	PKTANAMR8762027	16PP00130	Escherichia_coli	SC27_ST328	primary	16-Apr-16	None	None	Cephalosporin-1gen (per oral);Metronidazole	04-Nov-15	1
ERR7168543_Escherichia_coli-SC43_ST206	ERR7168543	PKTANAMR8762027	16PP00130	Escherichia_coli	SC43_ST206	primary	16-Apr-16	None	None	Cephalosporin-1gen (per oral);Metronidazole	04-Nov-15	1
ERR7168543_Escherichia_coli-SC4_ST10	ERR7168543	PKTANAMR8762027	16PP00130	Escherichia_coli	SC4_ST10	primary	16-Apr-16	None	None	Cephalosporin-1gen (per oral);Metronidazole	04-Nov-15	1
ERR7168543_Escherichia_coli-SC89_ST542	ERR7168543	PKTANAMR8762027	16PP00130	Escherichia_coli	SC89_ST542	primary	16-Apr-16	None	None	Cephalosporin-1gen (per oral);Metronidazole	04-Nov-15	1
ERR7168545_Escherichia_coli-SC4_ST10	ERR7168545	PKTANAMR8762028	16PP00132	Escherichia_coli	SC4_ST10	primary	16-Apr-16	None	None	Metronidazole	27-Mar-16	4
ERR7168549_Escherichia_coli-SC10_ST17	ERR7168549	PKTANAMR8762030	16PP00135	Escherichia_coli	SC10_ST17	primary	16-Apr-16	None	None	Cephalosporin-2or3gen (per oral)	05-Feb-16	1
ERR7168549_Escherichia_coli-SC4_ST10	ERR7168549	PKTANAMR8762030	16PP00135	Escherichia_coli	SC4_ST10	primary	16-Apr-16	None	None	Cephalosporin-2or3gen (per oral)	05-Feb-16	1
ERR7168549_Escherichia_coli-SC74_ST540	ERR7168549	PKTANAMR8762030	16PP00135	Escherichia_coli	SC74_ST540	primary	16-Apr-16	None	None	Cephalosporin-2or3gen (per oral)	05-Feb-16	1
ERR7168549_Escherichia_coli-SC90_ST685	ERR7168549	PKTANAMR8762030	16PP00135	Escherichia_coli	SC90_ST685	primary	16-Apr-16	None	None	Cephalosporin-2or3gen (per oral)	05-Feb-16	1
ERR7168551_Escherichia_coli-SC22_ST398	ERR7168551	PKTANAMR8762031	16PP00136	Escherichia_coli	SC22_ST398	primary	16-Apr-16	Amoxicillin-clavunalate	None	Cephalosporin-2or3gen (per oral)	05-Sep-14	0
ERR7168551_Escherichia_coli-SC24_ST443	ERR7168551	PKTANAMR8762031	16PP00136	Escherichia_coli	SC24_ST443	primary	16-Apr-16	Amoxicillin-clavunalate	None	Cephalosporin-2or3gen (per oral)	05-Sep-14	0
ERR7168551_Escherichia_coli-SC28_ST101	ERR7168551	PKTANAMR8762031	16PP00136	Escherichia_coli	SC28_ST101	primary	16-Apr-16	Amoxicillin-clavunalate	None	Cephalosporin-2or3gen (per oral)	05-Sep-14	0
ERR7168551_Escherichia_coli-SC4_ST10	ERR7168551	PKTANAMR8762031	16PP00136	Escherichia_coli	SC4_ST10	primary	16-Apr-16	Amoxicillin-clavunalate	None	Cephalosporin-2or3gen (per oral)	05-Sep-14	0
ERR7168551_Escherichia_coli-SC64_ST394	ERR7168551	PKTANAMR8762031	16PP00136	Escherichia_coli	SC64_ST394	primary	16-Apr-16	Amoxicillin-clavunalate	None	Cephalosporin-2or3gen (per oral)	05-Sep-14	0
ERR7168551_Escherichia_coli-SC75_ST940	ERR7168551	PKTANAMR8762031	16PP00136	Escherichia_coli	SC75_ST940	primary	16-Apr-16	Amoxicillin-clavunalate	None	Cephalosporin-2or3gen (per oral)	05-Sep-14	0
ERR7168551_Escherichia_coli-SC87_ST937	ERR7168551	PKTANAMR8762031	16PP00136	Escherichia_coli	SC87_ST937	primary	16-Apr-16	Amoxicillin-clavunalate	None	Cephalosporin-2or3gen (per oral)	05-Sep-14	0
ERR7168553_Escherichia_coli-SC22_ST398	ERR7168553	PKTANAMR8762032	16PP00139	Escherichia_coli	SC22_ST398	primary	16-Apr-16	None	None	Fluoroquinolone	01-Nov-15	0
ERR7168553_Escherichia_coli-SC4_ST10	ERR7168553	PKTANAMR8762032	16PP00139	Escherichia_coli	SC4_ST10	primary	16-Apr-16	None	None	Fluoroquinolone	01-Nov-15	0
ERR7168553_Escherichia_coli-SC90_ST685	ERR7168553	PKTANAMR8762032	16PP00139	Escherichia_coli	SC90_ST685	primary	16-Apr-16	None	None	Fluoroquinolone	01-Nov-15	0
ERR7168555_Escherichia_coli-SC4_ST10	ERR7168555	PKTANAMR8762033	16PP00140	Escherichia_coli	SC4_ST10	primary	16-Apr-16	Amoxicillin-clavunalate	None	Amoxicillin or ampicillin (per oral)	26-Oct-15	1
ERR7168557_Escherichia_coli-SC117_ST226	ERR7168557	PKTANAMR8762034	16PP00146	Escherichia_coli	SC117_ST226	primary	16-Apr-16	Fluoroquinolone	Metronidazole	Macrolide	14-Apr-16	20
ERR7168557_Escherichia_coli-SC46_ST746	ERR7168557	PKTANAMR8762034	16PP00146	Escherichia_coli	SC46_ST746	primary	16-Apr-16	Fluoroquinolone	Metronidazole	Macrolide	14-Apr-16	20
ERR7168557_Escherichia_coli-SC4_ST10	ERR7168557	PKTANAMR8762034	16PP00146	Escherichia_coli	SC4_ST10	primary	16-Apr-16	Fluoroquinolone	Metronidazole	Macrolide	14-Apr-16	20
ERR7168557_Escherichia_coli-SC90_ST685	ERR7168557	PKTANAMR8762034	16PP00146	Escherichia_coli	SC90_ST685	primary	16-Apr-16	Fluoroquinolone	Metronidazole	Macrolide	14-Apr-16	20
ERR7168557_Escherichia_coli-SC99_ST1727	ERR7168557	PKTANAMR8762034	16PP00146	Escherichia_coli	SC99_ST1727	primary	16-Apr-16	Fluoroquinolone	Metronidazole	Macrolide	14-Apr-16	20
ERR7168560_Escherichia_coli-SC121_ST452	ERR7168560	PKTANAMR8762036	16PP00148	Escherichia_coli	SC121_ST452	primary	16-Apr-16	None	Fluoroquinolone	Fluoroquinolone	22-Mar-16	11
ERR7168560_Escherichia_coli-SC16_ST38	ERR7168560	PKTANAMR8762036	16PP00148	Escherichia_coli	SC16_ST38	primary	16-Apr-16	None	Fluoroquinolone	Fluoroquinolone	22-Mar-16	11
ERR7168560_Escherichia_coli-SC4_ST10	ERR7168560	PKTANAMR8762036	16PP00148	Escherichia_coli	SC4_ST10	primary	16-Apr-16	None	Fluoroquinolone	Fluoroquinolone	22-Mar-16	11
ERR7168562_Escherichia_coli-SC117_ST226	ERR7168562	PKTANAMR8762038	16PP00151	Escherichia_coli	SC117_ST226	primary	16-Apr-16	None	None	Amoxicillin-clavunalate	04-Apr-16	5
ERR7168562_Escherichia_coli-SC22_ST398	ERR7168562	PKTANAMR8762038	16PP00151	Escherichia_coli	SC22_ST398	primary	16-Apr-16	None	None	Amoxicillin-clavunalate	04-Apr-16	5
ERR7168562_Escherichia_coli-SC46_ST746	ERR7168562	PKTANAMR8762038	16PP00151	Escherichia_coli	SC46_ST746	primary	16-Apr-16	None	None	Amoxicillin-clavunalate	04-Apr-16	5
ERR7168562_Escherichia_coli-SC4_ST10	ERR7168562	PKTANAMR8762038	16PP00151	Escherichia_coli	SC4_ST10	primary	16-Apr-16	None	None	Amoxicillin-clavunalate	04-Apr-16	5
ERR7168564_Escherichia_coli-SC22_ST398	ERR7168564	PKTANAMR8762039	16PP00152	Escherichia_coli	SC22_ST398	primary	16-Apr-16	Macrolide	None	Macrolide	12-Apr-16	2
ERR7168564_Escherichia_coli-SC90_ST685	ERR7168564	PKTANAMR8762039	16PP00152	Escherichia_coli	SC90_ST685	primary	16-Apr-16	Macrolide	None	Macrolide	12-Apr-16	2
ERR7168566_Escherichia_coli-SC22_ST398	ERR7168566	PKTANAMR8762040	16PP00160	Escherichia_coli	SC22_ST398	primary	19-Apr-16	None	None	Fluoroquinolone	12-Sep-15	0
ERR7168566_Escherichia_coli-SC4_ST10	ERR7168566	PKTANAMR8762040	16PP00160	Escherichia_coli	SC4_ST10	primary	19-Apr-16	None	None	Fluoroquinolone	12-Sep-15	0
ERR7168568_Escherichia_coli-SC17_ST58	ERR7168568	PKTANAMR8762041	16PP00165	Escherichia_coli	SC17_ST58	primary	19-Apr-16	Fluoroquinolone	None	Fluoroquinolone;Metronidazole	18-Apr-16	5
ERR7168568_Escherichia_coli-SC215_ST195	ERR7168568	PKTANAMR8762041	16PP00165	Escherichia_coli	SC215_ST195	primary	19-Apr-16	Fluoroquinolone	None	Fluoroquinolone;Metronidazole	18-Apr-16	5
ERR7168568_Escherichia_coli-SC22_ST398	ERR7168568	PKTANAMR8762041	16PP00165	Escherichia_coli	SC22_ST398	primary	19-Apr-16	Fluoroquinolone	None	Fluoroquinolone;Metronidazole	18-Apr-16	5
ERR7168568_Escherichia_coli-SC25_ST517	ERR7168568	PKTANAMR8762041	16PP00165	Escherichia_coli	SC25_ST517	primary	19-Apr-16	Fluoroquinolone	None	Fluoroquinolone;Metronidazole	18-Apr-16	5
ERR7168568_Escherichia_coli-SC43_ST206	ERR7168568	PKTANAMR8762041	16PP00165	Escherichia_coli	SC43_ST206	primary	19-Apr-16	Fluoroquinolone	None	Fluoroquinolone;Metronidazole	18-Apr-16	5
ERR7168568_Escherichia_coli-SC46_ST746	ERR7168568	PKTANAMR8762041	16PP00165	Escherichia_coli	SC46_ST746	primary	19-Apr-16	Fluoroquinolone	None	Fluoroquinolone;Metronidazole	18-Apr-16	5
ERR7168568_Escherichia_coli-SC4_ST10	ERR7168568	PKTANAMR8762041	16PP00165	Escherichia_coli	SC4_ST10	primary	19-Apr-16	Fluoroquinolone	None	Fluoroquinolone;Metronidazole	18-Apr-16	5
ERR7168568_Escherichia_coli-SC70_ST607	ERR7168568	PKTANAMR8762041	16PP00165	Escherichia_coli	SC70_ST607	primary	19-Apr-16	Fluoroquinolone	None	Fluoroquinolone;Metronidazole	18-Apr-16	5
ERR7168568_Escherichia_coli-SC74_ST540	ERR7168568	PKTANAMR8762041	16PP00165	Escherichia_coli	SC74_ST540	primary	19-Apr-16	Fluoroquinolone	None	Fluoroquinolone;Metronidazole	18-Apr-16	5
ERR7168568_Escherichia_coli-SC89_ST542	ERR7168568	PKTANAMR8762041	16PP00165	Escherichia_coli	SC89_ST542	primary	19-Apr-16	Fluoroquinolone	None	Fluoroquinolone;Metronidazole	18-Apr-16	5
ERR7168568_Escherichia_coli-SC90_ST685	ERR7168568	PKTANAMR8762041	16PP00165	Escherichia_coli	SC90_ST685	primary	19-Apr-16	Fluoroquinolone	None	Fluoroquinolone;Metronidazole	18-Apr-16	5
ERR7168570_Escherichia_coli-SC25_ST517	ERR7168570	PKTANAMR8762042	16PP00166	Escherichia_coli	SC25_ST517	primary	19-Apr-16	None	None	Amoxicillin-clavunalate	19-Apr-16	3
ERR7168570_Escherichia_coli-SC46_ST746	ERR7168570	PKTANAMR8762042	16PP00166	Escherichia_coli	SC46_ST746	primary	19-Apr-16	None	None	Amoxicillin-clavunalate	19-Apr-16	3
ERR7168570_Escherichia_coli-SC75_ST940	ERR7168570	PKTANAMR8762042	16PP00166	Escherichia_coli	SC75_ST940	primary	19-Apr-16	None	None	Amoxicillin-clavunalate	19-Apr-16	3
ERR7168572_Escherichia_coli-SC17_ST58	ERR7168572	PKTANAMR8762043	16PP00168	Escherichia_coli	SC17_ST58	primary	19-Apr-16	Fluoroquinolone	None	None		0
ERR7168572_Escherichia_coli-SC22_ST398	ERR7168572	PKTANAMR8762043	16PP00168	Escherichia_coli	SC22_ST398	primary	19-Apr-16	Fluoroquinolone	None	None		0
ERR7168572_Escherichia_coli-SC25_ST517	ERR7168572	PKTANAMR8762043	16PP00168	Escherichia_coli	SC25_ST517	primary	19-Apr-16	Fluoroquinolone	None	None		0
ERR7168572_Escherichia_coli-SC28_ST101	ERR7168572	PKTANAMR8762043	16PP00168	Escherichia_coli	SC28_ST101	primary	19-Apr-16	Fluoroquinolone	None	None		0
ERR7168572_Escherichia_coli-SC4_ST10	ERR7168572	PKTANAMR8762043	16PP00168	Escherichia_coli	SC4_ST10	primary	19-Apr-16	Fluoroquinolone	None	None		0
ERR7168572_Escherichia_coli-SC74_ST540	ERR7168572	PKTANAMR8762043	16PP00168	Escherichia_coli	SC74_ST540	primary	19-Apr-16	Fluoroquinolone	None	None		0
ERR7168575_Escherichia_coli-SC22_ST398	ERR7168575	PKTANAMR8762044	16PP00171	Escherichia_coli	SC22_ST398	primary	19-Apr-16	None	None	None		0
ERR7168575_Escherichia_coli-SC232_ST181	ERR7168575	PKTANAMR8762044	16PP00171	Escherichia_coli	SC232_ST181	primary	19-Apr-16	None	None	None		0
ERR7168575_Escherichia_coli-SC25_ST517	ERR7168575	PKTANAMR8762044	16PP00171	Escherichia_coli	SC25_ST517	primary	19-Apr-16	None	None	None		0
ERR7168575_Escherichia_coli-SC4_ST10	ERR7168575	PKTANAMR8762044	16PP00171	Escherichia_coli	SC4_ST10	primary	19-Apr-16	None	None	None		0
ERR7168575_Escherichia_coli-SC74_ST540	ERR7168575	PKTANAMR8762044	16PP00171	Escherichia_coli	SC74_ST540	primary	19-Apr-16	None	None	None		0
ERR7168575_Escherichia_coli-SC75_ST940	ERR7168575	PKTANAMR8762044	16PP00171	Escherichia_coli	SC75_ST940	primary	19-Apr-16	None	None	None		0
ERR7168577_Escherichia_coli-SC4_ST10	ERR7168577	PKTANAMR8762045	16PP00172	Escherichia_coli	SC4_ST10	primary	19-Apr-16	None	None	Metronidazole	25-Sep-15	0
ERR7168577_Escherichia_coli-SC51_ST93	ERR7168577	PKTANAMR8762045	16PP00172	Escherichia_coli	SC51_ST93	primary	19-Apr-16	None	None	Metronidazole	25-Sep-15	0
ERR7168579_Escherichia_coli-SC4_ST10	ERR7168579	PKTANAMR8762046	16PP00173	Escherichia_coli	SC4_ST10	primary	19-Apr-16	None	None	None		0
ERR7168581_Escherichia_coli-SC149_ST224	ERR7168581	PKTANAMR8762047	16PP00174	Escherichia_coli	SC149_ST224	primary	19-Apr-16	None	Amoxicillin-clavunalate	Amoxicillin-clavunalate	17-Sep-15	0
ERR7168581_Escherichia_coli-SC156_ST52	ERR7168581	PKTANAMR8762047	16PP00174	Escherichia_coli	SC156_ST52	primary	19-Apr-16	None	Amoxicillin-clavunalate	Amoxicillin-clavunalate	17-Sep-15	0
ERR7168581_Escherichia_coli-SC17_ST58	ERR7168581	PKTANAMR8762047	16PP00174	Escherichia_coli	SC17_ST58	primary	19-Apr-16	None	Amoxicillin-clavunalate	Amoxicillin-clavunalate	17-Sep-15	0
ERR7168581_Escherichia_coli-SC22_ST398	ERR7168581	PKTANAMR8762047	16PP00174	Escherichia_coli	SC22_ST398	primary	19-Apr-16	None	Amoxicillin-clavunalate	Amoxicillin-clavunalate	17-Sep-15	0
ERR7168581_Escherichia_coli-SC4_ST10	ERR7168581	PKTANAMR8762047	16PP00174	Escherichia_coli	SC4_ST10	primary	19-Apr-16	None	Amoxicillin-clavunalate	Amoxicillin-clavunalate	17-Sep-15	0
ERR7168581_Escherichia_coli-SC75_ST940	ERR7168581	PKTANAMR8762047	16PP00174	Escherichia_coli	SC75_ST940	primary	19-Apr-16	None	Amoxicillin-clavunalate	Amoxicillin-clavunalate	17-Sep-15	0
ERR7168583_Escherichia_coli-SC4_ST10	ERR7168583	PKTANAMR8762048	16PP00175	Escherichia_coli	SC4_ST10	primary	19-Apr-16	None	None	Fluoroquinolone	04-Nov-15	1
ERR7168585_Escherichia_coli-SC46_ST746	ERR7168585	PKTANAMR8762049	16PP00176	Escherichia_coli	SC46_ST746	primary	19-Apr-16	Tetracyclins;Metronidazole	None	Tetracyclins	11-Apr-15	0
ERR7168585_Escherichia_coli-SC4_ST10	ERR7168585	PKTANAMR8762049	16PP00176	Escherichia_coli	SC4_ST10	primary	19-Apr-16	Tetracyclins;Metronidazole	None	Tetracyclins	11-Apr-15	0
ERR7168585_Escherichia_coli-SC5_ST95	ERR7168585	PKTANAMR8762049	16PP00176	Escherichia_coli	SC5_ST95	primary	19-Apr-16	Tetracyclins;Metronidazole	None	Tetracyclins	11-Apr-15	0
ERR7168585_Escherichia_coli-SC6_ST69	ERR7168585	PKTANAMR8762049	16PP00176	Escherichia_coli	SC6_ST69	primary	19-Apr-16	Tetracyclins;Metronidazole	None	Tetracyclins	11-Apr-15	0
ERR7168587_Escherichia_coli-SC24_ST443	ERR7168587	PKTANAMR8762050	16PP00177	Escherichia_coli	SC24_ST443	primary	19-Apr-16	Fluoroquinolone;Metronidazole	None	Fluoroquinolone;Metronidazole	18-Apr-16	1
ERR7168587_Escherichia_coli-SC28_ST101	ERR7168587	PKTANAMR8762050	16PP00177	Escherichia_coli	SC28_ST101	primary	19-Apr-16	Fluoroquinolone;Metronidazole	None	Fluoroquinolone;Metronidazole	18-Apr-16	1
ERR7168587_Escherichia_coli-SC4_ST10	ERR7168587	PKTANAMR8762050	16PP00177	Escherichia_coli	SC4_ST10	primary	19-Apr-16	Fluoroquinolone;Metronidazole	None	Fluoroquinolone;Metronidazole	18-Apr-16	1
ERR7168589_Escherichia_coli-SC169_ST361	ERR7168589	PKTANAMR8762051	16PP00179	Escherichia_coli	SC169_ST361	primary	19-Apr-16	None	None	Fluoroquinolone	07-Feb-16	1
ERR7168589_Escherichia_coli-SC17_ST58	ERR7168589	PKTANAMR8762051	16PP00179	Escherichia_coli	SC17_ST58	primary	19-Apr-16	None	None	Fluoroquinolone	07-Feb-16	1
ERR7168589_Escherichia_coli-SC215_ST195	ERR7168589	PKTANAMR8762051	16PP00179	Escherichia_coli	SC215_ST195	primary	19-Apr-16	None	None	Fluoroquinolone	07-Feb-16	1
ERR7168589_Escherichia_coli-SC22_ST398	ERR7168589	PKTANAMR8762051	16PP00179	Escherichia_coli	SC22_ST398	primary	19-Apr-16	None	None	Fluoroquinolone	07-Feb-16	1
ERR7168589_Escherichia_coli-SC232_ST181	ERR7168589	PKTANAMR8762051	16PP00179	Escherichia_coli	SC232_ST181	primary	19-Apr-16	None	None	Fluoroquinolone	07-Feb-16	1
ERR7168589_Escherichia_coli-SC43_ST206	ERR7168589	PKTANAMR8762051	16PP00179	Escherichia_coli	SC43_ST206	primary	19-Apr-16	None	None	Fluoroquinolone	07-Feb-16	1
ERR7168589_Escherichia_coli-SC46_ST746	ERR7168589	PKTANAMR8762051	16PP00179	Escherichia_coli	SC46_ST746	primary	19-Apr-16	None	None	Fluoroquinolone	07-Feb-16	1
ERR7168589_Escherichia_coli-SC4_ST10	ERR7168589	PKTANAMR8762051	16PP00179	Escherichia_coli	SC4_ST10	primary	19-Apr-16	None	None	Fluoroquinolone	07-Feb-16	1
ERR7168589_Escherichia_coli-SC74_ST540	ERR7168589	PKTANAMR8762051	16PP00179	Escherichia_coli	SC74_ST540	primary	19-Apr-16	None	None	Fluoroquinolone	07-Feb-16	1
ERR7168589_Escherichia_coli-SC90_ST685	ERR7168589	PKTANAMR8762051	16PP00179	Escherichia_coli	SC90_ST685	primary	19-Apr-16	None	None	Fluoroquinolone	07-Feb-16	1
ERR7168591_Escherichia_coli-SC4_ST10	ERR7168591	PKTANAMR8762052	16PP00184	Escherichia_coli	SC4_ST10	primary	19-Apr-16	Amoxicillin-clavunalate	None	Amoxicillin-clavunalate	05-Oct-15	0
ERR7168593_Escherichia_coli-SC129_ST1011	ERR7168593	PKTANAMR8762053	16PP00185	Escherichia_coli	SC129_ST1011	primary	19-Apr-16	None	None	Fluoroquinolone	19-Apr-16	4
ERR7168593_Escherichia_coli-SC17_ST58	ERR7168593	PKTANAMR8762053	16PP00185	Escherichia_coli	SC17_ST58	primary	19-Apr-16	None	None	Fluoroquinolone	19-Apr-16	4
ERR7168593_Escherichia_coli-SC4_ST10	ERR7168593	PKTANAMR8762053	16PP00185	Escherichia_coli	SC4_ST10	primary	19-Apr-16	None	None	Fluoroquinolone	19-Apr-16	4
ERR7168595_Escherichia_coli-SC121_ST452	ERR7168595	PKTANAMR8762054	16PP00186	Escherichia_coli	SC121_ST452	primary	19-Apr-16	None	None	Fluoroquinolone	11-Aug-14	0
ERR7168595_Escherichia_coli-SC17_ST58	ERR7168595	PKTANAMR8762054	16PP00186	Escherichia_coli	SC17_ST58	primary	19-Apr-16	None	None	Fluoroquinolone	11-Aug-14	0
ERR7168595_Escherichia_coli-SC4_ST10	ERR7168595	PKTANAMR8762054	16PP00186	Escherichia_coli	SC4_ST10	primary	19-Apr-16	None	None	Fluoroquinolone	11-Aug-14	0
ERR7168597_Escherichia_coli-SC12_ST410	ERR7168597	PKTANAMR8762056	16PP00154	Escherichia_coli	SC12_ST410	primary	20-Apr-16	None	Amoxicillin-clavunalate	None		0
ERR7168597_Escherichia_coli-SC22_ST398	ERR7168597	PKTANAMR8762056	16PP00154	Escherichia_coli	SC22_ST398	primary	20-Apr-16	None	Amoxicillin-clavunalate	None		0
ERR7168597_Escherichia_coli-SC232_ST181	ERR7168597	PKTANAMR8762056	16PP00154	Escherichia_coli	SC232_ST181	primary	20-Apr-16	None	Amoxicillin-clavunalate	None		0
ERR7168597_Escherichia_coli-SC28_ST101	ERR7168597	PKTANAMR8762056	16PP00154	Escherichia_coli	SC28_ST101	primary	20-Apr-16	None	Amoxicillin-clavunalate	None		0
ERR7168597_Escherichia_coli-SC4_ST10	ERR7168597	PKTANAMR8762056	16PP00154	Escherichia_coli	SC4_ST10	primary	20-Apr-16	None	Amoxicillin-clavunalate	None		0
ERR7168597_Escherichia_coli-SC74_ST540	ERR7168597	PKTANAMR8762056	16PP00154	Escherichia_coli	SC74_ST540	primary	20-Apr-16	None	Amoxicillin-clavunalate	None		0
ERR7168597_Escherichia_coli-SC90_ST685	ERR7168597	PKTANAMR8762056	16PP00154	Escherichia_coli	SC90_ST685	primary	20-Apr-16	None	Amoxicillin-clavunalate	None		0
ERR7168599_Escherichia_coli-SC46_ST746	ERR7168599	PKTANAMR8762057	16PP00156	Escherichia_coli	SC46_ST746	primary	20-Apr-16	None	None	None		0
ERR7168599_Escherichia_coli-SC4_ST10	ERR7168599	PKTANAMR8762057	16PP00156	Escherichia_coli	SC4_ST10	primary	20-Apr-16	None	None	None		0
ERR7168599_Escherichia_coli-SC6_ST69	ERR7168599	PKTANAMR8762057	16PP00156	Escherichia_coli	SC6_ST69	primary	20-Apr-16	None	None	None		0
ERR7168601_Escherichia_coli-SC46_ST746	ERR7168601	PKTANAMR8762058	16PP00157	Escherichia_coli	SC46_ST746	primary	20-Apr-16	None	None	None		0
ERR7168601_Escherichia_coli-SC4_ST10	ERR7168601	PKTANAMR8762058	16PP00157	Escherichia_coli	SC4_ST10	primary	20-Apr-16	None	None	None		0
ERR7168602_Escherichia_coli-SC117_ST226	ERR7168602	PKTANAMR8762059	16PP00180	Escherichia_coli	SC117_ST226	primary	20-Apr-16	None	None	None		0
ERR7168602_Escherichia_coli-SC17_ST58	ERR7168602	PKTANAMR8762059	16PP00180	Escherichia_coli	SC17_ST58	primary	20-Apr-16	None	None	None		0
ERR7168602_Escherichia_coli-SC22_ST398	ERR7168602	PKTANAMR8762059	16PP00180	Escherichia_coli	SC22_ST398	primary	20-Apr-16	None	None	None		0
ERR7168602_Escherichia_coli-SC232_ST181	ERR7168602	PKTANAMR8762059	16PP00180	Escherichia_coli	SC232_ST181	primary	20-Apr-16	None	None	None		0
ERR7168602_Escherichia_coli-SC46_ST746	ERR7168602	PKTANAMR8762059	16PP00180	Escherichia_coli	SC46_ST746	primary	20-Apr-16	None	None	None		0
ERR7168602_Escherichia_coli-SC4_ST10	ERR7168602	PKTANAMR8762059	16PP00180	Escherichia_coli	SC4_ST10	primary	20-Apr-16	None	None	None		0
ERR7168602_Escherichia_coli-SC74_ST540	ERR7168602	PKTANAMR8762059	16PP00180	Escherichia_coli	SC74_ST540	primary	20-Apr-16	None	None	None		0
ERR7168602_Escherichia_coli-SC90_ST685	ERR7168602	PKTANAMR8762059	16PP00180	Escherichia_coli	SC90_ST685	primary	20-Apr-16	None	None	None		0
ERR7168604_Escherichia_coli-SC17_ST58	ERR7168604	PKTANAMR8762060	16PP00190	Escherichia_coli	SC17_ST58	primary	20-Apr-16	None	None	Amoxicillin-clavunalate	07-Apr-16	3
ERR7168604_Escherichia_coli-SC22_ST398	ERR7168604	PKTANAMR8762060	16PP00190	Escherichia_coli	SC22_ST398	primary	20-Apr-16	None	None	Amoxicillin-clavunalate	07-Apr-16	3
ERR7168604_Escherichia_coli-SC46_ST746	ERR7168604	PKTANAMR8762060	16PP00190	Escherichia_coli	SC46_ST746	primary	20-Apr-16	None	None	Amoxicillin-clavunalate	07-Apr-16	3
ERR7168604_Escherichia_coli-SC4_ST10	ERR7168604	PKTANAMR8762060	16PP00190	Escherichia_coli	SC4_ST10	primary	20-Apr-16	None	None	Amoxicillin-clavunalate	07-Apr-16	3
ERR7168604_Escherichia_coli-SC74_ST540	ERR7168604	PKTANAMR8762060	16PP00190	Escherichia_coli	SC74_ST540	primary	20-Apr-16	None	None	Amoxicillin-clavunalate	07-Apr-16	3
ERR7168604_Escherichia_coli-SC75_ST940	ERR7168604	PKTANAMR8762060	16PP00190	Escherichia_coli	SC75_ST940	primary	20-Apr-16	None	None	Amoxicillin-clavunalate	07-Apr-16	3
ERR7168604_Escherichia_coli-SC90_ST685	ERR7168604	PKTANAMR8762060	16PP00190	Escherichia_coli	SC90_ST685	primary	20-Apr-16	None	None	Amoxicillin-clavunalate	07-Apr-16	3
ERR7168606_Escherichia_coli-SC17_ST58	ERR7168606	PKTANAMR8762061	16PP00191	Escherichia_coli	SC17_ST58	primary	20-Apr-16	None	Fluoroquinolone	Fluoroquinolone	04-Apr-16	4
ERR7168606_Escherichia_coli-SC22_ST398	ERR7168606	PKTANAMR8762061	16PP00191	Escherichia_coli	SC22_ST398	primary	20-Apr-16	None	Fluoroquinolone	Fluoroquinolone	04-Apr-16	4
ERR7168606_Escherichia_coli-SC4_ST10	ERR7168606	PKTANAMR8762061	16PP00191	Escherichia_coli	SC4_ST10	primary	20-Apr-16	None	Fluoroquinolone	Fluoroquinolone	04-Apr-16	4
ERR7168606_Escherichia_coli-SC52_ST295	ERR7168606	PKTANAMR8762061	16PP00191	Escherichia_coli	SC52_ST295	primary	20-Apr-16	None	Fluoroquinolone	Fluoroquinolone	04-Apr-16	4
ERR7168606_Escherichia_coli-SC69_ST349	ERR7168606	PKTANAMR8762061	16PP00191	Escherichia_coli	SC69_ST349	primary	20-Apr-16	None	Fluoroquinolone	Fluoroquinolone	04-Apr-16	4
ERR7168606_Escherichia_coli-SC90_ST685	ERR7168606	PKTANAMR8762061	16PP00191	Escherichia_coli	SC90_ST685	primary	20-Apr-16	None	Fluoroquinolone	Fluoroquinolone	04-Apr-16	4
ERR7168608_Escherichia_coli-SC4_ST10	ERR7168608	PKTANAMR8762062	16PP00192	Escherichia_coli	SC4_ST10	primary	20-Apr-16	None	None	Fluoroquinolone;Metronidazole	30-Nov-15	1
ERR7168610_Escherichia_coli-SC4_ST10	ERR7168610	PKTANAMR8762063	16PP00197	Escherichia_coli	SC4_ST10	primary	20-Apr-16	Cephalosporin-1gen (per oral)	None	None		0
ERR7168612_Escherichia_coli-SC4_ST10	ERR7168612	PKTANAMR8762064	16PP00220	Escherichia_coli	SC4_ST10	primary	20-Apr-16	None	None	Cephalosporin-2or3gen (per oral)	11-Apr-16	2
ERR7168614_Escherichia_coli-SC17_ST58	ERR7168614	PKTANAMR8762066	16PP00223	Escherichia_coli	SC17_ST58	primary	20-Apr-16	None	None	Metronidazole	18-Nov-13	0
ERR7168614_Escherichia_coli-SC22_ST398	ERR7168614	PKTANAMR8762066	16PP00223	Escherichia_coli	SC22_ST398	primary	20-Apr-16	None	None	Metronidazole	18-Nov-13	0
ERR7168614_Escherichia_coli-SC46_ST746	ERR7168614	PKTANAMR8762066	16PP00223	Escherichia_coli	SC46_ST746	primary	20-Apr-16	None	None	Metronidazole	18-Nov-13	0
ERR7168614_Escherichia_coli-SC4_ST10	ERR7168614	PKTANAMR8762066	16PP00223	Escherichia_coli	SC4_ST10	primary	20-Apr-16	None	None	Metronidazole	18-Nov-13	0
ERR7168614_Escherichia_coli-SC74_ST540	ERR7168614	PKTANAMR8762066	16PP00223	Escherichia_coli	SC74_ST540	primary	20-Apr-16	None	None	Metronidazole	18-Nov-13	0
ERR7168614_Escherichia_coli-SC75_ST940	ERR7168614	PKTANAMR8762066	16PP00223	Escherichia_coli	SC75_ST940	primary	20-Apr-16	None	None	Metronidazole	18-Nov-13	0
ERR7168614_Escherichia_coli-SC89_ST542	ERR7168614	PKTANAMR8762066	16PP00223	Escherichia_coli	SC89_ST542	primary	20-Apr-16	None	None	Metronidazole	18-Nov-13	0
ERR7168617_Escherichia_coli-SC4_ST10	ERR7168617	PKTANAMR8762067	16PP00224	Escherichia_coli	SC4_ST10	primary	20-Apr-16	Macrolide	Fluoroquinolone	Fluoroquinolone	11-Sep-15	0
ERR7168619_Escherichia_coli-SC117_ST226	ERR7168619	PKTANAMR8762069	16PP00227	Escherichia_coli	SC117_ST226	primary	20-Apr-16	None	None	Cephalosporin-1gen (per oral)	20-Apr-16	1
ERR7168619_Escherichia_coli-SC147_ST2178	ERR7168619	PKTANAMR8762069	16PP00227	Escherichia_coli	SC147_ST2178	primary	20-Apr-16	None	None	Cephalosporin-1gen (per oral)	20-Apr-16	1
ERR7168619_Escherichia_coli-SC17_ST58	ERR7168619	PKTANAMR8762069	16PP00227	Escherichia_coli	SC17_ST58	primary	20-Apr-16	None	None	Cephalosporin-1gen (per oral)	20-Apr-16	1
ERR7168619_Escherichia_coli-SC215_ST195	ERR7168619	PKTANAMR8762069	16PP00227	Escherichia_coli	SC215_ST195	primary	20-Apr-16	None	None	Cephalosporin-1gen (per oral)	20-Apr-16	1
ERR7168619_Escherichia_coli-SC22_ST398	ERR7168619	PKTANAMR8762069	16PP00227	Escherichia_coli	SC22_ST398	primary	20-Apr-16	None	None	Cephalosporin-1gen (per oral)	20-Apr-16	1
ERR7168619_Escherichia_coli-SC232_ST181	ERR7168619	PKTANAMR8762069	16PP00227	Escherichia_coli	SC232_ST181	primary	20-Apr-16	None	None	Cephalosporin-1gen (per oral)	20-Apr-16	1
ERR7168619_Escherichia_coli-SC24_ST443	ERR7168619	PKTANAMR8762069	16PP00227	Escherichia_coli	SC24_ST443	primary	20-Apr-16	None	None	Cephalosporin-1gen (per oral)	20-Apr-16	1
ERR7168619_Escherichia_coli-SC25_ST517	ERR7168619	PKTANAMR8762069	16PP00227	Escherichia_coli	SC25_ST517	primary	20-Apr-16	None	None	Cephalosporin-1gen (per oral)	20-Apr-16	1
ERR7168619_Escherichia_coli-SC46_ST746	ERR7168619	PKTANAMR8762069	16PP00227	Escherichia_coli	SC46_ST746	primary	20-Apr-16	None	None	Cephalosporin-1gen (per oral)	20-Apr-16	1
ERR7168619_Escherichia_coli-SC4_ST10	ERR7168619	PKTANAMR8762069	16PP00227	Escherichia_coli	SC4_ST10	primary	20-Apr-16	None	None	Cephalosporin-1gen (per oral)	20-Apr-16	1
ERR7168619_Escherichia_coli-SC74_ST540	ERR7168619	PKTANAMR8762069	16PP00227	Escherichia_coli	SC74_ST540	primary	20-Apr-16	None	None	Cephalosporin-1gen (per oral)	20-Apr-16	1
ERR7168619_Escherichia_coli-SC75_ST940	ERR7168619	PKTANAMR8762069	16PP00227	Escherichia_coli	SC75_ST940	primary	20-Apr-16	None	None	Cephalosporin-1gen (per oral)	20-Apr-16	1
ERR7168619_Escherichia_coli-SC89_ST542	ERR7168619	PKTANAMR8762069	16PP00227	Escherichia_coli	SC89_ST542	primary	20-Apr-16	None	None	Cephalosporin-1gen (per oral)	20-Apr-16	1
ERR7168620_Escherichia_coli-SC105_ST636	ERR7168620	PKTANAMR8761960	16PP00026	Escherichia_coli	SC105_ST636	primary	05-Apr-16	None	Cephalosporin-1gen (per oral)	Tetracyclins	20-Dec-12	0
ERR7168621_Escherichia_coli-SC22_ST398	ERR7168621	PKTANAMR8762070	16PP00189	Escherichia_coli	SC22_ST398	primary	21-Apr-16	Fluoroquinolone	None	Amoxicillin-clavunalate	07-Apr-16	9
ERR7168621_Escherichia_coli-SC25_ST517	ERR7168621	PKTANAMR8762070	16PP00189	Escherichia_coli	SC25_ST517	primary	21-Apr-16	Fluoroquinolone	None	Amoxicillin-clavunalate	07-Apr-16	9
ERR7168621_Escherichia_coli-SC46_ST746	ERR7168621	PKTANAMR8762070	16PP00189	Escherichia_coli	SC46_ST746	primary	21-Apr-16	Fluoroquinolone	None	Amoxicillin-clavunalate	07-Apr-16	9
ERR7168621_Escherichia_coli-SC4_ST10	ERR7168621	PKTANAMR8762070	16PP00189	Escherichia_coli	SC4_ST10	primary	21-Apr-16	Fluoroquinolone	None	Amoxicillin-clavunalate	07-Apr-16	9
ERR7168621_Escherichia_coli-SC74_ST540	ERR7168621	PKTANAMR8762070	16PP00189	Escherichia_coli	SC74_ST540	primary	21-Apr-16	Fluoroquinolone	None	Amoxicillin-clavunalate	07-Apr-16	9
ERR7168622_Escherichia_coli-SC4_ST10	ERR7168622	PKTANAMR8761961	16PP00034	Escherichia_coli	SC4_ST10	primary	05-Apr-16	None	None	Amoxicillin-clavunalate	20-Dec-15	2
ERR7168623_Escherichia_coli-SC4_ST10	ERR7168623	PKTANAMR8762071	16PP00199	Escherichia_coli	SC4_ST10	primary	21-Apr-16	None	None	Amoxicillin-clavunalate	02-May-14	0
ERR7168624_Escherichia_coli-SC4_ST10	ERR7168624	PKTANAMR8761962	16PP00031	Escherichia_coli	SC4_ST10	primary	05-Apr-16	None	Fluoroquinolone	Metronidazole	05-Apr-16	5
ERR7168624_Escherichia_coli-SC74_ST540	ERR7168624	PKTANAMR8761962	16PP00031	Escherichia_coli	SC74_ST540	primary	05-Apr-16	None	Fluoroquinolone	Metronidazole	05-Apr-16	5
ERR7168625_Escherichia_coli-SC117_ST226	ERR7168625	PKTANAMR8762073	16PP00203	Escherichia_coli	SC117_ST226	primary	21-Apr-16	Amoxicillin-clavunalate	None	Amoxicillin-clavunalate	12-Oct-15	0
ERR7168625_Escherichia_coli-SC17_ST58	ERR7168625	PKTANAMR8762073	16PP00203	Escherichia_coli	SC17_ST58	primary	21-Apr-16	Amoxicillin-clavunalate	None	Amoxicillin-clavunalate	12-Oct-15	0
ERR7168625_Escherichia_coli-SC22_ST398	ERR7168625	PKTANAMR8762073	16PP00203	Escherichia_coli	SC22_ST398	primary	21-Apr-16	Amoxicillin-clavunalate	None	Amoxicillin-clavunalate	12-Oct-15	0
ERR7168625_Escherichia_coli-SC27_ST328	ERR7168625	PKTANAMR8762073	16PP00203	Escherichia_coli	SC27_ST328	primary	21-Apr-16	Amoxicillin-clavunalate	None	Amoxicillin-clavunalate	12-Oct-15	0
ERR7168625_Escherichia_coli-SC4_ST10	ERR7168625	PKTANAMR8762073	16PP00203	Escherichia_coli	SC4_ST10	primary	21-Apr-16	Amoxicillin-clavunalate	None	Amoxicillin-clavunalate	12-Oct-15	0
ERR7168625_Escherichia_coli-SC74_ST540	ERR7168625	PKTANAMR8762073	16PP00203	Escherichia_coli	SC74_ST540	primary	21-Apr-16	Amoxicillin-clavunalate	None	Amoxicillin-clavunalate	12-Oct-15	0
ERR7168626_Escherichia_coli-SC121_ST452	ERR7168626	PKTANAMR8761963	16PP00025	Escherichia_coli	SC121_ST452	primary	05-Apr-16	Tetracyclins;Metronidazole	None	Tetracyclins	10-Jan-16	3
ERR7168626_Escherichia_coli-SC20_ST59	ERR7168626	PKTANAMR8761963	16PP00025	Escherichia_coli	SC20_ST59	primary	05-Apr-16	Tetracyclins;Metronidazole	None	Tetracyclins	10-Jan-16	3
ERR7168626_Escherichia_coli-SC5_ST95	ERR7168626	PKTANAMR8761963	16PP00025	Escherichia_coli	SC5_ST95	primary	05-Apr-16	Tetracyclins;Metronidazole	None	Tetracyclins	10-Jan-16	3
ERR7168627_Escherichia_coli-SC147_ST2178	ERR7168627	PKTANAMR8762074	16PP00206	Escherichia_coli	SC147_ST2178	primary	21-Apr-16	None	Metronidazole	Fluoroquinolone	27-Mar-11	0
ERR7168627_Escherichia_coli-SC17_ST58	ERR7168627	PKTANAMR8762074	16PP00206	Escherichia_coli	SC17_ST58	primary	21-Apr-16	None	Metronidazole	Fluoroquinolone	27-Mar-11	0
ERR7168627_Escherichia_coli-SC22_ST398	ERR7168627	PKTANAMR8762074	16PP00206	Escherichia_coli	SC22_ST398	primary	21-Apr-16	None	Metronidazole	Fluoroquinolone	27-Mar-11	0
ERR7168627_Escherichia_coli-SC24_ST443	ERR7168627	PKTANAMR8762074	16PP00206	Escherichia_coli	SC24_ST443	primary	21-Apr-16	None	Metronidazole	Fluoroquinolone	27-Mar-11	0
ERR7168627_Escherichia_coli-SC28_ST101	ERR7168627	PKTANAMR8762074	16PP00206	Escherichia_coli	SC28_ST101	primary	21-Apr-16	None	Metronidazole	Fluoroquinolone	27-Mar-11	0
ERR7168627_Escherichia_coli-SC43_ST206	ERR7168627	PKTANAMR8762074	16PP00206	Escherichia_coli	SC43_ST206	primary	21-Apr-16	None	Metronidazole	Fluoroquinolone	27-Mar-11	0
ERR7168627_Escherichia_coli-SC4_ST10	ERR7168627	PKTANAMR8762074	16PP00206	Escherichia_coli	SC4_ST10	primary	21-Apr-16	None	Metronidazole	Fluoroquinolone	27-Mar-11	0
ERR7168627_Escherichia_coli-SC74_ST540	ERR7168627	PKTANAMR8762074	16PP00206	Escherichia_coli	SC74_ST540	primary	21-Apr-16	None	Metronidazole	Fluoroquinolone	27-Mar-11	0
ERR7168627_Escherichia_coli-SC75_ST940	ERR7168627	PKTANAMR8762074	16PP00206	Escherichia_coli	SC75_ST940	primary	21-Apr-16	None	Metronidazole	Fluoroquinolone	27-Mar-11	0
ERR7168628_Escherichia_coli-SC16_ST38	ERR7168628	PKTANAMR8761964	16PP00024	Escherichia_coli	SC16_ST38	primary	05-Apr-16	Fluoroquinolone;Metronidazole;Cephalosporin-2or3gen (per oral)	Amoxicillin-clavunalate	Metronidazole	25-Feb-16	1
ERR7168628_Escherichia_coli-SC22_ST398	ERR7168628	PKTANAMR8761964	16PP00024	Escherichia_coli	SC22_ST398	primary	05-Apr-16	Fluoroquinolone;Metronidazole;Cephalosporin-2or3gen (per oral)	Amoxicillin-clavunalate	Metronidazole	25-Feb-16	1
ERR7168628_Escherichia_coli-SC2_ST131	ERR7168628	PKTANAMR8761964	16PP00024	Escherichia_coli	SC2_ST131	primary	05-Apr-16	Fluoroquinolone;Metronidazole;Cephalosporin-2or3gen (per oral)	Amoxicillin-clavunalate	Metronidazole	25-Feb-16	1
ERR7168628_Escherichia_coli-SC4_ST10	ERR7168628	PKTANAMR8761964	16PP00024	Escherichia_coli	SC4_ST10	primary	05-Apr-16	Fluoroquinolone;Metronidazole;Cephalosporin-2or3gen (per oral)	Amoxicillin-clavunalate	Metronidazole	25-Feb-16	1
ERR7168628_Escherichia_coli-SC65_ST399	ERR7168628	PKTANAMR8761964	16PP00024	Escherichia_coli	SC65_ST399	primary	05-Apr-16	Fluoroquinolone;Metronidazole;Cephalosporin-2or3gen (per oral)	Amoxicillin-clavunalate	Metronidazole	25-Feb-16	1
ERR7168628_Escherichia_coli-SC90_ST685	ERR7168628	PKTANAMR8761964	16PP00024	Escherichia_coli	SC90_ST685	primary	05-Apr-16	Fluoroquinolone;Metronidazole;Cephalosporin-2or3gen (per oral)	Amoxicillin-clavunalate	Metronidazole	25-Feb-16	1
ERR7168629_Escherichia_coli-SC133_ST1434	ERR7168629	PKTANAMR8762075	16PP00208	Escherichia_coli	SC133_ST1434	primary	21-Apr-16	None	None	Tetracyclins;Metronidazole	16-Feb-16	2
ERR7168629_Escherichia_coli-SC22_ST398	ERR7168629	PKTANAMR8762075	16PP00208	Escherichia_coli	SC22_ST398	primary	21-Apr-16	None	None	Tetracyclins;Metronidazole	16-Feb-16	2
ERR7168629_Escherichia_coli-SC4_ST10	ERR7168629	PKTANAMR8762075	16PP00208	Escherichia_coli	SC4_ST10	primary	21-Apr-16	None	None	Tetracyclins;Metronidazole	16-Feb-16	2
ERR7168630_Escherichia_coli-SC117_ST226	ERR7168630	PKTANAMR8761965	16PP00028	Escherichia_coli	SC117_ST226	primary	05-Apr-16	None	None	Cephalosporin-1gen (per oral);Metronidazole	22-Sep-15	0
ERR7168630_Escherichia_coli-SC4_ST10	ERR7168630	PKTANAMR8761965	16PP00028	Escherichia_coli	SC4_ST10	primary	05-Apr-16	None	None	Cephalosporin-1gen (per oral);Metronidazole	22-Sep-15	0
ERR7168631_Escherichia_coli-SC17_ST58	ERR7168631	PKTANAMR8762076	16PP00210	Escherichia_coli	SC17_ST58	primary	21-Apr-16	None	None	Amoxicillin-clavunalate	29-Mar-16	2
ERR7168631_Escherichia_coli-SC22_ST398	ERR7168631	PKTANAMR8762076	16PP00210	Escherichia_coli	SC22_ST398	primary	21-Apr-16	None	None	Amoxicillin-clavunalate	29-Mar-16	2
ERR7168631_Escherichia_coli-SC4_ST10	ERR7168631	PKTANAMR8762076	16PP00210	Escherichia_coli	SC4_ST10	primary	21-Apr-16	None	None	Amoxicillin-clavunalate	29-Mar-16	2
ERR7168631_Escherichia_coli-SC74_ST540	ERR7168631	PKTANAMR8762076	16PP00210	Escherichia_coli	SC74_ST540	primary	21-Apr-16	None	None	Amoxicillin-clavunalate	29-Mar-16	2
ERR7168632_Escherichia_coli-SC37_ST504	ERR7168632	PKTANAMR8761966	16PP00017	Escherichia_coli	SC37_ST504	primary	05-Apr-16	None	None	Tetracyclins	30-Jun-15	0
ERR7168632_Escherichia_coli-SC4_ST10	ERR7168632	PKTANAMR8761966	16PP00017	Escherichia_coli	SC4_ST10	primary	05-Apr-16	None	None	Tetracyclins	30-Jun-15	0
ERR7168633_Escherichia_coli-SC17_ST58	ERR7168633	PKTANAMR8762077	16PP00211	Escherichia_coli	SC17_ST58	primary	21-Apr-16	Rifampin	Fluoroquinolone	Rifampin	21-Apr-16	3
ERR7168633_Escherichia_coli-SC22_ST398	ERR7168633	PKTANAMR8762077	16PP00211	Escherichia_coli	SC22_ST398	primary	21-Apr-16	Rifampin	Fluoroquinolone	Rifampin	21-Apr-16	3
ERR7168633_Escherichia_coli-SC28_ST101	ERR7168633	PKTANAMR8762077	16PP00211	Escherichia_coli	SC28_ST101	primary	21-Apr-16	Rifampin	Fluoroquinolone	Rifampin	21-Apr-16	3
ERR7168633_Escherichia_coli-SC4_ST10	ERR7168633	PKTANAMR8762077	16PP00211	Escherichia_coli	SC4_ST10	primary	21-Apr-16	Rifampin	Fluoroquinolone	Rifampin	21-Apr-16	3
ERR7168633_Escherichia_coli-SC74_ST540	ERR7168633	PKTANAMR8762077	16PP00211	Escherichia_coli	SC74_ST540	primary	21-Apr-16	Rifampin	Fluoroquinolone	Rifampin	21-Apr-16	3
ERR7168633_Escherichia_coli-SC75_ST940	ERR7168633	PKTANAMR8762077	16PP00211	Escherichia_coli	SC75_ST940	primary	21-Apr-16	Rifampin	Fluoroquinolone	Rifampin	21-Apr-16	3
ERR7168634_Escherichia_coli-SC169_ST361	ERR7168634	PKTANAMR8761967	16PP00029	Escherichia_coli	SC169_ST361	primary	05-Apr-16	None	None	Macrolide	15-Nov-15	1
ERR7168634_Escherichia_coli-SC17_ST58	ERR7168634	PKTANAMR8761967	16PP00029	Escherichia_coli	SC17_ST58	primary	05-Apr-16	None	None	Macrolide	15-Nov-15	1
ERR7168634_Escherichia_coli-SC22_ST398	ERR7168634	PKTANAMR8761967	16PP00029	Escherichia_coli	SC22_ST398	primary	05-Apr-16	None	None	Macrolide	15-Nov-15	1
ERR7168634_Escherichia_coli-SC24_ST443	ERR7168634	PKTANAMR8761967	16PP00029	Escherichia_coli	SC24_ST443	primary	05-Apr-16	None	None	Macrolide	15-Nov-15	1
ERR7168634_Escherichia_coli-SC25_ST517	ERR7168634	PKTANAMR8761967	16PP00029	Escherichia_coli	SC25_ST517	primary	05-Apr-16	None	None	Macrolide	15-Nov-15	1
ERR7168634_Escherichia_coli-SC28_ST101	ERR7168634	PKTANAMR8761967	16PP00029	Escherichia_coli	SC28_ST101	primary	05-Apr-16	None	None	Macrolide	15-Nov-15	1
ERR7168634_Escherichia_coli-SC4_ST10	ERR7168634	PKTANAMR8761967	16PP00029	Escherichia_coli	SC4_ST10	primary	05-Apr-16	None	None	Macrolide	15-Nov-15	1
ERR7168634_Escherichia_coli-SC53_ST448	ERR7168634	PKTANAMR8761967	16PP00029	Escherichia_coli	SC53_ST448	primary	05-Apr-16	None	None	Macrolide	15-Nov-15	1
ERR7168634_Escherichia_coli-SC74_ST540	ERR7168634	PKTANAMR8761967	16PP00029	Escherichia_coli	SC74_ST540	primary	05-Apr-16	None	None	Macrolide	15-Nov-15	1
ERR7168634_Escherichia_coli-SC99_ST1727	ERR7168634	PKTANAMR8761967	16PP00029	Escherichia_coli	SC99_ST1727	primary	05-Apr-16	None	None	Macrolide	15-Nov-15	1
ERR7168635_Escherichia_coli-SC24_ST443	ERR7168635	PKTANAMR8762079	16PP00216	Escherichia_coli	SC24_ST443	primary	21-Apr-16	Cephalosporin-1gen (per oral);Metronidazole	None	Amoxicillin-clavunalate;Metronidazole	12-Apr-16	1
ERR7168636_Escherichia_coli-SC12_ST410	ERR7168636	PKTANAMR8761968	16PP00023	Escherichia_coli	SC12_ST410	primary	05-Apr-16	None	None	Fluoroquinolone	10-Nov-15	1
ERR7168636_Escherichia_coli-SC17_ST58	ERR7168636	PKTANAMR8761968	16PP00023	Escherichia_coli	SC17_ST58	primary	05-Apr-16	None	None	Fluoroquinolone	10-Nov-15	1
ERR7168636_Escherichia_coli-SC22_ST398	ERR7168636	PKTANAMR8761968	16PP00023	Escherichia_coli	SC22_ST398	primary	05-Apr-16	None	None	Fluoroquinolone	10-Nov-15	1
ERR7168636_Escherichia_coli-SC46_ST746	ERR7168636	PKTANAMR8761968	16PP00023	Escherichia_coli	SC46_ST746	primary	05-Apr-16	None	None	Fluoroquinolone	10-Nov-15	1
ERR7168636_Escherichia_coli-SC4_ST10	ERR7168636	PKTANAMR8761968	16PP00023	Escherichia_coli	SC4_ST10	primary	05-Apr-16	None	None	Fluoroquinolone	10-Nov-15	1
ERR7168636_Escherichia_coli-SC78_ST224	ERR7168636	PKTANAMR8761968	16PP00023	Escherichia_coli	SC78_ST224	primary	05-Apr-16	None	None	Fluoroquinolone	10-Nov-15	1
ERR7168636_Escherichia_coli-SC90_ST685	ERR7168636	PKTANAMR8761968	16PP00023	Escherichia_coli	SC90_ST685	primary	05-Apr-16	None	None	Fluoroquinolone	10-Nov-15	1
ERR7168637_Escherichia_coli-SC4_ST10	ERR7168637	PKTANAMR8762080	16PP00236	Escherichia_coli	SC4_ST10	primary	21-Apr-16	Amoxicillin or ampicillin (per oral)	None	Cephalosporin-2or3gen (per oral)	04-Apr-16	4
ERR7168638_Escherichia_coli-SC4_ST10	ERR7168638	PKTANAMR8761969	16PP00030	Escherichia_coli	SC4_ST10	primary	05-Apr-16	None	None	Macrolide	15-Mar-15	0
ERR7168639_Escherichia_coli-SC17_ST58	ERR7168639	PKTANAMR8762082	16PP00238	Escherichia_coli	SC17_ST58	primary	21-Apr-16	Amoxicillin-clavunalate	None	Amoxicillin-clavunalate	15-Jan-15	0
ERR7168639_Escherichia_coli-SC22_ST398	ERR7168639	PKTANAMR8762082	16PP00238	Escherichia_coli	SC22_ST398	primary	21-Apr-16	Amoxicillin-clavunalate	None	Amoxicillin-clavunalate	15-Jan-15	0
ERR7168639_Escherichia_coli-SC43_ST206	ERR7168639	PKTANAMR8762082	16PP00238	Escherichia_coli	SC43_ST206	primary	21-Apr-16	Amoxicillin-clavunalate	None	Amoxicillin-clavunalate	15-Jan-15	0
ERR7168639_Escherichia_coli-SC46_ST746	ERR7168639	PKTANAMR8762082	16PP00238	Escherichia_coli	SC46_ST746	primary	21-Apr-16	Amoxicillin-clavunalate	None	Amoxicillin-clavunalate	15-Jan-15	0
ERR7168639_Escherichia_coli-SC4_ST10	ERR7168639	PKTANAMR8762082	16PP00238	Escherichia_coli	SC4_ST10	primary	21-Apr-16	Amoxicillin-clavunalate	None	Amoxicillin-clavunalate	15-Jan-15	0
ERR7168639_Escherichia_coli-SC74_ST540	ERR7168639	PKTANAMR8762082	16PP00238	Escherichia_coli	SC74_ST540	primary	21-Apr-16	Amoxicillin-clavunalate	None	Amoxicillin-clavunalate	15-Jan-15	0
ERR7168639_Escherichia_coli-SC75_ST940	ERR7168639	PKTANAMR8762082	16PP00238	Escherichia_coli	SC75_ST940	primary	21-Apr-16	Amoxicillin-clavunalate	None	Amoxicillin-clavunalate	15-Jan-15	0
ERR7168640_Escherichia_coli-SC27_ST328	ERR7168640	PKTANAMR8761970	16PP00051	Escherichia_coli	SC27_ST328	primary	06-Apr-16	None	None	None		0
ERR7168640_Escherichia_coli-SC34_ST641	ERR7168640	PKTANAMR8761970	16PP00051	Escherichia_coli	SC34_ST641	primary	06-Apr-16	None	None	None		0
ERR7168640_Escherichia_coli-SC37_ST504	ERR7168640	PKTANAMR8761970	16PP00051	Escherichia_coli	SC37_ST504	primary	06-Apr-16	None	None	None		0
ERR7168640_Escherichia_coli-SC43_ST206	ERR7168640	PKTANAMR8761970	16PP00051	Escherichia_coli	SC43_ST206	primary	06-Apr-16	None	None	None		0
ERR7168640_Escherichia_coli-SC4_ST10	ERR7168640	PKTANAMR8761970	16PP00051	Escherichia_coli	SC4_ST10	primary	06-Apr-16	None	None	None		0
ERR7168641_Escherichia_coli-SC25_ST517	ERR7168641	PKTANAMR8762083	16PP00230	Escherichia_coli	SC25_ST517	primary	22-Apr-16	None	None	Fluoroquinolone;Metronidazole	05-Apr-16	5
ERR7168641_Escherichia_coli-SC4_ST10	ERR7168641	PKTANAMR8762083	16PP00230	Escherichia_coli	SC4_ST10	primary	22-Apr-16	None	None	Fluoroquinolone;Metronidazole	05-Apr-16	5
ERR7168642_Escherichia_coli-SC22_ST398	ERR7168642	PKTANAMR8761971	16PP00038	Escherichia_coli	SC22_ST398	primary	06-Apr-16	None	Fluoroquinolone	Fluoroquinolone	12-Mar-16	2
ERR7168642_Escherichia_coli-SC4_ST10	ERR7168642	PKTANAMR8761971	16PP00038	Escherichia_coli	SC4_ST10	primary	06-Apr-16	None	Fluoroquinolone	Fluoroquinolone	12-Mar-16	2
ERR7168642_Escherichia_coli-SC74_ST540	ERR7168642	PKTANAMR8761971	16PP00038	Escherichia_coli	SC74_ST540	primary	06-Apr-16	None	Fluoroquinolone	Fluoroquinolone	12-Mar-16	2
ERR7168642_Escherichia_coli-SC90_ST685	ERR7168642	PKTANAMR8761971	16PP00038	Escherichia_coli	SC90_ST685	primary	06-Apr-16	None	Fluoroquinolone	Fluoroquinolone	12-Mar-16	2
ERR7168643_Escherichia_coli-SC17_ST58	ERR7168643	PKTANAMR8762084	16PP00231	Escherichia_coli	SC17_ST58	primary	22-Apr-16	Amoxicillin-clavunalate;Metronidazole	None	Amoxicillin-clavunalate	21-Apr-16	6
ERR7168643_Escherichia_coli-SC22_ST398	ERR7168643	PKTANAMR8762084	16PP00231	Escherichia_coli	SC22_ST398	primary	22-Apr-16	Amoxicillin-clavunalate;Metronidazole	None	Amoxicillin-clavunalate	21-Apr-16	6
ERR7168643_Escherichia_coli-SC24_ST443	ERR7168643	PKTANAMR8762084	16PP00231	Escherichia_coli	SC24_ST443	primary	22-Apr-16	Amoxicillin-clavunalate;Metronidazole	None	Amoxicillin-clavunalate	21-Apr-16	6
ERR7168643_Escherichia_coli-SC43_ST206	ERR7168643	PKTANAMR8762084	16PP00231	Escherichia_coli	SC43_ST206	primary	22-Apr-16	Amoxicillin-clavunalate;Metronidazole	None	Amoxicillin-clavunalate	21-Apr-16	6
ERR7168643_Escherichia_coli-SC4_ST10	ERR7168643	PKTANAMR8762084	16PP00231	Escherichia_coli	SC4_ST10	primary	22-Apr-16	Amoxicillin-clavunalate;Metronidazole	None	Amoxicillin-clavunalate	21-Apr-16	6
ERR7168643_Escherichia_coli-SC51_ST93	ERR7168643	PKTANAMR8762084	16PP00231	Escherichia_coli	SC51_ST93	primary	22-Apr-16	Amoxicillin-clavunalate;Metronidazole	None	Amoxicillin-clavunalate	21-Apr-16	6
ERR7168643_Escherichia_coli-SC75_ST940	ERR7168643	PKTANAMR8762084	16PP00231	Escherichia_coli	SC75_ST940	primary	22-Apr-16	Amoxicillin-clavunalate;Metronidazole	None	Amoxicillin-clavunalate	21-Apr-16	6
ERR7168643_Escherichia_coli-SC99_ST1727	ERR7168643	PKTANAMR8762084	16PP00231	Escherichia_coli	SC99_ST1727	primary	22-Apr-16	Amoxicillin-clavunalate;Metronidazole	None	Amoxicillin-clavunalate	21-Apr-16	6
ERR7168644_Escherichia_coli-SC17_ST58	ERR7168644	PKTANAMR8762085	16PP00233	Escherichia_coli	SC17_ST58	primary	22-Apr-16	Cephalosporin-1gen (per oral)	None	None		0
ERR7168644_Escherichia_coli-SC198_ST720	ERR7168644	PKTANAMR8762085	16PP00233	Escherichia_coli	SC198_ST720	primary	22-Apr-16	Cephalosporin-1gen (per oral)	None	None		0
ERR7168644_Escherichia_coli-SC46_ST746	ERR7168644	PKTANAMR8762085	16PP00233	Escherichia_coli	SC46_ST746	primary	22-Apr-16	Cephalosporin-1gen (per oral)	None	None		0
ERR7168644_Escherichia_coli-SC4_ST10	ERR7168644	PKTANAMR8762085	16PP00233	Escherichia_coli	SC4_ST10	primary	22-Apr-16	Cephalosporin-1gen (per oral)	None	None		0
ERR7168645_Escherichia_coli-SC117_ST226	ERR7168645	PKTANAMR8761972	16PP00042	Escherichia_coli	SC117_ST226	primary	06-Apr-16	None	None	Fluoroquinolone;Metronidazole	20-Jan-16	1
ERR7168645_Escherichia_coli-SC147_ST2178	ERR7168645	PKTANAMR8761972	16PP00042	Escherichia_coli	SC147_ST2178	primary	06-Apr-16	None	None	Fluoroquinolone;Metronidazole	20-Jan-16	1
ERR7168645_Escherichia_coli-SC169_ST361	ERR7168645	PKTANAMR8761972	16PP00042	Escherichia_coli	SC169_ST361	primary	06-Apr-16	None	None	Fluoroquinolone;Metronidazole	20-Jan-16	1
ERR7168645_Escherichia_coli-SC17_ST58	ERR7168645	PKTANAMR8761972	16PP00042	Escherichia_coli	SC17_ST58	primary	06-Apr-16	None	None	Fluoroquinolone;Metronidazole	20-Jan-16	1
ERR7168645_Escherichia_coli-SC22_ST398	ERR7168645	PKTANAMR8761972	16PP00042	Escherichia_coli	SC22_ST398	primary	06-Apr-16	None	None	Fluoroquinolone;Metronidazole	20-Jan-16	1
ERR7168645_Escherichia_coli-SC28_ST101	ERR7168645	PKTANAMR8761972	16PP00042	Escherichia_coli	SC28_ST101	primary	06-Apr-16	None	None	Fluoroquinolone;Metronidazole	20-Jan-16	1
ERR7168645_Escherichia_coli-SC4_ST10	ERR7168645	PKTANAMR8761972	16PP00042	Escherichia_coli	SC4_ST10	primary	06-Apr-16	None	None	Fluoroquinolone;Metronidazole	20-Jan-16	1
ERR7168645_Escherichia_coli-SC58_ST2773	ERR7168645	PKTANAMR8761972	16PP00042	Escherichia_coli	SC58_ST2773	primary	06-Apr-16	None	None	Fluoroquinolone;Metronidazole	20-Jan-16	1
ERR7168645_Escherichia_coli-SC6_ST69	ERR7168645	PKTANAMR8761972	16PP00042	Escherichia_coli	SC6_ST69	primary	06-Apr-16	None	None	Fluoroquinolone;Metronidazole	20-Jan-16	1
ERR7168645_Escherichia_coli-SC90_ST685	ERR7168645	PKTANAMR8761972	16PP00042	Escherichia_coli	SC90_ST685	primary	06-Apr-16	None	None	Fluoroquinolone;Metronidazole	20-Jan-16	1
ERR7168646_Escherichia_coli-SC169_ST361	ERR7168646	PKTANAMR8762086	16PP00234	Escherichia_coli	SC169_ST361	primary	22-Apr-16	Amoxicillin-clavunalate	Fluoroquinolone	Cephalosporin-2or3gen (per oral)	19-Apr-16	6
ERR7168647_Escherichia_coli-SC147_ST2178	ERR7168647	PKTANAMR8761974	16PP00044	Escherichia_coli	SC147_ST2178	primary	06-Apr-16	None	None	Macrolide	29-Feb-16	3
ERR7168647_Escherichia_coli-SC169_ST361	ERR7168647	PKTANAMR8761974	16PP00044	Escherichia_coli	SC169_ST361	primary	06-Apr-16	None	None	Macrolide	29-Feb-16	3
ERR7168647_Escherichia_coli-SC16_ST38	ERR7168647	PKTANAMR8761974	16PP00044	Escherichia_coli	SC16_ST38	primary	06-Apr-16	None	None	Macrolide	29-Feb-16	3
ERR7168647_Escherichia_coli-SC17_ST58	ERR7168647	PKTANAMR8761974	16PP00044	Escherichia_coli	SC17_ST58	primary	06-Apr-16	None	None	Macrolide	29-Feb-16	3
ERR7168647_Escherichia_coli-SC22_ST398	ERR7168647	PKTANAMR8761974	16PP00044	Escherichia_coli	SC22_ST398	primary	06-Apr-16	None	None	Macrolide	29-Feb-16	3
ERR7168647_Escherichia_coli-SC232_ST181	ERR7168647	PKTANAMR8761974	16PP00044	Escherichia_coli	SC232_ST181	primary	06-Apr-16	None	None	Macrolide	29-Feb-16	3
ERR7168647_Escherichia_coli-SC24_ST443	ERR7168647	PKTANAMR8761974	16PP00044	Escherichia_coli	SC24_ST443	primary	06-Apr-16	None	None	Macrolide	29-Feb-16	3
ERR7168647_Escherichia_coli-SC25_ST517	ERR7168647	PKTANAMR8761974	16PP00044	Escherichia_coli	SC25_ST517	primary	06-Apr-16	None	None	Macrolide	29-Feb-16	3
ERR7168647_Escherichia_coli-SC28_ST101	ERR7168647	PKTANAMR8761974	16PP00044	Escherichia_coli	SC28_ST101	primary	06-Apr-16	None	None	Macrolide	29-Feb-16	3
ERR7168647_Escherichia_coli-SC34_ST641	ERR7168647	PKTANAMR8761974	16PP00044	Escherichia_coli	SC34_ST641	primary	06-Apr-16	None	None	Macrolide	29-Feb-16	3
ERR7168647_Escherichia_coli-SC46_ST746	ERR7168647	PKTANAMR8761974	16PP00044	Escherichia_coli	SC46_ST746	primary	06-Apr-16	None	None	Macrolide	29-Feb-16	3
ERR7168647_Escherichia_coli-SC4_ST10	ERR7168647	PKTANAMR8761974	16PP00044	Escherichia_coli	SC4_ST10	primary	06-Apr-16	None	None	Macrolide	29-Feb-16	3
ERR7168647_Escherichia_coli-SC57_ST154	ERR7168647	PKTANAMR8761974	16PP00044	Escherichia_coli	SC57_ST154	primary	06-Apr-16	None	None	Macrolide	29-Feb-16	3
ERR7168647_Escherichia_coli-SC74_ST540	ERR7168647	PKTANAMR8761974	16PP00044	Escherichia_coli	SC74_ST540	primary	06-Apr-16	None	None	Macrolide	29-Feb-16	3
ERR7168647_Escherichia_coli-SC75_ST940	ERR7168647	PKTANAMR8761974	16PP00044	Escherichia_coli	SC75_ST940	primary	06-Apr-16	None	None	Macrolide	29-Feb-16	3
ERR7168647_Escherichia_coli-SC87_ST937	ERR7168647	PKTANAMR8761974	16PP00044	Escherichia_coli	SC87_ST937	primary	06-Apr-16	None	None	Macrolide	29-Feb-16	3
ERR7168647_Escherichia_coli-SC91_ST345	ERR7168647	PKTANAMR8761974	16PP00044	Escherichia_coli	SC91_ST345	primary	06-Apr-16	None	None	Macrolide	29-Feb-16	3
ERR7168647_Escherichia_coli-SC99_ST1727	ERR7168647	PKTANAMR8761974	16PP00044	Escherichia_coli	SC99_ST1727	primary	06-Apr-16	None	None	Macrolide	29-Feb-16	3
ERR7168648_Escherichia_coli-SC4_ST10	ERR7168648	PKTANAMR8762088	16PP00247	Escherichia_coli	SC4_ST10	primary	23-Apr-16	Fluoroquinolone	Cephalosporin-1gen (per oral)	Macrolide	19-Dec-15	2
ERR7168648_Escherichia_coli-SC69_ST349	ERR7168648	PKTANAMR8762088	16PP00247	Escherichia_coli	SC69_ST349	primary	23-Apr-16	Fluoroquinolone	Cephalosporin-1gen (per oral)	Macrolide	19-Dec-15	2
ERR7168649_Escherichia_coli-SC169_ST361	ERR7168649	PKTANAMR8761977	16PP00036	Escherichia_coli	SC169_ST361	primary	06-Apr-16	None	Cephalosporin-1gen (per oral)	Fluoroquinolone	08-Mar-16	1
ERR7168649_Escherichia_coli-SC17_ST58	ERR7168649	PKTANAMR8761977	16PP00036	Escherichia_coli	SC17_ST58	primary	06-Apr-16	None	Cephalosporin-1gen (per oral)	Fluoroquinolone	08-Mar-16	1
ERR7168649_Escherichia_coli-SC22_ST398	ERR7168649	PKTANAMR8761977	16PP00036	Escherichia_coli	SC22_ST398	primary	06-Apr-16	None	Cephalosporin-1gen (per oral)	Fluoroquinolone	08-Mar-16	1
ERR7168649_Escherichia_coli-SC25_ST517	ERR7168649	PKTANAMR8761977	16PP00036	Escherichia_coli	SC25_ST517	primary	06-Apr-16	None	Cephalosporin-1gen (per oral)	Fluoroquinolone	08-Mar-16	1
ERR7168649_Escherichia_coli-SC28_ST101	ERR7168649	PKTANAMR8761977	16PP00036	Escherichia_coli	SC28_ST101	primary	06-Apr-16	None	Cephalosporin-1gen (per oral)	Fluoroquinolone	08-Mar-16	1
ERR7168649_Escherichia_coli-SC34_ST641	ERR7168649	PKTANAMR8761977	16PP00036	Escherichia_coli	SC34_ST641	primary	06-Apr-16	None	Cephalosporin-1gen (per oral)	Fluoroquinolone	08-Mar-16	1
ERR7168649_Escherichia_coli-SC46_ST746	ERR7168649	PKTANAMR8761977	16PP00036	Escherichia_coli	SC46_ST746	primary	06-Apr-16	None	Cephalosporin-1gen (per oral)	Fluoroquinolone	08-Mar-16	1
ERR7168649_Escherichia_coli-SC4_ST10	ERR7168649	PKTANAMR8761977	16PP00036	Escherichia_coli	SC4_ST10	primary	06-Apr-16	None	Cephalosporin-1gen (per oral)	Fluoroquinolone	08-Mar-16	1
ERR7168649_Escherichia_coli-SC51_ST93	ERR7168649	PKTANAMR8761977	16PP00036	Escherichia_coli	SC51_ST93	primary	06-Apr-16	None	Cephalosporin-1gen (per oral)	Fluoroquinolone	08-Mar-16	1
ERR7168649_Escherichia_coli-SC57_ST154	ERR7168649	PKTANAMR8761977	16PP00036	Escherichia_coli	SC57_ST154	primary	06-Apr-16	None	Cephalosporin-1gen (per oral)	Fluoroquinolone	08-Mar-16	1
ERR7168649_Escherichia_coli-SC74_ST540	ERR7168649	PKTANAMR8761977	16PP00036	Escherichia_coli	SC74_ST540	primary	06-Apr-16	None	Cephalosporin-1gen (per oral)	Fluoroquinolone	08-Mar-16	1
ERR7168649_Escherichia_coli-SC96_ST4038	ERR7168649	PKTANAMR8761977	16PP00036	Escherichia_coli	SC96_ST4038	primary	06-Apr-16	None	Cephalosporin-1gen (per oral)	Fluoroquinolone	08-Mar-16	1
ERR7168649_Escherichia_coli-SC99_ST1727	ERR7168649	PKTANAMR8761977	16PP00036	Escherichia_coli	SC99_ST1727	primary	06-Apr-16	None	Cephalosporin-1gen (per oral)	Fluoroquinolone	08-Mar-16	1
ERR7168650_Escherichia_coli-SC169_ST361	ERR7168650	PKTANAMR8762089	16PP00248	Escherichia_coli	SC169_ST361	primary	23-Apr-16	Cephalosporin-1gen (per oral)	Fluoroquinolone	Fluoroquinolone	03-Apr-16	6
ERR7168650_Escherichia_coli-SC17_ST58	ERR7168650	PKTANAMR8762089	16PP00248	Escherichia_coli	SC17_ST58	primary	23-Apr-16	Cephalosporin-1gen (per oral)	Fluoroquinolone	Fluoroquinolone	03-Apr-16	6
ERR7168650_Escherichia_coli-SC22_ST398	ERR7168650	PKTANAMR8762089	16PP00248	Escherichia_coli	SC22_ST398	primary	23-Apr-16	Cephalosporin-1gen (per oral)	Fluoroquinolone	Fluoroquinolone	03-Apr-16	6
ERR7168650_Escherichia_coli-SC232_ST181	ERR7168650	PKTANAMR8762089	16PP00248	Escherichia_coli	SC232_ST181	primary	23-Apr-16	Cephalosporin-1gen (per oral)	Fluoroquinolone	Fluoroquinolone	03-Apr-16	6
ERR7168650_Escherichia_coli-SC46_ST746	ERR7168650	PKTANAMR8762089	16PP00248	Escherichia_coli	SC46_ST746	primary	23-Apr-16	Cephalosporin-1gen (per oral)	Fluoroquinolone	Fluoroquinolone	03-Apr-16	6
ERR7168650_Escherichia_coli-SC4_ST10	ERR7168650	PKTANAMR8762089	16PP00248	Escherichia_coli	SC4_ST10	primary	23-Apr-16	Cephalosporin-1gen (per oral)	Fluoroquinolone	Fluoroquinolone	03-Apr-16	6
ERR7168650_Escherichia_coli-SC74_ST540	ERR7168650	PKTANAMR8762089	16PP00248	Escherichia_coli	SC74_ST540	primary	23-Apr-16	Cephalosporin-1gen (per oral)	Fluoroquinolone	Fluoroquinolone	03-Apr-16	6
ERR7168650_Escherichia_coli-SC75_ST940	ERR7168650	PKTANAMR8762089	16PP00248	Escherichia_coli	SC75_ST940	primary	23-Apr-16	Cephalosporin-1gen (per oral)	Fluoroquinolone	Fluoroquinolone	03-Apr-16	6
ERR7168650_Escherichia_coli-SC90_ST685	ERR7168650	PKTANAMR8762089	16PP00248	Escherichia_coli	SC90_ST685	primary	23-Apr-16	Cephalosporin-1gen (per oral)	Fluoroquinolone	Fluoroquinolone	03-Apr-16	6
ERR7168652_Escherichia_coli-SC22_ST398	ERR7168652	PKTANAMR8762091	16PP00284	Escherichia_coli	SC22_ST398	primary	23-Apr-16	Cephalosporin-1gen (per oral)	None	Fluoroquinolone	12-Sep-15	0
ERR7168652_Escherichia_coli-SC25_ST517	ERR7168652	PKTANAMR8762091	16PP00284	Escherichia_coli	SC25_ST517	primary	23-Apr-16	Cephalosporin-1gen (per oral)	None	Fluoroquinolone	12-Sep-15	0
ERR7168652_Escherichia_coli-SC4_ST10	ERR7168652	PKTANAMR8762091	16PP00284	Escherichia_coli	SC4_ST10	primary	23-Apr-16	Cephalosporin-1gen (per oral)	None	Fluoroquinolone	12-Sep-15	0
ERR7168652_Escherichia_coli-SC74_ST540	ERR7168652	PKTANAMR8762091	16PP00284	Escherichia_coli	SC74_ST540	primary	23-Apr-16	Cephalosporin-1gen (per oral)	None	Fluoroquinolone	12-Sep-15	0
ERR7168652_Escherichia_coli-SC90_ST685	ERR7168652	PKTANAMR8762091	16PP00284	Escherichia_coli	SC90_ST685	primary	23-Apr-16	Cephalosporin-1gen (per oral)	None	Fluoroquinolone	12-Sep-15	0
ERR7168653_Escherichia_coli-SC46_ST746	ERR7168653	PKTANAMR8761979	16PP00047	Escherichia_coli	SC46_ST746	primary	07-Apr-16	Tetracyclins;Metronidazole	None	Tetracyclins;Metronidazole;Cephalosporin-2or3gen (per oral)	26-Mar-16	9
ERR7168653_Escherichia_coli-SC4_ST10	ERR7168653	PKTANAMR8761979	16PP00047	Escherichia_coli	SC4_ST10	primary	07-Apr-16	Tetracyclins;Metronidazole	None	Tetracyclins;Metronidazole;Cephalosporin-2or3gen (per oral)	26-Mar-16	9
ERR7168653_Escherichia_coli-SC74_ST540	ERR7168653	PKTANAMR8761979	16PP00047	Escherichia_coli	SC74_ST540	primary	07-Apr-16	Tetracyclins;Metronidazole	None	Tetracyclins;Metronidazole;Cephalosporin-2or3gen (per oral)	26-Mar-16	9
ERR7168653_Escherichia_coli-SC90_ST685	ERR7168653	PKTANAMR8761979	16PP00047	Escherichia_coli	SC90_ST685	primary	07-Apr-16	Tetracyclins;Metronidazole	None	Tetracyclins;Metronidazole;Cephalosporin-2or3gen (per oral)	26-Mar-16	9
ERR7168654_Escherichia_coli-SC117_ST226	ERR7168654	PKTANAMR8762092	16PP00285	Escherichia_coli	SC117_ST226	primary	23-Apr-16	None	None	Amoxicillin-clavunalate	05-Dec-15	1
ERR7168654_Escherichia_coli-SC17_ST58	ERR7168654	PKTANAMR8762092	16PP00285	Escherichia_coli	SC17_ST58	primary	23-Apr-16	None	None	Amoxicillin-clavunalate	05-Dec-15	1
ERR7168654_Escherichia_coli-SC22_ST398	ERR7168654	PKTANAMR8762092	16PP00285	Escherichia_coli	SC22_ST398	primary	23-Apr-16	None	None	Amoxicillin-clavunalate	05-Dec-15	1
ERR7168654_Escherichia_coli-SC232_ST181	ERR7168654	PKTANAMR8762092	16PP00285	Escherichia_coli	SC232_ST181	primary	23-Apr-16	None	None	Amoxicillin-clavunalate	05-Dec-15	1
ERR7168654_Escherichia_coli-SC46_ST746	ERR7168654	PKTANAMR8762092	16PP00285	Escherichia_coli	SC46_ST746	primary	23-Apr-16	None	None	Amoxicillin-clavunalate	05-Dec-15	1
ERR7168654_Escherichia_coli-SC4_ST10	ERR7168654	PKTANAMR8762092	16PP00285	Escherichia_coli	SC4_ST10	primary	23-Apr-16	None	None	Amoxicillin-clavunalate	05-Dec-15	1
ERR7168654_Escherichia_coli-SC74_ST540	ERR7168654	PKTANAMR8762092	16PP00285	Escherichia_coli	SC74_ST540	primary	23-Apr-16	None	None	Amoxicillin-clavunalate	05-Dec-15	1
ERR7168654_Escherichia_coli-SC89_ST542	ERR7168654	PKTANAMR8762092	16PP00285	Escherichia_coli	SC89_ST542	primary	23-Apr-16	None	None	Amoxicillin-clavunalate	05-Dec-15	1
ERR7168654_Escherichia_coli-SC90_ST685	ERR7168654	PKTANAMR8762092	16PP00285	Escherichia_coli	SC90_ST685	primary	23-Apr-16	None	None	Amoxicillin-clavunalate	05-Dec-15	1
ERR7168656_Escherichia_coli-SC22_ST398	ERR7168656	PKTANAMR8761981	16PP00049	Escherichia_coli	SC22_ST398	primary	07-Apr-16	Tetracyclins;Metronidazole	None	Metronidazole	14-Feb-16	1
ERR7168656_Escherichia_coli-SC4_ST10	ERR7168656	PKTANAMR8761981	16PP00049	Escherichia_coli	SC4_ST10	primary	07-Apr-16	Tetracyclins;Metronidazole	None	Metronidazole	14-Feb-16	1
ERR7168657_Escherichia_coli-SC16_ST38	ERR7168657	PKTANAMR8762093	16PP00286	Escherichia_coli	SC16_ST38	primary	23-Apr-16	Fluoroquinolone	None	None		0
ERR7168657_Escherichia_coli-SC46_ST746	ERR7168657	PKTANAMR8762093	16PP00286	Escherichia_coli	SC46_ST746	primary	23-Apr-16	Fluoroquinolone	None	None		0
ERR7168657_Escherichia_coli-SC4_ST10	ERR7168657	PKTANAMR8762093	16PP00286	Escherichia_coli	SC4_ST10	primary	23-Apr-16	Fluoroquinolone	None	None		0
ERR7168658_Escherichia_coli-SC17_ST58	ERR7168658	PKTANAMR8762365	16PP00725	Escherichia_coli	SC17_ST58	primary	23-May-16	None	None	None		0
ERR7168658_Escherichia_coli-SC42_ST678	ERR7168658	PKTANAMR8762365	16PP00725	Escherichia_coli	SC42_ST678	primary	23-May-16	None	None	None		0
ERR7168658_Escherichia_coli-SC4_ST10	ERR7168658	PKTANAMR8762365	16PP00725	Escherichia_coli	SC4_ST10	primary	23-May-16	None	None	None		0
ERR7168658_Escherichia_coli-SC64_ST394	ERR7168658	PKTANAMR8762365	16PP00725	Escherichia_coli	SC64_ST394	primary	23-May-16	None	None	None		0
ERR7168659_Escherichia_coli-SC22_ST398	ERR7168659	PKTANAMR8762366	16PP00726	Escherichia_coli	SC22_ST398	primary	23-May-16	Cephalosporin-1gen (per oral);Metronidazole	None	None		0
ERR7168659_Escherichia_coli-SC4_ST10	ERR7168659	PKTANAMR8762366	16PP00726	Escherichia_coli	SC4_ST10	primary	23-May-16	Cephalosporin-1gen (per oral);Metronidazole	None	None		0
ERR7168659_Escherichia_coli-SC90_ST685	ERR7168659	PKTANAMR8762366	16PP00726	Escherichia_coli	SC90_ST685	primary	23-May-16	Cephalosporin-1gen (per oral);Metronidazole	None	None		0
ERR7168660_Escherichia_coli-SC4_ST10	ERR7168660	PKTANAMR8762489	16PP00068	Escherichia_coli	SC4_ST10	control	09-May-16	Fluoroquinolone	Cephalosporin-2or3gen (per oral)	Fluoroquinolone	24-Mar-16	6
ERR7168661_Escherichia_coli-SC4_ST10	ERR7168661	PKTANAMR8762367	16PP00761	Escherichia_coli	SC4_ST10	primary	23-May-16	None	Cephalosporin-1gen (per oral)	Cephalosporin-1gen (per oral);Metronidazole	21-May-16	2
ERR7168662_Escherichia_coli-SC17_ST58	ERR7168662	PKTANAMR8762490	16PP00070	Escherichia_coli	SC17_ST58	control	06-Jun-16	None	Amoxicillin-clavunalate	Tetracyclins	05-Jan-16	1
ERR7168663_Escherichia_coli-SC4_ST10	ERR7168663	PKTANAMR8762491	16PP00095	Escherichia_coli	SC4_ST10	control	12-May-16	Macrolide	None	Metronidazole	16-Jun-15	0
ERR7168663_Escherichia_coli-SC99_ST1727	ERR7168663	PKTANAMR8762491	16PP00095	Escherichia_coli	SC99_ST1727	control	12-May-16	Macrolide	None	Metronidazole	16-Jun-15	0
ERR7168664_Escherichia_coli-SC17_ST58	ERR7168664	PKTANAMR8762368	16PP00762	Escherichia_coli	SC17_ST58	primary	23-May-16	None	None	None		0
ERR7168664_Escherichia_coli-SC22_ST398	ERR7168664	PKTANAMR8762368	16PP00762	Escherichia_coli	SC22_ST398	primary	23-May-16	None	None	None		0
ERR7168664_Escherichia_coli-SC25_ST517	ERR7168664	PKTANAMR8762368	16PP00762	Escherichia_coli	SC25_ST517	primary	23-May-16	None	None	None		0
ERR7168664_Escherichia_coli-SC4_ST10	ERR7168664	PKTANAMR8762368	16PP00762	Escherichia_coli	SC4_ST10	primary	23-May-16	None	None	None		0
ERR7168664_Escherichia_coli-SC75_ST940	ERR7168664	PKTANAMR8762368	16PP00762	Escherichia_coli	SC75_ST940	primary	23-May-16	None	None	None		0
ERR7168664_Escherichia_coli-SC7_ST21	ERR7168664	PKTANAMR8762368	16PP00762	Escherichia_coli	SC7_ST21	primary	23-May-16	None	None	None		0
ERR7168665_Escherichia_coli-SC22_ST398	ERR7168665	PKTANAMR8762369	16PP00765	Escherichia_coli	SC22_ST398	primary	23-May-16	None	None	Tetracyclins	09-Feb-16	2
ERR7168665_Escherichia_coli-SC46_ST746	ERR7168665	PKTANAMR8762369	16PP00765	Escherichia_coli	SC46_ST746	primary	23-May-16	None	None	Tetracyclins	09-Feb-16	2
ERR7168665_Escherichia_coli-SC4_ST10	ERR7168665	PKTANAMR8762369	16PP00765	Escherichia_coli	SC4_ST10	primary	23-May-16	None	None	Tetracyclins	09-Feb-16	2
ERR7168665_Escherichia_coli-SC74_ST540	ERR7168665	PKTANAMR8762369	16PP00765	Escherichia_coli	SC74_ST540	primary	23-May-16	None	None	Tetracyclins	09-Feb-16	2
ERR7168666_Escherichia_coli-SC22_ST398	ERR7168666	PKTANAMR8762492	16PP00096	Escherichia_coli	SC22_ST398	control	12-May-16	None	None	Metronidazole	11-Oct-15	0
ERR7168666_Escherichia_coli-SC53_ST448	ERR7168666	PKTANAMR8762492	16PP00096	Escherichia_coli	SC53_ST448	control	12-May-16	None	None	Metronidazole	11-Oct-15	0
ERR7168666_Escherichia_coli-SC6_ST69	ERR7168666	PKTANAMR8762492	16PP00096	Escherichia_coli	SC6_ST69	control	12-May-16	None	None	Metronidazole	11-Oct-15	0
ERR7168667_Escherichia_coli-SC22_ST398	ERR7168667	PKTANAMR8762493	16PP00083	Escherichia_coli	SC22_ST398	control	12-May-16	Tetracyclins	None	Fluoroquinolone	10-Apr-16	2
ERR7168667_Escherichia_coli-SC46_ST746	ERR7168667	PKTANAMR8762493	16PP00083	Escherichia_coli	SC46_ST746	control	12-May-16	Tetracyclins	None	Fluoroquinolone	10-Apr-16	2
ERR7168667_Escherichia_coli-SC4_ST10	ERR7168667	PKTANAMR8762493	16PP00083	Escherichia_coli	SC4_ST10	control	12-May-16	Tetracyclins	None	Fluoroquinolone	10-Apr-16	2
ERR7168667_Escherichia_coli-SC89_ST542	ERR7168667	PKTANAMR8762493	16PP00083	Escherichia_coli	SC89_ST542	control	12-May-16	Tetracyclins	None	Fluoroquinolone	10-Apr-16	2
ERR7168668_Escherichia_coli-SC121_ST452	ERR7168668	PKTANAMR8762370	16PP00767	Escherichia_coli	SC121_ST452	primary	23-May-16	None	None	None		0
ERR7168668_Escherichia_coli-SC22_ST398	ERR7168668	PKTANAMR8762370	16PP00767	Escherichia_coli	SC22_ST398	primary	23-May-16	None	None	None		0
ERR7168668_Escherichia_coli-SC4_ST10	ERR7168668	PKTANAMR8762370	16PP00767	Escherichia_coli	SC4_ST10	primary	23-May-16	None	None	None		0
ERR7168669_Escherichia_coli-SC4_ST10	ERR7168669	PKTANAMR8762371	16PP00770	Escherichia_coli	SC4_ST10	primary	23-May-16	None	None	Metronidazole	24-Apr-16	1
ERR7168670_Escherichia_coli-SC4_ST10	ERR7168670	PKTANAMR8762495	16PP00078	Escherichia_coli	SC4_ST10	control	12-May-16	Metronidazole	Fluoroquinolone	Metronidazole;Cephalosporin-3gen (iv/im)	03-Apr-16	5
ERR7168671_Escherichia_coli-SC147_ST2178	ERR7168671	PKTANAMR8762372	16PP00779	Escherichia_coli	SC147_ST2178	primary	23-May-16	Cephalosporin-1gen (per oral);Metronidazole	None	Cephalosporin-1gen (per oral);Metronidazole	11-May-16	7
ERR7168671_Escherichia_coli-SC22_ST398	ERR7168671	PKTANAMR8762372	16PP00779	Escherichia_coli	SC22_ST398	primary	23-May-16	Cephalosporin-1gen (per oral);Metronidazole	None	Cephalosporin-1gen (per oral);Metronidazole	11-May-16	7
ERR7168671_Escherichia_coli-SC232_ST181	ERR7168671	PKTANAMR8762372	16PP00779	Escherichia_coli	SC232_ST181	primary	23-May-16	Cephalosporin-1gen (per oral);Metronidazole	None	Cephalosporin-1gen (per oral);Metronidazole	11-May-16	7
ERR7168671_Escherichia_coli-SC25_ST517	ERR7168671	PKTANAMR8762372	16PP00779	Escherichia_coli	SC25_ST517	primary	23-May-16	Cephalosporin-1gen (per oral);Metronidazole	None	Cephalosporin-1gen (per oral);Metronidazole	11-May-16	7
ERR7168671_Escherichia_coli-SC4_ST10	ERR7168671	PKTANAMR8762372	16PP00779	Escherichia_coli	SC4_ST10	primary	23-May-16	Cephalosporin-1gen (per oral);Metronidazole	None	Cephalosporin-1gen (per oral);Metronidazole	11-May-16	7
ERR7168671_Escherichia_coli-SC52_ST295	ERR7168671	PKTANAMR8762372	16PP00779	Escherichia_coli	SC52_ST295	primary	23-May-16	Cephalosporin-1gen (per oral);Metronidazole	None	Cephalosporin-1gen (per oral);Metronidazole	11-May-16	7
ERR7168671_Escherichia_coli-SC74_ST540	ERR7168671	PKTANAMR8762372	16PP00779	Escherichia_coli	SC74_ST540	primary	23-May-16	Cephalosporin-1gen (per oral);Metronidazole	None	Cephalosporin-1gen (per oral);Metronidazole	11-May-16	7
ERR7168671_Escherichia_coli-SC89_ST542	ERR7168671	PKTANAMR8762372	16PP00779	Escherichia_coli	SC89_ST542	primary	23-May-16	Cephalosporin-1gen (per oral);Metronidazole	None	Cephalosporin-1gen (per oral);Metronidazole	11-May-16	7
ERR7168671_Escherichia_coli-SC90_ST685	ERR7168671	PKTANAMR8762372	16PP00779	Escherichia_coli	SC90_ST685	primary	23-May-16	Cephalosporin-1gen (per oral);Metronidazole	None	Cephalosporin-1gen (per oral);Metronidazole	11-May-16	7
ERR7168672_Escherichia_coli-SC4_ST10	ERR7168672	PKTANAMR8762496	16PP00077	Escherichia_coli	SC4_ST10	control	19-May-16	None	Amoxicillin or ampicillin (per oral)	Fluoroquinolone	14-Mar-16	1
ERR7168672_Escherichia_coli-SC5_ST95	ERR7168672	PKTANAMR8762496	16PP00077	Escherichia_coli	SC5_ST95	control	19-May-16	None	Amoxicillin or ampicillin (per oral)	Fluoroquinolone	14-Mar-16	1
ERR7168673_Escherichia_coli-SC17_ST58	ERR7168673	PKTANAMR8762374	16PP00783	Escherichia_coli	SC17_ST58	primary	23-May-16	Cephalosporin-1gen (per oral);Metronidazole	None	Cephalosporin-1gen (per oral);Metronidazole	19-May-16	2
ERR7168674_Escherichia_coli-SC22_ST398	ERR7168674	PKTANAMR8762499	16PP00087	Escherichia_coli	SC22_ST398	control	13-May-16	Fluoroquinolone	None	Fluoroquinolone	04-Apr-16	4
ERR7168674_Escherichia_coli-SC232_ST181	ERR7168674	PKTANAMR8762499	16PP00087	Escherichia_coli	SC232_ST181	control	13-May-16	Fluoroquinolone	None	Fluoroquinolone	04-Apr-16	4
ERR7168674_Escherichia_coli-SC46_ST746	ERR7168674	PKTANAMR8762499	16PP00087	Escherichia_coli	SC46_ST746	control	13-May-16	Fluoroquinolone	None	Fluoroquinolone	04-Apr-16	4
ERR7168674_Escherichia_coli-SC4_ST10	ERR7168674	PKTANAMR8762499	16PP00087	Escherichia_coli	SC4_ST10	control	13-May-16	Fluoroquinolone	None	Fluoroquinolone	04-Apr-16	4
ERR7168674_Escherichia_coli-SC70_ST607	ERR7168674	PKTANAMR8762499	16PP00087	Escherichia_coli	SC70_ST607	control	13-May-16	Fluoroquinolone	None	Fluoroquinolone	04-Apr-16	4
ERR7168674_Escherichia_coli-SC74_ST540	ERR7168674	PKTANAMR8762499	16PP00087	Escherichia_coli	SC74_ST540	control	13-May-16	Fluoroquinolone	None	Fluoroquinolone	04-Apr-16	4
ERR7168674_Escherichia_coli-SC77_ST409	ERR7168674	PKTANAMR8762499	16PP00087	Escherichia_coli	SC77_ST409	control	13-May-16	Fluoroquinolone	None	Fluoroquinolone	04-Apr-16	4
ERR7168674_Escherichia_coli-SC90_ST685	ERR7168674	PKTANAMR8762499	16PP00087	Escherichia_coli	SC90_ST685	control	13-May-16	Fluoroquinolone	None	Fluoroquinolone	04-Apr-16	4
ERR7168675_Escherichia_coli-SC43_ST206	ERR7168675	PKTANAMR8762375	16PP00795	Escherichia_coli	SC43_ST206	primary	24-May-16	Cephalosporin-1gen (per oral)	None	Cephalosporin-3gen (iv/im)	09-Feb-16	3
ERR7168675_Escherichia_coli-SC46_ST746	ERR7168675	PKTANAMR8762375	16PP00795	Escherichia_coli	SC46_ST746	primary	24-May-16	Cephalosporin-1gen (per oral)	None	Cephalosporin-3gen (iv/im)	09-Feb-16	3
ERR7168675_Escherichia_coli-SC4_ST10	ERR7168675	PKTANAMR8762375	16PP00795	Escherichia_coli	SC4_ST10	primary	24-May-16	Cephalosporin-1gen (per oral)	None	Cephalosporin-3gen (iv/im)	09-Feb-16	3
ERR7168675_Escherichia_coli-SC51_ST93	ERR7168675	PKTANAMR8762375	16PP00795	Escherichia_coli	SC51_ST93	primary	24-May-16	Cephalosporin-1gen (per oral)	None	Cephalosporin-3gen (iv/im)	09-Feb-16	3
ERR7168675_Escherichia_coli-SC89_ST542	ERR7168675	PKTANAMR8762375	16PP00795	Escherichia_coli	SC89_ST542	primary	24-May-16	Cephalosporin-1gen (per oral)	None	Cephalosporin-3gen (iv/im)	09-Feb-16	3
ERR7168676_Escherichia_coli-SC175_ST1136	ERR7168676	PKTANAMR8762500	16PP00105	Escherichia_coli	SC175_ST1136	control	14-May-16	None	None	Tetracyclins;Metronidazole	10-Apr-16	1
ERR7168677_Escherichia_coli-SC4_ST10	ERR7168677	PKTANAMR8762377	16PP01002	Escherichia_coli	SC4_ST10	primary	24-May-16	Cephalosporin-1gen (per oral);Metronidazole	None	Amoxicillin or ampicillin (per oral)	28-Apr-16	1
ERR7168678_Escherichia_coli-SC12_ST410	ERR7168678	PKTANAMR8762502	16PP00102	Escherichia_coli	SC12_ST410	control	13-May-16	Macrolide	None	Amoxicillin-clavunalate	17-Jan-16	1
ERR7168678_Escherichia_coli-SC16_ST38	ERR7168678	PKTANAMR8762502	16PP00102	Escherichia_coli	SC16_ST38	control	13-May-16	Macrolide	None	Amoxicillin-clavunalate	17-Jan-16	1
ERR7168678_Escherichia_coli-SC22_ST398	ERR7168678	PKTANAMR8762502	16PP00102	Escherichia_coli	SC22_ST398	control	13-May-16	Macrolide	None	Amoxicillin-clavunalate	17-Jan-16	1
ERR7168678_Escherichia_coli-SC4_ST10	ERR7168678	PKTANAMR8762502	16PP00102	Escherichia_coli	SC4_ST10	control	13-May-16	Macrolide	None	Amoxicillin-clavunalate	17-Jan-16	1
ERR7168678_Escherichia_coli-SC75_ST940	ERR7168678	PKTANAMR8762502	16PP00102	Escherichia_coli	SC75_ST940	control	13-May-16	Macrolide	None	Amoxicillin-clavunalate	17-Jan-16	1
ERR7168679_Escherichia_coli-SC28_ST101	ERR7168679	PKTANAMR8762379	16PP01004	Escherichia_coli	SC28_ST101	primary	24-May-16	None	None	None		0
ERR7168680_Escherichia_coli-SC149_ST224	ERR7168680	PKTANAMR8762503	16PP00090	Escherichia_coli	SC149_ST224	control	13-May-16	Amoxicillin-clavunalate;Fluoroquinolone;Metronidazole	None	Amoxicillin-clavunalate	10-Apr-16	8
ERR7168680_Escherichia_coli-SC4_ST10	ERR7168680	PKTANAMR8762503	16PP00090	Escherichia_coli	SC4_ST10	control	13-May-16	Amoxicillin-clavunalate;Fluoroquinolone;Metronidazole	None	Amoxicillin-clavunalate	10-Apr-16	8
ERR7168681_Escherichia_coli-SC12_ST410	ERR7168681	PKTANAMR8762380	16PP01005	Escherichia_coli	SC12_ST410	primary	24-May-16	None	Tetracyclins	Metronidazole	03-Mar-14	0
ERR7168681_Escherichia_coli-SC17_ST58	ERR7168681	PKTANAMR8762380	16PP01005	Escherichia_coli	SC17_ST58	primary	24-May-16	None	Tetracyclins	Metronidazole	03-Mar-14	0
ERR7168681_Escherichia_coli-SC22_ST398	ERR7168681	PKTANAMR8762380	16PP01005	Escherichia_coli	SC22_ST398	primary	24-May-16	None	Tetracyclins	Metronidazole	03-Mar-14	0
ERR7168681_Escherichia_coli-SC232_ST181	ERR7168681	PKTANAMR8762380	16PP01005	Escherichia_coli	SC232_ST181	primary	24-May-16	None	Tetracyclins	Metronidazole	03-Mar-14	0
ERR7168681_Escherichia_coli-SC28_ST101	ERR7168681	PKTANAMR8762380	16PP01005	Escherichia_coli	SC28_ST101	primary	24-May-16	None	Tetracyclins	Metronidazole	03-Mar-14	0
ERR7168681_Escherichia_coli-SC4_ST10	ERR7168681	PKTANAMR8762380	16PP01005	Escherichia_coli	SC4_ST10	primary	24-May-16	None	Tetracyclins	Metronidazole	03-Mar-14	0
ERR7168681_Escherichia_coli-SC70_ST607	ERR7168681	PKTANAMR8762380	16PP01005	Escherichia_coli	SC70_ST607	primary	24-May-16	None	Tetracyclins	Metronidazole	03-Mar-14	0
ERR7168681_Escherichia_coli-SC74_ST540	ERR7168681	PKTANAMR8762380	16PP01005	Escherichia_coli	SC74_ST540	primary	24-May-16	None	Tetracyclins	Metronidazole	03-Mar-14	0
ERR7168681_Escherichia_coli-SC90_ST685	ERR7168681	PKTANAMR8762380	16PP01005	Escherichia_coli	SC90_ST685	primary	24-May-16	None	Tetracyclins	Metronidazole	03-Mar-14	0
ERR7168682_Escherichia_coli-SC22_ST398	ERR7168682	PKTANAMR8762504	16PP00091	Escherichia_coli	SC22_ST398	control	16-May-16	Fluoroquinolone;Macrolide	Cephalosporin-1gen (per oral)	Fluoroquinolone	09-Apr-16	11
ERR7168682_Escherichia_coli-SC43_ST206	ERR7168682	PKTANAMR8762504	16PP00091	Escherichia_coli	SC43_ST206	control	16-May-16	Fluoroquinolone;Macrolide	Cephalosporin-1gen (per oral)	Fluoroquinolone	09-Apr-16	11
ERR7168682_Escherichia_coli-SC46_ST746	ERR7168682	PKTANAMR8762504	16PP00091	Escherichia_coli	SC46_ST746	control	16-May-16	Fluoroquinolone;Macrolide	Cephalosporin-1gen (per oral)	Fluoroquinolone	09-Apr-16	11
ERR7168682_Escherichia_coli-SC4_ST10	ERR7168682	PKTANAMR8762504	16PP00091	Escherichia_coli	SC4_ST10	control	16-May-16	Fluoroquinolone;Macrolide	Cephalosporin-1gen (per oral)	Fluoroquinolone	09-Apr-16	11
ERR7168682_Escherichia_coli-SC94_ST757	ERR7168682	PKTANAMR8762504	16PP00091	Escherichia_coli	SC94_ST757	control	16-May-16	Fluoroquinolone;Macrolide	Cephalosporin-1gen (per oral)	Fluoroquinolone	09-Apr-16	11
ERR7168683_Escherichia_coli-SC25_ST517	ERR7168683	PKTANAMR8762383	16PP01011	Escherichia_coli	SC25_ST517	primary	24-May-16	Amoxicillin-clavunalate	Fluoroquinolone	Fluoroquinolone;Metronidazole	08-May-16	6
ERR7168683_Escherichia_coli-SC4_ST10	ERR7168683	PKTANAMR8762383	16PP01011	Escherichia_coli	SC4_ST10	primary	24-May-16	Amoxicillin-clavunalate	Fluoroquinolone	Fluoroquinolone;Metronidazole	08-May-16	6
ERR7168683_Escherichia_coli-SC55_ST906	ERR7168683	PKTANAMR8762383	16PP01011	Escherichia_coli	SC55_ST906	primary	24-May-16	Amoxicillin-clavunalate	Fluoroquinolone	Fluoroquinolone;Metronidazole	08-May-16	6
ERR7168683_Escherichia_coli-SC5_ST95	ERR7168683	PKTANAMR8762383	16PP01011	Escherichia_coli	SC5_ST95	primary	24-May-16	Amoxicillin-clavunalate	Fluoroquinolone	Fluoroquinolone;Metronidazole	08-May-16	6
ERR7168683_Escherichia_coli-SC74_ST540	ERR7168683	PKTANAMR8762383	16PP01011	Escherichia_coli	SC74_ST540	primary	24-May-16	Amoxicillin-clavunalate	Fluoroquinolone	Fluoroquinolone;Metronidazole	08-May-16	6
ERR7168684_Escherichia_coli-SC17_ST58	ERR7168684	PKTANAMR8762505	16PP00092	Escherichia_coli	SC17_ST58	control	13-May-16	None	None	Fluoroquinolone	09-Mar-16	5
ERR7168685_Escherichia_coli-SC121_ST452	ERR7168685	PKTANAMR8762385	16PP01025	Escherichia_coli	SC121_ST452	primary	24-May-16	Fluoroquinolone;Macrolide	None	Macrolide	30-Nov-15	1
ERR7168685_Escherichia_coli-SC17_ST58	ERR7168685	PKTANAMR8762385	16PP01025	Escherichia_coli	SC17_ST58	primary	24-May-16	Fluoroquinolone;Macrolide	None	Macrolide	30-Nov-15	1
ERR7168686_Escherichia_coli-SC90_ST685	ERR7168686	PKTANAMR8762386	16PP00796	Escherichia_coli	SC90_ST685	primary	25-May-16	None	None	None		0
ERR7168687_Escherichia_coli-SC24_ST443	ERR7168687	PKTANAMR8762506	16PP00098	Escherichia_coli	SC24_ST443	control	12-May-16	Amoxicillin-clavunalate;Cephalosporin-2or3gen (per oral)	None	Fluoroquinolone	24-Aug-15	0
ERR7168687_Escherichia_coli-SC28_ST101	ERR7168687	PKTANAMR8762506	16PP00098	Escherichia_coli	SC28_ST101	control	12-May-16	Amoxicillin-clavunalate;Cephalosporin-2or3gen (per oral)	None	Fluoroquinolone	24-Aug-15	0
ERR7168688_Escherichia_coli-SC17_ST58	ERR7168688	PKTANAMR8762388	16PP01014	Escherichia_coli	SC17_ST58	primary	25-May-16	Cephalosporin-1gen (per oral)	Metronidazole	Cephalosporin-1gen (per oral)	24-May-16	1
ERR7168689_Escherichia_coli-SC22_ST398	ERR7168689	PKTANAMR8762389	16PP01016	Escherichia_coli	SC22_ST398	primary	25-May-16	Cephalosporin-1gen (per oral)	None	Cephalosporin-1gen (per oral)	31-Jan-16	3
ERR7168689_Escherichia_coli-SC43_ST206	ERR7168689	PKTANAMR8762389	16PP01016	Escherichia_coli	SC43_ST206	primary	25-May-16	Cephalosporin-1gen (per oral)	None	Cephalosporin-1gen (per oral)	31-Jan-16	3
ERR7168689_Escherichia_coli-SC94_ST757	ERR7168689	PKTANAMR8762389	16PP01016	Escherichia_coli	SC94_ST757	primary	25-May-16	Cephalosporin-1gen (per oral)	None	Cephalosporin-1gen (per oral)	31-Jan-16	3
ERR7168690_Escherichia_coli-SC25_ST517	ERR7168690	PKTANAMR8762508	16PP00113	Escherichia_coli	SC25_ST517	control	17-May-16	Macrolide	None	Cephalosporin-1gen (per oral)	16-Nov-15	2
ERR7168690_Escherichia_coli-SC4_ST10	ERR7168690	PKTANAMR8762508	16PP00113	Escherichia_coli	SC4_ST10	control	17-May-16	Macrolide	None	Cephalosporin-1gen (per oral)	16-Nov-15	2
ERR7168690_Escherichia_coli-SC6_ST69	ERR7168690	PKTANAMR8762508	16PP00113	Escherichia_coli	SC6_ST69	control	17-May-16	Macrolide	None	Cephalosporin-1gen (per oral)	16-Nov-15	2
ERR7168690_Escherichia_coli-SC74_ST540	ERR7168690	PKTANAMR8762508	16PP00113	Escherichia_coli	SC74_ST540	control	17-May-16	Macrolide	None	Cephalosporin-1gen (per oral)	16-Nov-15	2
ERR7168691_Escherichia_coli-SC13_ST442	ERR7168691	PKTANAMR8762390	16PP01017	Escherichia_coli	SC13_ST442	primary	25-May-16	None	None	None		0
ERR7168691_Escherichia_coli-SC24_ST443	ERR7168691	PKTANAMR8762390	16PP01017	Escherichia_coli	SC24_ST443	primary	25-May-16	None	None	None		0
ERR7168691_Escherichia_coli-SC28_ST101	ERR7168691	PKTANAMR8762390	16PP01017	Escherichia_coli	SC28_ST101	primary	25-May-16	None	None	None		0
ERR7168691_Escherichia_coli-SC4_ST10	ERR7168691	PKTANAMR8762390	16PP01017	Escherichia_coli	SC4_ST10	primary	25-May-16	None	None	None		0
ERR7168692_Escherichia_coli-SC78_ST224	ERR7168692	PKTANAMR8762509	16PP00114	Escherichia_coli	SC78_ST224	control	17-May-16	Fluoroquinolone	Macrolide	Fluoroquinolone	14-Apr-16	3
ERR7168693_Escherichia_coli-SC34_ST641	ERR7168693	PKTANAMR8762511	16PP00117	Escherichia_coli	SC34_ST641	control	19-May-16	None	None	Fluoroquinolone	04-Apr-16	5
ERR7168693_Escherichia_coli-SC46_ST746	ERR7168693	PKTANAMR8762511	16PP00117	Escherichia_coli	SC46_ST746	control	19-May-16	None	None	Fluoroquinolone	04-Apr-16	5
ERR7168693_Escherichia_coli-SC4_ST10	ERR7168693	PKTANAMR8762511	16PP00117	Escherichia_coli	SC4_ST10	control	19-May-16	None	None	Fluoroquinolone	04-Apr-16	5
ERR7168693_Escherichia_coli-SC58_ST2773	ERR7168693	PKTANAMR8762511	16PP00117	Escherichia_coli	SC58_ST2773	control	19-May-16	None	None	Fluoroquinolone	04-Apr-16	5
ERR7168695_Escherichia_coli-SC29_ST144	ERR7168695	PKTANAMR8762392	16PP01020	Escherichia_coli	SC29_ST144	primary	25-May-16	Tetracyclins	None	Cephalosporin-2or3gen (per oral)	28-May-15	0
ERR7168695_Escherichia_coli-SC4_ST10	ERR7168695	PKTANAMR8762392	16PP01020	Escherichia_coli	SC4_ST10	primary	25-May-16	Tetracyclins	None	Cephalosporin-2or3gen (per oral)	28-May-15	0
ERR7168696_Escherichia_coli-SC121_ST452	ERR7168696	PKTANAMR8762512	16PP00119	Escherichia_coli	SC121_ST452	control	14-May-16	Cephalosporin-1gen (per oral);Metronidazole;Cephalosporin-2or3gen (per oral)	None	Amoxicillin-clavunalate	25-Feb-16	8
ERR7168696_Escherichia_coli-SC17_ST58	ERR7168696	PKTANAMR8762512	16PP00119	Escherichia_coli	SC17_ST58	control	14-May-16	Cephalosporin-1gen (per oral);Metronidazole;Cephalosporin-2or3gen (per oral)	None	Amoxicillin-clavunalate	25-Feb-16	8
ERR7168696_Escherichia_coli-SC22_ST398	ERR7168696	PKTANAMR8762512	16PP00119	Escherichia_coli	SC22_ST398	control	14-May-16	Cephalosporin-1gen (per oral);Metronidazole;Cephalosporin-2or3gen (per oral)	None	Amoxicillin-clavunalate	25-Feb-16	8
ERR7168696_Escherichia_coli-SC24_ST443	ERR7168696	PKTANAMR8762512	16PP00119	Escherichia_coli	SC24_ST443	control	14-May-16	Cephalosporin-1gen (per oral);Metronidazole;Cephalosporin-2or3gen (per oral)	None	Amoxicillin-clavunalate	25-Feb-16	8
ERR7168696_Escherichia_coli-SC25_ST517	ERR7168696	PKTANAMR8762512	16PP00119	Escherichia_coli	SC25_ST517	control	14-May-16	Cephalosporin-1gen (per oral);Metronidazole;Cephalosporin-2or3gen (per oral)	None	Amoxicillin-clavunalate	25-Feb-16	8
ERR7168696_Escherichia_coli-SC46_ST746	ERR7168696	PKTANAMR8762512	16PP00119	Escherichia_coli	SC46_ST746	control	14-May-16	Cephalosporin-1gen (per oral);Metronidazole;Cephalosporin-2or3gen (per oral)	None	Amoxicillin-clavunalate	25-Feb-16	8
ERR7168696_Escherichia_coli-SC4_ST10	ERR7168696	PKTANAMR8762512	16PP00119	Escherichia_coli	SC4_ST10	control	14-May-16	Cephalosporin-1gen (per oral);Metronidazole;Cephalosporin-2or3gen (per oral)	None	Amoxicillin-clavunalate	25-Feb-16	8
ERR7168696_Escherichia_coli-SC6_ST69	ERR7168696	PKTANAMR8762512	16PP00119	Escherichia_coli	SC6_ST69	control	14-May-16	Cephalosporin-1gen (per oral);Metronidazole;Cephalosporin-2or3gen (per oral)	None	Amoxicillin-clavunalate	25-Feb-16	8
ERR7168696_Escherichia_coli-SC75_ST940	ERR7168696	PKTANAMR8762512	16PP00119	Escherichia_coli	SC75_ST940	control	14-May-16	Cephalosporin-1gen (per oral);Metronidazole;Cephalosporin-2or3gen (per oral)	None	Amoxicillin-clavunalate	25-Feb-16	8
ERR7168697_Escherichia_coli-SC4_ST10	ERR7168697	PKTANAMR8762513	16PP00110	Escherichia_coli	SC4_ST10	control	17-May-16	Macrolide	None	Fluoroquinolone;Metronidazole	12-Apr-16	2
ERR7168698_Escherichia_coli-SC6_ST69	ERR7168698	PKTANAMR8762393	16PP01028	Escherichia_coli	SC6_ST69	primary	25-May-16	None	None	Cephalosporin-3gen (iv/im)	07-Feb-16	1
ERR7168699_Escherichia_coli-SC175_ST1136	ERR7168699	PKTANAMR8762397	16PP01038	Escherichia_coli	SC175_ST1136	primary	25-May-16	Fluoroquinolone;Metronidazole	None	Amoxicillin-clavunalate;Fluoroquinolone;Cephalosporin-2or3gen (per oral)	25-May-16	1
ERR7168699_Escherichia_coli-SC17_ST58	ERR7168699	PKTANAMR8762397	16PP01038	Escherichia_coli	SC17_ST58	primary	25-May-16	Fluoroquinolone;Metronidazole	None	Amoxicillin-clavunalate;Fluoroquinolone;Cephalosporin-2or3gen (per oral)	25-May-16	1
ERR7168699_Escherichia_coli-SC22_ST398	ERR7168699	PKTANAMR8762397	16PP01038	Escherichia_coli	SC22_ST398	primary	25-May-16	Fluoroquinolone;Metronidazole	None	Amoxicillin-clavunalate;Fluoroquinolone;Cephalosporin-2or3gen (per oral)	25-May-16	1
ERR7168699_Escherichia_coli-SC4_ST10	ERR7168699	PKTANAMR8762397	16PP01038	Escherichia_coli	SC4_ST10	primary	25-May-16	Fluoroquinolone;Metronidazole	None	Amoxicillin-clavunalate;Fluoroquinolone;Cephalosporin-2or3gen (per oral)	25-May-16	1
ERR7168700_Escherichia_coli-SC149_ST224	ERR7168700	PKTANAMR8762514	16PP00109	Escherichia_coli	SC149_ST224	control	17-May-16	None	None	None		0
ERR7168700_Escherichia_coli-SC175_ST1136	ERR7168700	PKTANAMR8762514	16PP00109	Escherichia_coli	SC175_ST1136	control	17-May-16	None	None	None		0
ERR7168700_Escherichia_coli-SC17_ST58	ERR7168700	PKTANAMR8762514	16PP00109	Escherichia_coli	SC17_ST58	control	17-May-16	None	None	None		0
ERR7168700_Escherichia_coli-SC22_ST398	ERR7168700	PKTANAMR8762514	16PP00109	Escherichia_coli	SC22_ST398	control	17-May-16	None	None	None		0
ERR7168700_Escherichia_coli-SC4_ST10	ERR7168700	PKTANAMR8762514	16PP00109	Escherichia_coli	SC4_ST10	control	17-May-16	None	None	None		0
ERR7168700_Escherichia_coli-SC74_ST540	ERR7168700	PKTANAMR8762514	16PP00109	Escherichia_coli	SC74_ST540	control	17-May-16	None	None	None		0
ERR7168700_Escherichia_coli-SC96_ST4038	ERR7168700	PKTANAMR8762514	16PP00109	Escherichia_coli	SC96_ST4038	control	17-May-16	None	None	None		0
ERR7168700_Escherichia_coli-SC99_ST1727	ERR7168700	PKTANAMR8762514	16PP00109	Escherichia_coli	SC99_ST1727	control	17-May-16	None	None	None		0
ERR7168701_Escherichia_coli-SC121_ST452	ERR7168701	PKTANAMR8762515	16PP00112	Escherichia_coli	SC121_ST452	control	03-Jun-16	None	Cephalosporin-3gen (iv/im)	None		0
ERR7168701_Escherichia_coli-SC4_ST10	ERR7168701	PKTANAMR8762515	16PP00112	Escherichia_coli	SC4_ST10	control	03-Jun-16	None	Cephalosporin-3gen (iv/im)	None		0
ERR7168702_Escherichia_coli-SC158_ST120	ERR7168702	PKTANAMR8762398	16PP01039	Escherichia_coli	SC158_ST120	primary	25-May-16	None	None	None		0
ERR7168702_Escherichia_coli-SC46_ST746	ERR7168702	PKTANAMR8762398	16PP01039	Escherichia_coli	SC46_ST746	primary	25-May-16	None	None	None		0
ERR7168702_Escherichia_coli-SC4_ST10	ERR7168702	PKTANAMR8762398	16PP01039	Escherichia_coli	SC4_ST10	primary	25-May-16	None	None	None		0
ERR7168702_Escherichia_coli-SC51_ST93	ERR7168702	PKTANAMR8762398	16PP01039	Escherichia_coli	SC51_ST93	primary	25-May-16	None	None	None		0
ERR7168703_Escherichia_coli-SC15_ST648	ERR7168703	PKTANAMR8762399	16PP00793	Escherichia_coli	SC15_ST648	primary	26-May-16	None	None	Fluoroquinolone	03-Mar-16	2
ERR7168703_Escherichia_coli-SC2_ST131	ERR7168703	PKTANAMR8762399	16PP00793	Escherichia_coli	SC2_ST131	primary	26-May-16	None	None	Fluoroquinolone	03-Mar-16	2
ERR7168703_Escherichia_coli-SC4_ST10	ERR7168703	PKTANAMR8762399	16PP00793	Escherichia_coli	SC4_ST10	primary	26-May-16	None	None	Fluoroquinolone	03-Mar-16	2
ERR7168705_Escherichia_coli-SC73_ST156	ERR7168705	PKTANAMR8762403	16PP01040	Escherichia_coli	SC73_ST156	primary	26-May-16	None	None	None		0
ERR7168706_Escherichia_coli-SC147_ST2178	ERR7168706	PKTANAMR8762518	16PP00125	Escherichia_coli	SC147_ST2178	control	18-May-16	Cephalosporin-1gen (per oral)	None	Cephalosporin-1gen (per oral)	15-Apr-16	4
ERR7168706_Escherichia_coli-SC16_ST38	ERR7168706	PKTANAMR8762518	16PP00125	Escherichia_coli	SC16_ST38	control	18-May-16	Cephalosporin-1gen (per oral)	None	Cephalosporin-1gen (per oral)	15-Apr-16	4
ERR7168706_Escherichia_coli-SC17_ST58	ERR7168706	PKTANAMR8762518	16PP00125	Escherichia_coli	SC17_ST58	control	18-May-16	Cephalosporin-1gen (per oral)	None	Cephalosporin-1gen (per oral)	15-Apr-16	4
ERR7168706_Escherichia_coli-SC22_ST398	ERR7168706	PKTANAMR8762518	16PP00125	Escherichia_coli	SC22_ST398	control	18-May-16	Cephalosporin-1gen (per oral)	None	Cephalosporin-1gen (per oral)	15-Apr-16	4
ERR7168706_Escherichia_coli-SC46_ST746	ERR7168706	PKTANAMR8762518	16PP00125	Escherichia_coli	SC46_ST746	control	18-May-16	Cephalosporin-1gen (per oral)	None	Cephalosporin-1gen (per oral)	15-Apr-16	4
ERR7168706_Escherichia_coli-SC4_ST10	ERR7168706	PKTANAMR8762518	16PP00125	Escherichia_coli	SC4_ST10	control	18-May-16	Cephalosporin-1gen (per oral)	None	Cephalosporin-1gen (per oral)	15-Apr-16	4
ERR7168706_Escherichia_coli-SC51_ST93	ERR7168706	PKTANAMR8762518	16PP00125	Escherichia_coli	SC51_ST93	control	18-May-16	Cephalosporin-1gen (per oral)	None	Cephalosporin-1gen (per oral)	15-Apr-16	4
ERR7168706_Escherichia_coli-SC52_ST295	ERR7168706	PKTANAMR8762518	16PP00125	Escherichia_coli	SC52_ST295	control	18-May-16	Cephalosporin-1gen (per oral)	None	Cephalosporin-1gen (per oral)	15-Apr-16	4
ERR7168706_Escherichia_coli-SC74_ST540	ERR7168706	PKTANAMR8762518	16PP00125	Escherichia_coli	SC74_ST540	control	18-May-16	Cephalosporin-1gen (per oral)	None	Cephalosporin-1gen (per oral)	15-Apr-16	4
ERR7168706_Escherichia_coli-SC87_ST937	ERR7168706	PKTANAMR8762518	16PP00125	Escherichia_coli	SC87_ST937	control	18-May-16	Cephalosporin-1gen (per oral)	None	Cephalosporin-1gen (per oral)	15-Apr-16	4
ERR7168706_Escherichia_coli-SC96_ST4038	ERR7168706	PKTANAMR8762518	16PP00125	Escherichia_coli	SC96_ST4038	control	18-May-16	Cephalosporin-1gen (per oral)	None	Cephalosporin-1gen (per oral)	15-Apr-16	4
ERR7168706_Escherichia_coli-SC99_ST1727	ERR7168706	PKTANAMR8762518	16PP00125	Escherichia_coli	SC99_ST1727	control	18-May-16	Cephalosporin-1gen (per oral)	None	Cephalosporin-1gen (per oral)	15-Apr-16	4
ERR7168707_Escherichia_coli-SC38_ST62	ERR7168707	PKTANAMR8762404	16PP01044	Escherichia_coli	SC38_ST62	primary	26-May-16	None	None	None		0
ERR7168707_Escherichia_coli-SC4_ST10	ERR7168707	PKTANAMR8762404	16PP01044	Escherichia_coli	SC4_ST10	primary	26-May-16	None	None	None		0
ERR7168708_Escherichia_coli-SC11_ST127	ERR7168708	PKTANAMR8762520	16PP00128	Escherichia_coli	SC11_ST127	control	17-May-16	None	None	Amoxicillin-clavunalate	15-Apr-16	2
ERR7168708_Escherichia_coli-SC22_ST398	ERR7168708	PKTANAMR8762520	16PP00128	Escherichia_coli	SC22_ST398	control	17-May-16	None	None	Amoxicillin-clavunalate	15-Apr-16	2
ERR7168708_Escherichia_coli-SC43_ST206	ERR7168708	PKTANAMR8762520	16PP00128	Escherichia_coli	SC43_ST206	control	17-May-16	None	None	Amoxicillin-clavunalate	15-Apr-16	2
ERR7168708_Escherichia_coli-SC46_ST746	ERR7168708	PKTANAMR8762520	16PP00128	Escherichia_coli	SC46_ST746	control	17-May-16	None	None	Amoxicillin-clavunalate	15-Apr-16	2
ERR7168708_Escherichia_coli-SC4_ST10	ERR7168708	PKTANAMR8762520	16PP00128	Escherichia_coli	SC4_ST10	control	17-May-16	None	None	Amoxicillin-clavunalate	15-Apr-16	2
ERR7168708_Escherichia_coli-SC74_ST540	ERR7168708	PKTANAMR8762520	16PP00128	Escherichia_coli	SC74_ST540	control	17-May-16	None	None	Amoxicillin-clavunalate	15-Apr-16	2
ERR7168708_Escherichia_coli-SC89_ST542	ERR7168708	PKTANAMR8762520	16PP00128	Escherichia_coli	SC89_ST542	control	17-May-16	None	None	Amoxicillin-clavunalate	15-Apr-16	2
ERR7168708_Escherichia_coli-SC94_ST757	ERR7168708	PKTANAMR8762520	16PP00128	Escherichia_coli	SC94_ST757	control	17-May-16	None	None	Amoxicillin-clavunalate	15-Apr-16	2
ERR7168709_Escherichia_coli-SC239_ST1629	ERR7168709	PKTANAMR8762406	16PP01072	Escherichia_coli	SC239_ST1629	primary	26-May-16	Tetracyclins;Metronidazole	None	None		0
ERR7168709_Escherichia_coli-SC4_ST10	ERR7168709	PKTANAMR8762406	16PP01072	Escherichia_coli	SC4_ST10	primary	26-May-16	Tetracyclins;Metronidazole	None	None		0
ERR7168709_Escherichia_coli-SC64_ST394	ERR7168709	PKTANAMR8762406	16PP01072	Escherichia_coli	SC64_ST394	primary	26-May-16	Tetracyclins;Metronidazole	None	None		0
ERR7168709_Escherichia_coli-SC90_ST685	ERR7168709	PKTANAMR8762406	16PP01072	Escherichia_coli	SC90_ST685	primary	26-May-16	Tetracyclins;Metronidazole	None	None		0
ERR7168710_Escherichia_coli-SC158_ST120	ERR7168710	PKTANAMR8762521	16PP00130	Escherichia_coli	SC158_ST120	control	31-May-16	None	None	Cephalosporin-1gen (per oral);Metronidazole	04-Nov-15	1
ERR7168710_Escherichia_coli-SC17_ST58	ERR7168710	PKTANAMR8762521	16PP00130	Escherichia_coli	SC17_ST58	control	31-May-16	None	None	Cephalosporin-1gen (per oral);Metronidazole	04-Nov-15	1
ERR7168710_Escherichia_coli-SC22_ST398	ERR7168710	PKTANAMR8762521	16PP00130	Escherichia_coli	SC22_ST398	control	31-May-16	None	None	Cephalosporin-1gen (per oral);Metronidazole	04-Nov-15	1
ERR7168710_Escherichia_coli-SC25_ST517	ERR7168710	PKTANAMR8762521	16PP00130	Escherichia_coli	SC25_ST517	control	31-May-16	None	None	Cephalosporin-1gen (per oral);Metronidazole	04-Nov-15	1
ERR7168710_Escherichia_coli-SC28_ST101	ERR7168710	PKTANAMR8762521	16PP00130	Escherichia_coli	SC28_ST101	control	31-May-16	None	None	Cephalosporin-1gen (per oral);Metronidazole	04-Nov-15	1
ERR7168710_Escherichia_coli-SC3_ST73	ERR7168710	PKTANAMR8762521	16PP00130	Escherichia_coli	SC3_ST73	control	31-May-16	None	None	Cephalosporin-1gen (per oral);Metronidazole	04-Nov-15	1
ERR7168710_Escherichia_coli-SC75_ST940	ERR7168710	PKTANAMR8762521	16PP00130	Escherichia_coli	SC75_ST940	control	31-May-16	None	None	Cephalosporin-1gen (per oral);Metronidazole	04-Nov-15	1
ERR7168710_Escherichia_coli-SC90_ST685	ERR7168710	PKTANAMR8762521	16PP00130	Escherichia_coli	SC90_ST685	control	31-May-16	None	None	Cephalosporin-1gen (per oral);Metronidazole	04-Nov-15	1
ERR7168711_Escherichia_coli-SC73_ST156	ERR7168711	PKTANAMR8762408	16PP01078	Escherichia_coli	SC73_ST156	primary	26-May-16	None	None	Cephalosporin-2or3gen (per oral)	12-Jun-15	0
ERR7168712_Escherichia_coli-SC22_ST398	ERR7168712	PKTANAMR8762523	16PP00133	Escherichia_coli	SC22_ST398	control	18-May-16	Fluoroquinolone	None	Macrolide	11-Apr-15	0
ERR7168712_Escherichia_coli-SC27_ST328	ERR7168712	PKTANAMR8762523	16PP00133	Escherichia_coli	SC27_ST328	control	18-May-16	Fluoroquinolone	None	Macrolide	11-Apr-15	0
ERR7168712_Escherichia_coli-SC4_ST10	ERR7168712	PKTANAMR8762523	16PP00133	Escherichia_coli	SC4_ST10	control	18-May-16	Fluoroquinolone	None	Macrolide	11-Apr-15	0
ERR7168713_Escherichia_coli-SC25_ST517	ERR7168713	PKTANAMR8762409	16PP01082	Escherichia_coli	SC25_ST517	primary	26-May-16	None	None	Cephalosporin-2or3gen (per oral)	20-Sep-15	0
ERR7168714_Escherichia_coli-SC22_ST398	ERR7168714	PKTANAMR8762524	16PP00135	Escherichia_coli	SC22_ST398	control	16-May-16	None	None	Cephalosporin-2or3gen (per oral)	05-Feb-16	1
ERR7168714_Escherichia_coli-SC25_ST517	ERR7168714	PKTANAMR8762524	16PP00135	Escherichia_coli	SC25_ST517	control	16-May-16	None	None	Cephalosporin-2or3gen (per oral)	05-Feb-16	1
ERR7168714_Escherichia_coli-SC37_ST504	ERR7168714	PKTANAMR8762524	16PP00135	Escherichia_coli	SC37_ST504	control	16-May-16	None	None	Cephalosporin-2or3gen (per oral)	05-Feb-16	1
ERR7168714_Escherichia_coli-SC4_ST10	ERR7168714	PKTANAMR8762524	16PP00135	Escherichia_coli	SC4_ST10	control	16-May-16	None	None	Cephalosporin-2or3gen (per oral)	05-Feb-16	1
ERR7168714_Escherichia_coli-SC69_ST349	ERR7168714	PKTANAMR8762524	16PP00135	Escherichia_coli	SC69_ST349	control	16-May-16	None	None	Cephalosporin-2or3gen (per oral)	05-Feb-16	1
ERR7168715_Escherichia_coli-SC4_ST10	ERR7168715	PKTANAMR8762410	16PP01083	Escherichia_coli	SC4_ST10	primary	26-May-16	Cephalosporin-1gen (per oral);Metronidazole	None	Macrolide	03-May-16	4
ERR7168716_Escherichia_coli-SC11_ST127	ERR7168716	PKTANAMR8762525	16PP00136	Escherichia_coli	SC11_ST127	control	18-May-16	Amoxicillin-clavunalate	None	Cephalosporin-2or3gen (per oral)	05-Sep-14	0
ERR7168716_Escherichia_coli-SC17_ST58	ERR7168716	PKTANAMR8762525	16PP00136	Escherichia_coli	SC17_ST58	control	18-May-16	Amoxicillin-clavunalate	None	Cephalosporin-2or3gen (per oral)	05-Sep-14	0
ERR7168716_Escherichia_coli-SC22_ST398	ERR7168716	PKTANAMR8762525	16PP00136	Escherichia_coli	SC22_ST398	control	18-May-16	Amoxicillin-clavunalate	None	Cephalosporin-2or3gen (per oral)	05-Sep-14	0
ERR7168716_Escherichia_coli-SC25_ST517	ERR7168716	PKTANAMR8762525	16PP00136	Escherichia_coli	SC25_ST517	control	18-May-16	Amoxicillin-clavunalate	None	Cephalosporin-2or3gen (per oral)	05-Sep-14	0
ERR7168716_Escherichia_coli-SC4_ST10	ERR7168716	PKTANAMR8762525	16PP00136	Escherichia_coli	SC4_ST10	control	18-May-16	Amoxicillin-clavunalate	None	Cephalosporin-2or3gen (per oral)	05-Sep-14	0
ERR7168716_Escherichia_coli-SC75_ST940	ERR7168716	PKTANAMR8762525	16PP00136	Escherichia_coli	SC75_ST940	control	18-May-16	Amoxicillin-clavunalate	None	Cephalosporin-2or3gen (per oral)	05-Sep-14	0
ERR7168716_Escherichia_coli-SC99_ST1727	ERR7168716	PKTANAMR8762525	16PP00136	Escherichia_coli	SC99_ST1727	control	18-May-16	Amoxicillin-clavunalate	None	Cephalosporin-2or3gen (per oral)	05-Sep-14	0
ERR7168717_Escherichia_coli-SC46_ST746	ERR7168717	PKTANAMR8762411	16PP01086	Escherichia_coli	SC46_ST746	primary	26-May-16	None	None	None		0
ERR7168717_Escherichia_coli-SC4_ST10	ERR7168717	PKTANAMR8762411	16PP01086	Escherichia_coli	SC4_ST10	primary	26-May-16	None	None	None		0
ERR7168718_Escherichia_coli-SC147_ST2178	ERR7168718	PKTANAMR8762412	16PP01041	Escherichia_coli	SC147_ST2178	primary	27-May-16	Cephalosporin-1gen (per oral)	None	Cephalosporin-1gen (per oral)	14-Jun-15	0
ERR7168718_Escherichia_coli-SC4_ST10	ERR7168718	PKTANAMR8762412	16PP01041	Escherichia_coli	SC4_ST10	primary	27-May-16	Cephalosporin-1gen (per oral)	None	Cephalosporin-1gen (per oral)	14-Jun-15	0
ERR7168719_Escherichia_coli-SC16_ST38	ERR7168719	PKTANAMR8762413	16PP01051	Escherichia_coli	SC16_ST38	primary	27-May-16	Fluoroquinolone	None	Fluoroquinolone	17-May-16	1
ERR7168719_Escherichia_coli-SC43_ST206	ERR7168719	PKTANAMR8762413	16PP01051	Escherichia_coli	SC43_ST206	primary	27-May-16	Fluoroquinolone	None	Fluoroquinolone	17-May-16	1
ERR7168719_Escherichia_coli-SC4_ST10	ERR7168719	PKTANAMR8762413	16PP01051	Escherichia_coli	SC4_ST10	primary	27-May-16	Fluoroquinolone	None	Fluoroquinolone	17-May-16	1
ERR7168720_Escherichia_coli-SC17_ST58	ERR7168720	PKTANAMR8762527	16PP00140	Escherichia_coli	SC17_ST58	control	24-May-16	Amoxicillin-clavunalate	None	Amoxicillin or ampicillin (per oral)	26-Oct-15	1
ERR7168720_Escherichia_coli-SC37_ST504	ERR7168720	PKTANAMR8762527	16PP00140	Escherichia_coli	SC37_ST504	control	24-May-16	Amoxicillin-clavunalate	None	Amoxicillin or ampicillin (per oral)	26-Oct-15	1
ERR7168720_Escherichia_coli-SC4_ST10	ERR7168720	PKTANAMR8762527	16PP00140	Escherichia_coli	SC4_ST10	control	24-May-16	Amoxicillin-clavunalate	None	Amoxicillin or ampicillin (per oral)	26-Oct-15	1
ERR7168721_Escherichia_coli-SC22_ST398	ERR7168721	PKTANAMR8762414	16PP01052	Escherichia_coli	SC22_ST398	primary	27-May-16	Cephalosporin-2or3gen (per oral)	Amoxicillin-clavunalate	Amoxicillin or ampicillin (per oral)	15-Jun-15	0
ERR7168721_Escherichia_coli-SC4_ST10	ERR7168721	PKTANAMR8762414	16PP01052	Escherichia_coli	SC4_ST10	primary	27-May-16	Cephalosporin-2or3gen (per oral)	Amoxicillin-clavunalate	Amoxicillin or ampicillin (per oral)	15-Jun-15	0
ERR7168722_Escherichia_coli-SC22_ST398	ERR7168722	PKTANAMR8762528	16PP00146	Escherichia_coli	SC22_ST398	control	17-May-16	Fluoroquinolone	Metronidazole	Macrolide	14-Apr-16	20
ERR7168722_Escherichia_coli-SC4_ST10	ERR7168722	PKTANAMR8762528	16PP00146	Escherichia_coli	SC4_ST10	control	17-May-16	Fluoroquinolone	Metronidazole	Macrolide	14-Apr-16	20
ERR7168723_Escherichia_coli-SC4_ST10	ERR7168723	PKTANAMR8762529	16PP00147	Escherichia_coli	SC4_ST10	control	28-May-16	None	Fluoroquinolone	Metronidazole	15-Jul-15	0
ERR7168724_Escherichia_coli-SC16_ST38	ERR7168724	PKTANAMR8762415	16PP01053	Escherichia_coli	SC16_ST38	primary	27-May-16	None	None	Tetracyclins;Metronidazole	17-Mar-16	3
ERR7168724_Escherichia_coli-SC17_ST58	ERR7168724	PKTANAMR8762415	16PP01053	Escherichia_coli	SC17_ST58	primary	27-May-16	None	None	Tetracyclins;Metronidazole	17-Mar-16	3
ERR7168724_Escherichia_coli-SC22_ST398	ERR7168724	PKTANAMR8762415	16PP01053	Escherichia_coli	SC22_ST398	primary	27-May-16	None	None	Tetracyclins;Metronidazole	17-Mar-16	3
ERR7168724_Escherichia_coli-SC4_ST10	ERR7168724	PKTANAMR8762415	16PP01053	Escherichia_coli	SC4_ST10	primary	27-May-16	None	None	Tetracyclins;Metronidazole	17-Mar-16	3
ERR7168725_Escherichia_coli-SC201_ST543	ERR7168725	PKTANAMR8762416	16PP01056	Escherichia_coli	SC201_ST543	primary	27-May-16	None	Amoxicillin-clavunalate	Cephalosporin-1gen (per oral);Metronidazole	27-May-16	5
ERR7168725_Escherichia_coli-SC4_ST10	ERR7168725	PKTANAMR8762416	16PP01056	Escherichia_coli	SC4_ST10	primary	27-May-16	None	Amoxicillin-clavunalate	Cephalosporin-1gen (per oral);Metronidazole	27-May-16	5
ERR7168726_Escherichia_coli-SC121_ST452	ERR7168726	PKTANAMR8762530	16PP00148	Escherichia_coli	SC121_ST452	control	18-May-16	None	Fluoroquinolone	Fluoroquinolone	22-Mar-16	11
ERR7168726_Escherichia_coli-SC22_ST398	ERR7168726	PKTANAMR8762530	16PP00148	Escherichia_coli	SC22_ST398	control	18-May-16	None	Fluoroquinolone	Fluoroquinolone	22-Mar-16	11
ERR7168726_Escherichia_coli-SC46_ST746	ERR7168726	PKTANAMR8762530	16PP00148	Escherichia_coli	SC46_ST746	control	18-May-16	None	Fluoroquinolone	Fluoroquinolone	22-Mar-16	11
ERR7168726_Escherichia_coli-SC4_ST10	ERR7168726	PKTANAMR8762530	16PP00148	Escherichia_coli	SC4_ST10	control	18-May-16	None	Fluoroquinolone	Fluoroquinolone	22-Mar-16	11
ERR7168727_Escherichia_coli-SC17_ST58	ERR7168727	PKTANAMR8762531	16PP00149	Escherichia_coli	SC17_ST58	control	18-May-16	None	None	Cephalosporin-1gen (per oral)	16-Apr-16	1
ERR7168727_Escherichia_coli-SC4_ST10	ERR7168727	PKTANAMR8762531	16PP00149	Escherichia_coli	SC4_ST10	control	18-May-16	None	None	Cephalosporin-1gen (per oral)	16-Apr-16	1
ERR7168728_Escherichia_coli-SC17_ST58	ERR7168728	PKTANAMR8762418	16PP01092	Escherichia_coli	SC17_ST58	primary	27-May-16	Tetracyclins	None	Tetracyclins	09-Apr-16	1
ERR7168729_Escherichia_coli-SC4_ST10	ERR7168729	PKTANAMR8762419	16PP01095	Escherichia_coli	SC4_ST10	primary	27-May-16	None	None	Amoxicillin-clavunalate	01-May-16	1
ERR7168730_Escherichia_coli-SC4_ST10	ERR7168730	PKTANAMR8762532	16PP00151	Escherichia_coli	SC4_ST10	control	17-May-16	None	None	Amoxicillin-clavunalate	04-Apr-16	5
ERR7168731_Escherichia_coli-SC27_ST328	ERR7168731	PKTANAMR8762534	16PP00160	Escherichia_coli	SC27_ST328	control	19-May-16	None	None	Fluoroquinolone	12-Sep-15	0
ERR7168731_Escherichia_coli-SC28_ST101	ERR7168731	PKTANAMR8762534	16PP00160	Escherichia_coli	SC28_ST101	control	19-May-16	None	None	Fluoroquinolone	12-Sep-15	0
ERR7168731_Escherichia_coli-SC42_ST678	ERR7168731	PKTANAMR8762534	16PP00160	Escherichia_coli	SC42_ST678	control	19-May-16	None	None	Fluoroquinolone	12-Sep-15	0
ERR7168731_Escherichia_coli-SC4_ST10	ERR7168731	PKTANAMR8762534	16PP00160	Escherichia_coli	SC4_ST10	control	19-May-16	None	None	Fluoroquinolone	12-Sep-15	0
ERR7168731_Escherichia_coli-SC90_ST685	ERR7168731	PKTANAMR8762534	16PP00160	Escherichia_coli	SC90_ST685	control	19-May-16	None	None	Fluoroquinolone	12-Sep-15	0
ERR7168732_Escherichia_coli-SC16_ST38	ERR7168732	PKTANAMR8762420	16PP01097	Escherichia_coli	SC16_ST38	primary	27-May-16	None	Fluoroquinolone	Macrolide	08-Aug-15	0
ERR7168732_Escherichia_coli-SC28_ST101	ERR7168732	PKTANAMR8762420	16PP01097	Escherichia_coli	SC28_ST101	primary	27-May-16	None	Fluoroquinolone	Macrolide	08-Aug-15	0
ERR7168732_Escherichia_coli-SC4_ST10	ERR7168732	PKTANAMR8762420	16PP01097	Escherichia_coli	SC4_ST10	primary	27-May-16	None	Fluoroquinolone	Macrolide	08-Aug-15	0
ERR7168732_Escherichia_coli-SC75_ST940	ERR7168732	PKTANAMR8762420	16PP01097	Escherichia_coli	SC75_ST940	primary	27-May-16	None	Fluoroquinolone	Macrolide	08-Aug-15	0
ERR7168733_Escherichia_coli-SC22_ST398	ERR7168733	PKTANAMR8762421	16PP01099	Escherichia_coli	SC22_ST398	primary	27-May-16	Cephalosporin-2or3gen (per oral)	None	Tetracyclins	15-Apr-16	3
ERR7168733_Escherichia_coli-SC74_ST540	ERR7168733	PKTANAMR8762421	16PP01099	Escherichia_coli	SC74_ST540	primary	27-May-16	Cephalosporin-2or3gen (per oral)	None	Tetracyclins	15-Apr-16	3
ERR7168734_Escherichia_coli-SC4_ST10	ERR7168734	PKTANAMR8762422	16PP01057	Escherichia_coli	SC4_ST10	primary	28-May-16	Cephalosporin-1gen (per oral);Metronidazole	Amoxicillin-clavunalate	None		0
ERR7168735_Escherichia_coli-SC4_ST10	ERR7168735	PKTANAMR8762537	16PP00168	Escherichia_coli	SC4_ST10	control	07-May-16	Fluoroquinolone	None	None		0
ERR7168736_Escherichia_coli-SC4_ST10	ERR7168736	PKTANAMR8762538	16PP00171	Escherichia_coli	SC4_ST10	control	21-May-16	None	None	None		0
ERR7168737_Escherichia_coli-SC22_ST398	ERR7168737	PKTANAMR8762424	16PP01059	Escherichia_coli	SC22_ST398	primary	28-May-16	Amoxicillin-clavunalate;Metronidazole	None	Amoxicillin-clavunalate;Metronidazole	07-Jan-16	1
ERR7168737_Escherichia_coli-SC28_ST101	ERR7168737	PKTANAMR8762424	16PP01059	Escherichia_coli	SC28_ST101	primary	28-May-16	Amoxicillin-clavunalate;Metronidazole	None	Amoxicillin-clavunalate;Metronidazole	07-Jan-16	1
ERR7168737_Escherichia_coli-SC4_ST10	ERR7168737	PKTANAMR8762424	16PP01059	Escherichia_coli	SC4_ST10	primary	28-May-16	Amoxicillin-clavunalate;Metronidazole	None	Amoxicillin-clavunalate;Metronidazole	07-Jan-16	1
ERR7168737_Escherichia_coli-SC74_ST540	ERR7168737	PKTANAMR8762424	16PP01059	Escherichia_coli	SC74_ST540	primary	28-May-16	Amoxicillin-clavunalate;Metronidazole	None	Amoxicillin-clavunalate;Metronidazole	07-Jan-16	1
ERR7168738_Escherichia_coli-SC4_ST10	ERR7168738	PKTANAMR8762425	16PP01061	Escherichia_coli	SC4_ST10	primary	28-May-16	Cephalosporin-1gen (per oral);Metronidazole	None	Cephalosporin-1gen (per oral);Metronidazole	27-Jun-15	0
ERR7168738_Escherichia_coli-SC52_ST295	ERR7168738	PKTANAMR8762425	16PP01061	Escherichia_coli	SC52_ST295	primary	28-May-16	Cephalosporin-1gen (per oral);Metronidazole	None	Cephalosporin-1gen (per oral);Metronidazole	27-Jun-15	0
ERR7168739_Escherichia_coli-SC17_ST58	ERR7168739	PKTANAMR8762539	16PP00172	Escherichia_coli	SC17_ST58	control	24-May-16	None	None	Metronidazole	25-Sep-15	0
ERR7168739_Escherichia_coli-SC25_ST517	ERR7168739	PKTANAMR8762539	16PP00172	Escherichia_coli	SC25_ST517	control	24-May-16	None	None	Metronidazole	25-Sep-15	0
ERR7168739_Escherichia_coli-SC4_ST10	ERR7168739	PKTANAMR8762539	16PP00172	Escherichia_coli	SC4_ST10	control	24-May-16	None	None	Metronidazole	25-Sep-15	0
ERR7168739_Escherichia_coli-SC6_ST69	ERR7168739	PKTANAMR8762539	16PP00172	Escherichia_coli	SC6_ST69	control	24-May-16	None	None	Metronidazole	25-Sep-15	0
ERR7168740_Escherichia_coli-SC4_ST10	ERR7168740	PKTANAMR8762426	16PP01062	Escherichia_coli	SC4_ST10	primary	28-May-16	None	None	Metronidazole	21-Jun-15	0
ERR7168741_Escherichia_coli-SC12_ST410	ERR7168741	PKTANAMR8762540	16PP00173	Escherichia_coli	SC12_ST410	control	26-May-16	None	None	None		0
ERR7168742_Escherichia_coli-SC6_ST69	ERR7168742	PKTANAMR8762428	16PP01069	Escherichia_coli	SC6_ST69	primary	28-May-16	Amoxicillin-clavunalate;Metronidazole	None	Tetracyclins;Metronidazole	07-May-14	0
ERR7168744_Escherichia_coli-SC16_ST38	ERR7168744	PKTANAMR8762429	16PP01070	Escherichia_coli	SC16_ST38	primary	28-May-16	Tetracyclins;Metronidazole	Amoxicillin-clavunalate	Tetracyclins;Metronidazole	04-May-16	7
ERR7168744_Escherichia_coli-SC18_ST141	ERR7168744	PKTANAMR8762429	16PP01070	Escherichia_coli	SC18_ST141	primary	28-May-16	Tetracyclins;Metronidazole	Amoxicillin-clavunalate	Tetracyclins;Metronidazole	04-May-16	7
ERR7168744_Escherichia_coli-SC9_ST12	ERR7168744	PKTANAMR8762429	16PP01070	Escherichia_coli	SC9_ST12	primary	28-May-16	Tetracyclins;Metronidazole	Amoxicillin-clavunalate	Tetracyclins;Metronidazole	04-May-16	7
ERR7168745_Escherichia_coli-SC22_ST398	ERR7168745	PKTANAMR8762542	16PP00175	Escherichia_coli	SC22_ST398	control	20-May-16	None	None	Fluoroquinolone	04-Nov-15	1
ERR7168745_Escherichia_coli-SC4_ST10	ERR7168745	PKTANAMR8762542	16PP00175	Escherichia_coli	SC4_ST10	control	20-May-16	None	None	Fluoroquinolone	04-Nov-15	1
ERR7168746_Escherichia_coli-SC11_ST127	ERR7168746	PKTANAMR8762431	16PP01104	Escherichia_coli	SC11_ST127	primary	28-May-16	Cephalosporin-1gen (per oral);Metronidazole	None	Amoxicillin-clavunalate;Metronidazole	28-May-16	3
ERR7168747_Escherichia_coli-SC6_ST69	ERR7168747	PKTANAMR8762543	16PP00176	Escherichia_coli	SC6_ST69	control	20-May-16	Tetracyclins;Metronidazole	None	Tetracyclins	11-Apr-15	0
ERR7168748_Escherichia_coli-SC71_ST182	ERR7168748	PKTANAMR8762432	16PP01106	Escherichia_coli	SC71_ST182	primary	28-May-16	Cephalosporin-1gen (per oral);Metronidazole;Rifampin	None	Tetracyclins;Metronidazole	28-Dec-15	2
ERR7168749_Escherichia_coli-SC4_ST10	ERR7168749	PKTANAMR8762433	16PP01108	Escherichia_coli	SC4_ST10	primary	28-May-16	None	None	Amoxicillin-clavunalate;Metronidazole	03-Oct-15	0
ERR7168750_Escherichia_coli-SC14_ST405	ERR7168750	PKTANAMR8762545	16PP00179	Escherichia_coli	SC14_ST405	control	20-May-16	None	None	Fluoroquinolone	07-Feb-16	1
ERR7168750_Escherichia_coli-SC24_ST443	ERR7168750	PKTANAMR8762545	16PP00179	Escherichia_coli	SC24_ST443	control	20-May-16	None	None	Fluoroquinolone	07-Feb-16	1
ERR7168750_Escherichia_coli-SC4_ST10	ERR7168750	PKTANAMR8762545	16PP00179	Escherichia_coli	SC4_ST10	control	20-May-16	None	None	Fluoroquinolone	07-Feb-16	1
ERR7168752_Escherichia_coli-SC4_ST10	ERR7168752	PKTANAMR8762434	16PP01109	Escherichia_coli	SC4_ST10	primary	30-May-16	Tetracyclins;Metronidazole	None	Fluoroquinolone	23-May-16	2
ERR7168753_Escherichia_coli-SC4_ST10	ERR7168753	PKTANAMR8762547	16PP00185	Escherichia_coli	SC4_ST10	control	19-May-16	None	None	Fluoroquinolone	19-Apr-16	4
ERR7168754_Escherichia_coli-SC25_ST517	ERR7168754	PKTANAMR8762435	16PP01126	Escherichia_coli	SC25_ST517	primary	30-May-16	Fluoroquinolone;Metronidazole	None	Cephalosporin-2or3gen (per oral)	10-Mar-16	2
ERR7168754_Escherichia_coli-SC4_ST10	ERR7168754	PKTANAMR8762435	16PP01126	Escherichia_coli	SC4_ST10	primary	30-May-16	Fluoroquinolone;Metronidazole	None	Cephalosporin-2or3gen (per oral)	10-Mar-16	2
ERR7168754_Escherichia_coli-SC56_ST501	ERR7168754	PKTANAMR8762435	16PP01126	Escherichia_coli	SC56_ST501	primary	30-May-16	Fluoroquinolone;Metronidazole	None	Cephalosporin-2or3gen (per oral)	10-Mar-16	2
ERR7168755_Escherichia_coli-SC22_ST398	ERR7168755	PKTANAMR8762436	16PP01128	Escherichia_coli	SC22_ST398	primary	30-May-16	Tetracyclins;Metronidazole	None	Tetracyclins;Metronidazole	11-Apr-16	4
ERR7168755_Escherichia_coli-SC4_ST10	ERR7168755	PKTANAMR8762436	16PP01128	Escherichia_coli	SC4_ST10	primary	30-May-16	Tetracyclins;Metronidazole	None	Tetracyclins;Metronidazole	11-Apr-16	4
ERR7168755_Escherichia_coli-SC70_ST607	ERR7168755	PKTANAMR8762436	16PP01128	Escherichia_coli	SC70_ST607	primary	30-May-16	Tetracyclins;Metronidazole	None	Tetracyclins;Metronidazole	11-Apr-16	4
ERR7168756_Escherichia_coli-SC16_ST38	ERR7168756	PKTANAMR8762548	16PP00186	Escherichia_coli	SC16_ST38	control	19-May-16	None	None	Fluoroquinolone	11-Aug-14	0
ERR7168756_Escherichia_coli-SC4_ST10	ERR7168756	PKTANAMR8762548	16PP00186	Escherichia_coli	SC4_ST10	control	19-May-16	None	None	Fluoroquinolone	11-Aug-14	0
ERR7168757_Escherichia_coli-SC16_ST38	ERR7168757	PKTANAMR8762550	16PP00154	Escherichia_coli	SC16_ST38	control	18-May-16	None	Amoxicillin-clavunalate	None		0
ERR7168757_Escherichia_coli-SC4_ST10	ERR7168757	PKTANAMR8762550	16PP00154	Escherichia_coli	SC4_ST10	control	18-May-16	None	Amoxicillin-clavunalate	None		0
ERR7168757_Escherichia_coli-SC75_ST940	ERR7168757	PKTANAMR8762550	16PP00154	Escherichia_coli	SC75_ST940	control	18-May-16	None	Amoxicillin-clavunalate	None		0
ERR7168758_Escherichia_coli-SC4_ST10	ERR7168758	PKTANAMR8762437	16PP01113	Escherichia_coli	SC4_ST10	primary	31-May-16	None	None	Amoxicillin-clavunalate	21-Feb-16	1
ERR7168758_Escherichia_coli-SC5_ST95	ERR7168758	PKTANAMR8762437	16PP01113	Escherichia_coli	SC5_ST95	primary	31-May-16	None	None	Amoxicillin-clavunalate	21-Feb-16	1
ERR7168759_Escherichia_coli-SC4_ST10	ERR7168759	PKTANAMR8762438	16PP01114	Escherichia_coli	SC4_ST10	primary	31-May-16	None	None	Fluoroquinolone	31-May-16	1
ERR7168760_Escherichia_coli-SC4_ST10	ERR7168760	PKTANAMR8762552	16PP00157	Escherichia_coli	SC4_ST10	control	20-May-16	None	None	None		0
ERR7168761_Escherichia_coli-SC4_ST10	ERR7168761	PKTANAMR8762553	16PP00180	Escherichia_coli	SC4_ST10	control	23-May-16	None	None	None		0
ERR7168761_Escherichia_coli-SC6_ST69	ERR7168761	PKTANAMR8762553	16PP00180	Escherichia_coli	SC6_ST69	control	23-May-16	None	None	None		0
ERR7168762_Escherichia_coli-SC81_ST13	ERR7168762	PKTANAMR8762440	16PP01116	Escherichia_coli	SC81_ST13	primary	01-Jun-16	None	Amoxicillin-clavunalate	Amoxicillin or ampicillin (per oral)	18-Feb-15	0
ERR7168763_Escherichia_coli-SC4_ST10	ERR7168763	PKTANAMR8762441	16PP01143	Escherichia_coli	SC4_ST10	primary	01-Jun-16	None	Cephalosporin-1gen (per oral)	Fluoroquinolone	21-Apr-16	5
ERR7168764_Escherichia_coli-SC14_ST405	ERR7168764	PKTANAMR8762442	16PP01144	Escherichia_coli	SC14_ST405	primary	01-Jun-16	Macrolide	None	Metronidazole	30-May-16	1
ERR7168764_Escherichia_coli-SC242_ST2141	ERR7168764	PKTANAMR8762442	16PP01144	Escherichia_coli	SC242_ST2141	primary	01-Jun-16	Macrolide	None	Metronidazole	30-May-16	1
ERR7168764_Escherichia_coli-SC2_ST131	ERR7168764	PKTANAMR8762442	16PP01144	Escherichia_coli	SC2_ST131	primary	01-Jun-16	Macrolide	None	Metronidazole	30-May-16	1
ERR7168764_Escherichia_coli-SC4_ST10	ERR7168764	PKTANAMR8762442	16PP01144	Escherichia_coli	SC4_ST10	primary	01-Jun-16	Macrolide	None	Metronidazole	30-May-16	1
ERR7168765_Escherichia_coli-SC4_ST10	ERR7168765	PKTANAMR8762556	16PP00192	Escherichia_coli	SC4_ST10	control	20-May-16	None	None	Fluoroquinolone;Metronidazole	30-Nov-15	1
ERR7168766_Escherichia_coli-SC25_ST517	ERR7168766	PKTANAMR8762557	16PP00197	Escherichia_coli	SC25_ST517	control	23-May-16	Cephalosporin-1gen (per oral)	None	None		0
ERR7168766_Escherichia_coli-SC46_ST746	ERR7168766	PKTANAMR8762557	16PP00197	Escherichia_coli	SC46_ST746	control	23-May-16	Cephalosporin-1gen (per oral)	None	None		0
ERR7168766_Escherichia_coli-SC4_ST10	ERR7168766	PKTANAMR8762557	16PP00197	Escherichia_coli	SC4_ST10	control	23-May-16	Cephalosporin-1gen (per oral)	None	None		0
ERR7168767_Escherichia_coli-SC22_ST398	ERR7168767	PKTANAMR8762443	16PP01156	Escherichia_coli	SC22_ST398	primary	01-Jun-16	None	None	Fluoroquinolone;Tetracyclins	01-Jun-16	1
ERR7168767_Escherichia_coli-SC43_ST206	ERR7168767	PKTANAMR8762443	16PP01156	Escherichia_coli	SC43_ST206	primary	01-Jun-16	None	None	Fluoroquinolone;Tetracyclins	01-Jun-16	1
ERR7168767_Escherichia_coli-SC46_ST746	ERR7168767	PKTANAMR8762443	16PP01156	Escherichia_coli	SC46_ST746	primary	01-Jun-16	None	None	Fluoroquinolone;Tetracyclins	01-Jun-16	1
ERR7168767_Escherichia_coli-SC4_ST10	ERR7168767	PKTANAMR8762443	16PP01156	Escherichia_coli	SC4_ST10	primary	01-Jun-16	None	None	Fluoroquinolone;Tetracyclins	01-Jun-16	1
ERR7168767_Escherichia_coli-SC89_ST542	ERR7168767	PKTANAMR8762443	16PP01156	Escherichia_coli	SC89_ST542	primary	01-Jun-16	None	None	Fluoroquinolone;Tetracyclins	01-Jun-16	1
ERR7168769_Escherichia_coli-SC4_ST10	ERR7168769	PKTANAMR8762558	16PP00220	Escherichia_coli	SC4_ST10	control	20-May-16	None	None	Cephalosporin-2or3gen (per oral)	11-Apr-16	2
ERR7168770_Escherichia_coli-SC4_ST10	ERR7168770	PKTANAMR8762559	16PP00221	Escherichia_coli	SC4_ST10	control	20-May-16	None	None	None		0
ERR7168770_Escherichia_coli-SC69_ST349	ERR7168770	PKTANAMR8762559	16PP00221	Escherichia_coli	SC69_ST349	control	20-May-16	None	None	None		0
ERR7168771_Escherichia_coli-SC22_ST398	ERR7168771	PKTANAMR8762445	16PP01150	Escherichia_coli	SC22_ST398	primary	02-Jun-16	None	None	None		0
ERR7168771_Escherichia_coli-SC4_ST10	ERR7168771	PKTANAMR8762445	16PP01150	Escherichia_coli	SC4_ST10	primary	02-Jun-16	None	None	None		0
ERR7168771_Escherichia_coli-SC74_ST540	ERR7168771	PKTANAMR8762445	16PP01150	Escherichia_coli	SC74_ST540	primary	02-Jun-16	None	None	None		0
ERR7168772_Escherichia_coli-SC4_ST10	ERR7168772	PKTANAMR8762446	16PP01152	Escherichia_coli	SC4_ST10	primary	02-Jun-16	None	None	Amoxicillin or ampicillin (per oral)	15-Mar-14	0
ERR7168772_Escherichia_coli-SC6_ST69	ERR7168772	PKTANAMR8762446	16PP01152	Escherichia_coli	SC6_ST69	primary	02-Jun-16	None	None	Amoxicillin or ampicillin (per oral)	15-Mar-14	0
ERR7168774_Escherichia_coli-SC25_ST517	ERR7168774	PKTANAMR8762447	16PP01154	Escherichia_coli	SC25_ST517	primary	02-Jun-16	None	None	None		0
ERR7168775_Escherichia_coli-SC4_ST10	ERR7168775	PKTANAMR8762561	16PP00224	Escherichia_coli	SC4_ST10	control	21-May-16	Macrolide	Fluoroquinolone	Fluoroquinolone	11-Sep-15	0
ERR7168776_Escherichia_coli-SC158_ST120	ERR7168776	PKTANAMR8762448	16PP01157	Escherichia_coli	SC158_ST120	primary	02-Jun-16	None	None	Amoxicillin-clavunalate	23-Sep-14	0
ERR7168776_Escherichia_coli-SC15_ST648	ERR7168776	PKTANAMR8762448	16PP01157	Escherichia_coli	SC15_ST648	primary	02-Jun-16	None	None	Amoxicillin-clavunalate	23-Sep-14	0
ERR7168776_Escherichia_coli-SC17_ST58	ERR7168776	PKTANAMR8762448	16PP01157	Escherichia_coli	SC17_ST58	primary	02-Jun-16	None	None	Amoxicillin-clavunalate	23-Sep-14	0
ERR7168776_Escherichia_coli-SC4_ST10	ERR7168776	PKTANAMR8762448	16PP01157	Escherichia_coli	SC4_ST10	primary	02-Jun-16	None	None	Amoxicillin-clavunalate	23-Sep-14	0
ERR7168776_Escherichia_coli-SC75_ST940	ERR7168776	PKTANAMR8762448	16PP01157	Escherichia_coli	SC75_ST940	primary	02-Jun-16	None	None	Amoxicillin-clavunalate	23-Sep-14	0
ERR7168777_Escherichia_coli-SC4_ST10	ERR7168777	PKTANAMR8762562	16PP00225	Escherichia_coli	SC4_ST10	control	27-May-16	Tetracyclins	None	Fluoroquinolone	20-Apr-16	3
ERR7168778_Escherichia_coli-SC4_ST10	ERR7168778	PKTANAMR8762450	16PP01159	Escherichia_coli	SC4_ST10	primary	02-Jun-16	Fluoroquinolone	None	None		0
ERR7168778_Escherichia_coli-SC90_ST685	ERR7168778	PKTANAMR8762450	16PP01159	Escherichia_coli	SC90_ST685	primary	02-Jun-16	Fluoroquinolone	None	None		0
ERR7168779_Escherichia_coli-SC4_ST10	ERR7168779	PKTANAMR8762451	16PP01163	Escherichia_coli	SC4_ST10	primary	02-Jun-16	None	None	Fluoroquinolone	10-Nov-15	0
ERR7168779_Escherichia_coli-SC9_ST12	ERR7168779	PKTANAMR8762451	16PP01163	Escherichia_coli	SC9_ST12	primary	02-Jun-16	None	None	Fluoroquinolone	10-Nov-15	0
ERR7168780_Escherichia_coli-SC246_ST1163	ERR7168780	PKTANAMR8762564	16PP00189	Escherichia_coli	SC246_ST1163	control	21-May-16	Fluoroquinolone	None	Amoxicillin-clavunalate	07-Apr-16	9
ERR7168781_Escherichia_coli-SC4_ST10	ERR7168781	PKTANAMR8762566	16PP00202	Escherichia_coli	SC4_ST10	control	24-May-16	Tetracyclins	Cephalosporin-1gen (per oral)	Tetracyclins	13-Apr-16	2
ERR7168782_Escherichia_coli-SC46_ST746	ERR7168782	PKTANAMR8762452	16PP01120	Escherichia_coli	SC46_ST746	primary	03-Jun-16	None	None	Fluoroquinolone	30-Oct-15	0
ERR7168782_Escherichia_coli-SC4_ST10	ERR7168782	PKTANAMR8762452	16PP01120	Escherichia_coli	SC4_ST10	primary	03-Jun-16	None	None	Fluoroquinolone	30-Oct-15	0
ERR7168782_Escherichia_coli-SC6_ST69	ERR7168782	PKTANAMR8762452	16PP01120	Escherichia_coli	SC6_ST69	primary	03-Jun-16	None	None	Fluoroquinolone	30-Oct-15	0
ERR7168783_Escherichia_coli-SC4_ST10	ERR7168783	PKTANAMR8762568	16PP00206	Escherichia_coli	SC4_ST10	control	21-May-16	None	Metronidazole	Fluoroquinolone	27-Mar-11	0
ERR7168784_Escherichia_coli-SC4_ST10	ERR7168784	PKTANAMR8762455	16PP00034	Escherichia_coli	SC4_ST10	control	05-May-16	None	None	Amoxicillin-clavunalate	20-Dec-15	2
ERR7168785_Escherichia_coli-SC4_ST10	ERR7168785	PKTANAMR8762569	16PP00208	Escherichia_coli	SC4_ST10	control	23-May-16	None	None	Tetracyclins;Metronidazole	16-Feb-16	2
ERR7168786_Escherichia_coli-SC43_ST206	ERR7168786	PKTANAMR8762456	16PP00031	Escherichia_coli	SC43_ST206	control	04-May-16	None	Fluoroquinolone	Metronidazole	05-Apr-16	5
ERR7168786_Escherichia_coli-SC4_ST10	ERR7168786	PKTANAMR8762456	16PP00031	Escherichia_coli	SC4_ST10	control	04-May-16	None	Fluoroquinolone	Metronidazole	05-Apr-16	5
ERR7168787_Escherichia_coli-SC43_ST206	ERR7168787	PKTANAMR8762457	16PP00025	Escherichia_coli	SC43_ST206	control	04-May-16	Tetracyclins;Metronidazole	None	Tetracyclins	10-Jan-16	3
ERR7168787_Escherichia_coli-SC4_ST10	ERR7168787	PKTANAMR8762457	16PP00025	Escherichia_coli	SC4_ST10	control	04-May-16	Tetracyclins;Metronidazole	None	Tetracyclins	10-Jan-16	3
ERR7168787_Escherichia_coli-SC94_ST757	ERR7168787	PKTANAMR8762457	16PP00025	Escherichia_coli	SC94_ST757	control	04-May-16	Tetracyclins;Metronidazole	None	Tetracyclins	10-Jan-16	3
ERR7168788_Escherichia_coli-SC74_ST540	ERR7168788	PKTANAMR8762458	16PP00024	Escherichia_coli	SC74_ST540	control	05-May-16	Fluoroquinolone;Metronidazole;Cephalosporin-2or3gen (per oral)	Amoxicillin-clavunalate	Metronidazole	25-Feb-16	1
ERR7168789_Escherichia_coli-SC144_ST515	ERR7168789	PKTANAMR8762571	16PP00211	Escherichia_coli	SC144_ST515	control	17-May-16	Rifampin	Fluoroquinolone	Rifampin	21-Apr-16	3
ERR7168789_Escherichia_coli-SC17_ST58	ERR7168789	PKTANAMR8762571	16PP00211	Escherichia_coli	SC17_ST58	control	17-May-16	Rifampin	Fluoroquinolone	Rifampin	21-Apr-16	3
ERR7168789_Escherichia_coli-SC22_ST398	ERR7168789	PKTANAMR8762571	16PP00211	Escherichia_coli	SC22_ST398	control	17-May-16	Rifampin	Fluoroquinolone	Rifampin	21-Apr-16	3
ERR7168789_Escherichia_coli-SC25_ST517	ERR7168789	PKTANAMR8762571	16PP00211	Escherichia_coli	SC25_ST517	control	17-May-16	Rifampin	Fluoroquinolone	Rifampin	21-Apr-16	3
ERR7168789_Escherichia_coli-SC45_ST297	ERR7168789	PKTANAMR8762571	16PP00211	Escherichia_coli	SC45_ST297	control	17-May-16	Rifampin	Fluoroquinolone	Rifampin	21-Apr-16	3
ERR7168789_Escherichia_coli-SC4_ST10	ERR7168789	PKTANAMR8762571	16PP00211	Escherichia_coli	SC4_ST10	control	17-May-16	Rifampin	Fluoroquinolone	Rifampin	21-Apr-16	3
ERR7168789_Escherichia_coli-SC52_ST295	ERR7168789	PKTANAMR8762571	16PP00211	Escherichia_coli	SC52_ST295	control	17-May-16	Rifampin	Fluoroquinolone	Rifampin	21-Apr-16	3
ERR7168789_Escherichia_coli-SC75_ST940	ERR7168789	PKTANAMR8762571	16PP00211	Escherichia_coli	SC75_ST940	control	17-May-16	Rifampin	Fluoroquinolone	Rifampin	21-Apr-16	3
ERR7168789_Escherichia_coli-SC81_ST13	ERR7168789	PKTANAMR8762571	16PP00211	Escherichia_coli	SC81_ST13	control	17-May-16	Rifampin	Fluoroquinolone	Rifampin	21-Apr-16	3
ERR7168790_Escherichia_coli-SC4_ST10	ERR7168790	PKTANAMR8762459	16PP00028	Escherichia_coli	SC4_ST10	control	06-May-16	None	None	Cephalosporin-1gen (per oral);Metronidazole	22-Sep-15	0
ERR7168791_Escherichia_coli-SC147_ST2178	ERR7168791	PKTANAMR8762572	16PP00212	Escherichia_coli	SC147_ST2178	control	23-May-16	Macrolide	None	Macrolide	04-Apr-16	6
ERR7168791_Escherichia_coli-SC17_ST58	ERR7168791	PKTANAMR8762572	16PP00212	Escherichia_coli	SC17_ST58	control	23-May-16	Macrolide	None	Macrolide	04-Apr-16	6
ERR7168791_Escherichia_coli-SC22_ST398	ERR7168791	PKTANAMR8762572	16PP00212	Escherichia_coli	SC22_ST398	control	23-May-16	Macrolide	None	Macrolide	04-Apr-16	6
ERR7168791_Escherichia_coli-SC28_ST101	ERR7168791	PKTANAMR8762572	16PP00212	Escherichia_coli	SC28_ST101	control	23-May-16	Macrolide	None	Macrolide	04-Apr-16	6
ERR7168791_Escherichia_coli-SC2_ST131	ERR7168791	PKTANAMR8762572	16PP00212	Escherichia_coli	SC2_ST131	control	23-May-16	Macrolide	None	Macrolide	04-Apr-16	6
ERR7168791_Escherichia_coli-SC4_ST10	ERR7168791	PKTANAMR8762572	16PP00212	Escherichia_coli	SC4_ST10	control	23-May-16	Macrolide	None	Macrolide	04-Apr-16	6
ERR7168791_Escherichia_coli-SC74_ST540	ERR7168791	PKTANAMR8762572	16PP00212	Escherichia_coli	SC74_ST540	control	23-May-16	Macrolide	None	Macrolide	04-Apr-16	6
ERR7168791_Escherichia_coli-SC75_ST940	ERR7168791	PKTANAMR8762572	16PP00212	Escherichia_coli	SC75_ST940	control	23-May-16	Macrolide	None	Macrolide	04-Apr-16	6
ERR7168792_Escherichia_coli-SC17_ST58	ERR7168792	PKTANAMR8762460	16PP00017	Escherichia_coli	SC17_ST58	control	10-May-16	None	None	Tetracyclins	30-Jun-15	0
ERR7168792_Escherichia_coli-SC43_ST206	ERR7168792	PKTANAMR8762460	16PP00017	Escherichia_coli	SC43_ST206	control	10-May-16	None	None	Tetracyclins	30-Jun-15	0
ERR7168792_Escherichia_coli-SC4_ST10	ERR7168792	PKTANAMR8762460	16PP00017	Escherichia_coli	SC4_ST10	control	10-May-16	None	None	Tetracyclins	30-Jun-15	0
ERR7168793_Escherichia_coli-SC16_ST38	ERR7168793	PKTANAMR8762574	16PP00236	Escherichia_coli	SC16_ST38	control	21-May-16	Amoxicillin or ampicillin (per oral)	None	Cephalosporin-2or3gen (per oral)	04-Apr-16	4
ERR7168793_Escherichia_coli-SC4_ST10	ERR7168793	PKTANAMR8762574	16PP00236	Escherichia_coli	SC4_ST10	control	21-May-16	Amoxicillin or ampicillin (per oral)	None	Cephalosporin-2or3gen (per oral)	04-Apr-16	4
ERR7168794_Escherichia_coli-SC15_ST648	ERR7168794	PKTANAMR8762461	16PP00029	Escherichia_coli	SC15_ST648	control	04-May-16	None	None	Macrolide	15-Nov-15	1
ERR7168794_Escherichia_coli-SC4_ST10	ERR7168794	PKTANAMR8762461	16PP00029	Escherichia_coli	SC4_ST10	control	04-May-16	None	None	Macrolide	15-Nov-15	1
ERR7168795_Escherichia_coli-SC46_ST746	ERR7168795	PKTANAMR8762575	16PP00237	Escherichia_coli	SC46_ST746	control	21-May-16	Amoxicillin-clavunalate;Tetracyclins;Metronidazole	Fluoroquinolone	Fluoroquinolone	21-Apr-16	2
ERR7168795_Escherichia_coli-SC4_ST10	ERR7168795	PKTANAMR8762575	16PP00237	Escherichia_coli	SC4_ST10	control	21-May-16	Amoxicillin-clavunalate;Tetracyclins;Metronidazole	Fluoroquinolone	Fluoroquinolone	21-Apr-16	2
ERR7168795_Escherichia_coli-SC74_ST540	ERR7168795	PKTANAMR8762575	16PP00237	Escherichia_coli	SC74_ST540	control	21-May-16	Amoxicillin-clavunalate;Tetracyclins;Metronidazole	Fluoroquinolone	Fluoroquinolone	21-Apr-16	2
ERR7168795_Escherichia_coli-SC75_ST940	ERR7168795	PKTANAMR8762575	16PP00237	Escherichia_coli	SC75_ST940	control	21-May-16	Amoxicillin-clavunalate;Tetracyclins;Metronidazole	Fluoroquinolone	Fluoroquinolone	21-Apr-16	2
ERR7168795_Escherichia_coli-SC99_ST1727	ERR7168795	PKTANAMR8762575	16PP00237	Escherichia_coli	SC99_ST1727	control	21-May-16	Amoxicillin-clavunalate;Tetracyclins;Metronidazole	Fluoroquinolone	Fluoroquinolone	21-Apr-16	2
ERR7168796_Escherichia_coli-SC12_ST410	ERR7168796	PKTANAMR8762462	16PP00023	Escherichia_coli	SC12_ST410	control	05-May-16	None	None	Fluoroquinolone	10-Nov-15	1
ERR7168796_Escherichia_coli-SC16_ST38	ERR7168796	PKTANAMR8762462	16PP00023	Escherichia_coli	SC16_ST38	control	05-May-16	None	None	Fluoroquinolone	10-Nov-15	1
ERR7168796_Escherichia_coli-SC4_ST10	ERR7168796	PKTANAMR8762462	16PP00023	Escherichia_coli	SC4_ST10	control	05-May-16	None	None	Fluoroquinolone	10-Nov-15	1
ERR7168797_Escherichia_coli-SC25_ST517	ERR7168797	PKTANAMR8762576	16PP00238	Escherichia_coli	SC25_ST517	control	23-May-16	Amoxicillin-clavunalate	None	Amoxicillin-clavunalate	15-Jan-15	0
ERR7168797_Escherichia_coli-SC45_ST297	ERR7168797	PKTANAMR8762576	16PP00238	Escherichia_coli	SC45_ST297	control	23-May-16	Amoxicillin-clavunalate	None	Amoxicillin-clavunalate	15-Jan-15	0
ERR7168797_Escherichia_coli-SC4_ST10	ERR7168797	PKTANAMR8762576	16PP00238	Escherichia_coli	SC4_ST10	control	23-May-16	Amoxicillin-clavunalate	None	Amoxicillin-clavunalate	15-Jan-15	0
ERR7168797_Escherichia_coli-SC51_ST93	ERR7168797	PKTANAMR8762576	16PP00238	Escherichia_coli	SC51_ST93	control	23-May-16	Amoxicillin-clavunalate	None	Amoxicillin-clavunalate	15-Jan-15	0
ERR7168798_Escherichia_coli-SC21_ST393	ERR7168798	PKTANAMR8762463	16PP00030	Escherichia_coli	SC21_ST393	control	05-May-16	None	None	Macrolide	15-Mar-15	0
ERR7168798_Escherichia_coli-SC4_ST10	ERR7168798	PKTANAMR8762463	16PP00030	Escherichia_coli	SC4_ST10	control	05-May-16	None	None	Macrolide	15-Mar-15	0
ERR7168798_Escherichia_coli-SC5_ST95	ERR7168798	PKTANAMR8762463	16PP00030	Escherichia_coli	SC5_ST95	control	05-May-16	None	None	Macrolide	15-Mar-15	0
ERR7168799_Escherichia_coli-SC43_ST206	ERR7168799	PKTANAMR8762577	16PP00230	Escherichia_coli	SC43_ST206	control	20-May-16	None	None	Fluoroquinolone;Metronidazole	05-Apr-16	5
ERR7168799_Escherichia_coli-SC4_ST10	ERR7168799	PKTANAMR8762577	16PP00230	Escherichia_coli	SC4_ST10	control	20-May-16	None	None	Fluoroquinolone;Metronidazole	05-Apr-16	5
ERR7168799_Escherichia_coli-SC89_ST542	ERR7168799	PKTANAMR8762577	16PP00230	Escherichia_coli	SC89_ST542	control	20-May-16	None	None	Fluoroquinolone;Metronidazole	05-Apr-16	5
ERR7168799_Escherichia_coli-SC94_ST757	ERR7168799	PKTANAMR8762577	16PP00230	Escherichia_coli	SC94_ST757	control	20-May-16	None	None	Fluoroquinolone;Metronidazole	05-Apr-16	5
ERR7168800_Escherichia_coli-SC4_ST10	ERR7168800	PKTANAMR8762464	16PP00051	Escherichia_coli	SC4_ST10	control	06-May-16	None	None	None		0
ERR7168801_Escherichia_coli-SC12_ST410	ERR7168801	PKTANAMR8762578	16PP00231	Escherichia_coli	SC12_ST410	control	23-May-16	Amoxicillin-clavunalate;Metronidazole	None	Amoxicillin-clavunalate	21-Apr-16	6
ERR7168801_Escherichia_coli-SC15_ST648	ERR7168801	PKTANAMR8762578	16PP00231	Escherichia_coli	SC15_ST648	control	23-May-16	Amoxicillin-clavunalate;Metronidazole	None	Amoxicillin-clavunalate	21-Apr-16	6
ERR7168801_Escherichia_coli-SC243_ST3559	ERR7168801	PKTANAMR8762578	16PP00231	Escherichia_coli	SC243_ST3559	control	23-May-16	Amoxicillin-clavunalate;Metronidazole	None	Amoxicillin-clavunalate	21-Apr-16	6
ERR7168801_Escherichia_coli-SC4_ST10	ERR7168801	PKTANAMR8762578	16PP00231	Escherichia_coli	SC4_ST10	control	23-May-16	Amoxicillin-clavunalate;Metronidazole	None	Amoxicillin-clavunalate	21-Apr-16	6
ERR7168802_Escherichia_coli-SC103_ST26	ERR7168802	PKTANAMR8762465	16PP00038	Escherichia_coli	SC103_ST26	control	05-May-16	None	Fluoroquinolone	Fluoroquinolone	12-Mar-16	2
ERR7168802_Escherichia_coli-SC17_ST58	ERR7168802	PKTANAMR8762465	16PP00038	Escherichia_coli	SC17_ST58	control	05-May-16	None	Fluoroquinolone	Fluoroquinolone	12-Mar-16	2
ERR7168802_Escherichia_coli-SC22_ST398	ERR7168802	PKTANAMR8762465	16PP00038	Escherichia_coli	SC22_ST398	control	05-May-16	None	Fluoroquinolone	Fluoroquinolone	12-Mar-16	2
ERR7168802_Escherichia_coli-SC25_ST517	ERR7168802	PKTANAMR8762465	16PP00038	Escherichia_coli	SC25_ST517	control	05-May-16	None	Fluoroquinolone	Fluoroquinolone	12-Mar-16	2
ERR7168802_Escherichia_coli-SC27_ST328	ERR7168802	PKTANAMR8762465	16PP00038	Escherichia_coli	SC27_ST328	control	05-May-16	None	Fluoroquinolone	Fluoroquinolone	12-Mar-16	2
ERR7168802_Escherichia_coli-SC34_ST641	ERR7168802	PKTANAMR8762465	16PP00038	Escherichia_coli	SC34_ST641	control	05-May-16	None	Fluoroquinolone	Fluoroquinolone	12-Mar-16	2
ERR7168802_Escherichia_coli-SC4_ST10	ERR7168802	PKTANAMR8762465	16PP00038	Escherichia_coli	SC4_ST10	control	05-May-16	None	Fluoroquinolone	Fluoroquinolone	12-Mar-16	2
ERR7168802_Escherichia_coli-SC52_ST295	ERR7168802	PKTANAMR8762465	16PP00038	Escherichia_coli	SC52_ST295	control	05-May-16	None	Fluoroquinolone	Fluoroquinolone	12-Mar-16	2
ERR7168802_Escherichia_coli-SC74_ST540	ERR7168802	PKTANAMR8762465	16PP00038	Escherichia_coli	SC74_ST540	control	05-May-16	None	Fluoroquinolone	Fluoroquinolone	12-Mar-16	2
ERR7168802_Escherichia_coli-SC75_ST940	ERR7168802	PKTANAMR8762465	16PP00038	Escherichia_coli	SC75_ST940	control	05-May-16	None	Fluoroquinolone	Fluoroquinolone	12-Mar-16	2
ERR7168802_Escherichia_coli-SC87_ST937	ERR7168802	PKTANAMR8762465	16PP00038	Escherichia_coli	SC87_ST937	control	05-May-16	None	Fluoroquinolone	Fluoroquinolone	12-Mar-16	2
ERR7168802_Escherichia_coli-SC90_ST685	ERR7168802	PKTANAMR8762465	16PP00038	Escherichia_coli	SC90_ST685	control	05-May-16	None	Fluoroquinolone	Fluoroquinolone	12-Mar-16	2
ERR7168803_Escherichia_coli-SC156_ST52	ERR7168803	PKTANAMR8762579	16PP00233	Escherichia_coli	SC156_ST52	control	23-May-16	Cephalosporin-1gen (per oral)	None	None		0
ERR7168803_Escherichia_coli-SC22_ST398	ERR7168803	PKTANAMR8762579	16PP00233	Escherichia_coli	SC22_ST398	control	23-May-16	Cephalosporin-1gen (per oral)	None	None		0
ERR7168803_Escherichia_coli-SC25_ST517	ERR7168803	PKTANAMR8762579	16PP00233	Escherichia_coli	SC25_ST517	control	23-May-16	Cephalosporin-1gen (per oral)	None	None		0
ERR7168803_Escherichia_coli-SC4_ST10	ERR7168803	PKTANAMR8762579	16PP00233	Escherichia_coli	SC4_ST10	control	23-May-16	Cephalosporin-1gen (per oral)	None	None		0
ERR7168804_Escherichia_coli-SC17_ST58	ERR7168804	PKTANAMR8762466	16PP00042	Escherichia_coli	SC17_ST58	control	07-May-16	None	None	Fluoroquinolone;Metronidazole	20-Jan-16	1
ERR7168804_Escherichia_coli-SC22_ST398	ERR7168804	PKTANAMR8762466	16PP00042	Escherichia_coli	SC22_ST398	control	07-May-16	None	None	Fluoroquinolone;Metronidazole	20-Jan-16	1
ERR7168804_Escherichia_coli-SC25_ST517	ERR7168804	PKTANAMR8762466	16PP00042	Escherichia_coli	SC25_ST517	control	07-May-16	None	None	Fluoroquinolone;Metronidazole	20-Jan-16	1
ERR7168804_Escherichia_coli-SC46_ST746	ERR7168804	PKTANAMR8762466	16PP00042	Escherichia_coli	SC46_ST746	control	07-May-16	None	None	Fluoroquinolone;Metronidazole	20-Jan-16	1
ERR7168804_Escherichia_coli-SC4_ST10	ERR7168804	PKTANAMR8762466	16PP00042	Escherichia_coli	SC4_ST10	control	07-May-16	None	None	Fluoroquinolone;Metronidazole	20-Jan-16	1
ERR7168804_Escherichia_coli-SC75_ST940	ERR7168804	PKTANAMR8762466	16PP00042	Escherichia_coli	SC75_ST940	control	07-May-16	None	None	Fluoroquinolone;Metronidazole	20-Jan-16	1
ERR7168805_Escherichia_coli-SC14_ST405	ERR7168805	PKTANAMR8762580	16PP00234	Escherichia_coli	SC14_ST405	control	25-May-16	Amoxicillin-clavunalate	Fluoroquinolone	Cephalosporin-2or3gen (per oral)	19-Apr-16	6
ERR7168805_Escherichia_coli-SC4_ST10	ERR7168805	PKTANAMR8762580	16PP00234	Escherichia_coli	SC4_ST10	control	25-May-16	Amoxicillin-clavunalate	Fluoroquinolone	Cephalosporin-2or3gen (per oral)	19-Apr-16	6
ERR7168805_Escherichia_coli-SC81_ST13	ERR7168805	PKTANAMR8762580	16PP00234	Escherichia_coli	SC81_ST13	control	25-May-16	Amoxicillin-clavunalate	Fluoroquinolone	Cephalosporin-2or3gen (per oral)	19-Apr-16	6
ERR7168806_Escherichia_coli-SC22_ST398	ERR7168806	PKTANAMR8762467	16PP00041	Escherichia_coli	SC22_ST398	control	06-May-16	None	None	Fluoroquinolone	20-Jun-13	0
ERR7168806_Escherichia_coli-SC25_ST517	ERR7168806	PKTANAMR8762467	16PP00041	Escherichia_coli	SC25_ST517	control	06-May-16	None	None	Fluoroquinolone	20-Jun-13	0
ERR7168806_Escherichia_coli-SC4_ST10	ERR7168806	PKTANAMR8762467	16PP00041	Escherichia_coli	SC4_ST10	control	06-May-16	None	None	Fluoroquinolone	20-Jun-13	0
ERR7168808_Escherichia_coli-SC15_ST648	ERR7168808	PKTANAMR8762470	16PP00037	Escherichia_coli	SC15_ST648	control	05-May-16	None	Fluoroquinolone	None		0
ERR7168808_Escherichia_coli-SC22_ST398	ERR7168808	PKTANAMR8762470	16PP00037	Escherichia_coli	SC22_ST398	control	05-May-16	None	Fluoroquinolone	None		0
ERR7168808_Escherichia_coli-SC4_ST10	ERR7168808	PKTANAMR8762470	16PP00037	Escherichia_coli	SC4_ST10	control	05-May-16	None	Fluoroquinolone	None		0
ERR7168809_Escherichia_coli-SC121_ST452	ERR7168809	PKTANAMR8762582	16PP00247	Escherichia_coli	SC121_ST452	control	30-May-16	Fluoroquinolone	Cephalosporin-1gen (per oral)	Macrolide	19-Dec-15	2
ERR7168809_Escherichia_coli-SC4_ST10	ERR7168809	PKTANAMR8762582	16PP00247	Escherichia_coli	SC4_ST10	control	30-May-16	Fluoroquinolone	Cephalosporin-1gen (per oral)	Macrolide	19-Dec-15	2
ERR7168810_Escherichia_coli-SC22_ST398	ERR7168810	PKTANAMR8762472	16PP00032	Escherichia_coli	SC22_ST398	control	06-May-16	Fluoroquinolone	None	Macrolide	21-Mar-16	1
ERR7168810_Escherichia_coli-SC24_ST443	ERR7168810	PKTANAMR8762472	16PP00032	Escherichia_coli	SC24_ST443	control	06-May-16	Fluoroquinolone	None	Macrolide	21-Mar-16	1
ERR7168810_Escherichia_coli-SC4_ST10	ERR7168810	PKTANAMR8762472	16PP00032	Escherichia_coli	SC4_ST10	control	06-May-16	Fluoroquinolone	None	Macrolide	21-Mar-16	1
ERR7168810_Escherichia_coli-SC6_ST69	ERR7168810	PKTANAMR8762472	16PP00032	Escherichia_coli	SC6_ST69	control	06-May-16	Fluoroquinolone	None	Macrolide	21-Mar-16	1
ERR7168811_Escherichia_coli-SC169_ST361	ERR7168811	PKTANAMR8762583	16PP00248	Escherichia_coli	SC169_ST361	control	25-May-16	Cephalosporin-1gen (per oral)	Fluoroquinolone	Fluoroquinolone	03-Apr-16	6
ERR7168811_Escherichia_coli-SC17_ST58	ERR7168811	PKTANAMR8762583	16PP00248	Escherichia_coli	SC17_ST58	control	25-May-16	Cephalosporin-1gen (per oral)	Fluoroquinolone	Fluoroquinolone	03-Apr-16	6
ERR7168811_Escherichia_coli-SC22_ST398	ERR7168811	PKTANAMR8762583	16PP00248	Escherichia_coli	SC22_ST398	control	25-May-16	Cephalosporin-1gen (per oral)	Fluoroquinolone	Fluoroquinolone	03-Apr-16	6
ERR7168811_Escherichia_coli-SC34_ST641	ERR7168811	PKTANAMR8762583	16PP00248	Escherichia_coli	SC34_ST641	control	25-May-16	Cephalosporin-1gen (per oral)	Fluoroquinolone	Fluoroquinolone	03-Apr-16	6
ERR7168811_Escherichia_coli-SC46_ST746	ERR7168811	PKTANAMR8762583	16PP00248	Escherichia_coli	SC46_ST746	control	25-May-16	Cephalosporin-1gen (per oral)	Fluoroquinolone	Fluoroquinolone	03-Apr-16	6
ERR7168811_Escherichia_coli-SC4_ST10	ERR7168811	PKTANAMR8762583	16PP00248	Escherichia_coli	SC4_ST10	control	25-May-16	Cephalosporin-1gen (per oral)	Fluoroquinolone	Fluoroquinolone	03-Apr-16	6
ERR7168811_Escherichia_coli-SC6_ST69	ERR7168811	PKTANAMR8762583	16PP00248	Escherichia_coli	SC6_ST69	control	25-May-16	Cephalosporin-1gen (per oral)	Fluoroquinolone	Fluoroquinolone	03-Apr-16	6
ERR7168811_Escherichia_coli-SC74_ST540	ERR7168811	PKTANAMR8762583	16PP00248	Escherichia_coli	SC74_ST540	control	25-May-16	Cephalosporin-1gen (per oral)	Fluoroquinolone	Fluoroquinolone	03-Apr-16	6
ERR7168812_Escherichia_coli-SC24_ST443	ERR7168812	PKTANAMR8762584	16PP00283	Escherichia_coli	SC24_ST443	control	28-May-16	None	None	Fluoroquinolone	21-Apr-16	1
ERR7168812_Escherichia_coli-SC42_ST678	ERR7168812	PKTANAMR8762584	16PP00283	Escherichia_coli	SC42_ST678	control	28-May-16	None	None	Fluoroquinolone	21-Apr-16	1
ERR7168812_Escherichia_coli-SC4_ST10	ERR7168812	PKTANAMR8762584	16PP00283	Escherichia_coli	SC4_ST10	control	28-May-16	None	None	Fluoroquinolone	21-Apr-16	1
ERR7168812_Escherichia_coli-SC75_ST940	ERR7168812	PKTANAMR8762584	16PP00283	Escherichia_coli	SC75_ST940	control	28-May-16	None	None	Fluoroquinolone	21-Apr-16	1
ERR7168813_Escherichia_coli-SC4_ST10	ERR7168813	PKTANAMR8762473	16PP00047	Escherichia_coli	SC4_ST10	control	06-May-16	Tetracyclins;Metronidazole	None	Tetracyclins;Metronidazole;Cephalosporin-2or3gen (per oral)	26-Mar-16	9
ERR7168813_Escherichia_coli-SC6_ST69	ERR7168813	PKTANAMR8762473	16PP00047	Escherichia_coli	SC6_ST69	control	06-May-16	Tetracyclins;Metronidazole	None	Tetracyclins;Metronidazole;Cephalosporin-2or3gen (per oral)	26-Mar-16	9
ERR7168813_Escherichia_coli-SC90_ST685	ERR7168813	PKTANAMR8762473	16PP00047	Escherichia_coli	SC90_ST685	control	06-May-16	Tetracyclins;Metronidazole	None	Tetracyclins;Metronidazole;Cephalosporin-2or3gen (per oral)	26-Mar-16	9
ERR7168813_Escherichia_coli-SC94_ST757	ERR7168813	PKTANAMR8762473	16PP00047	Escherichia_coli	SC94_ST757	control	06-May-16	Tetracyclins;Metronidazole	None	Tetracyclins;Metronidazole;Cephalosporin-2or3gen (per oral)	26-Mar-16	9
ERR7168814_Escherichia_coli-SC121_ST452	ERR7168814	PKTANAMR8762474	16PP00053	Escherichia_coli	SC121_ST452	control	07-May-16	None	Amoxicillin-clavunalate	Fluoroquinolone	26-Mar-16	7
ERR7168814_Escherichia_coli-SC28_ST101	ERR7168814	PKTANAMR8762474	16PP00053	Escherichia_coli	SC28_ST101	control	07-May-16	None	Amoxicillin-clavunalate	Fluoroquinolone	26-Mar-16	7
ERR7168814_Escherichia_coli-SC37_ST504	ERR7168814	PKTANAMR8762474	16PP00053	Escherichia_coli	SC37_ST504	control	07-May-16	None	Amoxicillin-clavunalate	Fluoroquinolone	26-Mar-16	7
ERR7168814_Escherichia_coli-SC4_ST10	ERR7168814	PKTANAMR8762474	16PP00053	Escherichia_coli	SC4_ST10	control	07-May-16	None	Amoxicillin-clavunalate	Fluoroquinolone	26-Mar-16	7
ERR7168815_Escherichia_coli-SC43_ST206	ERR7168815	PKTANAMR8762585	16PP00284	Escherichia_coli	SC43_ST206	control	23-May-16	Cephalosporin-1gen (per oral)	None	Fluoroquinolone	12-Sep-15	0
ERR7168815_Escherichia_coli-SC46_ST746	ERR7168815	PKTANAMR8762585	16PP00284	Escherichia_coli	SC46_ST746	control	23-May-16	Cephalosporin-1gen (per oral)	None	Fluoroquinolone	12-Sep-15	0
ERR7168815_Escherichia_coli-SC4_ST10	ERR7168815	PKTANAMR8762585	16PP00284	Escherichia_coli	SC4_ST10	control	23-May-16	Cephalosporin-1gen (per oral)	None	Fluoroquinolone	12-Sep-15	0
ERR7168815_Escherichia_coli-SC89_ST542	ERR7168815	PKTANAMR8762585	16PP00284	Escherichia_coli	SC89_ST542	control	23-May-16	Cephalosporin-1gen (per oral)	None	Fluoroquinolone	12-Sep-15	0
ERR7168816_Escherichia_coli-SC16_ST38	ERR7168816	PKTANAMR8762586	16PP00285	Escherichia_coli	SC16_ST38	control	23-May-16	None	None	Amoxicillin-clavunalate	05-Dec-15	1
ERR7168817_Escherichia_coli-SC4_ST10	ERR7168817	PKTANAMR8762475	16PP00049	Escherichia_coli	SC4_ST10	control	09-Jun-16	Tetracyclins;Metronidazole	None	Metronidazole	14-Feb-16	1
ERR7168818_Escherichia_coli-SC4_ST10	ERR7168818	PKTANAMR8762476	16PP00065	Escherichia_coli	SC4_ST10	control	10-May-16	Amoxicillin-clavunalate	Metronidazole	Cephalosporin-1gen (per oral)	21-Jan-16	2
ERR7168818_Escherichia_coli-SC64_ST394	ERR7168818	PKTANAMR8762476	16PP00065	Escherichia_coli	SC64_ST394	control	10-May-16	Amoxicillin-clavunalate	Metronidazole	Cephalosporin-1gen (per oral)	21-Jan-16	2
ERR7168819_Escherichia_coli-SC17_ST58	ERR7168819	PKTANAMR8762587	16PP00286	Escherichia_coli	SC17_ST58	control	23-May-16	Fluoroquinolone	None	None		0
ERR7168819_Escherichia_coli-SC22_ST398	ERR7168819	PKTANAMR8762587	16PP00286	Escherichia_coli	SC22_ST398	control	23-May-16	Fluoroquinolone	None	None		0
ERR7168819_Escherichia_coli-SC4_ST10	ERR7168819	PKTANAMR8762587	16PP00286	Escherichia_coli	SC4_ST10	control	23-May-16	Fluoroquinolone	None	None		0
ERR7168819_Escherichia_coli-SC58_ST2773	ERR7168819	PKTANAMR8762587	16PP00286	Escherichia_coli	SC58_ST2773	control	23-May-16	Fluoroquinolone	None	None		0
ERR7168820_Escherichia_coli-SC17_ST58	ERR7168820	PKTANAMR8762589	16PP00291	Escherichia_coli	SC17_ST58	control	23-May-16	None	None	Macrolide	07-Oct-14	0
ERR7168820_Escherichia_coli-SC4_ST10	ERR7168820	PKTANAMR8762589	16PP00291	Escherichia_coli	SC4_ST10	control	23-May-16	None	None	Macrolide	07-Oct-14	0
ERR7168820_Escherichia_coli-SC52_ST295	ERR7168820	PKTANAMR8762589	16PP00291	Escherichia_coli	SC52_ST295	control	23-May-16	None	None	Macrolide	07-Oct-14	0
ERR7168820_Escherichia_coli-SC99_ST1727	ERR7168820	PKTANAMR8762589	16PP00291	Escherichia_coli	SC99_ST1727	control	23-May-16	None	None	Macrolide	07-Oct-14	0
ERR7168821_Escherichia_coli-SC74_ST540	ERR7168821	PKTANAMR8762477	16PP00064	Escherichia_coli	SC74_ST540	control	18-May-16	Macrolide;Cephalosporin-2or3gen (per oral)	Cephalosporin-1gen (per oral)	Amoxicillin-clavunalate;Metronidazole	07-Sep-15	0
ERR7168822_Escherichia_coli-SC121_ST452	ERR7168822	PKTANAMR8762478	16PP00060	Escherichia_coli	SC121_ST452	control	10-May-16	Macrolide	None	Macrolide	16-Feb-16	2
ERR7168822_Escherichia_coli-SC4_ST10	ERR7168822	PKTANAMR8762478	16PP00060	Escherichia_coli	SC4_ST10	control	10-May-16	Macrolide	None	Macrolide	16-Feb-16	2
ERR7168823_Escherichia_coli-SC4_ST10	ERR7168823	PKTANAMR8762479	16PP00061	Escherichia_coli	SC4_ST10	control	10-May-16	None	None	None		0
ERR7168823_Escherichia_coli-SC75_ST940	ERR7168823	PKTANAMR8762479	16PP00061	Escherichia_coli	SC75_ST940	control	10-May-16	None	None	None		0
ERR7168824_Escherichia_coli-SC17_ST58	ERR7168824	PKTANAMR8762591	16PP00294	Escherichia_coli	SC17_ST58	control	27-May-16	None	Amoxicillin-clavunalate	Amoxicillin-clavunalate	07-Apr-16	1
ERR7168824_Escherichia_coli-SC22_ST398	ERR7168824	PKTANAMR8762591	16PP00294	Escherichia_coli	SC22_ST398	control	27-May-16	None	Amoxicillin-clavunalate	Amoxicillin-clavunalate	07-Apr-16	1
ERR7168824_Escherichia_coli-SC46_ST746	ERR7168824	PKTANAMR8762591	16PP00294	Escherichia_coli	SC46_ST746	control	27-May-16	None	Amoxicillin-clavunalate	Amoxicillin-clavunalate	07-Apr-16	1
ERR7168824_Escherichia_coli-SC4_ST10	ERR7168824	PKTANAMR8762591	16PP00294	Escherichia_coli	SC4_ST10	control	27-May-16	None	Amoxicillin-clavunalate	Amoxicillin-clavunalate	07-Apr-16	1
ERR7168824_Escherichia_coli-SC74_ST540	ERR7168824	PKTANAMR8762591	16PP00294	Escherichia_coli	SC74_ST540	control	27-May-16	None	Amoxicillin-clavunalate	Amoxicillin-clavunalate	07-Apr-16	1
ERR7168824_Escherichia_coli-SC75_ST940	ERR7168824	PKTANAMR8762591	16PP00294	Escherichia_coli	SC75_ST940	control	27-May-16	None	Amoxicillin-clavunalate	Amoxicillin-clavunalate	07-Apr-16	1
ERR7168824_Escherichia_coli-SC89_ST542	ERR7168824	PKTANAMR8762591	16PP00294	Escherichia_coli	SC89_ST542	control	27-May-16	None	Amoxicillin-clavunalate	Amoxicillin-clavunalate	07-Apr-16	1
ERR7168824_Escherichia_coli-SC90_ST685	ERR7168824	PKTANAMR8762591	16PP00294	Escherichia_coli	SC90_ST685	control	27-May-16	None	Amoxicillin-clavunalate	Amoxicillin-clavunalate	07-Apr-16	1
ERR7168824_Escherichia_coli-SC99_ST1727	ERR7168824	PKTANAMR8762591	16PP00294	Escherichia_coli	SC99_ST1727	control	27-May-16	None	Amoxicillin-clavunalate	Amoxicillin-clavunalate	07-Apr-16	1
ERR7168825_Escherichia_coli-SC6_ST69	ERR7168825	PKTANAMR8762480	16PP00062	Escherichia_coli	SC6_ST69	control	06-May-16	None	None	Amoxicillin or ampicillin (per oral)	08-Aug-15	0
ERR7168826_Escherichia_coli-SC17_ST58	ERR7168826	PKTANAMR8762592	16PP00295	Escherichia_coli	SC17_ST58	control	17-May-16	None	None	Amoxicillin-clavunalate	08-Mar-16	1
ERR7168826_Escherichia_coli-SC22_ST398	ERR7168826	PKTANAMR8762592	16PP00295	Escherichia_coli	SC22_ST398	control	17-May-16	None	None	Amoxicillin-clavunalate	08-Mar-16	1
ERR7168826_Escherichia_coli-SC4_ST10	ERR7168826	PKTANAMR8762592	16PP00295	Escherichia_coli	SC4_ST10	control	17-May-16	None	None	Amoxicillin-clavunalate	08-Mar-16	1
ERR7168826_Escherichia_coli-SC74_ST540	ERR7168826	PKTANAMR8762592	16PP00295	Escherichia_coli	SC74_ST540	control	17-May-16	None	None	Amoxicillin-clavunalate	08-Mar-16	1
ERR7168826_Escherichia_coli-SC90_ST685	ERR7168826	PKTANAMR8762592	16PP00295	Escherichia_coli	SC90_ST685	control	17-May-16	None	None	Amoxicillin-clavunalate	08-Mar-16	1
ERR7168827_Escherichia_coli-SC16_ST38	ERR7168827	PKTANAMR8762481	16PP00059	Escherichia_coli	SC16_ST38	control	06-May-16	None	Fluoroquinolone	Fluoroquinolone;Sulfa-trimethropin	02-Apr-16	5
ERR7168828_Escherichia_coli-SC17_ST58	ERR7168828	PKTANAMR8762593	16PP00297	Escherichia_coli	SC17_ST58	control	24-May-16	None	Fluoroquinolone	Amoxicillin-clavunalate	08-Dec-15	2
ERR7168828_Escherichia_coli-SC24_ST443	ERR7168828	PKTANAMR8762593	16PP00297	Escherichia_coli	SC24_ST443	control	24-May-16	None	Fluoroquinolone	Amoxicillin-clavunalate	08-Dec-15	2
ERR7168828_Escherichia_coli-SC4_ST10	ERR7168828	PKTANAMR8762593	16PP00297	Escherichia_coli	SC4_ST10	control	24-May-16	None	Fluoroquinolone	Amoxicillin-clavunalate	08-Dec-15	2
ERR7168829_Escherichia_coli-SC28_ST101	ERR7168829	PKTANAMR8762482	16PP00058	Escherichia_coli	SC28_ST101	control	09-May-16	None	Amoxicillin-clavunalate	Amoxicillin-clavunalate	25-Jan-16	1
ERR7168829_Escherichia_coli-SC4_ST10	ERR7168829	PKTANAMR8762482	16PP00058	Escherichia_coli	SC4_ST10	control	09-May-16	None	Amoxicillin-clavunalate	Amoxicillin-clavunalate	25-Jan-16	1
ERR7168830_Escherichia_coli-SC175_ST1136	ERR7168830	PKTANAMR8762594	16PP00299	Escherichia_coli	SC175_ST1136	control	23-May-16	None	None	Amoxicillin-clavunalate;Metronidazole	18-Apr-16	5
ERR7168830_Escherichia_coli-SC6_ST69	ERR7168830	PKTANAMR8762594	16PP00299	Escherichia_coli	SC6_ST69	control	23-May-16	None	None	Amoxicillin-clavunalate;Metronidazole	18-Apr-16	5
ERR7168831_Escherichia_coli-SC169_ST361	ERR7168831	PKTANAMR8762483	16PP00072	Escherichia_coli	SC169_ST361	control	04-Jun-16	Cephalosporin-2or3gen (per oral)	None	Amoxicillin-clavunalate;Metronidazole	25-Oct-15	1
ERR7168831_Escherichia_coli-SC4_ST10	ERR7168831	PKTANAMR8762483	16PP00072	Escherichia_coli	SC4_ST10	control	04-Jun-16	Cephalosporin-2or3gen (per oral)	None	Amoxicillin-clavunalate;Metronidazole	25-Oct-15	1
ERR7168832_Escherichia_coli-SC37_ST504	ERR7168832	PKTANAMR8762595	16PP00300	Escherichia_coli	SC37_ST504	control	23-May-16	None	None	Fluoroquinolone	29-Mar-16	1
ERR7168832_Escherichia_coli-SC4_ST10	ERR7168832	PKTANAMR8762595	16PP00300	Escherichia_coli	SC4_ST10	control	23-May-16	None	None	Fluoroquinolone	29-Mar-16	1
ERR7168833_Escherichia_coli-SC4_ST10	ERR7168833	PKTANAMR8762485	16PP00054	Escherichia_coli	SC4_ST10	control	07-May-16	None	None	Cephalosporin-2or3gen (per oral)	12-Jun-13	0
ERR7168833_Escherichia_coli-SC6_ST69	ERR7168833	PKTANAMR8762485	16PP00054	Escherichia_coli	SC6_ST69	control	07-May-16	None	None	Cephalosporin-2or3gen (per oral)	12-Jun-13	0
ERR7168834_Escherichia_coli-SC169_ST361	ERR7168834	PKTANAMR8762596	16PP00251	Escherichia_coli	SC169_ST361	control	25-May-16	None	None	Amoxicillin-clavunalate	10-Nov-15	1
ERR7168834_Escherichia_coli-SC17_ST58	ERR7168834	PKTANAMR8762596	16PP00251	Escherichia_coli	SC17_ST58	control	25-May-16	None	None	Amoxicillin-clavunalate	10-Nov-15	1
ERR7168834_Escherichia_coli-SC22_ST398	ERR7168834	PKTANAMR8762596	16PP00251	Escherichia_coli	SC22_ST398	control	25-May-16	None	None	Amoxicillin-clavunalate	10-Nov-15	1
ERR7168834_Escherichia_coli-SC46_ST746	ERR7168834	PKTANAMR8762596	16PP00251	Escherichia_coli	SC46_ST746	control	25-May-16	None	None	Amoxicillin-clavunalate	10-Nov-15	1
ERR7168834_Escherichia_coli-SC4_ST10	ERR7168834	PKTANAMR8762596	16PP00251	Escherichia_coli	SC4_ST10	control	25-May-16	None	None	Amoxicillin-clavunalate	10-Nov-15	1
ERR7168834_Escherichia_coli-SC74_ST540	ERR7168834	PKTANAMR8762596	16PP00251	Escherichia_coli	SC74_ST540	control	25-May-16	None	None	Amoxicillin-clavunalate	10-Nov-15	1
ERR7168835_Escherichia_coli-SC4_ST10	ERR7168835	PKTANAMR8762487	16PP00066	Escherichia_coli	SC4_ST10	control	07-May-16	None	Fluoroquinolone	Fluoroquinolone	18-Mar-16	2
ERR7168835_Escherichia_coli-SC75_ST940	ERR7168835	PKTANAMR8762487	16PP00066	Escherichia_coli	SC75_ST940	control	07-May-16	None	Fluoroquinolone	Fluoroquinolone	18-Mar-16	2
ERR7168836_Escherichia_coli-SC24_ST443	ERR7168836	PKTANAMR8762598	16PP00253	Escherichia_coli	SC24_ST443	control	25-May-16	None	None	Fluoroquinolone	20-Mar-16	4
ERR7168837_Escherichia_coli-SC22_ST398	ERR7168837	PKTANAMR8762237	16PP00531	Escherichia_coli	SC22_ST398	primary	11-May-16	Fluoroquinolone	None	Amoxicillin-clavunalate	02-Feb-16	2
ERR7168837_Escherichia_coli-SC4_ST10	ERR7168837	PKTANAMR8762237	16PP00531	Escherichia_coli	SC4_ST10	primary	11-May-16	Fluoroquinolone	None	Amoxicillin-clavunalate	02-Feb-16	2
ERR7168837_Escherichia_coli-SC70_ST607	ERR7168837	PKTANAMR8762237	16PP00531	Escherichia_coli	SC70_ST607	primary	11-May-16	Fluoroquinolone	None	Amoxicillin-clavunalate	02-Feb-16	2
ERR7168837_Escherichia_coli-SC7_ST21	ERR7168837	PKTANAMR8762237	16PP00531	Escherichia_coli	SC7_ST21	primary	11-May-16	Fluoroquinolone	None	Amoxicillin-clavunalate	02-Feb-16	2
ERR7168838_Escherichia_coli-SC22_ST398	ERR7168838	PKTANAMR8762094	16PP00287	Escherichia_coli	SC22_ST398	primary	23-Apr-16	None	Amoxicillin-clavunalate	Amoxicillin-clavunalate	20-Nov-15	3
ERR7168838_Escherichia_coli-SC90_ST685	ERR7168838	PKTANAMR8762094	16PP00287	Escherichia_coli	SC90_ST685	primary	23-Apr-16	None	Amoxicillin-clavunalate	Amoxicillin-clavunalate	20-Nov-15	3
ERR7168839_Escherichia_coli-SC4_ST10	ERR7168839	PKTANAMR8762096	16PP00292	Escherichia_coli	SC4_ST10	primary	23-Apr-16	None	None	Fluoroquinolone	07-Feb-16	1
ERR7168839_Escherichia_coli-SC69_ST349	ERR7168839	PKTANAMR8762096	16PP00292	Escherichia_coli	SC69_ST349	primary	23-Apr-16	None	None	Fluoroquinolone	07-Feb-16	1
ERR7168840_Escherichia_coli-SC4_ST10	ERR7168840	PKTANAMR8762240	16PP00538	Escherichia_coli	SC4_ST10	primary	11-May-16	Cephalosporin-1gen (per oral);Tetracyclins;Metronidazole	Amoxicillin-clavunalate	Cephalosporin-1gen (per oral);Metronidazole	20-Mar-16	5
ERR7168841_Escherichia_coli-SC4_ST10	ERR7168841	PKTANAMR8762242	16PP00542	Escherichia_coli	SC4_ST10	primary	11-May-16	Macrolide	None	Tetracyclins	24-Dec-13	0
ERR7168842_Escherichia_coli-SC215_ST195	ERR7168842	PKTANAMR8762097	16PP00294	Escherichia_coli	SC215_ST195	primary	23-Apr-16	None	Amoxicillin-clavunalate	Amoxicillin-clavunalate	07-Apr-16	1
ERR7168842_Escherichia_coli-SC46_ST746	ERR7168842	PKTANAMR8762097	16PP00294	Escherichia_coli	SC46_ST746	primary	23-Apr-16	None	Amoxicillin-clavunalate	Amoxicillin-clavunalate	07-Apr-16	1
ERR7168842_Escherichia_coli-SC4_ST10	ERR7168842	PKTANAMR8762097	16PP00294	Escherichia_coli	SC4_ST10	primary	23-Apr-16	None	Amoxicillin-clavunalate	Amoxicillin-clavunalate	07-Apr-16	1
ERR7168843_Escherichia_coli-SC12_ST410	ERR7168843	PKTANAMR8762098	16PP00295	Escherichia_coli	SC12_ST410	primary	23-Apr-16	None	None	Amoxicillin-clavunalate	08-Mar-16	1
ERR7168843_Escherichia_coli-SC4_ST10	ERR7168843	PKTANAMR8762098	16PP00295	Escherichia_coli	SC4_ST10	primary	23-Apr-16	None	None	Amoxicillin-clavunalate	08-Mar-16	1
ERR7168843_Escherichia_coli-SC74_ST540	ERR7168843	PKTANAMR8762098	16PP00295	Escherichia_coli	SC74_ST540	primary	23-Apr-16	None	None	Amoxicillin-clavunalate	08-Mar-16	1
ERR7168844_Escherichia_coli-SC133_ST1434	ERR7168844	PKTANAMR8762243	16PP00543	Escherichia_coli	SC133_ST1434	primary	11-May-16	None	None	None		0
ERR7168844_Escherichia_coli-SC147_ST2178	ERR7168844	PKTANAMR8762243	16PP00543	Escherichia_coli	SC147_ST2178	primary	11-May-16	None	None	None		0
ERR7168844_Escherichia_coli-SC17_ST58	ERR7168844	PKTANAMR8762243	16PP00543	Escherichia_coli	SC17_ST58	primary	11-May-16	None	None	None		0
ERR7168844_Escherichia_coli-SC24_ST443	ERR7168844	PKTANAMR8762243	16PP00543	Escherichia_coli	SC24_ST443	primary	11-May-16	None	None	None		0
ERR7168844_Escherichia_coli-SC25_ST517	ERR7168844	PKTANAMR8762243	16PP00543	Escherichia_coli	SC25_ST517	primary	11-May-16	None	None	None		0
ERR7168844_Escherichia_coli-SC28_ST101	ERR7168844	PKTANAMR8762243	16PP00543	Escherichia_coli	SC28_ST101	primary	11-May-16	None	None	None		0
ERR7168844_Escherichia_coli-SC4_ST10	ERR7168844	PKTANAMR8762243	16PP00543	Escherichia_coli	SC4_ST10	primary	11-May-16	None	None	None		0
ERR7168844_Escherichia_coli-SC74_ST540	ERR7168844	PKTANAMR8762243	16PP00543	Escherichia_coli	SC74_ST540	primary	11-May-16	None	None	None		0
ERR7168844_Escherichia_coli-SC75_ST940	ERR7168844	PKTANAMR8762243	16PP00543	Escherichia_coli	SC75_ST940	primary	11-May-16	None	None	None		0
ERR7168844_Escherichia_coli-SC87_ST937	ERR7168844	PKTANAMR8762243	16PP00543	Escherichia_coli	SC87_ST937	primary	11-May-16	None	None	None		0
ERR7168844_Escherichia_coli-SC96_ST4038	ERR7168844	PKTANAMR8762243	16PP00543	Escherichia_coli	SC96_ST4038	primary	11-May-16	None	None	None		0
ERR7168844_Escherichia_coli-SC99_ST1727	ERR7168844	PKTANAMR8762243	16PP00543	Escherichia_coli	SC99_ST1727	primary	11-May-16	None	None	None		0
ERR7168845_Escherichia_coli-SC22_ST398	ERR7168845	PKTANAMR8762245	16PP00552	Escherichia_coli	SC22_ST398	primary	11-May-16	None	None	Metronidazole	01-Mar-16	2
ERR7168845_Escherichia_coli-SC46_ST746	ERR7168845	PKTANAMR8762245	16PP00552	Escherichia_coli	SC46_ST746	primary	11-May-16	None	None	Metronidazole	01-Mar-16	2
ERR7168845_Escherichia_coli-SC4_ST10	ERR7168845	PKTANAMR8762245	16PP00552	Escherichia_coli	SC4_ST10	primary	11-May-16	None	None	Metronidazole	01-Mar-16	2
ERR7168845_Escherichia_coli-SC6_ST69	ERR7168845	PKTANAMR8762245	16PP00552	Escherichia_coli	SC6_ST69	primary	11-May-16	None	None	Metronidazole	01-Mar-16	2
ERR7168845_Escherichia_coli-SC89_ST542	ERR7168845	PKTANAMR8762245	16PP00552	Escherichia_coli	SC89_ST542	primary	11-May-16	None	None	Metronidazole	01-Mar-16	2
ERR7168846_Escherichia_coli-SC4_ST10	ERR7168846	PKTANAMR8762099	16PP00297	Escherichia_coli	SC4_ST10	primary	23-Apr-16	None	Fluoroquinolone	Amoxicillin-clavunalate	08-Dec-15	2
ERR7168847_Escherichia_coli-SC4_ST10	ERR7168847	PKTANAMR8762100	16PP00299	Escherichia_coli	SC4_ST10	primary	23-Apr-16	None	None	Amoxicillin-clavunalate;Metronidazole	18-Apr-16	5
ERR7168848_Escherichia_coli-SC24_ST443	ERR7168848	PKTANAMR8762246	16PP00554	Escherichia_coli	SC24_ST443	primary	11-May-16	None	None	None		0
ERR7168848_Escherichia_coli-SC4_ST10	ERR7168848	PKTANAMR8762246	16PP00554	Escherichia_coli	SC4_ST10	primary	11-May-16	None	None	None		0
ERR7168849_Escherichia_coli-SC4_ST10	ERR7168849	PKTANAMR8762103	16PP00252	Escherichia_coli	SC4_ST10	primary	25-Apr-16	None	None	None		0
ERR7168850_Escherichia_coli-SC144_ST515	ERR7168850	PKTANAMR8762247	16PP00558	Escherichia_coli	SC144_ST515	primary	11-May-16	Amoxicillin-clavunalate;Metronidazole	None	Amoxicillin-clavunalate;Metronidazole	23-Nov-15	1
ERR7168850_Escherichia_coli-SC22_ST398	ERR7168850	PKTANAMR8762247	16PP00558	Escherichia_coli	SC22_ST398	primary	11-May-16	Amoxicillin-clavunalate;Metronidazole	None	Amoxicillin-clavunalate;Metronidazole	23-Nov-15	1
ERR7168850_Escherichia_coli-SC46_ST746	ERR7168850	PKTANAMR8762247	16PP00558	Escherichia_coli	SC46_ST746	primary	11-May-16	Amoxicillin-clavunalate;Metronidazole	None	Amoxicillin-clavunalate;Metronidazole	23-Nov-15	1
ERR7168850_Escherichia_coli-SC4_ST10	ERR7168850	PKTANAMR8762247	16PP00558	Escherichia_coli	SC4_ST10	primary	11-May-16	Amoxicillin-clavunalate;Metronidazole	None	Amoxicillin-clavunalate;Metronidazole	23-Nov-15	1
ERR7168850_Escherichia_coli-SC70_ST607	ERR7168850	PKTANAMR8762247	16PP00558	Escherichia_coli	SC70_ST607	primary	11-May-16	Amoxicillin-clavunalate;Metronidazole	None	Amoxicillin-clavunalate;Metronidazole	23-Nov-15	1
ERR7168850_Escherichia_coli-SC74_ST540	ERR7168850	PKTANAMR8762247	16PP00558	Escherichia_coli	SC74_ST540	primary	11-May-16	Amoxicillin-clavunalate;Metronidazole	None	Amoxicillin-clavunalate;Metronidazole	23-Nov-15	1
ERR7168850_Escherichia_coli-SC90_ST685	ERR7168850	PKTANAMR8762247	16PP00558	Escherichia_coli	SC90_ST685	primary	11-May-16	Amoxicillin-clavunalate;Metronidazole	None	Amoxicillin-clavunalate;Metronidazole	23-Nov-15	1
ERR7168851_Escherichia_coli-SC22_ST398	ERR7168851	PKTANAMR8762248	16PP00512	Escherichia_coli	SC22_ST398	primary	12-May-16	None	None	Macrolide	23-Jan-16	3
ERR7168851_Escherichia_coli-SC25_ST517	ERR7168851	PKTANAMR8762248	16PP00512	Escherichia_coli	SC25_ST517	primary	12-May-16	None	None	Macrolide	23-Jan-16	3
ERR7168851_Escherichia_coli-SC46_ST746	ERR7168851	PKTANAMR8762248	16PP00512	Escherichia_coli	SC46_ST746	primary	12-May-16	None	None	Macrolide	23-Jan-16	3
ERR7168851_Escherichia_coli-SC4_ST10	ERR7168851	PKTANAMR8762248	16PP00512	Escherichia_coli	SC4_ST10	primary	12-May-16	None	None	Macrolide	23-Jan-16	3
ERR7168851_Escherichia_coli-SC74_ST540	ERR7168851	PKTANAMR8762248	16PP00512	Escherichia_coli	SC74_ST540	primary	12-May-16	None	None	Macrolide	23-Jan-16	3
ERR7168851_Escherichia_coli-SC90_ST685	ERR7168851	PKTANAMR8762248	16PP00512	Escherichia_coli	SC90_ST685	primary	12-May-16	None	None	Macrolide	23-Jan-16	3
ERR7168852_Escherichia_coli-SC78_ST224	ERR7168852	PKTANAMR8762249	16PP00513	Escherichia_coli	SC78_ST224	primary	12-May-16	None	None	Tetracyclins	01-Sep-10	0
ERR7168853_Escherichia_coli-SC22_ST398	ERR7168853	PKTANAMR8762105	16PP00254	Escherichia_coli	SC22_ST398	primary	25-Apr-16	None	None	Amoxicillin or ampicillin (per oral)	19-Apr-16	3
ERR7168853_Escherichia_coli-SC24_ST443	ERR7168853	PKTANAMR8762105	16PP00254	Escherichia_coli	SC24_ST443	primary	25-Apr-16	None	None	Amoxicillin or ampicillin (per oral)	19-Apr-16	3
ERR7168853_Escherichia_coli-SC4_ST10	ERR7168853	PKTANAMR8762105	16PP00254	Escherichia_coli	SC4_ST10	primary	25-Apr-16	None	None	Amoxicillin or ampicillin (per oral)	19-Apr-16	3
ERR7168853_Escherichia_coli-SC53_ST448	ERR7168853	PKTANAMR8762105	16PP00254	Escherichia_coli	SC53_ST448	primary	25-Apr-16	None	None	Amoxicillin or ampicillin (per oral)	19-Apr-16	3
ERR7168855_Escherichia_coli-SC22_ST398	ERR7168855	PKTANAMR8762106	16PP00258	Escherichia_coli	SC22_ST398	primary	25-Apr-16	None	Amoxicillin-clavunalate	Cephalosporin-1gen (per oral)	24-Mar-16	4
ERR7168856_Escherichia_coli-SC4_ST10	ERR7168856	PKTANAMR8762251	16PP00565	Escherichia_coli	SC4_ST10	primary	12-May-16	None	None	Cephalosporin-3gen (iv/im);Sulfa-trimethropin	14-Oct-15	0
ERR7168857_Escherichia_coli-SC22_ST398	ERR7168857	PKTANAMR8762252	16PP00593	Escherichia_coli	SC22_ST398	primary	12-May-16	Cephalosporin-1gen (per oral);Metronidazole	None	Cephalosporin-1gen (per oral);Metronidazole	13-Apr-16	5
ERR7168857_Escherichia_coli-SC4_ST10	ERR7168857	PKTANAMR8762252	16PP00593	Escherichia_coli	SC4_ST10	primary	12-May-16	Cephalosporin-1gen (per oral);Metronidazole	None	Cephalosporin-1gen (per oral);Metronidazole	13-Apr-16	5
ERR7168858_Escherichia_coli-SC22_ST398	ERR7168858	PKTANAMR8762253	16PP00594	Escherichia_coli	SC22_ST398	primary	12-May-16	None	None	None		0
ERR7168858_Escherichia_coli-SC2_ST131	ERR7168858	PKTANAMR8762253	16PP00594	Escherichia_coli	SC2_ST131	primary	12-May-16	None	None	None		0
ERR7168858_Escherichia_coli-SC37_ST504	ERR7168858	PKTANAMR8762253	16PP00594	Escherichia_coli	SC37_ST504	primary	12-May-16	None	None	None		0
ERR7168858_Escherichia_coli-SC75_ST940	ERR7168858	PKTANAMR8762253	16PP00594	Escherichia_coli	SC75_ST940	primary	12-May-16	None	None	None		0
ERR7168859_Escherichia_coli-SC17_ST58	ERR7168859	PKTANAMR8762110	16PP00268	Escherichia_coli	SC17_ST58	primary	25-Apr-16	Amoxicillin-clavunalate;Metronidazole	None	Metronidazole	17-Jan-16	2
ERR7168859_Escherichia_coli-SC22_ST398	ERR7168859	PKTANAMR8762110	16PP00268	Escherichia_coli	SC22_ST398	primary	25-Apr-16	Amoxicillin-clavunalate;Metronidazole	None	Metronidazole	17-Jan-16	2
ERR7168859_Escherichia_coli-SC4_ST10	ERR7168859	PKTANAMR8762110	16PP00268	Escherichia_coli	SC4_ST10	primary	25-Apr-16	Amoxicillin-clavunalate;Metronidazole	None	Metronidazole	17-Jan-16	2
ERR7168859_Escherichia_coli-SC74_ST540	ERR7168859	PKTANAMR8762110	16PP00268	Escherichia_coli	SC74_ST540	primary	25-Apr-16	Amoxicillin-clavunalate;Metronidazole	None	Metronidazole	17-Jan-16	2
ERR7168859_Escherichia_coli-SC75_ST940	ERR7168859	PKTANAMR8762110	16PP00268	Escherichia_coli	SC75_ST940	primary	25-Apr-16	Amoxicillin-clavunalate;Metronidazole	None	Metronidazole	17-Jan-16	2
ERR7168859_Escherichia_coli-SC87_ST937	ERR7168859	PKTANAMR8762110	16PP00268	Escherichia_coli	SC87_ST937	primary	25-Apr-16	Amoxicillin-clavunalate;Metronidazole	None	Metronidazole	17-Jan-16	2
ERR7168859_Escherichia_coli-SC90_ST685	ERR7168859	PKTANAMR8762110	16PP00268	Escherichia_coli	SC90_ST685	primary	25-Apr-16	Amoxicillin-clavunalate;Metronidazole	None	Metronidazole	17-Jan-16	2
ERR7168861_Escherichia_coli-SC4_ST10	ERR7168861	PKTANAMR8762254	16PP00596	Escherichia_coli	SC4_ST10	primary	12-May-16	None	None	None		0
ERR7168861_Escherichia_coli-SC64_ST394	ERR7168861	PKTANAMR8762254	16PP00596	Escherichia_coli	SC64_ST394	primary	12-May-16	None	None	None		0
ERR7168862_Escherichia_coli-SC22_ST398	ERR7168862	PKTANAMR8762255	16PP00511	Escherichia_coli	SC22_ST398	primary	13-May-16	None	None	Amoxicillin-clavunalate	12-Mar-16	7
ERR7168862_Escherichia_coli-SC4_ST10	ERR7168862	PKTANAMR8762255	16PP00511	Escherichia_coli	SC4_ST10	primary	13-May-16	None	None	Amoxicillin-clavunalate	12-Mar-16	7
ERR7168863_Escherichia_coli-SC144_ST515	ERR7168863	PKTANAMR8762112	16PP00272	Escherichia_coli	SC144_ST515	primary	25-Apr-16	Macrolide	Fluoroquinolone	Macrolide	06-Apr-16	6
ERR7168864_Escherichia_coli-SC15_ST648	ERR7168864	PKTANAMR8762114	16PP00275	Escherichia_coli	SC15_ST648	primary	25-Apr-16	Cephalosporin-1gen (per oral)	Amoxicillin-clavunalate	None		0
ERR7168864_Escherichia_coli-SC22_ST398	ERR7168864	PKTANAMR8762114	16PP00275	Escherichia_coli	SC22_ST398	primary	25-Apr-16	Cephalosporin-1gen (per oral)	Amoxicillin-clavunalate	None		0
ERR7168864_Escherichia_coli-SC4_ST10	ERR7168864	PKTANAMR8762114	16PP00275	Escherichia_coli	SC4_ST10	primary	25-Apr-16	Cephalosporin-1gen (per oral)	Amoxicillin-clavunalate	None		0
ERR7168865_Escherichia_coli-SC17_ST58	ERR7168865	PKTANAMR8762256	16PP00525	Escherichia_coli	SC17_ST58	primary	13-May-16	None	None	None		0
ERR7168865_Escherichia_coli-SC4_ST10	ERR7168865	PKTANAMR8762256	16PP00525	Escherichia_coli	SC4_ST10	primary	13-May-16	None	None	None		0
ERR7168865_Escherichia_coli-SC69_ST349	ERR7168865	PKTANAMR8762256	16PP00525	Escherichia_coli	SC69_ST349	primary	13-May-16	None	None	None		0
ERR7168866_Escherichia_coli-SC147_ST2178	ERR7168866	PKTANAMR8762264	16PP00592	Escherichia_coli	SC147_ST2178	primary	13-May-16	Amoxicillin-clavunalate;Metronidazole	None	None		0
ERR7168866_Escherichia_coli-SC17_ST58	ERR7168866	PKTANAMR8762264	16PP00592	Escherichia_coli	SC17_ST58	primary	13-May-16	Amoxicillin-clavunalate;Metronidazole	None	None		0
ERR7168866_Escherichia_coli-SC22_ST398	ERR7168866	PKTANAMR8762264	16PP00592	Escherichia_coli	SC22_ST398	primary	13-May-16	Amoxicillin-clavunalate;Metronidazole	None	None		0
ERR7168866_Escherichia_coli-SC25_ST517	ERR7168866	PKTANAMR8762264	16PP00592	Escherichia_coli	SC25_ST517	primary	13-May-16	Amoxicillin-clavunalate;Metronidazole	None	None		0
ERR7168866_Escherichia_coli-SC4_ST10	ERR7168866	PKTANAMR8762264	16PP00592	Escherichia_coli	SC4_ST10	primary	13-May-16	Amoxicillin-clavunalate;Metronidazole	None	None		0
ERR7168866_Escherichia_coli-SC90_ST685	ERR7168866	PKTANAMR8762264	16PP00592	Escherichia_coli	SC90_ST685	primary	13-May-16	Amoxicillin-clavunalate;Metronidazole	None	None		0
ERR7168867_Escherichia_coli-SC4_ST10	ERR7168867	PKTANAMR8762117	16PP00281	Escherichia_coli	SC4_ST10	primary	25-Apr-16	None	None	None		0
ERR7168869_Escherichia_coli-SC117_ST226	ERR7168869	PKTANAMR8762119	16PP00307	Escherichia_coli	SC117_ST226	primary	26-Apr-16	Fluoroquinolone	None	Fluoroquinolone	24-Mar-16	1
ERR7168869_Escherichia_coli-SC169_ST361	ERR7168869	PKTANAMR8762119	16PP00307	Escherichia_coli	SC169_ST361	primary	26-Apr-16	Fluoroquinolone	None	Fluoroquinolone	24-Mar-16	1
ERR7168869_Escherichia_coli-SC17_ST58	ERR7168869	PKTANAMR8762119	16PP00307	Escherichia_coli	SC17_ST58	primary	26-Apr-16	Fluoroquinolone	None	Fluoroquinolone	24-Mar-16	1
ERR7168869_Escherichia_coli-SC22_ST398	ERR7168869	PKTANAMR8762119	16PP00307	Escherichia_coli	SC22_ST398	primary	26-Apr-16	Fluoroquinolone	None	Fluoroquinolone	24-Mar-16	1
ERR7168869_Escherichia_coli-SC232_ST181	ERR7168869	PKTANAMR8762119	16PP00307	Escherichia_coli	SC232_ST181	primary	26-Apr-16	Fluoroquinolone	None	Fluoroquinolone	24-Mar-16	1
ERR7168869_Escherichia_coli-SC25_ST517	ERR7168869	PKTANAMR8762119	16PP00307	Escherichia_coli	SC25_ST517	primary	26-Apr-16	Fluoroquinolone	None	Fluoroquinolone	24-Mar-16	1
ERR7168869_Escherichia_coli-SC28_ST101	ERR7168869	PKTANAMR8762119	16PP00307	Escherichia_coli	SC28_ST101	primary	26-Apr-16	Fluoroquinolone	None	Fluoroquinolone	24-Mar-16	1
ERR7168869_Escherichia_coli-SC34_ST641	ERR7168869	PKTANAMR8762119	16PP00307	Escherichia_coli	SC34_ST641	primary	26-Apr-16	Fluoroquinolone	None	Fluoroquinolone	24-Mar-16	1
ERR7168869_Escherichia_coli-SC46_ST746	ERR7168869	PKTANAMR8762119	16PP00307	Escherichia_coli	SC46_ST746	primary	26-Apr-16	Fluoroquinolone	None	Fluoroquinolone	24-Mar-16	1
ERR7168869_Escherichia_coli-SC4_ST10	ERR7168869	PKTANAMR8762119	16PP00307	Escherichia_coli	SC4_ST10	primary	26-Apr-16	Fluoroquinolone	None	Fluoroquinolone	24-Mar-16	1
ERR7168869_Escherichia_coli-SC74_ST540	ERR7168869	PKTANAMR8762119	16PP00307	Escherichia_coli	SC74_ST540	primary	26-Apr-16	Fluoroquinolone	None	Fluoroquinolone	24-Mar-16	1
ERR7168869_Escherichia_coli-SC89_ST542	ERR7168869	PKTANAMR8762119	16PP00307	Escherichia_coli	SC89_ST542	primary	26-Apr-16	Fluoroquinolone	None	Fluoroquinolone	24-Mar-16	1
ERR7168869_Escherichia_coli-SC90_ST685	ERR7168869	PKTANAMR8762119	16PP00307	Escherichia_coli	SC90_ST685	primary	26-Apr-16	Fluoroquinolone	None	Fluoroquinolone	24-Mar-16	1
ERR7168869_Escherichia_coli-SC96_ST4038	ERR7168869	PKTANAMR8762119	16PP00307	Escherichia_coli	SC96_ST4038	primary	26-Apr-16	Fluoroquinolone	None	Fluoroquinolone	24-Mar-16	1
ERR7168871_Escherichia_coli-SC25_ST517	ERR7168871	PKTANAMR8762120	16PP00308	Escherichia_coli	SC25_ST517	primary	26-Apr-16	None	None	Amoxicillin-clavunalate	15-Feb-16	1
ERR7168872_Escherichia_coli-SC4_ST10	ERR7168872	PKTANAMR8762268	16PP00509	Escherichia_coli	SC4_ST10	primary	14-May-16	None	None	Amoxicillin-clavunalate;Metronidazole	21-Mar-16	4
ERR7168873_Escherichia_coli-SC4_ST10	ERR7168873	PKTANAMR8762121	16PP00310	Escherichia_coli	SC4_ST10	primary	26-Apr-16	None	Fluoroquinolone	Amoxicillin-clavunalate	06-Apr-16	1
ERR7168874_Escherichia_coli-SC4_ST10	ERR7168874	PKTANAMR8762269	16PP00521	Escherichia_coli	SC4_ST10	primary	14-May-16	None	None	Amoxicillin-clavunalate	05-Feb-16	2
ERR7168875_Escherichia_coli-SC22_ST398	ERR7168875	PKTANAMR8762123	16PP00331	Escherichia_coli	SC22_ST398	primary	26-Apr-16	None	None	Tetracyclins;Metronidazole	06-Mar-12	0
ERR7168875_Escherichia_coli-SC46_ST746	ERR7168875	PKTANAMR8762123	16PP00331	Escherichia_coli	SC46_ST746	primary	26-Apr-16	None	None	Tetracyclins;Metronidazole	06-Mar-12	0
ERR7168875_Escherichia_coli-SC4_ST10	ERR7168875	PKTANAMR8762123	16PP00331	Escherichia_coli	SC4_ST10	primary	26-Apr-16	None	None	Tetracyclins;Metronidazole	06-Mar-12	0
ERR7168875_Escherichia_coli-SC89_ST542	ERR7168875	PKTANAMR8762123	16PP00331	Escherichia_coli	SC89_ST542	primary	26-Apr-16	None	None	Tetracyclins;Metronidazole	06-Mar-12	0
ERR7168875_Escherichia_coli-SC90_ST685	ERR7168875	PKTANAMR8762123	16PP00331	Escherichia_coli	SC90_ST685	primary	26-Apr-16	None	None	Tetracyclins;Metronidazole	06-Mar-12	0
ERR7168876_Escherichia_coli-SC121_ST452	ERR7168876	PKTANAMR8762270	16PP00522	Escherichia_coli	SC121_ST452	primary	14-May-16	Cephalosporin-1gen (per oral);Metronidazole	None	Cephalosporin-1gen (per oral);Metronidazole	25-Feb-16	8
ERR7168876_Escherichia_coli-SC25_ST517	ERR7168876	PKTANAMR8762270	16PP00522	Escherichia_coli	SC25_ST517	primary	14-May-16	Cephalosporin-1gen (per oral);Metronidazole	None	Cephalosporin-1gen (per oral);Metronidazole	25-Feb-16	8
ERR7168876_Escherichia_coli-SC4_ST10	ERR7168876	PKTANAMR8762270	16PP00522	Escherichia_coli	SC4_ST10	primary	14-May-16	Cephalosporin-1gen (per oral);Metronidazole	None	Cephalosporin-1gen (per oral);Metronidazole	25-Feb-16	8
ERR7168877_Escherichia_coli-SC107_ST589	ERR7168877	PKTANAMR8762124	16PP00333	Escherichia_coli	SC107_ST589	primary	26-Apr-16	None	Amoxicillin-clavunalate	None		0
ERR7168877_Escherichia_coli-SC147_ST2178	ERR7168877	PKTANAMR8762124	16PP00333	Escherichia_coli	SC147_ST2178	primary	26-Apr-16	None	Amoxicillin-clavunalate	None		0
ERR7168877_Escherichia_coli-SC17_ST58	ERR7168877	PKTANAMR8762124	16PP00333	Escherichia_coli	SC17_ST58	primary	26-Apr-16	None	Amoxicillin-clavunalate	None		0
ERR7168877_Escherichia_coli-SC25_ST517	ERR7168877	PKTANAMR8762124	16PP00333	Escherichia_coli	SC25_ST517	primary	26-Apr-16	None	Amoxicillin-clavunalate	None		0
ERR7168877_Escherichia_coli-SC43_ST206	ERR7168877	PKTANAMR8762124	16PP00333	Escherichia_coli	SC43_ST206	primary	26-Apr-16	None	Amoxicillin-clavunalate	None		0
ERR7168877_Escherichia_coli-SC4_ST10	ERR7168877	PKTANAMR8762124	16PP00333	Escherichia_coli	SC4_ST10	primary	26-Apr-16	None	Amoxicillin-clavunalate	None		0
ERR7168877_Escherichia_coli-SC6_ST69	ERR7168877	PKTANAMR8762124	16PP00333	Escherichia_coli	SC6_ST69	primary	26-Apr-16	None	Amoxicillin-clavunalate	None		0
ERR7168877_Escherichia_coli-SC74_ST540	ERR7168877	PKTANAMR8762124	16PP00333	Escherichia_coli	SC74_ST540	primary	26-Apr-16	None	Amoxicillin-clavunalate	None		0
ERR7168877_Escherichia_coli-SC75_ST940	ERR7168877	PKTANAMR8762124	16PP00333	Escherichia_coli	SC75_ST940	primary	26-Apr-16	None	Amoxicillin-clavunalate	None		0
ERR7168878_Escherichia_coli-SC4_ST10	ERR7168878	PKTANAMR8762126	16PP00339	Escherichia_coli	SC4_ST10	primary	26-Apr-16	None	None	Fluoroquinolone	22-Mar-16	4
ERR7168879_Escherichia_coli-SC117_ST226	ERR7168879	PKTANAMR8762271	16PP00560	Escherichia_coli	SC117_ST226	primary	14-May-16	None	None	Amoxicillin-clavunalate	24-Nov-14	0
ERR7168879_Escherichia_coli-SC22_ST398	ERR7168879	PKTANAMR8762271	16PP00560	Escherichia_coli	SC22_ST398	primary	14-May-16	None	None	Amoxicillin-clavunalate	24-Nov-14	0
ERR7168879_Escherichia_coli-SC43_ST206	ERR7168879	PKTANAMR8762271	16PP00560	Escherichia_coli	SC43_ST206	primary	14-May-16	None	None	Amoxicillin-clavunalate	24-Nov-14	0
ERR7168879_Escherichia_coli-SC46_ST746	ERR7168879	PKTANAMR8762271	16PP00560	Escherichia_coli	SC46_ST746	primary	14-May-16	None	None	Amoxicillin-clavunalate	24-Nov-14	0
ERR7168879_Escherichia_coli-SC4_ST10	ERR7168879	PKTANAMR8762271	16PP00560	Escherichia_coli	SC4_ST10	primary	14-May-16	None	None	Amoxicillin-clavunalate	24-Nov-14	0
ERR7168879_Escherichia_coli-SC74_ST540	ERR7168879	PKTANAMR8762271	16PP00560	Escherichia_coli	SC74_ST540	primary	14-May-16	None	None	Amoxicillin-clavunalate	24-Nov-14	0
ERR7168879_Escherichia_coli-SC80_ST7077	ERR7168879	PKTANAMR8762271	16PP00560	Escherichia_coli	SC80_ST7077	primary	14-May-16	None	None	Amoxicillin-clavunalate	24-Nov-14	0
ERR7168879_Escherichia_coli-SC89_ST542	ERR7168879	PKTANAMR8762271	16PP00560	Escherichia_coli	SC89_ST542	primary	14-May-16	None	None	Amoxicillin-clavunalate	24-Nov-14	0
ERR7168880_Escherichia_coli-SC22_ST398	ERR7168880	PKTANAMR8762272	16PP00576	Escherichia_coli	SC22_ST398	primary	14-May-16	None	None	Metronidazole;Amoxicillin or ampicillin (per oral)	11-May-16	3
ERR7168881_Escherichia_coli-SC4_ST10	ERR7168881	PKTANAMR8762127	16PP00312	Escherichia_coli	SC4_ST10	primary	27-Apr-16	Tetracyclins;Metronidazole	None	Cephalosporin-1gen (per oral)	12-Apr-16	1
ERR7168882_Escherichia_coli-SC4_ST10	ERR7168882	PKTANAMR8762130	16PP00318	Escherichia_coli	SC4_ST10	primary	27-Apr-16	Fluoroquinolone	None	Fluoroquinolone	25-Apr-16	4
ERR7168883_Escherichia_coli-SC4_ST10	ERR7168883	PKTANAMR8762274	16PP00579	Escherichia_coli	SC4_ST10	primary	14-May-16	None	None	Amoxicillin-clavunalate	05-Apr-16	1
ERR7168884_Escherichia_coli-SC25_ST517	ERR7168884	PKTANAMR8762275	16PP00580	Escherichia_coli	SC25_ST517	primary	14-May-16	None	None	None		0
ERR7168884_Escherichia_coli-SC4_ST10	ERR7168884	PKTANAMR8762275	16PP00580	Escherichia_coli	SC4_ST10	primary	14-May-16	None	None	None		0
ERR7168884_Escherichia_coli-SC75_ST940	ERR7168884	PKTANAMR8762275	16PP00580	Escherichia_coli	SC75_ST940	primary	14-May-16	None	None	None		0
ERR7168885_Escherichia_coli-SC16_ST38	ERR7168885	PKTANAMR8762131	16PP00320	Escherichia_coli	SC16_ST38	primary	27-Apr-16	None	None	Cephalosporin-1gen (per oral);Metronidazole	16-Apr-16	6
ERR7168885_Escherichia_coli-SC22_ST398	ERR7168885	PKTANAMR8762131	16PP00320	Escherichia_coli	SC22_ST398	primary	27-Apr-16	None	None	Cephalosporin-1gen (per oral);Metronidazole	16-Apr-16	6
ERR7168885_Escherichia_coli-SC43_ST206	ERR7168885	PKTANAMR8762131	16PP00320	Escherichia_coli	SC43_ST206	primary	27-Apr-16	None	None	Cephalosporin-1gen (per oral);Metronidazole	16-Apr-16	6
ERR7168885_Escherichia_coli-SC46_ST746	ERR7168885	PKTANAMR8762131	16PP00320	Escherichia_coli	SC46_ST746	primary	27-Apr-16	None	None	Cephalosporin-1gen (per oral);Metronidazole	16-Apr-16	6
ERR7168885_Escherichia_coli-SC4_ST10	ERR7168885	PKTANAMR8762131	16PP00320	Escherichia_coli	SC4_ST10	primary	27-Apr-16	None	None	Cephalosporin-1gen (per oral);Metronidazole	16-Apr-16	6
ERR7168885_Escherichia_coli-SC70_ST607	ERR7168885	PKTANAMR8762131	16PP00320	Escherichia_coli	SC70_ST607	primary	27-Apr-16	None	None	Cephalosporin-1gen (per oral);Metronidazole	16-Apr-16	6
ERR7168885_Escherichia_coli-SC74_ST540	ERR7168885	PKTANAMR8762131	16PP00320	Escherichia_coli	SC74_ST540	primary	27-Apr-16	None	None	Cephalosporin-1gen (per oral);Metronidazole	16-Apr-16	6
ERR7168885_Escherichia_coli-SC80_ST7077	ERR7168885	PKTANAMR8762131	16PP00320	Escherichia_coli	SC80_ST7077	primary	27-Apr-16	None	None	Cephalosporin-1gen (per oral);Metronidazole	16-Apr-16	6
ERR7168885_Escherichia_coli-SC89_ST542	ERR7168885	PKTANAMR8762131	16PP00320	Escherichia_coli	SC89_ST542	primary	27-Apr-16	None	None	Cephalosporin-1gen (per oral);Metronidazole	16-Apr-16	6
ERR7168885_Escherichia_coli-SC90_ST685	ERR7168885	PKTANAMR8762131	16PP00320	Escherichia_coli	SC90_ST685	primary	27-Apr-16	None	None	Cephalosporin-1gen (per oral);Metronidazole	16-Apr-16	6
ERR7168887_Escherichia_coli-SC113_ST145	ERR7168887	PKTANAMR8762132	16PP00322	Escherichia_coli	SC113_ST145	primary	27-Apr-16	None	None	None		0
ERR7168887_Escherichia_coli-SC22_ST398	ERR7168887	PKTANAMR8762132	16PP00322	Escherichia_coli	SC22_ST398	primary	27-Apr-16	None	None	None		0
ERR7168887_Escherichia_coli-SC38_ST62	ERR7168887	PKTANAMR8762132	16PP00322	Escherichia_coli	SC38_ST62	primary	27-Apr-16	None	None	None		0
ERR7168887_Escherichia_coli-SC4_ST10	ERR7168887	PKTANAMR8762132	16PP00322	Escherichia_coli	SC4_ST10	primary	27-Apr-16	None	None	None		0
ERR7168888_Escherichia_coli-SC12_ST410	ERR7168888	PKTANAMR8762279	16PP00590	Escherichia_coli	SC12_ST410	primary	14-May-16	Tetracyclins;Metronidazole	None	Tetracyclins;Metronidazole	05-May-16	3
ERR7168888_Escherichia_coli-SC22_ST398	ERR7168888	PKTANAMR8762279	16PP00590	Escherichia_coli	SC22_ST398	primary	14-May-16	Tetracyclins;Metronidazole	None	Tetracyclins;Metronidazole	05-May-16	3
ERR7168888_Escherichia_coli-SC43_ST206	ERR7168888	PKTANAMR8762279	16PP00590	Escherichia_coli	SC43_ST206	primary	14-May-16	Tetracyclins;Metronidazole	None	Tetracyclins;Metronidazole	05-May-16	3
ERR7168888_Escherichia_coli-SC46_ST746	ERR7168888	PKTANAMR8762279	16PP00590	Escherichia_coli	SC46_ST746	primary	14-May-16	Tetracyclins;Metronidazole	None	Tetracyclins;Metronidazole	05-May-16	3
ERR7168888_Escherichia_coli-SC4_ST10	ERR7168888	PKTANAMR8762279	16PP00590	Escherichia_coli	SC4_ST10	primary	14-May-16	Tetracyclins;Metronidazole	None	Tetracyclins;Metronidazole	05-May-16	3
ERR7168888_Escherichia_coli-SC89_ST542	ERR7168888	PKTANAMR8762279	16PP00590	Escherichia_coli	SC89_ST542	primary	14-May-16	Tetracyclins;Metronidazole	None	Tetracyclins;Metronidazole	05-May-16	3
ERR7168889_Escherichia_coli-SC4_ST10	ERR7168889	PKTANAMR8762134	16PP00326	Escherichia_coli	SC4_ST10	primary	27-Apr-16	Tetracyclins;Metronidazole	None	Tetracyclins;Metronidazole	26-Apr-16	5
ERR7168890_Escherichia_coli-SC121_ST452	ERR7168890	PKTANAMR8762280	16PP00601	Escherichia_coli	SC121_ST452	primary	14-May-16	None	Fluoroquinolone	None		0
ERR7168890_Escherichia_coli-SC22_ST398	ERR7168890	PKTANAMR8762280	16PP00601	Escherichia_coli	SC22_ST398	primary	14-May-16	None	Fluoroquinolone	None		0
ERR7168890_Escherichia_coli-SC7_ST21	ERR7168890	PKTANAMR8762280	16PP00601	Escherichia_coli	SC7_ST21	primary	14-May-16	None	Fluoroquinolone	None		0
ERR7168891_Escherichia_coli-SC2_ST131	ERR7168891	PKTANAMR8762136	16PP00328	Escherichia_coli	SC2_ST131	primary	27-Apr-16	Cephalosporin-1gen (per oral)	None	Fluoroquinolone	03-Aug-15	0
ERR7168891_Escherichia_coli-SC4_ST10	ERR7168891	PKTANAMR8762136	16PP00328	Escherichia_coli	SC4_ST10	primary	27-Apr-16	Cephalosporin-1gen (per oral)	None	Fluoroquinolone	03-Aug-15	0
ERR7168892_Escherichia_coli-SC22_ST398	ERR7168892	PKTANAMR8762137	16PP00342	Escherichia_coli	SC22_ST398	primary	27-Apr-16	None	None	Amoxicillin-clavunalate;Metronidazole	12-Mar-16	3
ERR7168892_Escherichia_coli-SC232_ST181	ERR7168892	PKTANAMR8762137	16PP00342	Escherichia_coli	SC232_ST181	primary	27-Apr-16	None	None	Amoxicillin-clavunalate;Metronidazole	12-Mar-16	3
ERR7168892_Escherichia_coli-SC4_ST10	ERR7168892	PKTANAMR8762137	16PP00342	Escherichia_coli	SC4_ST10	primary	27-Apr-16	None	None	Amoxicillin-clavunalate;Metronidazole	12-Mar-16	3
ERR7168892_Escherichia_coli-SC74_ST540	ERR7168892	PKTANAMR8762137	16PP00342	Escherichia_coli	SC74_ST540	primary	27-Apr-16	None	None	Amoxicillin-clavunalate;Metronidazole	12-Mar-16	3
ERR7168892_Escherichia_coli-SC90_ST685	ERR7168892	PKTANAMR8762137	16PP00342	Escherichia_coli	SC90_ST685	primary	27-Apr-16	None	None	Amoxicillin-clavunalate;Metronidazole	12-Mar-16	3
ERR7168893_Escherichia_coli-SC22_ST398	ERR7168893	PKTANAMR8762282	16PP00611	Escherichia_coli	SC22_ST398	primary	14-May-16	None	None	Amoxicillin-clavunalate	09-Sep-15	0
ERR7168893_Escherichia_coli-SC4_ST10	ERR7168893	PKTANAMR8762282	16PP00611	Escherichia_coli	SC4_ST10	primary	14-May-16	None	None	Amoxicillin-clavunalate	09-Sep-15	0
ERR7168893_Escherichia_coli-SC90_ST685	ERR7168893	PKTANAMR8762282	16PP00611	Escherichia_coli	SC90_ST685	primary	14-May-16	None	None	Amoxicillin-clavunalate	09-Sep-15	0
ERR7168893_Escherichia_coli-SC94_ST757	ERR7168893	PKTANAMR8762282	16PP00611	Escherichia_coli	SC94_ST757	primary	14-May-16	None	None	Amoxicillin-clavunalate	09-Sep-15	0
ERR7168894_Escherichia_coli-SC17_ST58	ERR7168894	PKTANAMR8762283	16PP00612	Escherichia_coli	SC17_ST58	primary	14-May-16	Metronidazole	None	Cephalosporin-2or3gen (per oral)	05-May-16	3
ERR7168894_Escherichia_coli-SC22_ST398	ERR7168894	PKTANAMR8762283	16PP00612	Escherichia_coli	SC22_ST398	primary	14-May-16	Metronidazole	None	Cephalosporin-2or3gen (per oral)	05-May-16	3
ERR7168894_Escherichia_coli-SC232_ST181	ERR7168894	PKTANAMR8762283	16PP00612	Escherichia_coli	SC232_ST181	primary	14-May-16	Metronidazole	None	Cephalosporin-2or3gen (per oral)	05-May-16	3
ERR7168894_Escherichia_coli-SC25_ST517	ERR7168894	PKTANAMR8762283	16PP00612	Escherichia_coli	SC25_ST517	primary	14-May-16	Metronidazole	None	Cephalosporin-2or3gen (per oral)	05-May-16	3
ERR7168894_Escherichia_coli-SC4_ST10	ERR7168894	PKTANAMR8762283	16PP00612	Escherichia_coli	SC4_ST10	primary	14-May-16	Metronidazole	None	Cephalosporin-2or3gen (per oral)	05-May-16	3
ERR7168894_Escherichia_coli-SC74_ST540	ERR7168894	PKTANAMR8762283	16PP00612	Escherichia_coli	SC74_ST540	primary	14-May-16	Metronidazole	None	Cephalosporin-2or3gen (per oral)	05-May-16	3
ERR7168894_Escherichia_coli-SC89_ST542	ERR7168894	PKTANAMR8762283	16PP00612	Escherichia_coli	SC89_ST542	primary	14-May-16	Metronidazole	None	Cephalosporin-2or3gen (per oral)	05-May-16	3
ERR7168894_Escherichia_coli-SC99_ST1727	ERR7168894	PKTANAMR8762283	16PP00612	Escherichia_coli	SC99_ST1727	primary	14-May-16	Metronidazole	None	Cephalosporin-2or3gen (per oral)	05-May-16	3
ERR7168895_Escherichia_coli-SC25_ST517	ERR7168895	PKTANAMR8762139	16PP00345	Escherichia_coli	SC25_ST517	primary	27-Apr-16	None	None	Fluoroquinolone	10-Feb-15	0
ERR7168895_Escherichia_coli-SC46_ST746	ERR7168895	PKTANAMR8762139	16PP00345	Escherichia_coli	SC46_ST746	primary	27-Apr-16	None	None	Fluoroquinolone	10-Feb-15	0
ERR7168895_Escherichia_coli-SC4_ST10	ERR7168895	PKTANAMR8762139	16PP00345	Escherichia_coli	SC4_ST10	primary	27-Apr-16	None	None	Fluoroquinolone	10-Feb-15	0
ERR7168895_Escherichia_coli-SC75_ST940	ERR7168895	PKTANAMR8762139	16PP00345	Escherichia_coli	SC75_ST940	primary	27-Apr-16	None	None	Fluoroquinolone	10-Feb-15	0
ERR7168895_Escherichia_coli-SC89_ST542	ERR7168895	PKTANAMR8762139	16PP00345	Escherichia_coli	SC89_ST542	primary	27-Apr-16	None	None	Fluoroquinolone	10-Feb-15	0
ERR7168896_Escherichia_coli-SC22_ST398	ERR7168896	PKTANAMR8762140	16PP00346	Escherichia_coli	SC22_ST398	primary	27-Apr-16	Cephalosporin-1gen (per oral)	None	Metronidazole	27-Jun-15	0
ERR7168896_Escherichia_coli-SC232_ST181	ERR7168896	PKTANAMR8762140	16PP00346	Escherichia_coli	SC232_ST181	primary	27-Apr-16	Cephalosporin-1gen (per oral)	None	Metronidazole	27-Jun-15	0
ERR7168896_Escherichia_coli-SC37_ST504	ERR7168896	PKTANAMR8762140	16PP00346	Escherichia_coli	SC37_ST504	primary	27-Apr-16	Cephalosporin-1gen (per oral)	None	Metronidazole	27-Jun-15	0
ERR7168896_Escherichia_coli-SC46_ST746	ERR7168896	PKTANAMR8762140	16PP00346	Escherichia_coli	SC46_ST746	primary	27-Apr-16	Cephalosporin-1gen (per oral)	None	Metronidazole	27-Jun-15	0
ERR7168896_Escherichia_coli-SC4_ST10	ERR7168896	PKTANAMR8762140	16PP00346	Escherichia_coli	SC4_ST10	primary	27-Apr-16	Cephalosporin-1gen (per oral)	None	Metronidazole	27-Jun-15	0
ERR7168896_Escherichia_coli-SC6_ST69	ERR7168896	PKTANAMR8762140	16PP00346	Escherichia_coli	SC6_ST69	primary	27-Apr-16	Cephalosporin-1gen (per oral)	None	Metronidazole	27-Jun-15	0
ERR7168896_Escherichia_coli-SC74_ST540	ERR7168896	PKTANAMR8762140	16PP00346	Escherichia_coli	SC74_ST540	primary	27-Apr-16	Cephalosporin-1gen (per oral)	None	Metronidazole	27-Jun-15	0
ERR7168897_Escherichia_coli-SC117_ST226	ERR7168897	PKTANAMR8762284	16PP00623	Escherichia_coli	SC117_ST226	primary	16-May-16	None	None	None		0
ERR7168897_Escherichia_coli-SC12_ST410	ERR7168897	PKTANAMR8762284	16PP00623	Escherichia_coli	SC12_ST410	primary	16-May-16	None	None	None		0
ERR7168897_Escherichia_coli-SC28_ST101	ERR7168897	PKTANAMR8762284	16PP00623	Escherichia_coli	SC28_ST101	primary	16-May-16	None	None	None		0
ERR7168897_Escherichia_coli-SC4_ST10	ERR7168897	PKTANAMR8762284	16PP00623	Escherichia_coli	SC4_ST10	primary	16-May-16	None	None	None		0
ERR7168898_Escherichia_coli-SC117_ST226	ERR7168898	PKTANAMR8762285	16PP00624	Escherichia_coli	SC117_ST226	primary	16-May-16	Amoxicillin-clavunalate	None	Amoxicillin-clavunalate	20-Apr-16	1
ERR7168898_Escherichia_coli-SC144_ST515	ERR7168898	PKTANAMR8762285	16PP00624	Escherichia_coli	SC144_ST515	primary	16-May-16	Amoxicillin-clavunalate	None	Amoxicillin-clavunalate	20-Apr-16	1
ERR7168898_Escherichia_coli-SC17_ST58	ERR7168898	PKTANAMR8762285	16PP00624	Escherichia_coli	SC17_ST58	primary	16-May-16	Amoxicillin-clavunalate	None	Amoxicillin-clavunalate	20-Apr-16	1
ERR7168898_Escherichia_coli-SC22_ST398	ERR7168898	PKTANAMR8762285	16PP00624	Escherichia_coli	SC22_ST398	primary	16-May-16	Amoxicillin-clavunalate	None	Amoxicillin-clavunalate	20-Apr-16	1
ERR7168898_Escherichia_coli-SC43_ST206	ERR7168898	PKTANAMR8762285	16PP00624	Escherichia_coli	SC43_ST206	primary	16-May-16	Amoxicillin-clavunalate	None	Amoxicillin-clavunalate	20-Apr-16	1
ERR7168898_Escherichia_coli-SC4_ST10	ERR7168898	PKTANAMR8762285	16PP00624	Escherichia_coli	SC4_ST10	primary	16-May-16	Amoxicillin-clavunalate	None	Amoxicillin-clavunalate	20-Apr-16	1
ERR7168898_Escherichia_coli-SC80_ST7077	ERR7168898	PKTANAMR8762285	16PP00624	Escherichia_coli	SC80_ST7077	primary	16-May-16	Amoxicillin-clavunalate	None	Amoxicillin-clavunalate	20-Apr-16	1
ERR7168898_Escherichia_coli-SC89_ST542	ERR7168898	PKTANAMR8762285	16PP00624	Escherichia_coli	SC89_ST542	primary	16-May-16	Amoxicillin-clavunalate	None	Amoxicillin-clavunalate	20-Apr-16	1
ERR7168898_Escherichia_coli-SC90_ST685	ERR7168898	PKTANAMR8762285	16PP00624	Escherichia_coli	SC90_ST685	primary	16-May-16	Amoxicillin-clavunalate	None	Amoxicillin-clavunalate	20-Apr-16	1
ERR7168899_Escherichia_coli-SC158_ST120	ERR7168899	PKTANAMR8762141	16PP00353	Escherichia_coli	SC158_ST120	primary	27-Apr-16	Amoxicillin-clavunalate;Metronidazole	Fluoroquinolone	None		0
ERR7168899_Escherichia_coli-SC22_ST398	ERR7168899	PKTANAMR8762141	16PP00353	Escherichia_coli	SC22_ST398	primary	27-Apr-16	Amoxicillin-clavunalate;Metronidazole	Fluoroquinolone	None		0
ERR7168899_Escherichia_coli-SC232_ST181	ERR7168899	PKTANAMR8762141	16PP00353	Escherichia_coli	SC232_ST181	primary	27-Apr-16	Amoxicillin-clavunalate;Metronidazole	Fluoroquinolone	None		0
ERR7168899_Escherichia_coli-SC46_ST746	ERR7168899	PKTANAMR8762141	16PP00353	Escherichia_coli	SC46_ST746	primary	27-Apr-16	Amoxicillin-clavunalate;Metronidazole	Fluoroquinolone	None		0
ERR7168899_Escherichia_coli-SC4_ST10	ERR7168899	PKTANAMR8762141	16PP00353	Escherichia_coli	SC4_ST10	primary	27-Apr-16	Amoxicillin-clavunalate;Metronidazole	Fluoroquinolone	None		0
ERR7168899_Escherichia_coli-SC74_ST540	ERR7168899	PKTANAMR8762141	16PP00353	Escherichia_coli	SC74_ST540	primary	27-Apr-16	Amoxicillin-clavunalate;Metronidazole	Fluoroquinolone	None		0
ERR7168899_Escherichia_coli-SC75_ST940	ERR7168899	PKTANAMR8762141	16PP00353	Escherichia_coli	SC75_ST940	primary	27-Apr-16	Amoxicillin-clavunalate;Metronidazole	Fluoroquinolone	None		0
ERR7168899_Escherichia_coli-SC77_ST409	ERR7168899	PKTANAMR8762141	16PP00353	Escherichia_coli	SC77_ST409	primary	27-Apr-16	Amoxicillin-clavunalate;Metronidazole	Fluoroquinolone	None		0
ERR7168899_Escherichia_coli-SC90_ST685	ERR7168899	PKTANAMR8762141	16PP00353	Escherichia_coli	SC90_ST685	primary	27-Apr-16	Amoxicillin-clavunalate;Metronidazole	Fluoroquinolone	None		0
ERR7168900_Escherichia_coli-SC12_ST410	ERR7168900	PKTANAMR8762286	16PP00626	Escherichia_coli	SC12_ST410	primary	16-May-16	None	None	Fluoroquinolone	17-Feb-13	0
ERR7168900_Escherichia_coli-SC17_ST58	ERR7168900	PKTANAMR8762286	16PP00626	Escherichia_coli	SC17_ST58	primary	16-May-16	None	None	Fluoroquinolone	17-Feb-13	0
ERR7168900_Escherichia_coli-SC25_ST517	ERR7168900	PKTANAMR8762286	16PP00626	Escherichia_coli	SC25_ST517	primary	16-May-16	None	None	Fluoroquinolone	17-Feb-13	0
ERR7168900_Escherichia_coli-SC43_ST206	ERR7168900	PKTANAMR8762286	16PP00626	Escherichia_coli	SC43_ST206	primary	16-May-16	None	None	Fluoroquinolone	17-Feb-13	0
ERR7168900_Escherichia_coli-SC4_ST10	ERR7168900	PKTANAMR8762286	16PP00626	Escherichia_coli	SC4_ST10	primary	16-May-16	None	None	Fluoroquinolone	17-Feb-13	0
ERR7168901_Escherichia_coli-SC22_ST398	ERR7168901	PKTANAMR8762143	16PP00359	Escherichia_coli	SC22_ST398	primary	28-Apr-16	Cephalosporin-1gen (per oral)	None	Fluoroquinolone;Metronidazole	18-Apr-16	8
ERR7168901_Escherichia_coli-SC232_ST181	ERR7168901	PKTANAMR8762143	16PP00359	Escherichia_coli	SC232_ST181	primary	28-Apr-16	Cephalosporin-1gen (per oral)	None	Fluoroquinolone;Metronidazole	18-Apr-16	8
ERR7168901_Escherichia_coli-SC46_ST746	ERR7168901	PKTANAMR8762143	16PP00359	Escherichia_coli	SC46_ST746	primary	28-Apr-16	Cephalosporin-1gen (per oral)	None	Fluoroquinolone;Metronidazole	18-Apr-16	8
ERR7168901_Escherichia_coli-SC4_ST10	ERR7168901	PKTANAMR8762143	16PP00359	Escherichia_coli	SC4_ST10	primary	28-Apr-16	Cephalosporin-1gen (per oral)	None	Fluoroquinolone;Metronidazole	18-Apr-16	8
ERR7168901_Escherichia_coli-SC74_ST540	ERR7168901	PKTANAMR8762143	16PP00359	Escherichia_coli	SC74_ST540	primary	28-Apr-16	Cephalosporin-1gen (per oral)	None	Fluoroquinolone;Metronidazole	18-Apr-16	8
ERR7168901_Escherichia_coli-SC75_ST940	ERR7168901	PKTANAMR8762143	16PP00359	Escherichia_coli	SC75_ST940	primary	28-Apr-16	Cephalosporin-1gen (per oral)	None	Fluoroquinolone;Metronidazole	18-Apr-16	8
ERR7168901_Escherichia_coli-SC90_ST685	ERR7168901	PKTANAMR8762143	16PP00359	Escherichia_coli	SC90_ST685	primary	28-Apr-16	Cephalosporin-1gen (per oral)	None	Fluoroquinolone;Metronidazole	18-Apr-16	8
ERR7168902_Escherichia_coli-SC147_ST2178	ERR7168902	PKTANAMR8762287	16PP00629	Escherichia_coli	SC147_ST2178	primary	16-May-16	None	None	Amoxicillin-clavunalate	25-Dec-15	2
ERR7168902_Escherichia_coli-SC17_ST58	ERR7168902	PKTANAMR8762287	16PP00629	Escherichia_coli	SC17_ST58	primary	16-May-16	None	None	Amoxicillin-clavunalate	25-Dec-15	2
ERR7168902_Escherichia_coli-SC22_ST398	ERR7168902	PKTANAMR8762287	16PP00629	Escherichia_coli	SC22_ST398	primary	16-May-16	None	None	Amoxicillin-clavunalate	25-Dec-15	2
ERR7168902_Escherichia_coli-SC24_ST443	ERR7168902	PKTANAMR8762287	16PP00629	Escherichia_coli	SC24_ST443	primary	16-May-16	None	None	Amoxicillin-clavunalate	25-Dec-15	2
ERR7168902_Escherichia_coli-SC25_ST517	ERR7168902	PKTANAMR8762287	16PP00629	Escherichia_coli	SC25_ST517	primary	16-May-16	None	None	Amoxicillin-clavunalate	25-Dec-15	2
ERR7168902_Escherichia_coli-SC28_ST101	ERR7168902	PKTANAMR8762287	16PP00629	Escherichia_coli	SC28_ST101	primary	16-May-16	None	None	Amoxicillin-clavunalate	25-Dec-15	2
ERR7168902_Escherichia_coli-SC46_ST746	ERR7168902	PKTANAMR8762287	16PP00629	Escherichia_coli	SC46_ST746	primary	16-May-16	None	None	Amoxicillin-clavunalate	25-Dec-15	2
ERR7168902_Escherichia_coli-SC4_ST10	ERR7168902	PKTANAMR8762287	16PP00629	Escherichia_coli	SC4_ST10	primary	16-May-16	None	None	Amoxicillin-clavunalate	25-Dec-15	2
ERR7168902_Escherichia_coli-SC99_ST1727	ERR7168902	PKTANAMR8762287	16PP00629	Escherichia_coli	SC99_ST1727	primary	16-May-16	None	None	Amoxicillin-clavunalate	25-Dec-15	2
ERR7168903_Escherichia_coli-SC16_ST38	ERR7168903	PKTANAMR8762145	16PP00363	Escherichia_coli	SC16_ST38	primary	28-Apr-16	Fluoroquinolone	None	Amoxicillin-clavunalate	10-Jan-16	1
ERR7168903_Escherichia_coli-SC17_ST58	ERR7168903	PKTANAMR8762145	16PP00363	Escherichia_coli	SC17_ST58	primary	28-Apr-16	Fluoroquinolone	None	Amoxicillin-clavunalate	10-Jan-16	1
ERR7168903_Escherichia_coli-SC4_ST10	ERR7168903	PKTANAMR8762145	16PP00363	Escherichia_coli	SC4_ST10	primary	28-Apr-16	Fluoroquinolone	None	Amoxicillin-clavunalate	10-Jan-16	1
ERR7168903_Escherichia_coli-SC51_ST93	ERR7168903	PKTANAMR8762145	16PP00363	Escherichia_coli	SC51_ST93	primary	28-Apr-16	Fluoroquinolone	None	Amoxicillin-clavunalate	10-Jan-16	1
ERR7168904_Escherichia_coli-SC117_ST226	ERR7168904	PKTANAMR8762288	16PP00630	Escherichia_coli	SC117_ST226	primary	16-May-16	None	Fluoroquinolone	Macrolide	02-Mar-16	2
ERR7168904_Escherichia_coli-SC17_ST58	ERR7168904	PKTANAMR8762288	16PP00630	Escherichia_coli	SC17_ST58	primary	16-May-16	None	Fluoroquinolone	Macrolide	02-Mar-16	2
ERR7168904_Escherichia_coli-SC28_ST101	ERR7168904	PKTANAMR8762288	16PP00630	Escherichia_coli	SC28_ST101	primary	16-May-16	None	Fluoroquinolone	Macrolide	02-Mar-16	2
ERR7168904_Escherichia_coli-SC4_ST10	ERR7168904	PKTANAMR8762288	16PP00630	Escherichia_coli	SC4_ST10	primary	16-May-16	None	Fluoroquinolone	Macrolide	02-Mar-16	2
ERR7168904_Escherichia_coli-SC51_ST93	ERR7168904	PKTANAMR8762288	16PP00630	Escherichia_coli	SC51_ST93	primary	16-May-16	None	Fluoroquinolone	Macrolide	02-Mar-16	2
ERR7168904_Escherichia_coli-SC67_ST381	ERR7168904	PKTANAMR8762288	16PP00630	Escherichia_coli	SC67_ST381	primary	16-May-16	None	Fluoroquinolone	Macrolide	02-Mar-16	2
ERR7168904_Escherichia_coli-SC96_ST4038	ERR7168904	PKTANAMR8762288	16PP00630	Escherichia_coli	SC96_ST4038	primary	16-May-16	None	Fluoroquinolone	Macrolide	02-Mar-16	2
ERR7168904_Escherichia_coli-SC99_ST1727	ERR7168904	PKTANAMR8762288	16PP00630	Escherichia_coli	SC99_ST1727	primary	16-May-16	None	Fluoroquinolone	Macrolide	02-Mar-16	2
ERR7168905_Escherichia_coli-SC117_ST226	ERR7168905	PKTANAMR8762146	16PP00364	Escherichia_coli	SC117_ST226	primary	28-Apr-16	Amoxicillin-clavunalate;Metronidazole	None	Tetracyclins	14-Apr-16	3
ERR7168905_Escherichia_coli-SC121_ST452	ERR7168905	PKTANAMR8762146	16PP00364	Escherichia_coli	SC121_ST452	primary	28-Apr-16	Amoxicillin-clavunalate;Metronidazole	None	Tetracyclins	14-Apr-16	3
ERR7168905_Escherichia_coli-SC4_ST10	ERR7168905	PKTANAMR8762146	16PP00364	Escherichia_coli	SC4_ST10	primary	28-Apr-16	Amoxicillin-clavunalate;Metronidazole	None	Tetracyclins	14-Apr-16	3
ERR7168906_Escherichia_coli-SC121_ST452	ERR7168906	PKTANAMR8762289	16PP00633	Escherichia_coli	SC121_ST452	primary	16-May-16	Amoxicillin-clavunalate	None	Cephalosporin-1gen (per oral)	26-Mar-16	4
ERR7168906_Escherichia_coli-SC43_ST206	ERR7168906	PKTANAMR8762289	16PP00633	Escherichia_coli	SC43_ST206	primary	16-May-16	Amoxicillin-clavunalate	None	Cephalosporin-1gen (per oral)	26-Mar-16	4
ERR7168906_Escherichia_coli-SC4_ST10	ERR7168906	PKTANAMR8762289	16PP00633	Escherichia_coli	SC4_ST10	primary	16-May-16	Amoxicillin-clavunalate	None	Cephalosporin-1gen (per oral)	26-Mar-16	4
ERR7168907_Escherichia_coli-SC15_ST648	ERR7168907	PKTANAMR8762147	16PP00366	Escherichia_coli	SC15_ST648	primary	28-Apr-16	None	None	None		0
ERR7168907_Escherichia_coli-SC22_ST398	ERR7168907	PKTANAMR8762147	16PP00366	Escherichia_coli	SC22_ST398	primary	28-Apr-16	None	None	None		0
ERR7168907_Escherichia_coli-SC4_ST10	ERR7168907	PKTANAMR8762147	16PP00366	Escherichia_coli	SC4_ST10	primary	28-Apr-16	None	None	None		0
ERR7168909_Escherichia_coli-SC22_ST398	ERR7168909	PKTANAMR8762148	16PP00367	Escherichia_coli	SC22_ST398	primary	28-Apr-16	None	None	None		0
ERR7168909_Escherichia_coli-SC43_ST206	ERR7168909	PKTANAMR8762148	16PP00367	Escherichia_coli	SC43_ST206	primary	28-Apr-16	None	None	None		0
ERR7168909_Escherichia_coli-SC46_ST746	ERR7168909	PKTANAMR8762148	16PP00367	Escherichia_coli	SC46_ST746	primary	28-Apr-16	None	None	None		0
ERR7168909_Escherichia_coli-SC4_ST10	ERR7168909	PKTANAMR8762148	16PP00367	Escherichia_coli	SC4_ST10	primary	28-Apr-16	None	None	None		0
ERR7168909_Escherichia_coli-SC70_ST607	ERR7168909	PKTANAMR8762148	16PP00367	Escherichia_coli	SC70_ST607	primary	28-Apr-16	None	None	None		0
ERR7168909_Escherichia_coli-SC89_ST542	ERR7168909	PKTANAMR8762148	16PP00367	Escherichia_coli	SC89_ST542	primary	28-Apr-16	None	None	None		0
ERR7168909_Escherichia_coli-SC90_ST685	ERR7168909	PKTANAMR8762148	16PP00367	Escherichia_coli	SC90_ST685	primary	28-Apr-16	None	None	None		0
ERR7168910_Escherichia_coli-SC4_ST10	ERR7168910	PKTANAMR8762149	16PP00369	Escherichia_coli	SC4_ST10	primary	28-Apr-16	Fluoroquinolone	None	Fluoroquinolone	12-Sep-15	0
ERR7168911_Escherichia_coli-SC4_ST10	ERR7168911	PKTANAMR8762292	16PP00638	Escherichia_coli	SC4_ST10	primary	16-May-16	None	None	Fluoroquinolone	16-Apr-16	2
ERR7168912_Escherichia_coli-SC4_ST10	ERR7168912	PKTANAMR8762293	16PP00641	Escherichia_coli	SC4_ST10	primary	16-May-16	None	None	Fluoroquinolone	11-May-16	5
ERR7168913_Escherichia_coli-SC17_ST58	ERR7168913	PKTANAMR8762152	16PP00375	Escherichia_coli	SC17_ST58	primary	28-Apr-16	Cephalosporin-1gen (per oral)	None	Tetracyclins;Metronidazole	13-Jan-16	1
ERR7168913_Escherichia_coli-SC215_ST195	ERR7168913	PKTANAMR8762152	16PP00375	Escherichia_coli	SC215_ST195	primary	28-Apr-16	Cephalosporin-1gen (per oral)	None	Tetracyclins;Metronidazole	13-Jan-16	1
ERR7168913_Escherichia_coli-SC22_ST398	ERR7168913	PKTANAMR8762152	16PP00375	Escherichia_coli	SC22_ST398	primary	28-Apr-16	Cephalosporin-1gen (per oral)	None	Tetracyclins;Metronidazole	13-Jan-16	1
ERR7168913_Escherichia_coli-SC232_ST181	ERR7168913	PKTANAMR8762152	16PP00375	Escherichia_coli	SC232_ST181	primary	28-Apr-16	Cephalosporin-1gen (per oral)	None	Tetracyclins;Metronidazole	13-Jan-16	1
ERR7168913_Escherichia_coli-SC25_ST517	ERR7168913	PKTANAMR8762152	16PP00375	Escherichia_coli	SC25_ST517	primary	28-Apr-16	Cephalosporin-1gen (per oral)	None	Tetracyclins;Metronidazole	13-Jan-16	1
ERR7168913_Escherichia_coli-SC34_ST641	ERR7168913	PKTANAMR8762152	16PP00375	Escherichia_coli	SC34_ST641	primary	28-Apr-16	Cephalosporin-1gen (per oral)	None	Tetracyclins;Metronidazole	13-Jan-16	1
ERR7168913_Escherichia_coli-SC46_ST746	ERR7168913	PKTANAMR8762152	16PP00375	Escherichia_coli	SC46_ST746	primary	28-Apr-16	Cephalosporin-1gen (per oral)	None	Tetracyclins;Metronidazole	13-Jan-16	1
ERR7168913_Escherichia_coli-SC4_ST10	ERR7168913	PKTANAMR8762152	16PP00375	Escherichia_coli	SC4_ST10	primary	28-Apr-16	Cephalosporin-1gen (per oral)	None	Tetracyclins;Metronidazole	13-Jan-16	1
ERR7168913_Escherichia_coli-SC74_ST540	ERR7168913	PKTANAMR8762152	16PP00375	Escherichia_coli	SC74_ST540	primary	28-Apr-16	Cephalosporin-1gen (per oral)	None	Tetracyclins;Metronidazole	13-Jan-16	1
ERR7168913_Escherichia_coli-SC90_ST685	ERR7168913	PKTANAMR8762152	16PP00375	Escherichia_coli	SC90_ST685	primary	28-Apr-16	Cephalosporin-1gen (per oral)	None	Tetracyclins;Metronidazole	13-Jan-16	1
ERR7168914_Escherichia_coli-SC43_ST206	ERR7168914	PKTANAMR8762153	16PP00376	Escherichia_coli	SC43_ST206	primary	28-Apr-16	None	None	Amoxicillin-clavunalate	07-Oct-15	0
ERR7168914_Escherichia_coli-SC4_ST10	ERR7168914	PKTANAMR8762153	16PP00376	Escherichia_coli	SC4_ST10	primary	28-Apr-16	None	None	Amoxicillin-clavunalate	07-Oct-15	0
ERR7168914_Escherichia_coli-SC94_ST757	ERR7168914	PKTANAMR8762153	16PP00376	Escherichia_coli	SC94_ST757	primary	28-Apr-16	None	None	Amoxicillin-clavunalate	07-Oct-15	0
ERR7168916_Escherichia_coli-SC16_ST38	ERR7168916	PKTANAMR8762296	16PP00645	Escherichia_coli	SC16_ST38	primary	16-May-16	None	None	Fluoroquinolone	23-Sep-15	0
ERR7168916_Escherichia_coli-SC25_ST517	ERR7168916	PKTANAMR8762296	16PP00645	Escherichia_coli	SC25_ST517	primary	16-May-16	None	None	Fluoroquinolone	23-Sep-15	0
ERR7168916_Escherichia_coli-SC4_ST10	ERR7168916	PKTANAMR8762296	16PP00645	Escherichia_coli	SC4_ST10	primary	16-May-16	None	None	Fluoroquinolone	23-Sep-15	0
ERR7168918_Escherichia_coli-SC12_ST410	ERR7168918	PKTANAMR8762297	16PP00689	Escherichia_coli	SC12_ST410	primary	16-May-16	None	Amoxicillin-clavunalate	Fluoroquinolone	16-Mar-16	5
ERR7168918_Escherichia_coli-SC25_ST517	ERR7168918	PKTANAMR8762297	16PP00689	Escherichia_coli	SC25_ST517	primary	16-May-16	None	Amoxicillin-clavunalate	Fluoroquinolone	16-Mar-16	5
ERR7168918_Escherichia_coli-SC42_ST678	ERR7168918	PKTANAMR8762297	16PP00689	Escherichia_coli	SC42_ST678	primary	16-May-16	None	Amoxicillin-clavunalate	Fluoroquinolone	16-Mar-16	5
ERR7168918_Escherichia_coli-SC74_ST540	ERR7168918	PKTANAMR8762297	16PP00689	Escherichia_coli	SC74_ST540	primary	16-May-16	None	Amoxicillin-clavunalate	Fluoroquinolone	16-Mar-16	5
ERR7168918_Escherichia_coli-SC81_ST13	ERR7168918	PKTANAMR8762297	16PP00689	Escherichia_coli	SC81_ST13	primary	16-May-16	None	Amoxicillin-clavunalate	Fluoroquinolone	16-Mar-16	5
ERR7168919_Escherichia_coli-SC117_ST226	ERR7168919	PKTANAMR8762155	16PP00380	Escherichia_coli	SC117_ST226	primary	28-Apr-16	Tetracyclins;Metronidazole	None	Tetracyclins;Metronidazole	03-Feb-16	2
ERR7168919_Escherichia_coli-SC34_ST641	ERR7168919	PKTANAMR8762155	16PP00380	Escherichia_coli	SC34_ST641	primary	28-Apr-16	Tetracyclins;Metronidazole	None	Tetracyclins;Metronidazole	03-Feb-16	2
ERR7168920_Escherichia_coli-SC22_ST398	ERR7168920	PKTANAMR8762298	16PP00692	Escherichia_coli	SC22_ST398	primary	16-May-16	None	None	Fluoroquinolone	02-May-16	1
ERR7168921_Escherichia_coli-SC4_ST10	ERR7168921	PKTANAMR8762156	16PP00381	Escherichia_coli	SC4_ST10	primary	28-Apr-16	None	Fluoroquinolone	Tetracyclins;Metronidazole	20-Dec-15	1
ERR7168922_Escherichia_coli-SC128_ST1324	ERR7168922	PKTANAMR8762299	16PP00693	Escherichia_coli	SC128_ST1324	primary	16-May-16	None	None	Fluoroquinolone	19-Apr-16	1
ERR7168922_Escherichia_coli-SC149_ST224	ERR7168922	PKTANAMR8762299	16PP00693	Escherichia_coli	SC149_ST224	primary	16-May-16	None	None	Fluoroquinolone	19-Apr-16	1
ERR7168922_Escherichia_coli-SC17_ST58	ERR7168922	PKTANAMR8762299	16PP00693	Escherichia_coli	SC17_ST58	primary	16-May-16	None	None	Fluoroquinolone	19-Apr-16	1
ERR7168922_Escherichia_coli-SC22_ST398	ERR7168922	PKTANAMR8762299	16PP00693	Escherichia_coli	SC22_ST398	primary	16-May-16	None	None	Fluoroquinolone	19-Apr-16	1
ERR7168922_Escherichia_coli-SC25_ST517	ERR7168922	PKTANAMR8762299	16PP00693	Escherichia_coli	SC25_ST517	primary	16-May-16	None	None	Fluoroquinolone	19-Apr-16	1
ERR7168922_Escherichia_coli-SC34_ST641	ERR7168922	PKTANAMR8762299	16PP00693	Escherichia_coli	SC34_ST641	primary	16-May-16	None	None	Fluoroquinolone	19-Apr-16	1
ERR7168922_Escherichia_coli-SC4_ST10	ERR7168922	PKTANAMR8762299	16PP00693	Escherichia_coli	SC4_ST10	primary	16-May-16	None	None	Fluoroquinolone	19-Apr-16	1
ERR7168922_Escherichia_coli-SC73_ST156	ERR7168922	PKTANAMR8762299	16PP00693	Escherichia_coli	SC73_ST156	primary	16-May-16	None	None	Fluoroquinolone	19-Apr-16	1
ERR7168922_Escherichia_coli-SC96_ST4038	ERR7168922	PKTANAMR8762299	16PP00693	Escherichia_coli	SC96_ST4038	primary	16-May-16	None	None	Fluoroquinolone	19-Apr-16	1
ERR7168922_Escherichia_coli-SC99_ST1727	ERR7168922	PKTANAMR8762299	16PP00693	Escherichia_coli	SC99_ST1727	primary	16-May-16	None	None	Fluoroquinolone	19-Apr-16	1
ERR7168923_Escherichia_coli-SC147_ST2178	ERR7168923	PKTANAMR8762157	16PP00382	Escherichia_coli	SC147_ST2178	primary	28-Apr-16	Cephalosporin-1gen (per oral);Metronidazole	None	Cephalosporin-1gen (per oral);Metronidazole	19-Apr-16	10
ERR7168923_Escherichia_coli-SC17_ST58	ERR7168923	PKTANAMR8762157	16PP00382	Escherichia_coli	SC17_ST58	primary	28-Apr-16	Cephalosporin-1gen (per oral);Metronidazole	None	Cephalosporin-1gen (per oral);Metronidazole	19-Apr-16	10
ERR7168923_Escherichia_coli-SC22_ST398	ERR7168923	PKTANAMR8762157	16PP00382	Escherichia_coli	SC22_ST398	primary	28-Apr-16	Cephalosporin-1gen (per oral);Metronidazole	None	Cephalosporin-1gen (per oral);Metronidazole	19-Apr-16	10
ERR7168923_Escherichia_coli-SC42_ST678	ERR7168923	PKTANAMR8762157	16PP00382	Escherichia_coli	SC42_ST678	primary	28-Apr-16	Cephalosporin-1gen (per oral);Metronidazole	None	Cephalosporin-1gen (per oral);Metronidazole	19-Apr-16	10
ERR7168923_Escherichia_coli-SC46_ST746	ERR7168923	PKTANAMR8762157	16PP00382	Escherichia_coli	SC46_ST746	primary	28-Apr-16	Cephalosporin-1gen (per oral);Metronidazole	None	Cephalosporin-1gen (per oral);Metronidazole	19-Apr-16	10
ERR7168923_Escherichia_coli-SC4_ST10	ERR7168923	PKTANAMR8762157	16PP00382	Escherichia_coli	SC4_ST10	primary	28-Apr-16	Cephalosporin-1gen (per oral);Metronidazole	None	Cephalosporin-1gen (per oral);Metronidazole	19-Apr-16	10
ERR7168923_Escherichia_coli-SC51_ST93	ERR7168923	PKTANAMR8762157	16PP00382	Escherichia_coli	SC51_ST93	primary	28-Apr-16	Cephalosporin-1gen (per oral);Metronidazole	None	Cephalosporin-1gen (per oral);Metronidazole	19-Apr-16	10
ERR7168923_Escherichia_coli-SC74_ST540	ERR7168923	PKTANAMR8762157	16PP00382	Escherichia_coli	SC74_ST540	primary	28-Apr-16	Cephalosporin-1gen (per oral);Metronidazole	None	Cephalosporin-1gen (per oral);Metronidazole	19-Apr-16	10
ERR7168923_Escherichia_coli-SC99_ST1727	ERR7168923	PKTANAMR8762157	16PP00382	Escherichia_coli	SC99_ST1727	primary	28-Apr-16	Cephalosporin-1gen (per oral);Metronidazole	None	Cephalosporin-1gen (per oral);Metronidazole	19-Apr-16	10
ERR7168924_Escherichia_coli-SC22_ST398	ERR7168924	PKTANAMR8762158	16PP00384	Escherichia_coli	SC22_ST398	primary	28-Apr-16	None	None	Fluoroquinolone;Cephalosporin-2or3gen (per oral)	07-Mar-16	1
ERR7168924_Escherichia_coli-SC4_ST10	ERR7168924	PKTANAMR8762158	16PP00384	Escherichia_coli	SC4_ST10	primary	28-Apr-16	None	None	Fluoroquinolone;Cephalosporin-2or3gen (per oral)	07-Mar-16	1
ERR7168925_Escherichia_coli-SC46_ST746	ERR7168925	PKTANAMR8762300	16PP00694	Escherichia_coli	SC46_ST746	primary	16-May-16	Fluoroquinolone	None	Fluoroquinolone;Tetracyclins	22-Mar-16	3
ERR7168925_Escherichia_coli-SC4_ST10	ERR7168925	PKTANAMR8762300	16PP00694	Escherichia_coli	SC4_ST10	primary	16-May-16	Fluoroquinolone	None	Fluoroquinolone;Tetracyclins	22-Mar-16	3
ERR7168926_Escherichia_coli-SC21_ST393	ERR7168926	PKTANAMR8762301	16PP00696	Escherichia_coli	SC21_ST393	primary	16-May-16	None	None	None		0
ERR7168926_Escherichia_coli-SC64_ST394	ERR7168926	PKTANAMR8762301	16PP00696	Escherichia_coli	SC64_ST394	primary	16-May-16	None	None	None		0
ERR7168926_Escherichia_coli-SC75_ST940	ERR7168926	PKTANAMR8762301	16PP00696	Escherichia_coli	SC75_ST940	primary	16-May-16	None	None	None		0
ERR7168927_Escherichia_coli-SC4_ST10	ERR7168927	PKTANAMR8762159	16PP00385	Escherichia_coli	SC4_ST10	primary	28-Apr-16	None	None	None		0
ERR7168928_Escherichia_coli-SC90_ST685	ERR7168928	PKTANAMR8762160	16PP00395	Escherichia_coli	SC90_ST685	primary	28-Apr-16	Macrolide	Metronidazole	Macrolide	20-Feb-16	5
ERR7168929_Escherichia_coli-SC69_ST349	ERR7168929	PKTANAMR8762302	16PP00698	Escherichia_coli	SC69_ST349	primary	16-May-16	None	Amoxicillin-clavunalate	Cephalosporin-1gen (per oral)	02-Feb-16	1
ERR7168930_Escherichia_coli-SC28_ST101	ERR7168930	PKTANAMR8762303	16PP00699	Escherichia_coli	SC28_ST101	primary	16-May-16	Fluoroquinolone	None	None		0
ERR7168930_Escherichia_coli-SC34_ST641	ERR7168930	PKTANAMR8762303	16PP00699	Escherichia_coli	SC34_ST641	primary	16-May-16	Fluoroquinolone	None	None		0
ERR7168930_Escherichia_coli-SC4_ST10	ERR7168930	PKTANAMR8762303	16PP00699	Escherichia_coli	SC4_ST10	primary	16-May-16	Fluoroquinolone	None	None		0
ERR7168930_Escherichia_coli-SC70_ST607	ERR7168930	PKTANAMR8762303	16PP00699	Escherichia_coli	SC70_ST607	primary	16-May-16	Fluoroquinolone	None	None		0
ERR7168930_Escherichia_coli-SC75_ST940	ERR7168930	PKTANAMR8762303	16PP00699	Escherichia_coli	SC75_ST940	primary	16-May-16	Fluoroquinolone	None	None		0
ERR7168931_Escherichia_coli-SC121_ST452	ERR7168931	PKTANAMR8762162	16PP00398	Escherichia_coli	SC121_ST452	primary	28-Apr-16	None	None	Cephalosporin-1gen (per oral)	28-Apr-16	2
ERR7168931_Escherichia_coli-SC17_ST58	ERR7168931	PKTANAMR8762162	16PP00398	Escherichia_coli	SC17_ST58	primary	28-Apr-16	None	None	Cephalosporin-1gen (per oral)	28-Apr-16	2
ERR7168931_Escherichia_coli-SC22_ST398	ERR7168931	PKTANAMR8762162	16PP00398	Escherichia_coli	SC22_ST398	primary	28-Apr-16	None	None	Cephalosporin-1gen (per oral)	28-Apr-16	2
ERR7168931_Escherichia_coli-SC28_ST101	ERR7168931	PKTANAMR8762162	16PP00398	Escherichia_coli	SC28_ST101	primary	28-Apr-16	None	None	Cephalosporin-1gen (per oral)	28-Apr-16	2
ERR7168931_Escherichia_coli-SC34_ST641	ERR7168931	PKTANAMR8762162	16PP00398	Escherichia_coli	SC34_ST641	primary	28-Apr-16	None	None	Cephalosporin-1gen (per oral)	28-Apr-16	2
ERR7168931_Escherichia_coli-SC43_ST206	ERR7168931	PKTANAMR8762162	16PP00398	Escherichia_coli	SC43_ST206	primary	28-Apr-16	None	None	Cephalosporin-1gen (per oral)	28-Apr-16	2
ERR7168931_Escherichia_coli-SC46_ST746	ERR7168931	PKTANAMR8762162	16PP00398	Escherichia_coli	SC46_ST746	primary	28-Apr-16	None	None	Cephalosporin-1gen (per oral)	28-Apr-16	2
ERR7168931_Escherichia_coli-SC4_ST10	ERR7168931	PKTANAMR8762162	16PP00398	Escherichia_coli	SC4_ST10	primary	28-Apr-16	None	None	Cephalosporin-1gen (per oral)	28-Apr-16	2
ERR7168931_Escherichia_coli-SC74_ST540	ERR7168931	PKTANAMR8762162	16PP00398	Escherichia_coli	SC74_ST540	primary	28-Apr-16	None	None	Cephalosporin-1gen (per oral)	28-Apr-16	2
ERR7168931_Escherichia_coli-SC75_ST940	ERR7168931	PKTANAMR8762162	16PP00398	Escherichia_coli	SC75_ST940	primary	28-Apr-16	None	None	Cephalosporin-1gen (per oral)	28-Apr-16	2
ERR7168931_Escherichia_coli-SC87_ST937	ERR7168931	PKTANAMR8762162	16PP00398	Escherichia_coli	SC87_ST937	primary	28-Apr-16	None	None	Cephalosporin-1gen (per oral)	28-Apr-16	2
ERR7168931_Escherichia_coli-SC99_ST1727	ERR7168931	PKTANAMR8762162	16PP00398	Escherichia_coli	SC99_ST1727	primary	28-Apr-16	None	None	Cephalosporin-1gen (per oral)	28-Apr-16	2
ERR7168932_Escherichia_coli-SC103_ST26	ERR7168932	PKTANAMR8762304	16PP00700	Escherichia_coli	SC103_ST26	primary	16-May-16	Cephalosporin-1gen (per oral);Tetracyclins;Metronidazole	None	Fluoroquinolone;Metronidazole	16-May-16	10
ERR7168932_Escherichia_coli-SC117_ST226	ERR7168932	PKTANAMR8762304	16PP00700	Escherichia_coli	SC117_ST226	primary	16-May-16	Cephalosporin-1gen (per oral);Tetracyclins;Metronidazole	None	Fluoroquinolone;Metronidazole	16-May-16	10
ERR7168932_Escherichia_coli-SC17_ST58	ERR7168932	PKTANAMR8762304	16PP00700	Escherichia_coli	SC17_ST58	primary	16-May-16	Cephalosporin-1gen (per oral);Tetracyclins;Metronidazole	None	Fluoroquinolone;Metronidazole	16-May-16	10
ERR7168932_Escherichia_coli-SC25_ST517	ERR7168932	PKTANAMR8762304	16PP00700	Escherichia_coli	SC25_ST517	primary	16-May-16	Cephalosporin-1gen (per oral);Tetracyclins;Metronidazole	None	Fluoroquinolone;Metronidazole	16-May-16	10
ERR7168932_Escherichia_coli-SC4_ST10	ERR7168932	PKTANAMR8762304	16PP00700	Escherichia_coli	SC4_ST10	primary	16-May-16	Cephalosporin-1gen (per oral);Tetracyclins;Metronidazole	None	Fluoroquinolone;Metronidazole	16-May-16	10
ERR7168932_Escherichia_coli-SC69_ST349	ERR7168932	PKTANAMR8762304	16PP00700	Escherichia_coli	SC69_ST349	primary	16-May-16	Cephalosporin-1gen (per oral);Tetracyclins;Metronidazole	None	Fluoroquinolone;Metronidazole	16-May-16	10
ERR7168932_Escherichia_coli-SC75_ST940	ERR7168932	PKTANAMR8762304	16PP00700	Escherichia_coli	SC75_ST940	primary	16-May-16	Cephalosporin-1gen (per oral);Tetracyclins;Metronidazole	None	Fluoroquinolone;Metronidazole	16-May-16	10
ERR7168932_Escherichia_coli-SC89_ST542	ERR7168932	PKTANAMR8762304	16PP00700	Escherichia_coli	SC89_ST542	primary	16-May-16	Cephalosporin-1gen (per oral);Tetracyclins;Metronidazole	None	Fluoroquinolone;Metronidazole	16-May-16	10
ERR7168933_Escherichia_coli-SC147_ST2178	ERR7168933	PKTANAMR8762171	16PP00393	Escherichia_coli	SC147_ST2178	primary	29-Apr-16	None	None	None		0
ERR7168933_Escherichia_coli-SC17_ST58	ERR7168933	PKTANAMR8762171	16PP00393	Escherichia_coli	SC17_ST58	primary	29-Apr-16	None	None	None		0
ERR7168933_Escherichia_coli-SC22_ST398	ERR7168933	PKTANAMR8762171	16PP00393	Escherichia_coli	SC22_ST398	primary	29-Apr-16	None	None	None		0
ERR7168933_Escherichia_coli-SC28_ST101	ERR7168933	PKTANAMR8762171	16PP00393	Escherichia_coli	SC28_ST101	primary	29-Apr-16	None	None	None		0
ERR7168933_Escherichia_coli-SC46_ST746	ERR7168933	PKTANAMR8762171	16PP00393	Escherichia_coli	SC46_ST746	primary	29-Apr-16	None	None	None		0
ERR7168933_Escherichia_coli-SC4_ST10	ERR7168933	PKTANAMR8762171	16PP00393	Escherichia_coli	SC4_ST10	primary	29-Apr-16	None	None	None		0
ERR7168933_Escherichia_coli-SC55_ST906	ERR7168933	PKTANAMR8762171	16PP00393	Escherichia_coli	SC55_ST906	primary	29-Apr-16	None	None	None		0
ERR7168933_Escherichia_coli-SC74_ST540	ERR7168933	PKTANAMR8762171	16PP00393	Escherichia_coli	SC74_ST540	primary	29-Apr-16	None	None	None		0
ERR7168934_Escherichia_coli-SC103_ST26	ERR7168934	PKTANAMR8762306	16PP00613	Escherichia_coli	SC103_ST26	primary	17-May-16	None	None	None		0
ERR7168934_Escherichia_coli-SC13_ST442	ERR7168934	PKTANAMR8762306	16PP00613	Escherichia_coli	SC13_ST442	primary	17-May-16	None	None	None		0
ERR7168934_Escherichia_coli-SC22_ST398	ERR7168934	PKTANAMR8762306	16PP00613	Escherichia_coli	SC22_ST398	primary	17-May-16	None	None	None		0
ERR7168934_Escherichia_coli-SC24_ST443	ERR7168934	PKTANAMR8762306	16PP00613	Escherichia_coli	SC24_ST443	primary	17-May-16	None	None	None		0
ERR7168934_Escherichia_coli-SC28_ST101	ERR7168934	PKTANAMR8762306	16PP00613	Escherichia_coli	SC28_ST101	primary	17-May-16	None	None	None		0
ERR7168934_Escherichia_coli-SC87_ST937	ERR7168934	PKTANAMR8762306	16PP00613	Escherichia_coli	SC87_ST937	primary	17-May-16	None	None	None		0
ERR7168934_Escherichia_coli-SC99_ST1727	ERR7168934	PKTANAMR8762306	16PP00613	Escherichia_coli	SC99_ST1727	primary	17-May-16	None	None	None		0
ERR7168935_Escherichia_coli-SC22_ST398	ERR7168935	PKTANAMR8762173	16PP00404	Escherichia_coli	SC22_ST398	primary	29-Apr-16	None	Tetracyclins	Fluoroquinolone	22-Apr-16	6
ERR7168935_Escherichia_coli-SC46_ST746	ERR7168935	PKTANAMR8762173	16PP00404	Escherichia_coli	SC46_ST746	primary	29-Apr-16	None	Tetracyclins	Fluoroquinolone	22-Apr-16	6
ERR7168935_Escherichia_coli-SC4_ST10	ERR7168935	PKTANAMR8762173	16PP00404	Escherichia_coli	SC4_ST10	primary	29-Apr-16	None	Tetracyclins	Fluoroquinolone	22-Apr-16	6
ERR7168935_Escherichia_coli-SC90_ST685	ERR7168935	PKTANAMR8762173	16PP00404	Escherichia_coli	SC90_ST685	primary	29-Apr-16	None	Tetracyclins	Fluoroquinolone	22-Apr-16	6
ERR7168935_Escherichia_coli-SC94_ST757	ERR7168935	PKTANAMR8762173	16PP00404	Escherichia_coli	SC94_ST757	primary	29-Apr-16	None	Tetracyclins	Fluoroquinolone	22-Apr-16	6
ERR7168936_Escherichia_coli-SC22_ST398	ERR7168936	PKTANAMR8762308	16PP00621	Escherichia_coli	SC22_ST398	primary	17-May-16	None	None	Fluoroquinolone	08-Mar-16	1
ERR7168936_Escherichia_coli-SC4_ST10	ERR7168936	PKTANAMR8762308	16PP00621	Escherichia_coli	SC4_ST10	primary	17-May-16	None	None	Fluoroquinolone	08-Mar-16	1
ERR7168937_Escherichia_coli-SC17_ST58	ERR7168937	PKTANAMR8762176	16PP00410	Escherichia_coli	SC17_ST58	primary	29-Apr-16	Cephalosporin-1gen (per oral)	None	Cephalosporin-1gen (per oral)	29-Apr-16	2
ERR7168937_Escherichia_coli-SC22_ST398	ERR7168937	PKTANAMR8762176	16PP00410	Escherichia_coli	SC22_ST398	primary	29-Apr-16	Cephalosporin-1gen (per oral)	None	Cephalosporin-1gen (per oral)	29-Apr-16	2
ERR7168937_Escherichia_coli-SC4_ST10	ERR7168937	PKTANAMR8762176	16PP00410	Escherichia_coli	SC4_ST10	primary	29-Apr-16	Cephalosporin-1gen (per oral)	None	Cephalosporin-1gen (per oral)	29-Apr-16	2
ERR7168937_Escherichia_coli-SC90_ST685	ERR7168937	PKTANAMR8762176	16PP00410	Escherichia_coli	SC90_ST685	primary	29-Apr-16	Cephalosporin-1gen (per oral)	None	Cephalosporin-1gen (per oral)	29-Apr-16	2
ERR7168938_Escherichia_coli-SC17_ST58	ERR7168938	PKTANAMR8762310	16PP00660	Escherichia_coli	SC17_ST58	primary	17-May-16	Cephalosporin-1gen (per oral);Metronidazole	Fluoroquinolone	Cephalosporin-1gen (per oral);Metronidazole	20-Apr-16	4
ERR7168939_Escherichia_coli-SC22_ST398	ERR7168939	PKTANAMR8762177	16PP00407	Escherichia_coli	SC22_ST398	primary	30-Apr-16	Cephalosporin-1gen (per oral);Metronidazole	None	Amoxicillin or ampicillin (per oral)	17-Jan-16	2
ERR7168939_Escherichia_coli-SC90_ST685	ERR7168939	PKTANAMR8762177	16PP00407	Escherichia_coli	SC90_ST685	primary	30-Apr-16	Cephalosporin-1gen (per oral);Metronidazole	None	Amoxicillin or ampicillin (per oral)	17-Jan-16	2
ERR7168940_Escherichia_coli-SC147_ST2178	ERR7168940	PKTANAMR8762313	16PP00663	Escherichia_coli	SC147_ST2178	primary	17-May-16	None	None	Fluoroquinolone;Metronidazole	03-Aug-12	0
ERR7168940_Escherichia_coli-SC22_ST398	ERR7168940	PKTANAMR8762313	16PP00663	Escherichia_coli	SC22_ST398	primary	17-May-16	None	None	Fluoroquinolone;Metronidazole	03-Aug-12	0
ERR7168940_Escherichia_coli-SC25_ST517	ERR7168940	PKTANAMR8762313	16PP00663	Escherichia_coli	SC25_ST517	primary	17-May-16	None	None	Fluoroquinolone;Metronidazole	03-Aug-12	0
ERR7168940_Escherichia_coli-SC28_ST101	ERR7168940	PKTANAMR8762313	16PP00663	Escherichia_coli	SC28_ST101	primary	17-May-16	None	None	Fluoroquinolone;Metronidazole	03-Aug-12	0
ERR7168940_Escherichia_coli-SC51_ST93	ERR7168940	PKTANAMR8762313	16PP00663	Escherichia_coli	SC51_ST93	primary	17-May-16	None	None	Fluoroquinolone;Metronidazole	03-Aug-12	0
ERR7168940_Escherichia_coli-SC70_ST607	ERR7168940	PKTANAMR8762313	16PP00663	Escherichia_coli	SC70_ST607	primary	17-May-16	None	None	Fluoroquinolone;Metronidazole	03-Aug-12	0
ERR7168940_Escherichia_coli-SC73_ST156	ERR7168940	PKTANAMR8762313	16PP00663	Escherichia_coli	SC73_ST156	primary	17-May-16	None	None	Fluoroquinolone;Metronidazole	03-Aug-12	0
ERR7168940_Escherichia_coli-SC75_ST940	ERR7168940	PKTANAMR8762313	16PP00663	Escherichia_coli	SC75_ST940	primary	17-May-16	None	None	Fluoroquinolone;Metronidazole	03-Aug-12	0
ERR7168940_Escherichia_coli-SC87_ST937	ERR7168940	PKTANAMR8762313	16PP00663	Escherichia_coli	SC87_ST937	primary	17-May-16	None	None	Fluoroquinolone;Metronidazole	03-Aug-12	0
ERR7168940_Escherichia_coli-SC99_ST1727	ERR7168940	PKTANAMR8762313	16PP00663	Escherichia_coli	SC99_ST1727	primary	17-May-16	None	None	Fluoroquinolone;Metronidazole	03-Aug-12	0
ERR7168941_Escherichia_coli-SC176_ST603	ERR7168941	PKTANAMR8762178	16PP00413	Escherichia_coli	SC176_ST603	primary	30-Apr-16	Cephalosporin-1gen (per oral)	None	Macrolide	04-Mar-16	1
ERR7168941_Escherichia_coli-SC22_ST398	ERR7168941	PKTANAMR8762178	16PP00413	Escherichia_coli	SC22_ST398	primary	30-Apr-16	Cephalosporin-1gen (per oral)	None	Macrolide	04-Mar-16	1
ERR7168942_Escherichia_coli-SC117_ST226	ERR7168942	PKTANAMR8762179	16PP00414	Escherichia_coli	SC117_ST226	primary	30-Apr-16	Amoxicillin-clavunalate	None	Fluoroquinolone;Metronidazole	03-Oct-15	0
ERR7168942_Escherichia_coli-SC43_ST206	ERR7168942	PKTANAMR8762179	16PP00414	Escherichia_coli	SC43_ST206	primary	30-Apr-16	Amoxicillin-clavunalate	None	Fluoroquinolone;Metronidazole	03-Oct-15	0
ERR7168942_Escherichia_coli-SC4_ST10	ERR7168942	PKTANAMR8762179	16PP00414	Escherichia_coli	SC4_ST10	primary	30-Apr-16	Amoxicillin-clavunalate	None	Fluoroquinolone;Metronidazole	03-Oct-15	0
ERR7168943_Escherichia_coli-SC22_ST398	ERR7168943	PKTANAMR8762315	16PP00665	Escherichia_coli	SC22_ST398	primary	17-May-16	Cephalosporin-1gen (per oral);Metronidazole	None	Cephalosporin-1gen (per oral);Metronidazole	10-May-16	13
ERR7168943_Escherichia_coli-SC28_ST101	ERR7168943	PKTANAMR8762315	16PP00665	Escherichia_coli	SC28_ST101	primary	17-May-16	Cephalosporin-1gen (per oral);Metronidazole	None	Cephalosporin-1gen (per oral);Metronidazole	10-May-16	13
ERR7168943_Escherichia_coli-SC43_ST206	ERR7168943	PKTANAMR8762315	16PP00665	Escherichia_coli	SC43_ST206	primary	17-May-16	Cephalosporin-1gen (per oral);Metronidazole	None	Cephalosporin-1gen (per oral);Metronidazole	10-May-16	13
[truncated: 1,942 more rows]
