# Supplementary material for: Deep sequencing of Escherichia coli exposes colonisation diversity and impact of antibiotics in Punjab, Pakistan
Source: Nat Commun. 2024 Jun 18;15:5196. doi: 10.1038/s41467-024-49591-5 (PMC11189469; doi:10.1038/s41467-024-49591-5)
Supplement: Supplementary file 10 — Source Data [file 41467_2024_49591_MOESM10_ESM.zip]

Archive with 4 entries (4 files):
- Source Data 1.xlsx
- Source Data 4.xlsx
- Source Data 2.xlsx
- Source Data 3.xlsx
