# Supplementary material for: Deep sequencing of Escherichia coli exposes colonisation diversity and impact of antibiotics in Punjab, Pakistan
Source: Nat Commun. 2024 Jun 18;15:5196. doi: 10.1038/s41467-024-49591-5 (PMC11189469; doi:10.1038/s41467-024-49591-5)
Supplement: Supplementary file 10 — Source Data [file 41467_2024_49591_MOESM10_ESM.zip › Source Data 1.xlsx]

## Sheet: Sampling locations
location	n_samples	latitude	longitude
Punjab University	39	31.4971	74.307
Shadi Kui	23	31.4934	74.2972
Changa-Manga	41	31.0905	73.9654
Yohanabad	60	31.4115	74.3635
Mala Walla	40	31.5965	73.7125
Jalalpur Jattan	68	32.6498	74.2139
Chak 218	86	31.0338	72.8669
Mandi Faizabad	66	31.4146	73.9856

## Sheet: Places of interest
location	latitude	longitude
Sargodha	32.0791	72.6847
Faisalabad	31.4592	73.1339
Lahore	31.5244	74.3515
Gujranwala	32.1949	74.19
Gujrat	32.5738	74.1018
Sheikhupura	31.7206	73.9845
Kasur	31.116	74.4692
Firozpur	30.9315	74.6196
Amritsar	31.6373	74.8762
