# Supplementary material for: Deep sequencing of Escherichia coli exposes colonisation diversity and impact of antibiotics in Punjab, Pakistan
Source: Nat Commun. 2024 Jun 18;15:5196. doi: 10.1038/s41467-024-49591-5 (PMC11189469; doi:10.1038/s41467-024-49591-5)
Supplement: Supplementary file 10 — Source Data [file 41467_2024_49591_MOESM10_ESM.zip › Source Data 4.xlsx]

## Sheet: ST131 tree metadata
id	SC	ST	Source	Year	Isolation	Country	Continent	tree_label	clade
11657_5#13	SC2_ST131	131	Kallonen et al. 2017	2010	Blood	United Kingdom of Great Britain and Northern Ireland	Northern Europe	11657_5_13	C2
11657_5#22	SC2_ST131	131	Kallonen et al. 2017	2012	Blood	United Kingdom of Great Britain and Northern Ireland	Northern Europe	11657_5_22	C2
11657_5#24	SC2_ST131	131	Kallonen et al. 2017	2012	Blood	United Kingdom of Great Britain and Northern Ireland	Northern Europe	11657_5_24	C2
11657_5#28	SC2_ST131	5432	Kallonen et al. 2017	2012	Blood	United Kingdom of Great Britain and Northern Ireland	Northern Europe	11657_5_28
11657_5#46	SC2_ST131	131	Kallonen et al. 2017	2004	Blood	United Kingdom of Great Britain and Northern Ireland	Northern Europe	11657_5_46	C2
11657_5#61	SC2_ST131	131	Kallonen et al. 2017	2008	Blood	United Kingdom of Great Britain and Northern Ireland	Northern Europe	11657_5_61	C2
11657_5#7	SC2_ST131	131	Kallonen et al. 2017	2009	Blood	United Kingdom of Great Britain and Northern Ireland	Northern Europe	11657_5_7	C2
11657_5#80	SC2_ST131	131	Kallonen et al. 2017	2010	Blood	United Kingdom of Great Britain and Northern Ireland	Northern Europe	11657_5_80	C2
11657_5#8	SC2_ST131	5387	Kallonen et al. 2017	2009	Blood	United Kingdom of Great Britain and Northern Ireland	Northern Europe	11657_5_8
11657_5#92	SC2_ST131	131	Kallonen et al. 2017	2011	Blood	United Kingdom of Great Britain and Northern Ireland	Northern Europe	11657_5_92	C0
11657_5#94	SC2_ST131	131	Kallonen et al. 2017	2008	Blood	United Kingdom of Great Britain and Northern Ireland	Northern Europe	11657_5_94	B
11657_6#11	SC2_ST131	131	Kallonen et al. 2017	2010	Blood	United Kingdom of Great Britain and Northern Ireland	Northern Europe	11657_6_11	B0
11657_6#14	SC2_ST131	131	Kallonen et al. 2017	2010	Blood	United Kingdom of Great Britain and Northern Ireland	Northern Europe	11657_6_14	C2
11657_6#16	SC2_ST131	131	Kallonen et al. 2017	2010	Blood	United Kingdom of Great Britain and Northern Ireland	Northern Europe	11657_6_16	C1
11657_6#23	SC2_ST131	131	Kallonen et al. 2017	2012	Blood	United Kingdom of Great Britain and Northern Ireland	Northern Europe	11657_6_23	A
11657_6#37	SC2_ST131	131	Kallonen et al. 2017	2003	Blood	United Kingdom of Great Britain and Northern Ireland	Northern Europe	11657_6_37	C2
11657_6#47	SC2_ST131	131	Kallonen et al. 2017	2005	Blood	United Kingdom of Great Britain and Northern Ireland	Northern Europe	11657_6_47	B
11657_6#63	SC2_ST131	131	Kallonen et al. 2017	2006	Blood	United Kingdom of Great Britain and Northern Ireland	Northern Europe	11657_6_63	C2
11657_6#64	SC2_ST131	131	Kallonen et al. 2017	2006	Blood	United Kingdom of Great Britain and Northern Ireland	Northern Europe	11657_6_64	C2
11657_6#65	SC2_ST131	131	Kallonen et al. 2017	2006	Blood	United Kingdom of Great Britain and Northern Ireland	Northern Europe	11657_6_65	C2
11657_6#67	SC2_ST131	131	Kallonen et al. 2017	2008	Blood	United Kingdom of Great Britain and Northern Ireland	Northern Europe	11657_6_67	C2
11657_6#72	SC2_ST131	131	Kallonen et al. 2017	2009	Blood	United Kingdom of Great Britain and Northern Ireland	Northern Europe	11657_6_72	C0
11657_6#7	SC2_ST131	131	Kallonen et al. 2017	2010	Blood	United Kingdom of Great Britain and Northern Ireland	Northern Europe	11657_6_7	A
11657_6#91	SC2_ST131	131	Kallonen et al. 2017	2008	Blood	United Kingdom of Great Britain and Northern Ireland	Northern Europe	11657_6_91	C2
11657_6#94	SC2_ST131	131	Kallonen et al. 2017	2005	Blood	United Kingdom of Great Britain and Northern Ireland	Northern Europe	11657_6_94	C2
11657_6#96	SC2_ST131	131	Kallonen et al. 2017	2010	Blood	United Kingdom of Great Britain and Northern Ireland	Northern Europe	11657_6_96	A
11657_7#12	SC2_ST131	131	Kallonen et al. 2017	2010	Blood	United Kingdom of Great Britain and Northern Ireland	Northern Europe	11657_7_12	C2
11657_7#21	SC2_ST131	131	Kallonen et al. 2017	2012	Blood	United Kingdom of Great Britain and Northern Ireland	Northern Europe	11657_7_21	C2
11657_7#22	SC2_ST131	131	Kallonen et al. 2017	2012	Blood	United Kingdom of Great Britain and Northern Ireland	Northern Europe	11657_7_22	C1
11657_7#23	SC2_ST131	131	Kallonen et al. 2017	2012	Blood	United Kingdom of Great Britain and Northern Ireland	Northern Europe	11657_7_23	C2
11657_7#47	SC2_ST131	131	Kallonen et al. 2017	2005	Blood	United Kingdom of Great Britain and Northern Ireland	Northern Europe	11657_7_47	C2
11657_7#66	SC2_ST131	131	Kallonen et al. 2017	2006	Blood	United Kingdom of Great Britain and Northern Ireland	Northern Europe	11657_7_66	C2
11657_7#70	SC2_ST131	131	Kallonen et al. 2017	2006	Blood	United Kingdom of Great Britain and Northern Ireland	Northern Europe	11657_7_70	C2
11657_7#73	SC2_ST131	131	Kallonen et al. 2017	2009	Blood	United Kingdom of Great Britain and Northern Ireland	Northern Europe	11657_7_73	C2
11657_7#77	SC2_ST131	131	Kallonen et al. 2017	2009	Blood	United Kingdom of Great Britain and Northern Ireland	Northern Europe	11657_7_77	B0
11657_7#78	SC2_ST131	131	Kallonen et al. 2017	2008	Blood	United Kingdom of Great Britain and Northern Ireland	Northern Europe	11657_7_78	C2
11657_7#7	SC2_ST131	131	Kallonen et al. 2017	2010	Blood	United Kingdom of Great Britain and Northern Ireland	Northern Europe	11657_7_7	A
11657_7#89	SC2_ST131	131	Kallonen et al. 2017	2005	Blood	United Kingdom of Great Britain and Northern Ireland	Northern Europe	11657_7_89	C2
11657_7#95	SC2_ST131	131	Kallonen et al. 2017	2009	Blood	United Kingdom of Great Britain and Northern Ireland	Northern Europe	11657_7_95	C2
11658_3#15	SC2_ST131	131	Brodrick et al. 2017	2013	Blood	United Kingdom of Great Britain and Northern Ireland	Northern Europe	11658_3_15	C2
11658_3#16	SC2_ST131	131	Brodrick et al. 2017	2013	Blood	United Kingdom of Great Britain and Northern Ireland	Northern Europe	11658_3_16	C1
11658_3#18	SC2_ST131	131	Brodrick et al. 2017	2013	Blood	United Kingdom of Great Britain and Northern Ireland	Northern Europe	11658_3_18	C1
11658_3#31	SC2_ST131	131	Kallonen et al. 2017	2003	Blood	United Kingdom of Great Britain and Northern Ireland	Northern Europe	11658_3_31	B
11658_3#36	SC2_ST131	131	Kallonen et al. 2017	2005	Blood	United Kingdom of Great Britain and Northern Ireland	Northern Europe	11658_3_36	C2
11658_3#38	SC2_ST131	131	Kallonen et al. 2017	2005	Blood	United Kingdom of Great Britain and Northern Ireland	Northern Europe	11658_3_38	C2
11658_3#41	SC2_ST131	131	Kallonen et al. 2017	2007	Blood	United Kingdom of Great Britain and Northern Ireland	Northern Europe	11658_3_41	C0
11658_3#42	SC2_ST131	131	Kallonen et al. 2017	2007	Blood	United Kingdom of Great Britain and Northern Ireland	Northern Europe	11658_3_42	C2
11658_3#4	SC2_ST131	131	Kallonen et al. 2017	2010	Blood	United Kingdom of Great Britain and Northern Ireland	Northern Europe	11658_3_4	C2
11658_3#55	SC2_ST131	131	Kallonen et al. 2017	2007	Blood	United Kingdom of Great Britain and Northern Ireland	Northern Europe	11658_3_55	C2
11658_3#56	SC2_ST131	131	Kallonen et al. 2017	2007	Blood	United Kingdom of Great Britain and Northern Ireland	Northern Europe	11658_3_56	C2
11658_3#70	SC2_ST131	131	Kallonen et al. 2017	2010	Blood	United Kingdom of Great Britain and Northern Ireland	Northern Europe	11658_3_70	B
11658_3#74	SC2_ST131	131	Kallonen et al. 2017	2010	Blood	United Kingdom of Great Britain and Northern Ireland	Northern Europe	11658_3_74	C2
11658_3#86	SC2_ST131	131	Kallonen et al. 2017	2011	Blood	United Kingdom of Great Britain and Northern Ireland	Northern Europe	11658_3_86	C1
11658_3#8	SC2_ST131	131	Kallonen et al. 2017	2011	Blood	United Kingdom of Great Britain and Northern Ireland	Northern Europe	11658_3_8	B
11658_3#94	SC2_ST131	131	Kallonen et al. 2017	2011	Blood	United Kingdom of Great Britain and Northern Ireland	Northern Europe	11658_3_94	C2
11658_4#18	SC2_ST131	131	Kallonen et al. 2017	2009	Blood	United Kingdom of Great Britain and Northern Ireland	Northern Europe	11658_4_18	C2
11658_4#22	SC2_ST131	131	Kallonen et al. 2017	2012	Blood	United Kingdom of Great Britain and Northern Ireland	Northern Europe	11658_4_22	A
11658_4#57	SC2_ST131	131	Kallonen et al. 2017	2005	Blood	United Kingdom of Great Britain and Northern Ireland	Northern Europe	11658_4_57	B
11658_4#60	SC2_ST131	131	Kallonen et al. 2017	2005	Blood	United Kingdom of Great Britain and Northern Ireland	Northern Europe	11658_4_60	B
11658_4#61	SC2_ST131	131	Kallonen et al. 2017	2006	Blood	United Kingdom of Great Britain and Northern Ireland	Northern Europe	11658_4_61	C2
11658_4#66	SC2_ST131	131	Kallonen et al. 2017	2006	Blood	United Kingdom of Great Britain and Northern Ireland	Northern Europe	11658_4_66	C2
11658_4#74	SC2_ST131	131	Kallonen et al. 2017	2009	Blood	United Kingdom of Great Britain and Northern Ireland	Northern Europe	11658_4_74	C2
11658_4#77	SC2_ST131	131	Kallonen et al. 2017	2008	Blood	United Kingdom of Great Britain and Northern Ireland	Northern Europe	11658_4_77	C2
11658_4#7	SC2_ST131	131	Kallonen et al. 2017	2008	Blood	United Kingdom of Great Britain and Northern Ireland	Northern Europe	11658_4_7	B
11658_4#80	SC2_ST131	131	Kallonen et al. 2017	2009	Blood	United Kingdom of Great Britain and Northern Ireland	Northern Europe	11658_4_80	C2
11658_4#81	SC2_ST131	131	Kallonen et al. 2017	2009	Blood	United Kingdom of Great Britain and Northern Ireland	Northern Europe	11658_4_81	C2
11658_4#85	SC2_ST131	131	Kallonen et al. 2017	2010	Blood	United Kingdom of Great Britain and Northern Ireland	Northern Europe	11658_4_85	C2
11658_5#11	SC2_ST131	131	Kallonen et al. 2017	2007	Blood	United Kingdom of Great Britain and Northern Ireland	Northern Europe	11658_5_11	C1
11658_5#14	SC2_ST131	131	Kallonen et al. 2017	2007	Blood	United Kingdom of Great Britain and Northern Ireland	Northern Europe	11658_5_14	C2
11658_5#19	SC2_ST131	131	Kallonen et al. 2017	2008	Blood	United Kingdom of Great Britain and Northern Ireland	Northern Europe	11658_5_19	C2
11658_5#26	SC2_ST131	131	Kallonen et al. 2017	2008	Blood	United Kingdom of Great Britain and Northern Ireland	Northern Europe	11658_5_26	C2
11658_5#28	SC2_ST131	131	Kallonen et al. 2017	2009	Blood	United Kingdom of Great Britain and Northern Ireland	Northern Europe	11658_5_28	C2
11658_5#2	SC2_ST131	131	Kallonen et al. 2017	2007	Blood	United Kingdom of Great Britain and Northern Ireland	Northern Europe	11658_5_2	C2
11658_5#32	SC2_ST131	131	Kallonen et al. 2017	2009	Blood	United Kingdom of Great Britain and Northern Ireland	Northern Europe	11658_5_32	C1
11658_5#41	SC2_ST131	131	Kallonen et al. 2017	2009	Blood	United Kingdom of Great Britain and Northern Ireland	Northern Europe	11658_5_41	C2
11658_5#42	SC2_ST131	131	Kallonen et al. 2017	2010	Blood	United Kingdom of Great Britain and Northern Ireland	Northern Europe	11658_5_42	A
11658_5#50	SC2_ST131	5494	Kallonen et al. 2017	2012	Blood	United Kingdom of Great Britain and Northern Ireland	Northern Europe	11658_5_50
11658_5#53	SC2_ST131	131	Kallonen et al. 2017	2012	Blood	United Kingdom of Great Britain and Northern Ireland	Northern Europe	11658_5_53	B
11658_5#57	SC2_ST131	131	Kallonen et al. 2017	2012	Blood	United Kingdom of Great Britain and Northern Ireland	Northern Europe	11658_5_57	B
11658_5#5	SC2_ST131	131	Kallonen et al. 2017	2007	Blood	United Kingdom of Great Britain and Northern Ireland	Northern Europe	11658_5_5	C2
11658_5#66	SC2_ST131	131	Kallonen et al. 2017	2003	Blood	United Kingdom of Great Britain and Northern Ireland	Northern Europe	11658_5_66	C0
11658_5#87	SC2_ST131	131	Kallonen et al. 2017	2005	Blood	United Kingdom of Great Britain and Northern Ireland	Northern Europe	11658_5_87	C2
11658_6#10	SC2_ST131	131	Kallonen et al. 2017	2007	Blood	United Kingdom of Great Britain and Northern Ireland	Northern Europe	11658_6_10	C2
11658_6#13	SC2_ST131	131	Kallonen et al. 2017	2008	Blood	United Kingdom of Great Britain and Northern Ireland	Northern Europe	11658_6_13	C2
11658_6#22	SC2_ST131	131	Kallonen et al. 2017	2009	Blood	United Kingdom of Great Britain and Northern Ireland	Northern Europe	11658_6_22	A
11658_6#34	SC2_ST131	131	Kallonen et al. 2017	2010	Blood	United Kingdom of Great Britain and Northern Ireland	Northern Europe	11658_6_34	C2
11658_6#41	SC2_ST131	131	Kallonen et al. 2017	2011	Blood	United Kingdom of Great Britain and Northern Ireland	Northern Europe	11658_6_41	C1
11658_6#43	SC2_ST131	131	Kallonen et al. 2017	2012	Blood	United Kingdom of Great Britain and Northern Ireland	Northern Europe	11658_6_43	C1
11658_6#53	SC2_ST131	131	Kallonen et al. 2017	2012	Blood	United Kingdom of Great Britain and Northern Ireland	Northern Europe	11658_6_53	A
11658_6#63	SC2_ST131	5630	Kallonen et al. 2017	2002	Blood	United Kingdom of Great Britain and Northern Ireland	Northern Europe	11658_6_63
11658_6#64	SC2_ST131	131	Kallonen et al. 2017	2003	Blood	United Kingdom of Great Britain and Northern Ireland	Northern Europe	11658_6_64	C2
11658_6#73	SC2_ST131	131	Kallonen et al. 2017	2005	Blood	United Kingdom of Great Britain and Northern Ireland	Northern Europe	11658_6_73	C1
11658_6#81	SC2_ST131	131	Kallonen et al. 2017	2004	Blood	United Kingdom of Great Britain and Northern Ireland	Northern Europe	11658_6_81	C2
11658_6#82	SC2_ST131	131	Kallonen et al. 2017	2004	Blood	United Kingdom of Great Britain and Northern Ireland	Northern Europe	11658_6_82	C1
11658_6#88	SC2_ST131	131	Kallonen et al. 2017	2005	Blood	United Kingdom of Great Britain and Northern Ireland	Northern Europe	11658_6_88	C2
11658_6#91	SC2_ST131	131	Kallonen et al. 2017	2008	Blood	United Kingdom of Great Britain and Northern Ireland	Northern Europe	11658_6_91	C2
11658_6#92	SC2_ST131	131	Kallonen et al. 2017	2009	Blood	United Kingdom of Great Britain and Northern Ireland	Northern Europe	11658_6_92	B
11658_7#15	SC2_ST131	131	Kallonen et al. 2017	2009	Blood	United Kingdom of Great Britain and Northern Ireland	Northern Europe	11658_7_15	C2
11658_7#16	SC2_ST131	131	Kallonen et al. 2017	2009	Blood	United Kingdom of Great Britain and Northern Ireland	Northern Europe	11658_7_16	C2
11658_7#17	SC2_ST131	131	Kallonen et al. 2017	2009	Blood	United Kingdom of Great Britain and Northern Ireland	Northern Europe	11658_7_17	B
11658_7#30	SC2_ST131	131	Kallonen et al. 2017	2012	Blood	United Kingdom of Great Britain and Northern Ireland	Northern Europe	11658_7_30	C2
11658_7#33	SC2_ST131	131	Kallonen et al. 2017	2012	Blood	United Kingdom of Great Britain and Northern Ireland	Northern Europe	11658_7_33	C2
11658_7#52	SC2_ST131	131	Kallonen et al. 2017	2003	Blood	United Kingdom of Great Britain and Northern Ireland	Northern Europe	11658_7_52	C0
11658_7#57	SC2_ST131	131	Kallonen et al. 2017	2004	Blood	United Kingdom of Great Britain and Northern Ireland	Northern Europe	11658_7_57	B
11658_7#64	SC2_ST131	131	Kallonen et al. 2017	2004	Blood	United Kingdom of Great Britain and Northern Ireland	Northern Europe	11658_7_64	C2
11658_7#65	SC2_ST131	131	Kallonen et al. 2017	2006	Blood	United Kingdom of Great Britain and Northern Ireland	Northern Europe	11658_7_65	C2
11658_7#67	SC2_ST131	131	Kallonen et al. 2017	2006	Blood	United Kingdom of Great Britain and Northern Ireland	Northern Europe	11658_7_67	C1
11658_7#71	SC2_ST131	131	Kallonen et al. 2017	2006	Blood	United Kingdom of Great Britain and Northern Ireland	Northern Europe	11658_7_71	C2
11658_7#78	SC2_ST131	131	Kallonen et al. 2017	2010	Blood	United Kingdom of Great Britain and Northern Ireland	Northern Europe	11658_7_78	C2
11658_7#7	SC2_ST131	131	Kallonen et al. 2017	2008	Blood	United Kingdom of Great Britain and Northern Ireland	Northern Europe	11658_7_7	C2
11658_7#86	SC2_ST131	131	Kallonen et al. 2017	2011	Blood	United Kingdom of Great Britain and Northern Ireland	Northern Europe	11658_7_86	C1
11658_7#8	SC2_ST131	131	Kallonen et al. 2017	2008	Blood	United Kingdom of Great Britain and Northern Ireland	Northern Europe	11658_7_8	C1
11658_7#90	SC2_ST131	131	Kallonen et al. 2017	2011	Blood	United Kingdom of Great Britain and Northern Ireland	Northern Europe	11658_7_90	C2
11658_7#93	SC2_ST131	131	Kallonen et al. 2017	2011	Blood	United Kingdom of Great Britain and Northern Ireland	Northern Europe	11658_7_93	C2
11658_8#27	SC2_ST131	131	Kallonen et al. 2017	2007	Blood	United Kingdom of Great Britain and Northern Ireland	Northern Europe	11658_8_27	C2
11658_8#55	SC2_ST131	131	Kallonen et al. 2017	2012	Blood	United Kingdom of Great Britain and Northern Ireland	Northern Europe	11658_8_55	C2
11658_8#64	SC2_ST131	131	Kallonen et al. 2017	2004	Blood	United Kingdom of Great Britain and Northern Ireland	Northern Europe	11658_8_64	C2
11658_8#78	SC2_ST131	131	Kallonen et al. 2017	2004	Blood	United Kingdom of Great Britain and Northern Ireland	Northern Europe	11658_8_78	C2
11658_8#84	SC2_ST131	131	Kallonen et al. 2017	2004	Blood	United Kingdom of Great Britain and Northern Ireland	Northern Europe	11658_8_84	C2
11658_8#85	SC2_ST131	131	Kallonen et al. 2017	2004	Blood	United Kingdom of Great Britain and Northern Ireland	Northern Europe	11658_8_85	C2
11658_8#92	SC2_ST131	131	Kallonen et al. 2017	2005	Blood	United Kingdom of Great Britain and Northern Ireland	Northern Europe	11658_8_92	C2
11658_8#93	SC2_ST131	131	Kallonen et al. 2017	2009	Blood	United Kingdom of Great Britain and Northern Ireland	Northern Europe	11658_8_93	C2
11679_4#32	SC2_ST131	131	Kallonen et al. 2017	2005	Blood	United Kingdom of Great Britain and Northern Ireland	Northern Europe	11679_4_32	C2
11679_4#35	SC2_ST131	131	Kallonen et al. 2017	2005	Blood	United Kingdom of Great Britain and Northern Ireland	Northern Europe	11679_4_35	C2
11679_4#39	SC2_ST131	131	Kallonen et al. 2017	2006	Blood	United Kingdom of Great Britain and Northern Ireland	Northern Europe	11679_4_39	C2
11679_4#40	SC2_ST131	131	Kallonen et al. 2017	2006	Blood	United Kingdom of Great Britain and Northern Ireland	Northern Europe	11679_4_40	C2
11679_4#44	SC2_ST131	131	Kallonen et al. 2017	2007	Blood	United Kingdom of Great Britain and Northern Ireland	Northern Europe	11679_4_44	A
11679_4#4	SC2_ST131	131	Kallonen et al. 2017	2010	Blood	United Kingdom of Great Britain and Northern Ireland	Northern Europe	11679_4_4	C1
11679_4#52	SC2_ST131	131	Kallonen et al. 2017	2008	Blood	United Kingdom of Great Britain and Northern Ireland	Northern Europe	11679_4_52	C2
11679_4#53	SC2_ST131	131	Kallonen et al. 2017	2007	Blood	United Kingdom of Great Britain and Northern Ireland	Northern Europe	11679_4_53	C2
11679_4#54	SC2_ST131	131	Kallonen et al. 2017	2008	Blood	United Kingdom of Great Britain and Northern Ireland	Northern Europe	11679_4_54	C2
11679_4#56	SC2_ST131	131	Kallonen et al. 2017	2006	Blood	United Kingdom of Great Britain and Northern Ireland	Northern Europe	11679_4_56	C2
11679_4#58	SC2_ST131	131	Kallonen et al. 2017	2006	Blood	United Kingdom of Great Britain and Northern Ireland	Northern Europe	11679_4_58	B
11679_4#62	SC2_ST131	131	Kallonen et al. 2017	2006	Blood	United Kingdom of Great Britain and Northern Ireland	Northern Europe	11679_4_62	B
11679_4#66	SC2_ST131	131	Kallonen et al. 2017	2008	Blood	United Kingdom of Great Britain and Northern Ireland	Northern Europe	11679_4_66	C2
11679_4#89	SC2_ST131	131	Kallonen et al. 2017	2011	Blood	United Kingdom of Great Britain and Northern Ireland	Northern Europe	11679_4_89	C2
11679_4#8	SC2_ST131	131	Kallonen et al. 2017	2011	Blood	United Kingdom of Great Britain and Northern Ireland	Northern Europe	11679_4_8	C2
11679_4#91	SC2_ST131	131	Kallonen et al. 2017	2004	Blood	United Kingdom of Great Britain and Northern Ireland	Northern Europe	11679_4_91	C1
11679_4#92	SC2_ST131	131	Kallonen et al. 2017	2007	Blood	United Kingdom of Great Britain and Northern Ireland	Northern Europe	11679_4_92	C1
11679_4#95	SC2_ST131	131	Kallonen et al. 2017	2011	Blood	United Kingdom of Great Britain and Northern Ireland	Northern Europe	11679_4_95	C2
11679_5#12	SC2_ST131	131	Kallonen et al. 2017	2012	Blood	United Kingdom of Great Britain and Northern Ireland	Northern Europe	11679_5_12	B
11679_5#33	SC2_ST131	131	Kallonen et al. 2017	2005	Blood	United Kingdom of Great Britain and Northern Ireland	Northern Europe	11679_5_33	C2
11679_5#44	SC2_ST131	131	Kallonen et al. 2017	2007	Blood	United Kingdom of Great Britain and Northern Ireland	Northern Europe	11679_5_44	C2
11679_5#57	SC2_ST131	131	Kallonen et al. 2017	2008	Blood	United Kingdom of Great Britain and Northern Ireland	Northern Europe	11679_5_57	A
11679_5#77	SC2_ST131	131	Kallonen et al. 2017	2011	Blood	United Kingdom of Great Britain and Northern Ireland	Northern Europe	11679_5_77	B
11679_5#80	SC2_ST131	131	Kallonen et al. 2017	2005	Blood	United Kingdom of Great Britain and Northern Ireland	Northern Europe	11679_5_80	C0
11679_5#90	SC2_ST131	131	Kallonen et al. 2017	2008	Blood	United Kingdom of Great Britain and Northern Ireland	Northern Europe	11679_5_90	B
11679_5#94	SC2_ST131	131	Kallonen et al. 2017	2011	Blood	United Kingdom of Great Britain and Northern Ireland	Northern Europe	11679_5_94	C2
11679_6#30	SC2_ST131	131	Kallonen et al. 2017	2003	Blood	United Kingdom of Great Britain and Northern Ireland	Northern Europe	11679_6_30	A
11679_6#45	SC2_ST131	131	Kallonen et al. 2017	2005	Blood	United Kingdom of Great Britain and Northern Ireland	Northern Europe	11679_6_45	B
11679_6#49	SC2_ST131	131	Kallonen et al. 2017	2007	Blood	United Kingdom of Great Britain and Northern Ireland	Northern Europe	11679_6_49	B
11679_6#7	SC2_ST131	131	Kallonen et al. 2017	2011	Blood	United Kingdom of Great Britain and Northern Ireland	Northern Europe	11679_6_7	A
11679_6#93	SC2_ST131	131	Kallonen et al. 2017	2008	Blood	United Kingdom of Great Britain and Northern Ireland	Northern Europe	11679_6_93	C2
11679_6#94	SC2_ST131	131	Kallonen et al. 2017	2011	Blood	United Kingdom of Great Britain and Northern Ireland	Northern Europe	11679_6_94	C2
11679_6#95	SC2_ST131	131	Kallonen et al. 2017	2011	Blood	United Kingdom of Great Britain and Northern Ireland	Northern Europe	11679_6_95	C2
11679_7#12	SC2_ST131	131	Kallonen et al. 2017	2012	Blood	United Kingdom of Great Britain and Northern Ireland	Northern Europe	11679_7_12	A
11679_7#26	SC2_ST131	131	Kallonen et al. 2017	2003	Blood	United Kingdom of Great Britain and Northern Ireland	Northern Europe	11679_7_26	C0
11679_7#42	SC2_ST131	131	Kallonen et al. 2017	2009	Blood	United Kingdom of Great Britain and Northern Ireland	Northern Europe	11679_7_42	C2
11679_7#44	SC2_ST131	131	Kallonen et al. 2017	2008	Blood	United Kingdom of Great Britain and Northern Ireland	Northern Europe	11679_7_44	C2
11679_7#54	SC2_ST131	131	Kallonen et al. 2017	2009	Blood	United Kingdom of Great Britain and Northern Ireland	Northern Europe	11679_7_54	C2
11679_7#58	SC2_ST131	131	Kallonen et al. 2017	2008	Blood	United Kingdom of Great Britain and Northern Ireland	Northern Europe	11679_7_58	C1
11679_7#5	SC2_ST131	131	Kallonen et al. 2017	2011	Blood	United Kingdom of Great Britain and Northern Ireland	Northern Europe	11679_7_5	C2
11679_7#70	SC2_ST131	131	Kallonen et al. 2017	2010	Blood	United Kingdom of Great Britain and Northern Ireland	Northern Europe	11679_7_70	C2
11679_7#85	SC2_ST131	131	Kallonen et al. 2017	2011	Blood	United Kingdom of Great Britain and Northern Ireland	Northern Europe	11679_7_85	B
11679_7#86	SC2_ST131	131	Kallonen et al. 2017	2011	Blood	United Kingdom of Great Britain and Northern Ireland	Northern Europe	11679_7_86	A
11679_7#87	SC2_ST131	131	Kallonen et al. 2017	2011	Blood	United Kingdom of Great Britain and Northern Ireland	Northern Europe	11679_7_87	B
11679_7#8	SC2_ST131	131	Kallonen et al. 2017	2011	Blood	United Kingdom of Great Britain and Northern Ireland	Northern Europe	11679_7_8	C2
11679_8#11	SC2_ST131	131	Kallonen et al. 2017	2012	Blood	United Kingdom of Great Britain and Northern Ireland	Northern Europe	11679_8_11	C2
11679_8#1	SC2_ST131	131	Kallonen et al. 2017	2010	Blood	United Kingdom of Great Britain and Northern Ireland	Northern Europe	11679_8_1	B
11679_8#57	SC2_ST131	131	Kallonen et al. 2017	2007	Blood	United Kingdom of Great Britain and Northern Ireland	Northern Europe	11679_8_57	B
11679_8#6	SC2_ST131	131	Kallonen et al. 2017	2011	Blood	United Kingdom of Great Britain and Northern Ireland	Northern Europe	11679_8_6	A
11679_8#70	SC2_ST131	131	Kallonen et al. 2017	2009	Blood	United Kingdom of Great Britain and Northern Ireland	Northern Europe	11679_8_70	B0
11679_8#74	SC2_ST131	131	Kallonen et al. 2017	2010	Blood	United Kingdom of Great Britain and Northern Ireland	Northern Europe	11679_8_74	B
11679_8#84	SC2_ST131	131	Kallonen et al. 2017	2008	Blood	United Kingdom of Great Britain and Northern Ireland	Northern Europe	11679_8_84	B
11679_8#85	SC2_ST131	131	Kallonen et al. 2017	2008	Blood	United Kingdom of Great Britain and Northern Ireland	Northern Europe	11679_8_85	C1
11679_8#86	SC2_ST131	131	Kallonen et al. 2017	2007	Blood	United Kingdom of Great Britain and Northern Ireland	Northern Europe	11679_8_86	B
11679_8#87	SC2_ST131	131	Kallonen et al. 2017	2009	Blood	United Kingdom of Great Britain and Northern Ireland	Northern Europe	11679_8_87	B
11791_3#26	SC2_ST131	131	Kallonen et al. 2017	2003	Blood	United Kingdom of Great Britain and Northern Ireland	Northern Europe	11791_3_26	A
11791_3#32	SC2_ST131	131	Kallonen et al. 2017	2003	Blood	United Kingdom of Great Britain and Northern Ireland	Northern Europe	11791_3_32	C2
11791_3#43	SC2_ST131	131	Kallonen et al. 2017	2005	Blood	United Kingdom of Great Britain and Northern Ireland	Northern Europe	11791_3_43	C2
11791_3#49	SC2_ST131	131	Kallonen et al. 2017	2007	Blood	United Kingdom of Great Britain and Northern Ireland	Northern Europe	11791_3_49	A
11791_3#58	SC2_ST131	131	Kallonen et al. 2017	2009	Blood	United Kingdom of Great Britain and Northern Ireland	Northern Europe	11791_3_58	B
11791_3#62	SC2_ST131	131	Kallonen et al. 2017	2007	Blood	United Kingdom of Great Britain and Northern Ireland	Northern Europe	11791_3_62	A
11791_3#69	SC2_ST131	131	Kallonen et al. 2017	2011	Blood	United Kingdom of Great Britain and Northern Ireland	Northern Europe	11791_3_69	C1
11791_3#81	SC2_ST131	131	Kallonen et al. 2017	2008	Blood	United Kingdom of Great Britain and Northern Ireland	Northern Europe	11791_3_81	C2
11791_6#11	SC2_ST131	131	Kallonen et al. 2017	2012	Blood	United Kingdom of Great Britain and Northern Ireland	Northern Europe	11791_6_11	B
11791_6#1	SC2_ST131	131	Kallonen et al. 2017	2007	Blood	United Kingdom of Great Britain and Northern Ireland	Northern Europe	11791_6_1	A
11791_6#24	SC2_ST131	131	Kallonen et al. 2017	2006	Blood	United Kingdom of Great Britain and Northern Ireland	Northern Europe	11791_6_24	C2
11791_6#25	SC2_ST131	131	Kallonen et al. 2017	2006	Blood	United Kingdom of Great Britain and Northern Ireland	Northern Europe	11791_6_25	C2
11791_6#30	SC2_ST131	131	Kallonen et al. 2017	2009	Blood	United Kingdom of Great Britain and Northern Ireland	Northern Europe	11791_6_30	C2
11791_6#32	SC2_ST131	131	Kallonen et al. 2017	2009	Blood	United Kingdom of Great Britain and Northern Ireland	Northern Europe	11791_6_32	C0
11791_6#37	SC2_ST131	131	Kallonen et al. 2017	2011	Blood	United Kingdom of Great Britain and Northern Ireland	Northern Europe	11791_6_37	C1
11791_6#7	SC2_ST131	131	Kallonen et al. 2017	2009	Blood	United Kingdom of Great Britain and Northern Ireland	Northern Europe	11791_6_7	C2
11791_6#9	SC2_ST131	131	Kallonen et al. 2017	2010	Blood	United Kingdom of Great Britain and Northern Ireland	Northern Europe	11791_6_9	C2
11791_7#21	SC2_ST131	131	Kallonen et al. 2017	2009	Blood	United Kingdom of Great Britain and Northern Ireland	Northern Europe	11791_7_21	B
11791_7#2	SC2_ST131	131	Kallonen et al. 2017	2007	Blood	United Kingdom of Great Britain and Northern Ireland	Northern Europe	11791_7_2	C2
11791_7#45	SC2_ST131	131	Kallonen et al. 2017	2003	Blood	United Kingdom of Great Britain and Northern Ireland	Northern Europe	11791_7_45	B
11791_7#49	SC2_ST131	131	Kallonen et al. 2017	2004	Blood	United Kingdom of Great Britain and Northern Ireland	Northern Europe	11791_7_49	C2
11791_7#50	SC2_ST131	131	Kallonen et al. 2017	2004	Blood	United Kingdom of Great Britain and Northern Ireland	Northern Europe	11791_7_50	C2
11791_7#55	SC2_ST131	131	Kallonen et al. 2017	2003	Blood	United Kingdom of Great Britain and Northern Ireland	Northern Europe	11791_7_55	C2
11791_7#59	SC2_ST131	131	Kallonen et al. 2017	2004	Blood	United Kingdom of Great Britain and Northern Ireland	Northern Europe	11791_7_59	C2
11791_7#5	SC2_ST131	131	Kallonen et al. 2017	2007	Blood	United Kingdom of Great Britain and Northern Ireland	Northern Europe	11791_7_5	C2
11791_7#60	SC2_ST131	131	Kallonen et al. 2017	2004	Blood	United Kingdom of Great Britain and Northern Ireland	Northern Europe	11791_7_60	C1
11791_7#7	SC2_ST131	131	Kallonen et al. 2017	2007	Blood	United Kingdom of Great Britain and Northern Ireland	Northern Europe	11791_7_7	C2
14937_6#13	SC2_ST131	131	Brodrick et al. 2017	2014	Feces	United Kingdom of Great Britain and Northern Ireland	Northern Europe	14937_6_13	C2
14937_6#14	SC2_ST131	131	Brodrick et al. 2017	2014	Feces	United Kingdom of Great Britain and Northern Ireland	Northern Europe	14937_6_14	C2
14937_6#16	SC2_ST131	131	Brodrick et al. 2017	2014	Feces	United Kingdom of Great Britain and Northern Ireland	Northern Europe	14937_6_16	C2
14937_6#17	SC2_ST131	131	Brodrick et al. 2017	2014	Feces	United Kingdom of Great Britain and Northern Ireland	Northern Europe	14937_6_17	C2
14937_6#20	SC2_ST131	131	Brodrick et al. 2017	2014	Feces	United Kingdom of Great Britain and Northern Ireland	Northern Europe	14937_6_20	C2
14937_6#23	SC2_ST131	131	Brodrick et al. 2017	2014	Feces	United Kingdom of Great Britain and Northern Ireland	Northern Europe	14937_6_23	C2
14937_6#26	SC2_ST131	131	Brodrick et al. 2017	2014	Feces	United Kingdom of Great Britain and Northern Ireland	Northern Europe	14937_6_26	C2
14937_6#30	SC2_ST131	131	Brodrick et al. 2017	2014	Feces	United Kingdom of Great Britain and Northern Ireland	Northern Europe	14937_6_30	C2
14937_6#32	SC2_ST131	131	Brodrick et al. 2017	2014	Feces	United Kingdom of Great Britain and Northern Ireland	Northern Europe	14937_6_32	C2
14937_6#34	SC2_ST131	131	Brodrick et al. 2017	2014	Feces	United Kingdom of Great Britain and Northern Ireland	Northern Europe	14937_6_34	C2
14937_6#36	SC2_ST131	131	Brodrick et al. 2017	2014	Feces	United Kingdom of Great Britain and Northern Ireland	Northern Europe	14937_6_36	C2
14937_6#37	SC2_ST131	131	Brodrick et al. 2017	2014	Feces	United Kingdom of Great Britain and Northern Ireland	Northern Europe	14937_6_37	C1
14937_6#3	SC2_ST131	131	Brodrick et al. 2017	2014	Feces	United Kingdom of Great Britain and Northern Ireland	Northern Europe	14937_6_3	C2
14937_6#40	SC2_ST131	131	Brodrick et al. 2017	2014	Feces	United Kingdom of Great Britain and Northern Ireland	Northern Europe	14937_6_40	C2
14937_6#43	SC2_ST131	131	Brodrick et al. 2017	2014	Feces	United Kingdom of Great Britain and Northern Ireland	Northern Europe	14937_6_43	C2
14937_6#46	SC2_ST131	131	Brodrick et al. 2017	2014	Feces	United Kingdom of Great Britain and Northern Ireland	Northern Europe	14937_6_46	C1
14937_6#47	SC2_ST131	131	Brodrick et al. 2017	2014	Feces	United Kingdom of Great Britain and Northern Ireland	Northern Europe	14937_6_47	C2
14937_6#51	SC2_ST131	131	Brodrick et al. 2017	2014	Feces	United Kingdom of Great Britain and Northern Ireland	Northern Europe	14937_6_51	C2
14937_6#52	SC2_ST131	131	Brodrick et al. 2017	2014	Feces	United Kingdom of Great Britain and Northern Ireland	Northern Europe	14937_6_52	C1
14937_6#54	SC2_ST131	131	Brodrick et al. 2017	2014	Feces	United Kingdom of Great Britain and Northern Ireland	Northern Europe	14937_6_54	C1
14937_6#61	SC2_ST131	131	Brodrick et al. 2017	2014	Feces	United Kingdom of Great Britain and Northern Ireland	Northern Europe	14937_6_61	C2
14937_6#68	SC2_ST131	131	Brodrick et al. 2017	2014	Feces	United Kingdom of Great Britain and Northern Ireland	Northern Europe	14937_6_68	C1
14937_6#6	SC2_ST131	131	Brodrick et al. 2017	2014	Feces	United Kingdom of Great Britain and Northern Ireland	Northern Europe	14937_6_6	C2
14937_6#70	SC2_ST131	131	Brodrick et al. 2017	2014	Feces	United Kingdom of Great Britain and Northern Ireland	Northern Europe	14937_6_70	C2
14937_6#71	SC2_ST131	131	Brodrick et al. 2017	2014	Feces	United Kingdom of Great Britain and Northern Ireland	Northern Europe	14937_6_71	C1
14937_6#76	SC2_ST131	131	Brodrick et al. 2017	2014	Feces	United Kingdom of Great Britain and Northern Ireland	Northern Europe	14937_6_76	C1
14937_6#7	SC2_ST131	131	Brodrick et al. 2017	2014	Feces	United Kingdom of Great Britain and Northern Ireland	Northern Europe	14937_6_7	C2
14937_6#83	SC2_ST131	131	Brodrick et al. 2017	2014	Feces	United Kingdom of Great Britain and Northern Ireland	Northern Europe	14937_6_83	C2
14937_6#84	SC2_ST131	131	Brodrick et al. 2017	2014	Feces	United Kingdom of Great Britain and Northern Ireland	Northern Europe	14937_6_84	C1
14937_6#85	SC2_ST131	131	Brodrick et al. 2017	2014	Feces	United Kingdom of Great Britain and Northern Ireland	Northern Europe	14937_6_85	C1
14937_7#15	SC2_ST131	131	Brodrick et al. 2017	2014	Feces	United Kingdom of Great Britain and Northern Ireland	Northern Europe	14937_7_15	C2
14937_7#16	SC2_ST131	131	Brodrick et al. 2017	2014	Feces	United Kingdom of Great Britain and Northern Ireland	Northern Europe	14937_7_16	C2
14937_7#17	SC2_ST131	131	Brodrick et al. 2017	2014	Feces	United Kingdom of Great Britain and Northern Ireland	Northern Europe	14937_7_17	C2
14937_7#18	SC2_ST131	131	Brodrick et al. 2017	2014	Feces	United Kingdom of Great Britain and Northern Ireland	Northern Europe	14937_7_18	C2
14937_7#19	SC2_ST131	131	Brodrick et al. 2017	2014	Urine	United Kingdom of Great Britain and Northern Ireland	Northern Europe	14937_7_19	C2
14937_7#20	SC2_ST131	131	Brodrick et al. 2017	2014	Feces	United Kingdom of Great Britain and Northern Ireland	Northern Europe	14937_7_20	C2
14937_7#21	SC2_ST131	131	Brodrick et al. 2017	2014	Feces	United Kingdom of Great Britain and Northern Ireland	Northern Europe	14937_7_21	C2
14937_7#22	SC2_ST131	131	Brodrick et al. 2017	2014	Feces	United Kingdom of Great Britain and Northern Ireland	Northern Europe	14937_7_22	C2
14937_7#23	SC2_ST131	131	Brodrick et al. 2017	2014	Feces	United Kingdom of Great Britain and Northern Ireland	Northern Europe	14937_7_23	C2
14937_7#28	SC2_ST131	131	Brodrick et al. 2017	2014	Feces	United Kingdom of Great Britain and Northern Ireland	Northern Europe	14937_7_28	C2
14937_7#29	SC2_ST131	131	Brodrick et al. 2017	2014	Feces	United Kingdom of Great Britain and Northern Ireland	Northern Europe	14937_7_29	C2
14937_7#30	SC2_ST131	131	Brodrick et al. 2017	2014	Feces	United Kingdom of Great Britain and Northern Ireland	Northern Europe	14937_7_30	C2
14937_7#31	SC2_ST131	131	Brodrick et al. 2017	2014	Feces	United Kingdom of Great Britain and Northern Ireland	Northern Europe	14937_7_31	C2
14937_7#32	SC2_ST131	131	Brodrick et al. 2017	2014	Feces	United Kingdom of Great Britain and Northern Ireland	Northern Europe	14937_7_32	C2
14937_7#33	SC2_ST131	131	Brodrick et al. 2017	2014	Feces	United Kingdom of Great Britain and Northern Ireland	Northern Europe	14937_7_33	C2
14937_7#35	SC2_ST131	131	Brodrick et al. 2017	2014	Feces	United Kingdom of Great Britain and Northern Ireland	Northern Europe	14937_7_35	C2
14937_7#36	SC2_ST131	131	Brodrick et al. 2017	2014	Feces	United Kingdom of Great Britain and Northern Ireland	Northern Europe	14937_7_36	C2
14937_7#37	SC2_ST131	131	Brodrick et al. 2017	2014	Feces	United Kingdom of Great Britain and Northern Ireland	Northern Europe	14937_7_37	C2
14937_7#38	SC2_ST131	131	Brodrick et al. 2017	2014	Feces	United Kingdom of Great Britain and Northern Ireland	Northern Europe	14937_7_38	C2
14937_7#39	SC2_ST131	131	Brodrick et al. 2017	2014	Feces	United Kingdom of Great Britain and Northern Ireland	Northern Europe	14937_7_39	C2
14937_7#3	SC2_ST131	131	Brodrick et al. 2017	2014	Feces	United Kingdom of Great Britain and Northern Ireland	Northern Europe	14937_7_3	C2
14937_7#41	SC2_ST131	131	Brodrick et al. 2017	2014	Feces	United Kingdom of Great Britain and Northern Ireland	Northern Europe	14937_7_41	C2
14937_7#42	SC2_ST131	131	Brodrick et al. 2017	2014	Feces	United Kingdom of Great Britain and Northern Ireland	Northern Europe	14937_7_42	C2
14937_7#43	SC2_ST131	131	Brodrick et al. 2017	2014	Feces	United Kingdom of Great Britain and Northern Ireland	Northern Europe	14937_7_43	C2
14937_7#44	SC2_ST131	131	Brodrick et al. 2017	2014	Feces	United Kingdom of Great Britain and Northern Ireland	Northern Europe	14937_7_44	C2
14937_7#45	SC2_ST131	131	Brodrick et al. 2017	2014	Feces	United Kingdom of Great Britain and Northern Ireland	Northern Europe	14937_7_45	C2
14937_7#46	SC2_ST131	131	Brodrick et al. 2017	2014	Feces	United Kingdom of Great Britain and Northern Ireland	Northern Europe	14937_7_46	C2
14937_7#47	SC2_ST131	131	Brodrick et al. 2017	2014	Feces	United Kingdom of Great Britain and Northern Ireland	Northern Europe	14937_7_47	C2
14937_7#48	SC2_ST131	131	Brodrick et al. 2017	2014	Feces	United Kingdom of Great Britain and Northern Ireland	Northern Europe	14937_7_48	C2
14937_7#50	SC2_ST131	131	Brodrick et al. 2017	2014	Feces	United Kingdom of Great Britain and Northern Ireland	Northern Europe	14937_7_50	C2
14937_7#51	SC2_ST131	131	Brodrick et al. 2017	2014	Feces	United Kingdom of Great Britain and Northern Ireland	Northern Europe	14937_7_51	C2
14937_7#52	SC2_ST131	131	Brodrick et al. 2017	2014	Feces	United Kingdom of Great Britain and Northern Ireland	Northern Europe	14937_7_52	C2
14937_7#53	SC2_ST131	131	Brodrick et al. 2017	2014	Feces	United Kingdom of Great Britain and Northern Ireland	Northern Europe	14937_7_53	C2
14937_7#56	SC2_ST131	131	Brodrick et al. 2017	2014	Feces	United Kingdom of Great Britain and Northern Ireland	Northern Europe	14937_7_56	C2
14937_7#57	SC2_ST131	131	Brodrick et al. 2017	2014	Feces	United Kingdom of Great Britain and Northern Ireland	Northern Europe	14937_7_57	C2
14937_7#5	SC2_ST131	131	Brodrick et al. 2017	2014	Feces	United Kingdom of Great Britain and Northern Ireland	Northern Europe	14937_7_5	C2
14937_7#61	SC2_ST131	131	Brodrick et al. 2017	2014	Feces	United Kingdom of Great Britain and Northern Ireland	Northern Europe	14937_7_61	C2
14937_7#66	SC2_ST131	131	Brodrick et al. 2017	2014	Feces	United Kingdom of Great Britain and Northern Ireland	Northern Europe	14937_7_66	C2
14937_7#67	SC2_ST131	131	Brodrick et al. 2017	2014	Feces	United Kingdom of Great Britain and Northern Ireland	Northern Europe	14937_7_67	C2
14937_7#68	SC2_ST131	131	Brodrick et al. 2017	2014	Feces	United Kingdom of Great Britain and Northern Ireland	Northern Europe	14937_7_68	C2
14937_7#6	SC2_ST131	131	Brodrick et al. 2017	2014	Feces	United Kingdom of Great Britain and Northern Ireland	Northern Europe	14937_7_6	C2
14937_7#7	SC2_ST131	131	Brodrick et al. 2017	2014	Feces	United Kingdom of Great Britain and Northern Ireland	Northern Europe	14937_7_7	C2
14937_7#80	SC2_ST131	131	Brodrick et al. 2017	2014	Feces	United Kingdom of Great Britain and Northern Ireland	Northern Europe	14937_7_80	C2
14937_7#83	SC2_ST131	131	Brodrick et al. 2017	2014	Feces	United Kingdom of Great Britain and Northern Ireland	Northern Europe	14937_7_83	C2
14937_7#84	SC2_ST131	131	Brodrick et al. 2017	2014	Feces	United Kingdom of Great Britain and Northern Ireland	Northern Europe	14937_7_84	C2
14937_7#8	SC2_ST131	131	Brodrick et al. 2017	2014	Feces	United Kingdom of Great Britain and Northern Ireland	Northern Europe	14937_7_8	C2
14937_7#9	SC2_ST131	131	Brodrick et al. 2017	2014	Feces	United Kingdom of Great Britain and Northern Ireland	Northern Europe	14937_7_9	C2
14937_8#10	SC2_ST131	131	Brodrick et al. 2017	2014	Feces	United Kingdom of Great Britain and Northern Ireland	Northern Europe	14937_8_10	C2
14937_8#12	SC2_ST131	131	Brodrick et al. 2017	2014	Feces	United Kingdom of Great Britain and Northern Ireland	Northern Europe	14937_8_12	C1
14937_8#16	SC2_ST131	131	Brodrick et al. 2017	2014	Feces	United Kingdom of Great Britain and Northern Ireland	Northern Europe	14937_8_16	C1
14937_8#20	SC2_ST131	131	Brodrick et al. 2017	2014	Feces	United Kingdom of Great Britain and Northern Ireland	Northern Europe	14937_8_20	C1
14937_8#24	SC2_ST131	131	Brodrick et al. 2017	2014	Feces	United Kingdom of Great Britain and Northern Ireland	Northern Europe	14937_8_24	C2
14937_8#33	SC2_ST131	131	Brodrick et al. 2017	2014	Feces	United Kingdom of Great Britain and Northern Ireland	Northern Europe	14937_8_33	C2
14937_8#38	SC2_ST131	131	Brodrick et al. 2017	2014	Feces	United Kingdom of Great Britain and Northern Ireland	Northern Europe	14937_8_38	C2
14937_8#40	SC2_ST131	131	Brodrick et al. 2017	2014	Feces	United Kingdom of Great Britain and Northern Ireland	Northern Europe	14937_8_40	C2
14937_8#41	SC2_ST131	131	Brodrick et al. 2017	2014	Feces	United Kingdom of Great Britain and Northern Ireland	Northern Europe	14937_8_41	C2
14937_8#42	SC2_ST131	131	Brodrick et al. 2017	2014	Urine	United Kingdom of Great Britain and Northern Ireland	Northern Europe	14937_8_42	C2
14937_8#44	SC2_ST131	131	Brodrick et al. 2017	2014	Feces	United Kingdom of Great Britain and Northern Ireland	Northern Europe	14937_8_44	C2
14937_8#45	SC2_ST131	131	Brodrick et al. 2017	2014	Feces	United Kingdom of Great Britain and Northern Ireland	Northern Europe	14937_8_45	C2
14937_8#46	SC2_ST131	131	Brodrick et al. 2017	2014	Feces	United Kingdom of Great Britain and Northern Ireland	Northern Europe	14937_8_46	C2
14937_8#47	SC2_ST131	131	Brodrick et al. 2017	2014	Feces	United Kingdom of Great Britain and Northern Ireland	Northern Europe	14937_8_47	C2
14937_8#48	SC2_ST131	131	Brodrick et al. 2017	2014	Urine	United Kingdom of Great Britain and Northern Ireland	Northern Europe	14937_8_48	C2
14937_8#49	SC2_ST131	131	Brodrick et al. 2017	2014	Feces	United Kingdom of Great Britain and Northern Ireland	Northern Europe	14937_8_49	C2
14937_8#50	SC2_ST131	131	Brodrick et al. 2017	2014	Feces	United Kingdom of Great Britain and Northern Ireland	Northern Europe	14937_8_50	C2
14937_8#51	SC2_ST131	131	Brodrick et al. 2017	2014	Feces	United Kingdom of Great Britain and Northern Ireland	Northern Europe	14937_8_51	C2
14937_8#52	SC2_ST131	131	Brodrick et al. 2017	2014	Feces	United Kingdom of Great Britain and Northern Ireland	Northern Europe	14937_8_52	C2
14937_8#54	SC2_ST131	131	Brodrick et al. 2017	2014	Feces	United Kingdom of Great Britain and Northern Ireland	Northern Europe	14937_8_54	C2
14937_8#55	SC2_ST131	131	Brodrick et al. 2017	2014	Feces	United Kingdom of Great Britain and Northern Ireland	Northern Europe	14937_8_55	C2
14937_8#56	SC2_ST131	131	Brodrick et al. 2017	2014	Feces	United Kingdom of Great Britain and Northern Ireland	Northern Europe	14937_8_56	C2
14937_8#58	SC2_ST131	131	Brodrick et al. 2017	2014	Feces	United Kingdom of Great Britain and Northern Ireland	Northern Europe	14937_8_58	C2
14937_8#59	SC2_ST131	131	Brodrick et al. 2017	2014	Urine	United Kingdom of Great Britain and Northern Ireland	Northern Europe	14937_8_59	C2
14937_8#60	SC2_ST131	131	Brodrick et al. 2017	2014	Feces	United Kingdom of Great Britain and Northern Ireland	Northern Europe	14937_8_60	C2
14937_8#61	SC2_ST131	131	Brodrick et al. 2017	2014	Feces	United Kingdom of Great Britain and Northern Ireland	Northern Europe	14937_8_61	C2
14937_8#62	SC2_ST131	131	Brodrick et al. 2017	2014	Feces	United Kingdom of Great Britain and Northern Ireland	Northern Europe	14937_8_62	C2
14937_8#63	SC2_ST131	131	Brodrick et al. 2017	2014	Feces	United Kingdom of Great Britain and Northern Ireland	Northern Europe	14937_8_63	C2
14937_8#64	SC2_ST131	131	Brodrick et al. 2017	2014	Urine	United Kingdom of Great Britain and Northern Ireland	Northern Europe	14937_8_64	C2
14937_8#65	SC2_ST131	131	Brodrick et al. 2017	2014	Urine	United Kingdom of Great Britain and Northern Ireland	Northern Europe	14937_8_65	C2
14937_8#66	SC2_ST131	131	Brodrick et al. 2017	2014	Feces	United Kingdom of Great Britain and Northern Ireland	Northern Europe	14937_8_66	C2
14937_8#67	SC2_ST131	131	Brodrick et al. 2017	2014	Feces	United Kingdom of Great Britain and Northern Ireland	Northern Europe	14937_8_67	C2
14937_8#68	SC2_ST131	131	Brodrick et al. 2017	2014	Feces	United Kingdom of Great Britain and Northern Ireland	Northern Europe	14937_8_68	C2
14937_8#69	SC2_ST131	131	Brodrick et al. 2017	2014	Feces	United Kingdom of Great Britain and Northern Ireland	Northern Europe	14937_8_69	C2
14937_8#6	SC2_ST131	131	Brodrick et al. 2017	2014	Feces	United Kingdom of Great Britain and Northern Ireland	Northern Europe	14937_8_6	C2
14937_8#70	SC2_ST131	131	Brodrick et al. 2017	2014	Feces	United Kingdom of Great Britain and Northern Ireland	Northern Europe	14937_8_70	C2
14937_8#71	SC2_ST131	131	Brodrick et al. 2017	2014	Feces	United Kingdom of Great Britain and Northern Ireland	Northern Europe	14937_8_71	C2
14937_8#72	SC2_ST131	131	Brodrick et al. 2017	2014	Feces	United Kingdom of Great Britain and Northern Ireland	Northern Europe	14937_8_72	C2
14937_8#73	SC2_ST131	131	Brodrick et al. 2017	2014	Feces	United Kingdom of Great Britain and Northern Ireland	Northern Europe	14937_8_73	C2
14937_8#74	SC2_ST131	131	Brodrick et al. 2017	2014	Feces	United Kingdom of Great Britain and Northern Ireland	Northern Europe	14937_8_74	C2
14937_8#75	SC2_ST131	131	Brodrick et al. 2017	2014	Urine	United Kingdom of Great Britain and Northern Ireland	Northern Europe	14937_8_75	C2
14937_8#76	SC2_ST131	131	Brodrick et al. 2017	2014	Feces	United Kingdom of Great Britain and Northern Ireland	Northern Europe	14937_8_76	C2
14937_8#77	SC2_ST131	131	Brodrick et al. 2017	2014	Feces	United Kingdom of Great Britain and Northern Ireland	Northern Europe	14937_8_77	C2
14937_8#78	SC2_ST131	131	Brodrick et al. 2017	2014	Feces	United Kingdom of Great Britain and Northern Ireland	Northern Europe	14937_8_78	C2
14937_8#79	SC2_ST131	131	Brodrick et al. 2017	2014	Feces	United Kingdom of Great Britain and Northern Ireland	Northern Europe	14937_8_79	C2
14937_8#80	SC2_ST131	131	Brodrick et al. 2017	2014	Feces	United Kingdom of Great Britain and Northern Ireland	Northern Europe	14937_8_80	C2
14937_8#81	SC2_ST131	131	Brodrick et al. 2017	2014	Feces	United Kingdom of Great Britain and Northern Ireland	Northern Europe	14937_8_81	C2
14937_8#83	SC2_ST131	131	Brodrick et al. 2017	2014	Feces	United Kingdom of Great Britain and Northern Ireland	Northern Europe	14937_8_83	C2
14937_8#84	SC2_ST131	131	Brodrick et al. 2017	2014	Feces	United Kingdom of Great Britain and Northern Ireland	Northern Europe	14937_8_84	C2
14937_8#85	SC2_ST131	131	Brodrick et al. 2017	2014	Feces	United Kingdom of Great Britain and Northern Ireland	Northern Europe	14937_8_85	C2
14937_8#86	SC2_ST131	131	Brodrick et al. 2017	2014	Feces	United Kingdom of Great Britain and Northern Ireland	Northern Europe	14937_8_86	C2
15056_3#10	SC2_ST131	131	Brodrick et al. 2017	2014	Feces	United Kingdom of Great Britain and Northern Ireland	Northern Europe	15056_3_10	C2
15056_3#11	SC2_ST131	131	Brodrick et al. 2017	2014	Urine	United Kingdom of Great Britain and Northern Ireland	Northern Europe	15056_3_11	C2
15056_3#12	SC2_ST131	131	Brodrick et al. 2017	2014	Feces	United Kingdom of Great Britain and Northern Ireland	Northern Europe	15056_3_12	C2
15056_3#13	SC2_ST131	131	Brodrick et al. 2017	2014	Feces	United Kingdom of Great Britain and Northern Ireland	Northern Europe	15056_3_13	C2
15056_3#14	SC2_ST131	131	Brodrick et al. 2017	2014	Feces	United Kingdom of Great Britain and Northern Ireland	Northern Europe	15056_3_14	C2
15056_3#15	SC2_ST131	131	Brodrick et al. 2017	2014	Urine	United Kingdom of Great Britain and Northern Ireland	Northern Europe	15056_3_15	C2
15056_3#16	SC2_ST131	131	Brodrick et al. 2017	2014	Feces	United Kingdom of Great Britain and Northern Ireland	Northern Europe	15056_3_16	C2
15056_3#17	SC2_ST131	131	Brodrick et al. 2017	2014	Feces	United Kingdom of Great Britain and Northern Ireland	Northern Europe	15056_3_17	C2
15056_3#18	SC2_ST131	131	Brodrick et al. 2017	2014	Feces	United Kingdom of Great Britain and Northern Ireland	Northern Europe	15056_3_18	C2
15056_3#19	SC2_ST131	131	Brodrick et al. 2017	2014	Feces	United Kingdom of Great Britain and Northern Ireland	Northern Europe	15056_3_19	C2
15056_3#1	SC2_ST131	131	Brodrick et al. 2017	2014	Feces	United Kingdom of Great Britain and Northern Ireland	Northern Europe	15056_3_1	C2
15056_3#20	SC2_ST131	131	Brodrick et al. 2017	2014	Feces	United Kingdom of Great Britain and Northern Ireland	Northern Europe	15056_3_20	C2
15056_3#21	SC2_ST131	131	Brodrick et al. 2017	2014	Feces	United Kingdom of Great Britain and Northern Ireland	Northern Europe	15056_3_21	C2
15056_3#22	SC2_ST131	131	Brodrick et al. 2017	2014	Feces	United Kingdom of Great Britain and Northern Ireland	Northern Europe	15056_3_22	C2
15056_3#23	SC2_ST131	131	Brodrick et al. 2017	2014	Feces	United Kingdom of Great Britain and Northern Ireland	Northern Europe	15056_3_23	C2
15056_3#24	SC2_ST131	131	Brodrick et al. 2017	2014	Feces	United Kingdom of Great Britain and Northern Ireland	Northern Europe	15056_3_24	C2
15056_3#26	SC2_ST131	131	Brodrick et al. 2017	2014	Feces	United Kingdom of Great Britain and Northern Ireland	Northern Europe	15056_3_26	C2
15056_3#27	SC2_ST131	131	Brodrick et al. 2017	2014	Feces	United Kingdom of Great Britain and Northern Ireland	Northern Europe	15056_3_27	C2
15056_3#28	SC2_ST131	131	Brodrick et al. 2017	2014	Feces	United Kingdom of Great Britain and Northern Ireland	Northern Europe	15056_3_28	C2
15056_3#29	SC2_ST131	131	Brodrick et al. 2017	2014	Feces	United Kingdom of Great Britain and Northern Ireland	Northern Europe	15056_3_29	C2
15056_3#2	SC2_ST131	131	Brodrick et al. 2017	2014	Feces	United Kingdom of Great Britain and Northern Ireland	Northern Europe	15056_3_2	C2
15056_3#30	SC2_ST131	131	Brodrick et al. 2017	2014	Feces	United Kingdom of Great Britain and Northern Ireland	Northern Europe	15056_3_30	C2
15056_3#31	SC2_ST131	131	Brodrick et al. 2017	2014	Feces	United Kingdom of Great Britain and Northern Ireland	Northern Europe	15056_3_31	C2
15056_3#32	SC2_ST131	131	Brodrick et al. 2017	2014	Feces	United Kingdom of Great Britain and Northern Ireland	Northern Europe	15056_3_32	C2
15056_3#33	SC2_ST131	131	Brodrick et al. 2017	2014	Feces	United Kingdom of Great Britain and Northern Ireland	Northern Europe	15056_3_33	C2
15056_3#35	SC2_ST131	131	Brodrick et al. 2017	2014	Feces	United Kingdom of Great Britain and Northern Ireland	Northern Europe	15056_3_35	C2
15056_3#36	SC2_ST131	131	Brodrick et al. 2017	2014	Feces	United Kingdom of Great Britain and Northern Ireland	Northern Europe	15056_3_36	C2
15056_3#37	SC2_ST131	131	Brodrick et al. 2017	2014	Feces	United Kingdom of Great Britain and Northern Ireland	Northern Europe	15056_3_37	C2
15056_3#38	SC2_ST131	131	Brodrick et al. 2017	2014	Feces	United Kingdom of Great Britain and Northern Ireland	Northern Europe	15056_3_38	C2
15056_3#39	SC2_ST131	131	Brodrick et al. 2017	2014	Feces	United Kingdom of Great Britain and Northern Ireland	Northern Europe	15056_3_39	C2
15056_3#3	SC2_ST131	131	Brodrick et al. 2017	2014	Urine	United Kingdom of Great Britain and Northern Ireland	Northern Europe	15056_3_3	C2
15056_3#40	SC2_ST131	131	Brodrick et al. 2017	2014	Feces	United Kingdom of Great Britain and Northern Ireland	Northern Europe	15056_3_40	C2
15056_3#41	SC2_ST131	131	Brodrick et al. 2017	2014	Feces	United Kingdom of Great Britain and Northern Ireland	Northern Europe	15056_3_41	C2
15056_3#42	SC2_ST131	131	Brodrick et al. 2017	2014	Feces	United Kingdom of Great Britain and Northern Ireland	Northern Europe	15056_3_42	C2
15056_3#43	SC2_ST131	131	Brodrick et al. 2017	2014	Feces	United Kingdom of Great Britain and Northern Ireland	Northern Europe	15056_3_43	C2
15056_3#44	SC2_ST131	131	Brodrick et al. 2017	2014	Feces	United Kingdom of Great Britain and Northern Ireland	Northern Europe	15056_3_44	C2
15056_3#45	SC2_ST131	131	Brodrick et al. 2017	2014	Feces	United Kingdom of Great Britain and Northern Ireland	Northern Europe	15056_3_45	C2
15056_3#46	SC2_ST131	131	Brodrick et al. 2017	2014	Feces	United Kingdom of Great Britain and Northern Ireland	Northern Europe	15056_3_46	C2
15056_3#47	SC2_ST131	131	Brodrick et al. 2017	2014	Feces	United Kingdom of Great Britain and Northern Ireland	Northern Europe	15056_3_47	C2
15056_3#48	SC2_ST131	131	Brodrick et al. 2017	2014	Feces	United Kingdom of Great Britain and Northern Ireland	Northern Europe	15056_3_48	C2
15056_3#49	SC2_ST131	131	Brodrick et al. 2017	2014	Feces	United Kingdom of Great Britain and Northern Ireland	Northern Europe	15056_3_49	C2
15056_3#4	SC2_ST131	131	Brodrick et al. 2017	2014	Feces	United Kingdom of Great Britain and Northern Ireland	Northern Europe	15056_3_4	C2
15056_3#51	SC2_ST131	131	Brodrick et al. 2017	2014	Feces	United Kingdom of Great Britain and Northern Ireland	Northern Europe	15056_3_51	C2
15056_3#52	SC2_ST131	131	Brodrick et al. 2017	2014	Feces	United Kingdom of Great Britain and Northern Ireland	Northern Europe	15056_3_52	C2
15056_3#53	SC2_ST131	131	Brodrick et al. 2017	2014	Feces	United Kingdom of Great Britain and Northern Ireland	Northern Europe	15056_3_53	C2
15056_3#54	SC2_ST131	131	Brodrick et al. 2017	2014	Feces	United Kingdom of Great Britain and Northern Ireland	Northern Europe	15056_3_54	C2
15056_3#55	SC2_ST131	131	Brodrick et al. 2017	2014	Feces	United Kingdom of Great Britain and Northern Ireland	Northern Europe	15056_3_55	C2
15056_3#56	SC2_ST131	131	Brodrick et al. 2017	2014	Feces	United Kingdom of Great Britain and Northern Ireland	Northern Europe	15056_3_56	C2
15056_3#57	SC2_ST131	131	Brodrick et al. 2017	2014	Feces	United Kingdom of Great Britain and Northern Ireland	Northern Europe	15056_3_57	C2
15056_3#58	SC2_ST131	131	Brodrick et al. 2017	2014	Feces	United Kingdom of Great Britain and Northern Ireland	Northern Europe	15056_3_58	C2
15056_3#59	SC2_ST131	131	Brodrick et al. 2017	2014	Feces	United Kingdom of Great Britain and Northern Ireland	Northern Europe	15056_3_59	C2
15056_3#5	SC2_ST131	131	Brodrick et al. 2017	2014	Feces	United Kingdom of Great Britain and Northern Ireland	Northern Europe	15056_3_5	C2
15056_3#61	SC2_ST131	131	Brodrick et al. 2017	2014	Feces	United Kingdom of Great Britain and Northern Ireland	Northern Europe	15056_3_61	C2
15056_3#62	SC2_ST131	131	Brodrick et al. 2017	2014	Urine	United Kingdom of Great Britain and Northern Ireland	Northern Europe	15056_3_62	C2
15056_3#64	SC2_ST131	131	Brodrick et al. 2017	2014	Feces	United Kingdom of Great Britain and Northern Ireland	Northern Europe	15056_3_64	C2
15056_3#66	SC2_ST131	131	Brodrick et al. 2017	2014	Feces	United Kingdom of Great Britain and Northern Ireland	Northern Europe	15056_3_66	C2
15056_3#67	SC2_ST131	131	Brodrick et al. 2017	2014	Feces	United Kingdom of Great Britain and Northern Ireland	Northern Europe	15056_3_67	C2
15056_3#68	SC2_ST131	131	Brodrick et al. 2017	2014	Feces	United Kingdom of Great Britain and Northern Ireland	Northern Europe	15056_3_68	C2
15056_3#69	SC2_ST131	131	Brodrick et al. 2017	2014	Feces	United Kingdom of Great Britain and Northern Ireland	Northern Europe	15056_3_69	C2
15056_3#6	SC2_ST131	131	Brodrick et al. 2017	2014	Feces	United Kingdom of Great Britain and Northern Ireland	Northern Europe	15056_3_6	C2
15056_3#70	SC2_ST131	131	Brodrick et al. 2017	2014	Feces	United Kingdom of Great Britain and Northern Ireland	Northern Europe	15056_3_70	C2
15056_3#71	SC2_ST131	131	Brodrick et al. 2017	2014	Feces	United Kingdom of Great Britain and Northern Ireland	Northern Europe	15056_3_71	C2
15056_3#72	SC2_ST131	131	Brodrick et al. 2017	2014	Feces	United Kingdom of Great Britain and Northern Ireland	Northern Europe	15056_3_72	C2
15056_3#74	SC2_ST131	131	Brodrick et al. 2017	2014	Urine	United Kingdom of Great Britain and Northern Ireland	Northern Europe	15056_3_74	C2
15056_3#75	SC2_ST131	131	Brodrick et al. 2017	2014	Feces	United Kingdom of Great Britain and Northern Ireland	Northern Europe	15056_3_75	C2
15056_3#76	SC2_ST131	131	Brodrick et al. 2017	2014	Feces	United Kingdom of Great Britain and Northern Ireland	Northern Europe	15056_3_76	C2
15056_3#77	SC2_ST131	131	Brodrick et al. 2017	2014	Feces	United Kingdom of Great Britain and Northern Ireland	Northern Europe	15056_3_77	C2
15056_3#79	SC2_ST131	131	Brodrick et al. 2017	2014	Feces	United Kingdom of Great Britain and Northern Ireland	Northern Europe	15056_3_79	C2
15056_3#7	SC2_ST131	131	Brodrick et al. 2017	2014	Feces	United Kingdom of Great Britain and Northern Ireland	Northern Europe	15056_3_7	C2
15056_3#80	SC2_ST131	131	Brodrick et al. 2017	2014	Urine	United Kingdom of Great Britain and Northern Ireland	Northern Europe	15056_3_80	C2
15056_3#81	SC2_ST131	131	Brodrick et al. 2017	2014	Feces	United Kingdom of Great Britain and Northern Ireland	Northern Europe	15056_3_81	C2
15056_3#82	SC2_ST131	131	Brodrick et al. 2017	2014	Feces	United Kingdom of Great Britain and Northern Ireland	Northern Europe	15056_3_82	C2
15056_3#83	SC2_ST131	131	Brodrick et al. 2017	2014	Feces	United Kingdom of Great Britain and Northern Ireland	Northern Europe	15056_3_83	C2
15056_3#84	SC2_ST131	131	Brodrick et al. 2017	2014	Feces	United Kingdom of Great Britain and Northern Ireland	Northern Europe	15056_3_84	C2
15056_3#85	SC2_ST131	131	Brodrick et al. 2017	2014	Feces	United Kingdom of Great Britain and Northern Ireland	Northern Europe	15056_3_85	C2
15056_3#8	SC2_ST131	131	Brodrick et al. 2017	2014	Feces	United Kingdom of Great Britain and Northern Ireland	Northern Europe	15056_3_8	C2
15056_3#9	SC2_ST131	131	Brodrick et al. 2017	2014	Urine	United Kingdom of Great Britain and Northern Ireland	Northern Europe	15056_3_9	C2
15056_4#10	SC2_ST131	131	Brodrick et al. 2017	2014	Feces	United Kingdom of Great Britain and Northern Ireland	Northern Europe	15056_4_10	C2
15056_4#1	SC2_ST131	131	Brodrick et al. 2017	2014	Urine	United Kingdom of Great Britain and Northern Ireland	Northern Europe	15056_4_1	C2
15056_4#27	SC2_ST131	131	Brodrick et al. 2017	2014	Feces	United Kingdom of Great Britain and Northern Ireland	Northern Europe	15056_4_27	C2
15056_4#28	SC2_ST131	131	Brodrick et al. 2017	2014	Feces	United Kingdom of Great Britain and Northern Ireland	Northern Europe	15056_4_28	C2
15056_4#29	SC2_ST131	131	Brodrick et al. 2017	2014	Feces	United Kingdom of Great Britain and Northern Ireland	Northern Europe	15056_4_29	C2
15056_4#2	SC2_ST131	131	Brodrick et al. 2017	2014	Feces	United Kingdom of Great Britain and Northern Ireland	Northern Europe	15056_4_2	C2
15056_4#30	SC2_ST131	131	Brodrick et al. 2017	2014	Feces	United Kingdom of Great Britain and Northern Ireland	Northern Europe	15056_4_30	C2
15056_4#31	SC2_ST131	131	Brodrick et al. 2017	2014	Feces	United Kingdom of Great Britain and Northern Ireland	Northern Europe	15056_4_31	C2
15056_4#33	SC2_ST131	131	Brodrick et al. 2017	2014	Feces	United Kingdom of Great Britain and Northern Ireland	Northern Europe	15056_4_33	C2
15056_4#34	SC2_ST131	131	Brodrick et al. 2017	2014	Feces	United Kingdom of Great Britain and Northern Ireland	Northern Europe	15056_4_34	C2
15056_4#35	SC2_ST131	131	Brodrick et al. 2017	2014	Feces	United Kingdom of Great Britain and Northern Ireland	Northern Europe	15056_4_35	C2
15056_4#36	SC2_ST131	131	Brodrick et al. 2017	2014	Feces	United Kingdom of Great Britain and Northern Ireland	Northern Europe	15056_4_36	C2
15056_4#37	SC2_ST131	131	Brodrick et al. 2017	2014	Feces	United Kingdom of Great Britain and Northern Ireland	Northern Europe	15056_4_37	C2
15056_4#38	SC2_ST131	131	Brodrick et al. 2017	2014	Feces	United Kingdom of Great Britain and Northern Ireland	Northern Europe	15056_4_38	C2
15056_4#39	SC2_ST131	131	Brodrick et al. 2017	2014	Feces	United Kingdom of Great Britain and Northern Ireland	Northern Europe	15056_4_39	C2
15056_4#3	SC2_ST131	131	Brodrick et al. 2017	2014	Feces	United Kingdom of Great Britain and Northern Ireland	Northern Europe	15056_4_3	C2
15056_4#40	SC2_ST131	131	Brodrick et al. 2017	2014	Feces	United Kingdom of Great Britain and Northern Ireland	Northern Europe	15056_4_40	C2
15056_4#41	SC2_ST131	131	Brodrick et al. 2017	2014	Feces	United Kingdom of Great Britain and Northern Ireland	Northern Europe	15056_4_41	C2
15056_4#42	SC2_ST131	131	Brodrick et al. 2017	2014	Feces	United Kingdom of Great Britain and Northern Ireland	Northern Europe	15056_4_42	C2
15056_4#43	SC2_ST131	131	Brodrick et al. 2017	2014	Feces	United Kingdom of Great Britain and Northern Ireland	Northern Europe	15056_4_43	C2
15056_4#44	SC2_ST131	131	Brodrick et al. 2017	2014	Feces	United Kingdom of Great Britain and Northern Ireland	Northern Europe	15056_4_44	C2
15056_4#45	SC2_ST131	131	Brodrick et al. 2017	2014	Feces	United Kingdom of Great Britain and Northern Ireland	Northern Europe	15056_4_45	C2
15056_4#46	SC2_ST131	131	Brodrick et al. 2017	2014	Feces	United Kingdom of Great Britain and Northern Ireland	Northern Europe	15056_4_46	C2
15056_4#47	SC2_ST131	131	Brodrick et al. 2017	2014	Feces	United Kingdom of Great Britain and Northern Ireland	Northern Europe	15056_4_47	C2
15056_4#48	SC2_ST131	131	Brodrick et al. 2017	2014	Feces	United Kingdom of Great Britain and Northern Ireland	Northern Europe	15056_4_48	C2
15056_4#49	SC2_ST131	131	Brodrick et al. 2017	2014	Feces	United Kingdom of Great Britain and Northern Ireland	Northern Europe	15056_4_49	C2
15056_4#4	SC2_ST131	131	Brodrick et al. 2017	2014	Feces	United Kingdom of Great Britain and Northern Ireland	Northern Europe	15056_4_4	C2
15056_4#50	SC2_ST131	131	Brodrick et al. 2017	2014	Feces	United Kingdom of Great Britain and Northern Ireland	Northern Europe	15056_4_50	C2
15056_4#51	SC2_ST131	131	Brodrick et al. 2017	2014	Feces	United Kingdom of Great Britain and Northern Ireland	Northern Europe	15056_4_51	C2
15056_4#52	SC2_ST131	131	Brodrick et al. 2017	2014	Feces	United Kingdom of Great Britain and Northern Ireland	Northern Europe	15056_4_52	C2
15056_4#53	SC2_ST131	131	Brodrick et al. 2017	2014	Feces	United Kingdom of Great Britain and Northern Ireland	Northern Europe	15056_4_53	C2
15056_4#54	SC2_ST131	131	Brodrick et al. 2017	2014	Feces	United Kingdom of Great Britain and Northern Ireland	Northern Europe	15056_4_54	C2
15056_4#55	SC2_ST131	131	Brodrick et al. 2017	2014	Feces	United Kingdom of Great Britain and Northern Ireland	Northern Europe	15056_4_55	C2
15056_4#56	SC2_ST131	131	Brodrick et al. 2017	2014	Feces	United Kingdom of Great Britain and Northern Ireland	Northern Europe	15056_4_56	C2
15056_4#57	SC2_ST131	131	Brodrick et al. 2017	2014	Feces	United Kingdom of Great Britain and Northern Ireland	Northern Europe	15056_4_57	C2
15056_4#58	SC2_ST131	131	Brodrick et al. 2017	2014	Feces	United Kingdom of Great Britain and Northern Ireland	Northern Europe	15056_4_58	C2
15056_4#59	SC2_ST131	131	Brodrick et al. 2017	2014	Feces	United Kingdom of Great Britain and Northern Ireland	Northern Europe	15056_4_59	C2
15056_4#5	SC2_ST131	131	Brodrick et al. 2017	2014	Feces	United Kingdom of Great Britain and Northern Ireland	Northern Europe	15056_4_5	C2
15056_4#60	SC2_ST131	131	Brodrick et al. 2017	2014	Feces	United Kingdom of Great Britain and Northern Ireland	Northern Europe	15056_4_60	C2
15056_4#61	SC2_ST131	131	Brodrick et al. 2017	2014	Urine	United Kingdom of Great Britain and Northern Ireland	Northern Europe	15056_4_61	C2
15056_4#62	SC2_ST131	131	Brodrick et al. 2017	2014	Feces	United Kingdom of Great Britain and Northern Ireland	Northern Europe	15056_4_62	C2
15056_4#63	SC2_ST131	131	Brodrick et al. 2017	2014	Feces	United Kingdom of Great Britain and Northern Ireland	Northern Europe	15056_4_63	C2
15056_4#64	SC2_ST131	131	Brodrick et al. 2017	2014	Feces	United Kingdom of Great Britain and Northern Ireland	Northern Europe	15056_4_64	C2
15056_4#65	SC2_ST131	131	Brodrick et al. 2017	2014	Feces	United Kingdom of Great Britain and Northern Ireland	Northern Europe	15056_4_65	C2
15056_4#66	SC2_ST131	131	Brodrick et al. 2017	2014	Feces	United Kingdom of Great Britain and Northern Ireland	Northern Europe	15056_4_66	C2
15056_4#67	SC2_ST131	131	Brodrick et al. 2017	2014	Feces	United Kingdom of Great Britain and Northern Ireland	Northern Europe	15056_4_67	C2
15056_4#68	SC2_ST131	131	Brodrick et al. 2017	2014	Feces	United Kingdom of Great Britain and Northern Ireland	Northern Europe	15056_4_68	C2
15056_4#69	SC2_ST131	131	Brodrick et al. 2017	2014	Feces	United Kingdom of Great Britain and Northern Ireland	Northern Europe	15056_4_69	C2
15056_4#6	SC2_ST131	131	Brodrick et al. 2017	2014	Urine	United Kingdom of Great Britain and Northern Ireland	Northern Europe	15056_4_6	C2
15056_4#70	SC2_ST131	131	Brodrick et al. 2017	2014	Feces	United Kingdom of Great Britain and Northern Ireland	Northern Europe	15056_4_70	C2
15056_4#71	SC2_ST131	131	Brodrick et al. 2017	2014	Feces	United Kingdom of Great Britain and Northern Ireland	Northern Europe	15056_4_71	C2
15056_4#73	SC2_ST131	131	Brodrick et al. 2017	2014	Feces	United Kingdom of Great Britain and Northern Ireland	Northern Europe	15056_4_73	C2
15056_4#74	SC2_ST131	131	Brodrick et al. 2017	2014	Feces	United Kingdom of Great Britain and Northern Ireland	Northern Europe	15056_4_74	C2
15056_4#75	SC2_ST131	131	Brodrick et al. 2017	2014	Feces	United Kingdom of Great Britain and Northern Ireland	Northern Europe	15056_4_75	C2
15056_4#76	SC2_ST131	131	Brodrick et al. 2017	2014	Feces	United Kingdom of Great Britain and Northern Ireland	Northern Europe	15056_4_76	C2
15056_4#77	SC2_ST131	131	Brodrick et al. 2017	2014	Feces	United Kingdom of Great Britain and Northern Ireland	Northern Europe	15056_4_77	C2
15056_4#78	SC2_ST131	131	Brodrick et al. 2017	2014	Feces	United Kingdom of Great Britain and Northern Ireland	Northern Europe	15056_4_78	C2
15056_4#79	SC2_ST131	131	Brodrick et al. 2017	2014	Feces	United Kingdom of Great Britain and Northern Ireland	Northern Europe	15056_4_79	C2
15056_4#80	SC2_ST131	131	Brodrick et al. 2017	2014	Feces	United Kingdom of Great Britain and Northern Ireland	Northern Europe	15056_4_80	C2
15056_4#81	SC2_ST131	131	Brodrick et al. 2017	2014	Feces	United Kingdom of Great Britain and Northern Ireland	Northern Europe	15056_4_81	C2
15056_4#82	SC2_ST131	131	Brodrick et al. 2017	2014	Feces	United Kingdom of Great Britain and Northern Ireland	Northern Europe	15056_4_82	C2
15056_4#83	SC2_ST131	131	Brodrick et al. 2017	2014	Feces	United Kingdom of Great Britain and Northern Ireland	Northern Europe	15056_4_83	C2
15056_4#84	SC2_ST131	131	Brodrick et al. 2017	2014	Feces	United Kingdom of Great Britain and Northern Ireland	Northern Europe	15056_4_84	C2
15056_4#86	SC2_ST131	131	Brodrick et al. 2017	2014	Feces	United Kingdom of Great Britain and Northern Ireland	Northern Europe	15056_4_86	C2
15056_4#8	SC2_ST131	131	Brodrick et al. 2017	2014	Feces	United Kingdom of Great Britain and Northern Ireland	Northern Europe	15056_4_8	C2
15056_4#9	SC2_ST131	131	Brodrick et al. 2017	2014	Feces	United Kingdom of Great Britain and Northern Ireland	Northern Europe	15056_4_9	C2
15795_1#43	SC2_ST131	131	Brodrick et al. 2017	2014	Feces	United Kingdom of Great Britain and Northern Ireland	Northern Europe	15795_1_43	C2
15795_1#44	SC2_ST131	131	Brodrick et al. 2017	2014	Feces	United Kingdom of Great Britain and Northern Ireland	Northern Europe	15795_1_44	C2
15795_1#45	SC2_ST131	131	Brodrick et al. 2017	2014	Feces	United Kingdom of Great Britain and Northern Ireland	Northern Europe	15795_1_45	C2
15795_1#46	SC2_ST131	131	Brodrick et al. 2017	2014	Feces	United Kingdom of Great Britain and Northern Ireland	Northern Europe	15795_1_46	C2
15795_1#47	SC2_ST131	131	Brodrick et al. 2017	2014	Feces	United Kingdom of Great Britain and Northern Ireland	Northern Europe	15795_1_47	C2
15795_1#48	SC2_ST131	131	Brodrick et al. 2017	2014	Feces	United Kingdom of Great Britain and Northern Ireland	Northern Europe	15795_1_48	C2
15795_1#49	SC2_ST131	131	Brodrick et al. 2017	2014	Urine	United Kingdom of Great Britain and Northern Ireland	Northern Europe	15795_1_49	C2
15795_1#50	SC2_ST131	131	Brodrick et al. 2017	2014	Feces	United Kingdom of Great Britain and Northern Ireland	Northern Europe	15795_1_50	C2
15795_1#51	SC2_ST131	131	Brodrick et al. 2017	2014	Feces	United Kingdom of Great Britain and Northern Ireland	Northern Europe	15795_1_51	C2
15795_1#52	SC2_ST131	131	Brodrick et al. 2017	2014	Feces	United Kingdom of Great Britain and Northern Ireland	Northern Europe	15795_1_52	C2
15795_1#53	SC2_ST131	131	Brodrick et al. 2017	2014	Feces	United Kingdom of Great Britain and Northern Ireland	Northern Europe	15795_1_53	C2
15795_1#54	SC2_ST131	131	Brodrick et al. 2017	2014	Feces	United Kingdom of Great Britain and Northern Ireland	Northern Europe	15795_1_54	C2
15795_1#55	SC2_ST131	131	Brodrick et al. 2017	2014	Feces	United Kingdom of Great Britain and Northern Ireland	Northern Europe	15795_1_55	C2
15795_1#56	SC2_ST131	131	Brodrick et al. 2017	2014	Feces	United Kingdom of Great Britain and Northern Ireland	Northern Europe	15795_1_56	C2
15795_1#57	SC2_ST131	131	Brodrick et al. 2017	2014	Feces	United Kingdom of Great Britain and Northern Ireland	Northern Europe	15795_1_57	C2
15795_1#59	SC2_ST131	131	Brodrick et al. 2017	2014	Feces	United Kingdom of Great Britain and Northern Ireland	Northern Europe	15795_1_59	C2
15795_1#60	SC2_ST131	131	Brodrick et al. 2017	2014	Feces	United Kingdom of Great Britain and Northern Ireland	Northern Europe	15795_1_60	C2
15795_1#61	SC2_ST131	131	Brodrick et al. 2017	2014	Feces	United Kingdom of Great Britain and Northern Ireland	Northern Europe	15795_1_61	C2
15795_1#63	SC2_ST131	131	Brodrick et al. 2017	2014	Feces	United Kingdom of Great Britain and Northern Ireland	Northern Europe	15795_1_63	C2
15795_1#64	SC2_ST131	131	Brodrick et al. 2017	2014	Feces	United Kingdom of Great Britain and Northern Ireland	Northern Europe	15795_1_64	C2
26968_5#171_filtered	SC2_ST131	131	Roberts et al. 2022	2017	Sputum	Viet Nam	South-eastern Asia	26968_5_171_filtered
26968_5#30_filtered	SC2_ST131	131	Roberts et al. 2022	2017	Stool	Viet Nam	South-eastern Asia	26968_5_30_filtered
26968_5#34_filtered	SC2_ST131	131	Roberts et al. 2022	2017	Stool	Viet Nam	South-eastern Asia	26968_5_34_filtered
26968_6#132_filtered	SC2_ST131	131	Roberts et al. 2022	2017	Stool	Viet Nam	South-eastern Asia	26968_6_132_filtered
26968_6#46_filtered	SC2_ST131	131	Roberts et al. 2022	2017	Stool	Viet Nam	South-eastern Asia	26968_6_46_filtered
26975_5#108_filtered	SC2_ST131	131	Roberts et al. 2022	2017	Sputum	Viet Nam	South-eastern Asia	26975_5_108_filtered
26975_5#110_filtered	SC2_ST131	131	Roberts et al. 2022	2017	Stool	Viet Nam	South-eastern Asia	26975_5_110_filtered
26975_5#113_filtered	SC2_ST131	131	Roberts et al. 2022	2017	Urine	Viet Nam	South-eastern Asia	26975_5_113_filtered
26975_5#130_filtered	SC2_ST131	131	Roberts et al. 2022	2017	Stool	Viet Nam	South-eastern Asia	26975_5_130_filtered
26994_6#126_filtered	SC2_ST131	131	Roberts et al. 2022	2017	Stool	Viet Nam	South-eastern Asia	26994_6_126_filtered
26994_6#32_filtered	SC2_ST131	131	Roberts et al. 2022	2017	Urine	Viet Nam	South-eastern Asia	26994_6_32_filtered
26994_6#61_filtered	SC2_ST131	131	Roberts et al. 2022	2017	Stool	Viet Nam	South-eastern Asia	26994_6_61_filtered
26994_7#11_filtered	SC2_ST131	131	Roberts et al. 2022	2017	Stool	Viet Nam	South-eastern Asia	26994_7_11_filtered
26994_7#39_filtered	SC2_ST131	131	Roberts et al. 2022	2017	Stool	Viet Nam	South-eastern Asia	26994_7_39_filtered
26994_7#48_filtered	SC2_ST131	131	Roberts et al. 2022	2017	Stool	Viet Nam	South-eastern Asia	26994_7_48_filtered
26994_7#64_filtered	SC2_ST131	131	Roberts et al. 2022	2017	Stool	Viet Nam	South-eastern Asia	26994_7_64_filtered
26994_7#65_filtered	SC2_ST131	131	Roberts et al. 2022	2017	Stool	Viet Nam	South-eastern Asia	26994_7_65_filtered
26994_7#66_filtered	SC2_ST131	131	Roberts et al. 2022	2017	Stool	Viet Nam	South-eastern Asia	26994_7_66_filtered
26994_7#83_filtered	SC2_ST131	131	Roberts et al. 2022	2017	Stool	Viet Nam	South-eastern Asia	26994_7_83_filtered
26994_8#190_filtered	SC2_ST131	131	Roberts et al. 2022	2017	Stool	Viet Nam	South-eastern Asia	26994_8_190_filtered
26994_8#192_filtered	SC2_ST131	131	Roberts et al. 2022	2017	Urine	Viet Nam	South-eastern Asia	26994_8_192_filtered
26994_8#89_filtered	SC2_ST131	131	Roberts et al. 2022	2017		Viet Nam	South-eastern Asia	26994_8_89_filtered
27261_7#166_filtered	SC2_ST131	131	Roberts et al. 2022	2017	Sputum	Viet Nam	South-eastern Asia	27261_7_166_filtered
27261_8#126_filtered	SC2_ST131	131	Roberts et al. 2022	2017	Stool	Viet Nam	South-eastern Asia	27261_8_126_filtered
27261_8#33_filtered	SC2_ST131	131	Roberts et al. 2022	2017	Stool	Viet Nam	South-eastern Asia	27261_8_33_filtered
27322_4#125_filtered	SC2_ST131	131	Roberts et al. 2022	2017	Stool	Viet Nam	South-eastern Asia	27322_4_125_filtered
27322_4#129_filtered	SC2_ST131	131	Roberts et al. 2022	2017	Stool	Viet Nam	South-eastern Asia	27322_4_129_filtered
27322_4#165_filtered	SC2_ST131	131	Roberts et al. 2022	2017	Stool	Viet Nam	South-eastern Asia	27322_4_165_filtered
27322_4#2_filtered	SC2_ST131	131	Roberts et al. 2022	2017	Stool	Viet Nam	South-eastern Asia	27322_4_2_filtered
27322_4#47_filtered	SC2_ST131	131	Roberts et al. 2022	2017	Stool	Viet Nam	South-eastern Asia	27322_4_47_filtered
27322_4#4_filtered	SC2_ST131	131	Roberts et al. 2022	2017	Sputum	Viet Nam	South-eastern Asia	27322_4_4_filtered
27322_4#53_filtered	SC2_ST131	131	Roberts et al. 2022	2017	Stool	Viet Nam	South-eastern Asia	27322_4_53_filtered
27322_4#96_filtered	SC2_ST131	131	Roberts et al. 2022	2017	Stool	Viet Nam	South-eastern Asia	27322_4_96_filtered
28889_2#101_filtered	SC2_ST131	131	Roberts et al. 2022	2017	Stool	Viet Nam	South-eastern Asia	28889_2_101_filtered
28889_2#109_filtered	SC2_ST131	131	Roberts et al. 2022	2017	Stool	Viet Nam	South-eastern Asia	28889_2_109_filtered
28889_2#145_filtered	SC2_ST131	131	Roberts et al. 2022	2017	Stool	Viet Nam	South-eastern Asia	28889_2_145_filtered
28889_2#157_filtered	SC2_ST131	131	Roberts et al. 2022	2017	Stool	Viet Nam	South-eastern Asia	28889_2_157_filtered
28889_2#1_filtered	SC2_ST131	131	Roberts et al. 2022	2017	Stool	Viet Nam	South-eastern Asia	28889_2_1_filtered
28889_2#297_filtered	SC2_ST131	131	Roberts et al. 2022	2017	Stool	Viet Nam	South-eastern Asia	28889_2_297_filtered
28889_2#335_filtered	SC2_ST131	131	Roberts et al. 2022	2017	Sputum	Viet Nam	South-eastern Asia	28889_2_335_filtered
28889_2#359_filtered	SC2_ST131	131	Roberts et al. 2022	2017	Sputum	Viet Nam	South-eastern Asia	28889_2_359_filtered
28889_2#5_filtered	SC2_ST131	131	Roberts et al. 2022	2017	Stool	Viet Nam	South-eastern Asia	28889_2_5_filtered
29050_1#139_filtered	SC2_ST131	131	Roberts et al. 2022	2017	Stool	Viet Nam	South-eastern Asia	29050_1_139_filtered
29050_1#43_filtered	SC2_ST131	131	Roberts et al. 2022	2017	Stool	Viet Nam	South-eastern Asia	29050_1_43_filtered
29050_1#51_filtered	SC2_ST131	131	Roberts et al. 2022	2017	Stool	Viet Nam	South-eastern Asia	29050_1_51_filtered
29050_1#71_filtered	SC2_ST131	131	Roberts et al. 2022	2017	Stool	Viet Nam	South-eastern Asia	29050_1_71_filtered
29109_1#259_filtered	SC2_ST131	131	Roberts et al. 2022	2017	Sputum	Viet Nam	South-eastern Asia	29109_1_259_filtered
29109_1#86_filtered	SC2_ST131	131	Roberts et al. 2022	2017	Stool	Viet Nam	South-eastern Asia	29109_1_86_filtered
29109_2#165_filtered	SC2_ST131	131	Roberts et al. 2022	2017	Stool	Viet Nam	South-eastern Asia	29109_2_165_filtered
29109_2#186_filtered	SC2_ST131	131	Roberts et al. 2022	2017	Stool	Viet Nam	South-eastern Asia	29109_2_186_filtered
29109_2#199_filtered	SC2_ST131	131	Roberts et al. 2022	2017	Stool	Viet Nam	South-eastern Asia	29109_2_199_filtered
29109_2#226_filtered	SC2_ST131	131	Roberts et al. 2022	2017	Stool	Viet Nam	South-eastern Asia	29109_2_226_filtered
29109_2#23_filtered	SC2_ST131	131	Roberts et al. 2022	2017	Stool	Viet Nam	South-eastern Asia	29109_2_23_filtered
29109_2#380_filtered	SC2_ST131	131	Roberts et al. 2022	2017	Stool	Viet Nam	South-eastern Asia	29109_2_380_filtered
29339_1#154_filtered	SC2_ST131	131	Roberts et al. 2022	2017	Stool	Viet Nam	South-eastern Asia	29339_1_154_filtered
29339_1#158_filtered	SC2_ST131	131	Roberts et al. 2022	2017	Stool	Viet Nam	South-eastern Asia	29339_1_158_filtered
29339_1#373_filtered	SC2_ST131	131	Roberts et al. 2022	2018	Stool	Viet Nam	South-eastern Asia	29339_1_373_filtered
30134_6#107	SC2_ST131	131	NORM	2014	Blood	Norway	Northern Europe	30134_6_107	A
30134_6#115	SC2_ST131	131	NORM	2012	Blood	Norway	Northern Europe	30134_6_115	B
30134_6#119	SC2_ST131	131	NORM	2013	Blood	Norway	Northern Europe	30134_6_119	C1
30134_6#120	SC2_ST131	131	NORM	2011	Blood	Norway	Northern Europe	30134_6_120	A
30134_6#145	SC2_ST131	131	NORM	2014	Blood	Norway	Northern Europe	30134_6_145	C1
30134_6#153	SC2_ST131	131	NORM	2002	Blood	Norway	Northern Europe	30134_6_153	A
30134_6#193	SC2_ST131	131	NORM	2008	Blood	Norway	Northern Europe	30134_6_193	A
30134_6#208	SC2_ST131	131	NORM	2008	Blood	Norway	Northern Europe	30134_6_208	C2
30134_6#254	SC2_ST131	131	NORM	2007	Blood	Norway	Northern Europe	30134_6_254	B
30134_6#255	SC2_ST131	131	NORM	2014	Blood	Norway	Northern Europe	30134_6_255	C1
30134_6#287	SC2_ST131	131	NORM	2014	Blood	Norway	Northern Europe	30134_6_287	C1
30134_6#289	SC2_ST131	131	NORM	2015	Blood	Norway	Northern Europe	30134_6_289	C2
30134_6#309	SC2_ST131	131	NORM	2015	Blood	Norway	Northern Europe	30134_6_309	C2
30134_6#360	SC2_ST131	131	NORM	2011	Blood	Norway	Northern Europe	30134_6_360	B
30134_6#3	SC2_ST131	131	NORM	2011	Blood	Norway	Northern Europe	30134_6_3	B
30134_6#52	SC2_ST131	131	NORM	2012	Blood	Norway	Northern Europe	30134_6_52	C2
30134_6#95	SC2_ST131	131	NORM	2010	Blood	Norway	Northern Europe	30134_6_95	A
30224_1#102	SC2_ST131	131	NORM	2004	Blood	Norway	Northern Europe	30224_1_102	B
30224_1#172	SC2_ST131	131	NORM	2003	Blood	Norway	Northern Europe	30224_1_172	B
30224_1#185	SC2_ST131	10220	NORM	2003	Blood	Norway	Northern Europe	30224_1_185	B
30224_1#201	SC2_ST131	131	NORM	2013	Blood	Norway	Northern Europe	30224_1_201	C1
30224_1#211	SC2_ST131	131	NORM	2007	Blood	Norway	Northern Europe	30224_1_211	C2
30224_1#245	SC2_ST131	131	NORM	2002	Blood	Norway	Northern Europe	30224_1_245	B
30224_1#251	SC2_ST131	131	NORM	2009	Blood	Norway	Northern Europe	30224_1_251	B
30224_1#273	SC2_ST131	131	NORM	2013	Blood	Norway	Northern Europe	30224_1_273	C2
30224_1#291	SC2_ST131	131	NORM	2007	Blood	Norway	Northern Europe	30224_1_291	A
30224_1#298	SC2_ST131	131	NORM	2013	Blood	Norway	Northern Europe	30224_1_298	A
30224_1#302	SC2_ST131	131	NORM	2014	Blood	Norway	Northern Europe	30224_1_302	A
30224_1#305	SC2_ST131	131	NORM	2013	Blood	Norway	Northern Europe	30224_1_305	A
30224_1#308	SC2_ST131	131	NORM	2007	Blood	Norway	Northern Europe	30224_1_308	C2
30224_1#313	SC2_ST131	131	NORM	2017	Blood	Norway	Northern Europe	30224_1_313	C1
30224_1#333	SC2_ST131	131	NORM	2012	Blood	Norway	Northern Europe	30224_1_333	A
30224_1#351	SC2_ST131	131	NORM	2004	Blood	Norway	Northern Europe	30224_1_351	A
30224_1#355	SC2_ST131	131	NORM	2006	Blood	Norway	Northern Europe	30224_1_355	B
30224_1#383	SC2_ST131	131	NORM	2012	Blood	Norway	Northern Europe	30224_1_383	B
30224_1#38	SC2_ST131	131	NORM	2013	Blood	Norway	Northern Europe	30224_1_38	A
30224_1#48	SC2_ST131	131	NORM	2006	Blood	Norway	Northern Europe	30224_1_48	C1
30345_1#119	SC2_ST131	131	NORM	2008	Blood	Norway	Northern Europe	30345_1_119	C1
30345_1#11	SC2_ST131	131	NORM	2015	Blood	Norway	Northern Europe	30345_1_11	B
30345_1#129	SC2_ST131	131	NORM	2014	Blood	Norway	Northern Europe	30345_1_129	A
30345_1#144	SC2_ST131	131	NORM	2015	Blood	Norway	Northern Europe	30345_1_144	C2
30345_1#164	SC2_ST131	131	NORM	2015	Blood	Norway	Northern Europe	30345_1_164	B
30345_1#170	SC2_ST131	131	NORM	2016	Blood	Norway	Northern Europe	30345_1_170	C2
30345_1#186	SC2_ST131	131	NORM	2003	Blood	Norway	Northern Europe	30345_1_186	B
30345_1#188	SC2_ST131	131	NORM	2013	Blood	Norway	Northern Europe	30345_1_188	B0
30345_1#194	SC2_ST131	131	NORM	2014	Blood	Norway	Northern Europe	30345_1_194	A
30345_1#205	SC2_ST131	131	NORM	2015	Blood	Norway	Northern Europe	30345_1_205	B0
30345_1#218	SC2_ST131	131	NORM	2013	Blood	Norway	Northern Europe	30345_1_218	C1
30345_1#220	SC2_ST131	131	NORM	2011	Blood	Norway	Northern Europe	30345_1_220	B
30345_1#224	SC2_ST131	131	NORM	2004	Blood	Norway	Northern Europe	30345_1_224	C1
30345_1#226	SC2_ST131	131	NORM	2014	Blood	Norway	Northern Europe	30345_1_226	B
30345_1#243	SC2_ST131	131	NORM	2016	Blood	Norway	Northern Europe	30345_1_243	B
30345_1#247	SC2_ST131	131	NORM	2002	Blood	Norway	Northern Europe	30345_1_247	A
30345_1#273	SC2_ST131	131	NORM	2015	Blood	Norway	Northern Europe	30345_1_273	A
30345_1#279	SC2_ST131	131	NORM	2017	Blood	Norway	Northern Europe	30345_1_279	B
30345_1#292	SC2_ST131	131	NORM	2006	Blood	Norway	Northern Europe	30345_1_292	B
30345_1#298	SC2_ST131	131	NORM	2017	Blood	Norway	Northern Europe	30345_1_298	C1
30345_1#303	SC2_ST131	131	NORM	2007	Blood	Norway	Northern Europe	30345_1_303	B0
30345_1#31	SC2_ST131	131	NORM	2013	Blood	Norway	Northern Europe	30345_1_31	B
30345_1#322	SC2_ST131	131	NORM	2016	Blood	Norway	Northern Europe	30345_1_322	C1
30345_1#330	SC2_ST131	131	NORM	2017	Blood	Norway	Northern Europe	30345_1_330	B
30345_1#335	SC2_ST131	131	NORM	2016	Blood	Norway	Northern Europe	30345_1_335	C2
30345_1#347	SC2_ST131	131	NORM	2004	Blood	Norway	Northern Europe	30345_1_347	C0
30345_1#350	SC2_ST131	131	NORM	2016	Blood	Norway	Northern Europe	30345_1_350	A
30345_1#36	SC2_ST131	131	NORM	2005	Blood	Norway	Northern Europe	30345_1_36	B
30345_1#377	SC2_ST131	131	NORM	2010	Blood	Norway	Northern Europe	30345_1_377	A
30345_1#43	SC2_ST131	131	NORM	2015	Blood	Norway	Northern Europe	30345_1_43	C1
30345_1#46	SC2_ST131	131	NORM	2015	Blood	Norway	Northern Europe	30345_1_46	B
30345_1#52	SC2_ST131	131	NORM	2016	Blood	Norway	Northern Europe	30345_1_52	A
30345_1#77	SC2_ST131	131	NORM	2016	Blood	Norway	Northern Europe	30345_1_77	C1
30348_1#126	SC2_ST131	131	NORM	2017	Blood	Norway	Northern Europe	30348_1_126	C2
30348_1#144	SC2_ST131	10405	NORM	2017	Blood	Norway	Northern Europe	30348_1_144	C1
30348_1#146	SC2_ST131	131	NORM	2017	Blood	Norway	Northern Europe	30348_1_146	C1
30348_1#152	SC2_ST131	131	NORM	2008	Blood	Norway	Northern Europe	30348_1_152	C1
30348_1#162	SC2_ST131	131	NORM	2016	Blood	Norway	Northern Europe	30348_1_162	A
30348_1#166	SC2_ST131	131	NORM	2016	Blood	Norway	Northern Europe	30348_1_166	A
30348_1#178	SC2_ST131	131	NORM	2017	Blood	Norway	Northern Europe	30348_1_178	C1
30348_1#187	SC2_ST131	131	NORM	2017	Blood	Norway	Northern Europe	30348_1_187	A
30348_1#188	SC2_ST131	131	NORM	2009	Blood	Norway	Northern Europe	30348_1_188	C2
30348_1#195	SC2_ST131	131	NORM	2017	Blood	Norway	Northern Europe	30348_1_195	B
30348_1#208	SC2_ST131	131	NORM	2017	Blood	Norway	Northern Europe	30348_1_208	C1
30348_1#231	SC2_ST131	131	NORM	2016	Blood	Norway	Northern Europe	30348_1_231	B
30348_1#247	SC2_ST131	131	NORM	2008	Blood	Norway	Northern Europe	30348_1_247	A
30348_1#259	SC2_ST131	131	NORM	2016	Blood	Norway	Northern Europe	30348_1_259	B
30348_1#263	SC2_ST131	131	NORM	2016	Blood	Norway	Northern Europe	30348_1_263	C1
30348_1#267	SC2_ST131	131	NORM	2017	Blood	Norway	Northern Europe	30348_1_267	A
30348_1#299	SC2_ST131	131	NORM	2017	Blood	Norway	Northern Europe	30348_1_299	C1
30348_1#372	SC2_ST131	131	NORM	2010	Blood	Norway	Northern Europe	30348_1_372	C1
30348_1#379	SC2_ST131	131	NORM	2004	Blood	Norway	Northern Europe	30348_1_379	B
30348_1#3	SC2_ST131	131	NORM	2006	Blood	Norway	Northern Europe	30348_1_3	A
30348_1#43	SC2_ST131	131	NORM	2016	Blood	Norway	Northern Europe	30348_1_43	C1
30348_1#50	SC2_ST131	1982	NORM	2017	Blood	Norway	Northern Europe	30348_1_50	A
30348_1#57	SC2_ST131	131	NORM	2017	Blood	Norway	Northern Europe	30348_1_57	C2
30348_1#5	SC2_ST131	131	NORM	2017	Blood	Norway	Northern Europe	30348_1_5	C2
30348_1#66	SC2_ST131	131	NORM	2009	Blood	Norway	Northern Europe	30348_1_66	A
30348_1#73	SC2_ST131	131	NORM	2017	Blood	Norway	Northern Europe	30348_1_73	C1
30348_1#87	SC2_ST131	131	NORM	2010	Blood	Norway	Northern Europe	30348_1_87	B
30348_1#89	SC2_ST131	131	NORM	2017	Blood	Norway	Northern Europe	30348_1_89	C1
30348_2#103	SC2_ST131	131	NORM	2014	Blood	Norway	Northern Europe	30348_2_103	A
30348_2#104	SC2_ST131	131	NORM	2017	Blood	Norway	Northern Europe	30348_2_104	B
30348_2#105	SC2_ST131	131	NORM	2013	Blood	Norway	Northern Europe	30348_2_105	A
30348_2#113	SC2_ST131	131	NORM	2010	Blood	Norway	Northern Europe	30348_2_113	C2
30348_2#117	SC2_ST131	131	NORM	2011	Blood	Norway	Northern Europe	30348_2_117	C1
30348_2#118	SC2_ST131	131	NORM	2015	Blood	Norway	Northern Europe	30348_2_118	C2
30348_2#124	SC2_ST131	131	NORM	2016	Blood	Norway	Northern Europe	30348_2_124	C1
30348_2#144	SC2_ST131	131	NORM	2015	Blood	Norway	Northern Europe	30348_2_144	A
30348_2#14	SC2_ST131	131	NORM	2015	Blood	Norway	Northern Europe	30348_2_14	C1
30348_2#155	SC2_ST131	131	NORM	2016	Blood	Norway	Northern Europe	30348_2_155	C1
30348_2#15	SC2_ST131	131	NORM	2015	Blood	Norway	Northern Europe	30348_2_15	C1
30348_2#164	SC2_ST131	131	NORM	2014	Blood	Norway	Northern Europe	30348_2_164	B
30348_2#168	SC2_ST131	131	NORM	2014	Blood	Norway	Northern Europe	30348_2_168	A
30348_2#173	SC2_ST131	131	NORM	2016	Blood	Norway	Northern Europe	30348_2_173	C2
30348_2#17	SC2_ST131	131	NORM	2014	Blood	Norway	Northern Europe	30348_2_17	C1
30348_2#202	SC2_ST131	131	NORM	2013	Blood	Norway	Northern Europe	30348_2_202	A
30348_2#223	SC2_ST131	131	NORM	2012	Blood	Norway	Northern Europe	30348_2_223	A
30348_2#231	SC2_ST131	131	NORM	2012	Blood	Norway	Northern Europe	30348_2_231	B
30348_2#254	SC2_ST131	131	NORM	2017	Blood	Norway	Northern Europe	30348_2_254	C2
30348_2#256	SC2_ST131	131	NORM	2014	Blood	Norway	Northern Europe	30348_2_256	C2
30348_2#262	SC2_ST131	131	NORM	2016	Blood	Norway	Northern Europe	30348_2_262	C1
30348_2#26	SC2_ST131	131	NORM	2017	Blood	Norway	Northern Europe	30348_2_26	C2
30348_2#276	SC2_ST131	131	NORM	2014	Blood	Norway	Northern Europe	30348_2_276	C2
30348_2#290	SC2_ST131	131	NORM	2017	Blood	Norway	Northern Europe	30348_2_290	C2
30348_2#296	SC2_ST131	131	NORM	2015	Blood	Norway	Northern Europe	30348_2_296	A
30348_2#316	SC2_ST131	131	NORM	2012	Blood	Norway	Northern Europe	30348_2_316	A
30348_2#339	SC2_ST131	131	NORM	2016	Blood	Norway	Northern Europe	30348_2_339	C1
30348_2#35	SC2_ST131	131	NORM	2017	Blood	Norway	Northern Europe	30348_2_35	A
30348_2#362	SC2_ST131	131	NORM	2017	Blood	Norway	Northern Europe	30348_2_362	A
30348_2#371	SC2_ST131	131	NORM	2016	Blood	Norway	Northern Europe	30348_2_371	C1
30348_2#374	SC2_ST131	131	NORM	2015	Blood	Norway	Northern Europe	30348_2_374	A
30348_2#3	SC2_ST131	131	NORM	2012	Blood	Norway	Northern Europe	30348_2_3	A
30348_2#44	SC2_ST131	131	NORM	2013	Blood	Norway	Northern Europe	30348_2_44	A
30348_2#55	SC2_ST131	131	NORM	2016	Blood	Norway	Northern Europe	30348_2_55	B
30348_2#5	SC2_ST131	131	NORM	2014	Blood	Norway	Northern Europe	30348_2_5	A
30348_2#67	SC2_ST131	131	NORM	2017	Blood	Norway	Northern Europe	30348_2_67	B
30348_2#70	SC2_ST131	131	NORM	2014	Blood	Norway	Northern Europe	30348_2_70	A
30348_2#91	SC2_ST131	131	NORM	2016	Blood	Norway	Northern Europe	30348_2_91	A
30348_2#95	SC2_ST131	131	NORM	2017	Blood	Norway	Northern Europe	30348_2_95	C1
30602_1#104	SC2_ST131	131	NORM	2009	Blood	Norway	Northern Europe	30602_1_104	B
30602_1#109	SC2_ST131	131	NORM	2010	Blood	Norway	Northern Europe	30602_1_109	B
30602_1#126	SC2_ST131	131	NORM	2012	Blood	Norway	Northern Europe	30602_1_126	C1
30602_1#133	SC2_ST131	131	NORM	2009	Blood	Norway	Northern Europe	30602_1_133	B
30602_1#14	SC2_ST131	131	NORM	2013	Blood	Norway	Northern Europe	30602_1_14	C2
30602_1#152	SC2_ST131	131	NORM	2011	Blood	Norway	Northern Europe	30602_1_152	C1
30602_1#154	SC2_ST131	131	NORM	2012	Blood	Norway	Northern Europe	30602_1_154	A
30602_1#175	SC2_ST131	131	NORM	2015	Blood	Norway	Northern Europe	30602_1_175	C2
30602_1#184	SC2_ST131	131	NORM	2011	Blood	Norway	Northern Europe	30602_1_184	C2
30602_1#196	SC2_ST131	131	NORM	2012	Blood	Norway	Northern Europe	30602_1_196	A
30602_1#204	SC2_ST131	131	NORM	2015	Blood	Norway	Northern Europe	30602_1_204	B
30602_1#214	SC2_ST131	131	NORM	2003	Blood	Norway	Northern Europe	30602_1_214	B
30602_1#243	SC2_ST131	131	NORM	2011	Blood	Norway	Northern Europe	30602_1_243	C2
30602_1#255	SC2_ST131	131	NORM	2012	Blood	Norway	Northern Europe	30602_1_255	C1
30602_1#259	SC2_ST131	131	NORM	2012	Blood	Norway	Northern Europe	30602_1_259	A
30602_1#281	SC2_ST131	131	NORM	2016	Blood	Norway	Northern Europe	30602_1_281	C1
30602_1#285	SC2_ST131	131	NORM	2017	Blood	Norway	Northern Europe	30602_1_285	A
30602_1#2	SC2_ST131	131	NORM	2012	Blood	Norway	Northern Europe	30602_1_2	C0
30602_1#323	SC2_ST131	131	NORM	2013	Blood	Norway	Northern Europe	30602_1_323	B
30602_1#332	SC2_ST131	131	NORM	2013	Blood	Norway	Northern Europe	30602_1_332	C2
30602_1#337	SC2_ST131	131	NORM	2010	Blood	Norway	Northern Europe	30602_1_337	C1
30602_1#340	SC2_ST131	131	NORM	2005	Blood	Norway	Northern Europe	30602_1_340	B
30602_1#346	SC2_ST131	131	NORM	2016	Blood	Norway	Northern Europe	30602_1_346	A
30602_1#347	SC2_ST131	131	NORM	2012	Blood	Norway	Northern Europe	30602_1_347	C0
30602_1#34	SC2_ST131	131	NORM	2014	Blood	Norway	Northern Europe	30602_1_34	A
30602_1#357	SC2_ST131	131	NORM	2008	Blood	Norway	Northern Europe	30602_1_357	C2
30602_1#364	SC2_ST131	131	NORM	2013	Blood	Norway	Northern Europe	30602_1_364	C2
30602_1#367	SC2_ST131	131	NORM	2015	Blood	Norway	Northern Europe	30602_1_367	C2
30602_1#375	SC2_ST131	131	NORM	2012	Blood	Norway	Northern Europe	30602_1_375	C1
30602_1#383	SC2_ST131	131	NORM	2013	Blood	Norway	Northern Europe	30602_1_383	A
30602_1#40	SC2_ST131	131	NORM	2006	Blood	Norway	Northern Europe	30602_1_40	B
30602_1#44	SC2_ST131	131	NORM	2009	Blood	Norway	Northern Europe	30602_1_44	B
30602_1#64	SC2_ST131	131	NORM	2005	Blood	Norway	Northern Europe	30602_1_64	B
30602_1#71	SC2_ST131	131	NORM	2012	Blood	Norway	Northern Europe	30602_1_71	C2
30602_1#79	SC2_ST131	131	NORM	2013	Blood	Norway	Northern Europe	30602_1_79	C1
30602_1#83	SC2_ST131	131	NORM	2010	Blood	Norway	Northern Europe	30602_1_83	B
30602_1#8	SC2_ST131	131	NORM	2013	Blood	Norway	Northern Europe	30602_1_8	A
30602_2#103	SC2_ST131	131	NORM	2009	Blood	Norway	Northern Europe	30602_2_103	C1
30602_2#111	SC2_ST131	131	NORM	2011	Blood	Norway	Northern Europe	30602_2_111	B
30602_2#120	SC2_ST131	131	NORM	2016	Blood	Norway	Northern Europe	30602_2_120	C2
30602_2#128	SC2_ST131	131	NORM	2017	Blood	Norway	Northern Europe	30602_2_128	C1
30602_2#131	SC2_ST131	131	NORM	2015	Blood	Norway	Northern Europe	30602_2_131	C1
30602_2#136	SC2_ST131	131	NORM	2009	Blood	Norway	Northern Europe	30602_2_136	B
30602_2#140	SC2_ST131	131	NORM	2009	Blood	Norway	Northern Europe	30602_2_140	C1
30602_2#163	SC2_ST131	131	NORM	2015	Blood	Norway	Northern Europe	30602_2_163	C1
30602_2#172	SC2_ST131	10229	NORM	2009	Blood	Norway	Northern Europe	30602_2_172	B
30602_2#198	SC2_ST131	131	NORM	2011	Blood	Norway	Northern Europe	30602_2_198	C1
30602_2#199	SC2_ST131	131	NORM	2015	Blood	Norway	Northern Europe	30602_2_199	C2
30602_2#201	SC2_ST131	131	NORM	2010	Blood	Norway	Northern Europe	30602_2_201	B
30602_2#206	SC2_ST131	131	NORM	2013	Blood	Norway	Northern Europe	30602_2_206	A
30602_2#207	SC2_ST131	131	NORM	2016	Blood	Norway	Northern Europe	30602_2_207	C2
30602_2#215	SC2_ST131	131	NORM	2017	Blood	Norway	Northern Europe	30602_2_215	C2
30602_2#241	SC2_ST131	131	NORM	2016	Blood	Norway	Northern Europe	30602_2_241	B
30602_2#249	SC2_ST131	131	NORM	2015	Blood	Norway	Northern Europe	30602_2_249	C2
30602_2#254	SC2_ST131	131	NORM	2011	Blood	Norway	Northern Europe	30602_2_254	C1
30602_2#276	SC2_ST131	131	NORM	2011	Blood	Norway	Northern Europe	30602_2_276	A
30602_2#279	SC2_ST131	131	NORM	2016	Blood	Norway	Northern Europe	30602_2_279	B
30602_2#292	SC2_ST131	131	NORM	2015	Blood	Norway	Northern Europe	30602_2_292	B
30602_2#308	SC2_ST131	131	NORM	2011	Blood	Norway	Northern Europe	30602_2_308	B
30602_2#316	SC2_ST131	131	NORM	2012	Blood	Norway	Northern Europe	30602_2_316	C0
30602_2#329	SC2_ST131	131	NORM	2016	Blood	Norway	Northern Europe	30602_2_329	A
30602_2#341	SC2_ST131	131	NORM	2012	Blood	Norway	Northern Europe	30602_2_341	A
30602_2#361	SC2_ST131	131	NORM	2016	Blood	Norway	Northern Europe	30602_2_361	C2
30602_2#367	SC2_ST131	131	NORM	2017	Blood	Norway	Northern Europe	30602_2_367	A
30602_2#372	SC2_ST131	131	NORM	2016	Blood	Norway	Northern Europe	30602_2_372	C1
30602_2#55	SC2_ST131	131	NORM	2016	Blood	Norway	Northern Europe	30602_2_55	A
30602_2#70	SC2_ST131	131	NORM	2015	Blood	Norway	Northern Europe	30602_2_70	B
30602_2#71	SC2_ST131	131	NORM	2009	Blood	Norway	Northern Europe	30602_2_71	C1
30602_6#188	SC2_ST131	131	NORM	2014	Blood	Norway	Northern Europe	30602_6_188	B
30602_6#35	SC2_ST131	131	NORM	2006	Blood	Norway	Northern Europe	30602_6_35	A
30821_1#117	SC2_ST131	131	NORM	2015	Blood	Norway	Northern Europe	30821_1_117	B
30821_1#134	SC2_ST131	131	NORM	2009	Blood	Norway	Northern Europe	30821_1_134	A
30821_1#147	SC2_ST131	131	NORM	2006	Blood	Norway	Northern Europe	30821_1_147	A
30821_1#162	SC2_ST131	131	NORM	2009	Blood	Norway	Northern Europe	30821_1_162	B
30821_1#163	SC2_ST131	131	NORM	2013	Blood	Norway	Northern Europe	30821_1_163	C1
30821_1#175	SC2_ST131	131	NORM	2005	Blood	Norway	Northern Europe	30821_1_175	B
30821_1#184	SC2_ST131	131	NORM	2012	Blood	Norway	Northern Europe	30821_1_184	C2
30821_1#195	SC2_ST131	131	NORM	2013	Blood	Norway	Northern Europe	30821_1_195	B
30821_1#219	SC2_ST131	131	NORM	2012	Blood	Norway	Northern Europe	30821_1_219	A
30821_1#241	SC2_ST131	131	NORM	2005	Blood	Norway	Northern Europe	30821_1_241	B
30821_1#252	SC2_ST131	131	NORM	2012	Blood	Norway	Northern Europe	30821_1_252	C1
30821_1#255	SC2_ST131	6086	NORM	2011	Blood	Norway	Northern Europe	30821_1_255	C1
30821_1#256	SC2_ST131	131	NORM	2017	Blood	Norway	Northern Europe	30821_1_256	A
30821_1#271	SC2_ST131	131	NORM	2013	Blood	Norway	Northern Europe	30821_1_271	A
30821_1#274	SC2_ST131	131	NORM	2017	Blood	Norway	Northern Europe	30821_1_274	B
30821_1#280	SC2_ST131	131	NORM	2013	Blood	Norway	Northern Europe	30821_1_280	A
30821_1#320	SC2_ST131	131	NORM	2013	Blood	Norway	Northern Europe	30821_1_320	C1
30821_1#330	SC2_ST131	131	NORM	2016	Blood	Norway	Northern Europe	30821_1_330	C1
30821_1#335	SC2_ST131	131	NORM	2004	Blood	Norway	Northern Europe	30821_1_335	B
30821_1#356	SC2_ST131	131	NORM	2013	Blood	Norway	Northern Europe	30821_1_356	B
30821_1#373	SC2_ST131	131	NORM	2006	Blood	Norway	Northern Europe	30821_1_373	B
30821_1#37	SC2_ST131	2279	NORM	2017	Blood	Norway	Northern Europe	30821_1_37	B
30821_1#59	SC2_ST131	131	NORM	2012	Blood	Norway	Northern Europe	30821_1_59	B
30821_1#67	SC2_ST131	131	NORM	2013	Blood	Norway	Northern Europe	30821_1_67	C2
30821_1#6	SC2_ST131	131	NORM	2013	Blood	Norway	Northern Europe	30821_1_6	C2
30821_1#82	SC2_ST131	131	NORM	2005	Blood	Norway	Northern Europe	30821_1_82	B
30821_1#88	SC2_ST131	131	NORM	2015	Blood	Norway	Northern Europe	30821_1_88	C1
30859_5#114	SC2_ST131	131	NORM	2010	Blood	Norway	Northern Europe	30859_5_114	A
30859_5#11	SC2_ST131	131	NORM	2008	Blood	Norway	Northern Europe	30859_5_11	B
30859_5#121	SC2_ST131	131	NORM	2009	Blood	Norway	Northern Europe	30859_5_121	C2
30859_5#129	SC2_ST131	131	NORM	2007	Blood	Norway	Northern Europe	30859_5_129	C1
30859_5#12	SC2_ST131	131	NORM	2014	Blood	Norway	Northern Europe	30859_5_12	C1
30859_5#136	SC2_ST131	131	NORM	2017	Blood	Norway	Northern Europe	30859_5_136	B
30859_5#17	SC2_ST131	131	NORM	2016	Blood	Norway	Northern Europe	30859_5_17	B
30859_5#197	SC2_ST131	131	NORM	2014	Blood	Norway	Northern Europe	30859_5_197	C1
30859_5#21	SC2_ST131	131	NORM	2017	Blood	Norway	Northern Europe	30859_5_21	A
30859_5#221	SC2_ST131	131	NORM	2014	Blood	Norway	Northern Europe	30859_5_221	C1
30859_5#236	SC2_ST131	131	NORM	2009	Blood	Norway	Northern Europe	30859_5_236	C2
30859_5#254	SC2_ST131	131	NORM	2012	Blood	Norway	Northern Europe	30859_5_254	A
30859_5#259	SC2_ST131	131	NORM	2014	Blood	Norway	Northern Europe	30859_5_259	C2
30859_5#278	SC2_ST131	131	NORM	2017	Blood	Norway	Northern Europe	30859_5_278	B
30859_5#281	SC2_ST131	131	NORM	2014	Blood	Norway	Northern Europe	30859_5_281	C1
30859_5#285	SC2_ST131	131	NORM	2014	Blood	Norway	Northern Europe	30859_5_285	C2
30859_5#287	SC2_ST131	131	NORM	2012	Blood	Norway	Northern Europe	30859_5_287	A
30859_5#29	SC2_ST131	131	NORM	2010	Blood	Norway	Northern Europe	30859_5_29	C1
30859_5#301	SC2_ST131	131	NORM	2013	Blood	Norway	Northern Europe	30859_5_301	B
30859_5#308	SC2_ST131	131	NORM	2013	Blood	Norway	Northern Europe	30859_5_308	C2
30859_5#328	SC2_ST131	131	NORM	2012	Blood	Norway	Northern Europe	30859_5_328	C2
30859_5#32	SC2_ST131	131	NORM	2014	Blood	Norway	Northern Europe	30859_5_32	B
30859_5#356	SC2_ST131	131	NORM	2012	Blood	Norway	Northern Europe	30859_5_356	C2
30859_5#35	SC2_ST131	131	NORM	2015	Blood	Norway	Northern Europe	30859_5_35	B0
30859_5#364	SC2_ST131	131	NORM	2013	Blood	Norway	Northern Europe	30859_5_364	C1
30859_5#365	SC2_ST131	131	NORM	2013	Blood	Norway	Northern Europe	30859_5_365	C2
30859_5#383	SC2_ST131	131	NORM	2011	Blood	Norway	Northern Europe	30859_5_383	A
30859_5#40	SC2_ST131	131	NORM	2008	Blood	Norway	Northern Europe	30859_5_40	A
30859_5#55	SC2_ST131	131	NORM	2007	Blood	Norway	Northern Europe	30859_5_55	B
30859_5#62	SC2_ST131	131	NORM	2010	Blood	Norway	Northern Europe	30859_5_62	A
30859_5#68	SC2_ST131	131	NORM	2015	Blood	Norway	Northern Europe	30859_5_68	C2
30859_5#73	SC2_ST131	131	NORM	2009	Blood	Norway	Northern Europe	30859_5_73	C1
30859_5#94	SC2_ST131	131	NORM	2013	Blood	Norway	Northern Europe	30859_5_94	A
30859_5#96	SC2_ST131	131	NORM	2010	Blood	Norway	Northern Europe	30859_5_96	A
30859_8#141	SC2_ST131	131	NORM	2017	Blood	Norway	Northern Europe	30859_8_141	B
31663_7#102	SC2_ST131	131	NORM	2015	Blood	Norway	Northern Europe	31663_7_102	C1
31663_7#135	SC2_ST131	131	NORM	2015	Blood	Norway	Northern Europe	31663_7_135	C1
31663_7#153	SC2_ST131	131	NORM	2014	Blood	Norway	Northern Europe	31663_7_153	A
31663_7#204	SC2_ST131	131	NORM	2016	Blood	Norway	Northern Europe	31663_7_204	C1
31663_7#288	SC2_ST131	131	NORM	2015	Blood	Norway	Northern Europe	31663_7_288	C2
31663_7#381	SC2_ST131	131	NORM	2015	Blood	Norway	Northern Europe	31663_7_381	C1
31663_7#59	SC2_ST131	131	NORM	2014	Blood	Norway	Northern Europe	31663_7_59	C2
31663_7#85	SC2_ST131	131	NORM	2014	Blood	Norway	Northern Europe	31663_7_85	A
31663_7#9	SC2_ST131	131	NORM	2013	Blood	Norway	Northern Europe	31663_7_9	C1
32473_D01_contigs_pacbio	SC2_ST131	131	The National Collection of Type Cultures, PHE			United Kingdom of Great Britain and Northern Ireland	Northern Europe	32473_D01_contigs_pacbio
32512_F01_contigs_pacbio	SC2_ST131	131	The National Collection of Type Cultures, PHE			United Kingdom of Great Britain and Northern Ireland	Northern Europe	32512_F01_contigs_pacbio
39130_B01_contigs_pacbio	SC2_ST131	131	The National Collection of Type Cultures, PHE			United Kingdom of Great Britain and Northern Ireland	Northern Europe	39130_B01_contigs_pacbio
ERR1218535_contigs	SC2_ST131		Runcharoen et al. 2017			Thailand	South-eastern Asia	ERR1218535_contigs
ERR1218536_contigs	SC2_ST131		Runcharoen et al. 2017			Thailand	South-eastern Asia	ERR1218536_contigs
ERR1218542_contigs	SC2_ST131		Runcharoen et al. 2017			Thailand	South-eastern Asia	ERR1218542_contigs
ERR1218543_contigs	SC2_ST131		Runcharoen et al. 2017			Thailand	South-eastern Asia	ERR1218543_contigs
ERR1218544_contigs	SC2_ST131		Runcharoen et al. 2017			Thailand	South-eastern Asia	ERR1218544_contigs
ERR1218545_contigs	SC2_ST131		Runcharoen et al. 2017			Thailand	South-eastern Asia	ERR1218545_contigs
ERR1218557_contigs	SC2_ST131		Runcharoen et al. 2017			Thailand	South-eastern Asia	ERR1218557_contigs
ERR1218582_contigs	SC2_ST131		Runcharoen et al. 2017			Thailand	South-eastern Asia	ERR1218582_contigs
ERR1218589_contigs	SC2_ST131		Runcharoen et al. 2017			Thailand	South-eastern Asia	ERR1218589_contigs
ERR1218592_contigs	SC2_ST131		Runcharoen et al. 2017			Thailand	South-eastern Asia	ERR1218592_contigs
ERR1218598_contigs	SC2_ST131		Runcharoen et al. 2017			Thailand	South-eastern Asia	ERR1218598_contigs
ERR1218601_contigs	SC2_ST131		Runcharoen et al. 2017			Thailand	South-eastern Asia	ERR1218601_contigs
ERR1218606_contigs	SC2_ST131		Runcharoen et al. 2017			Thailand	South-eastern Asia	ERR1218606_contigs
ERR1218607_contigs	SC2_ST131		Runcharoen et al. 2017			Thailand	South-eastern Asia	ERR1218607_contigs
ERR1218609_contigs	SC2_ST131		Runcharoen et al. 2017			Thailand	South-eastern Asia	ERR1218609_contigs
ERR1218616_contigs	SC2_ST131		Runcharoen et al. 2017			Thailand	South-eastern Asia	ERR1218616_contigs
ERR1218622_contigs	SC2_ST131		Runcharoen et al. 2017			Thailand	South-eastern Asia	ERR1218622_contigs
ERR1218623_contigs	SC2_ST131		Runcharoen et al. 2017			Thailand	South-eastern Asia	ERR1218623_contigs
ERR1218624_contigs	SC2_ST131		Runcharoen et al. 2017			Thailand	South-eastern Asia	ERR1218624_contigs
ERR1218625_contigs	SC2_ST131		Runcharoen et al. 2017			Thailand	South-eastern Asia	ERR1218625_contigs
ERR1218628_contigs	SC2_ST131		Runcharoen et al. 2017			Thailand	South-eastern Asia	ERR1218628_contigs
ERR1218632_contigs	SC2_ST131		Runcharoen et al. 2017			Thailand	South-eastern Asia	ERR1218632_contigs
ERR1218633_contigs	SC2_ST131		Runcharoen et al. 2017			Thailand	South-eastern Asia	ERR1218633_contigs
ERR1218637_contigs	SC2_ST131		Runcharoen et al. 2017			Thailand	South-eastern Asia	ERR1218637_contigs
ERR1218682_contigs	SC2_ST131		Runcharoen et al. 2017			Thailand	South-eastern Asia	ERR1218682_contigs
ERR1218684_contigs	SC2_ST131		Runcharoen et al. 2017			Thailand	South-eastern Asia	ERR1218684_contigs
ERR1335175_contigs	SC2_ST131		Runcharoen et al. 2017			Thailand	South-eastern Asia	ERR1335175_contigs
ERR1335176_contigs	SC2_ST131		Runcharoen et al. 2017			Thailand	South-eastern Asia	ERR1335176_contigs
ERR1335180_contigs	SC2_ST131		Runcharoen et al. 2017			Thailand	South-eastern Asia	ERR1335180_contigs
ERR1335182_contigs	SC2_ST131		Runcharoen et al. 2017			Thailand	South-eastern Asia	ERR1335182_contigs
ERR1335186_contigs	SC2_ST131		Runcharoen et al. 2017			Thailand	South-eastern Asia	ERR1335186_contigs
ERR1335189_contigs	SC2_ST131		Runcharoen et al. 2017			Thailand	South-eastern Asia	ERR1335189_contigs
ERR1335190_contigs	SC2_ST131		Runcharoen et al. 2017			Thailand	South-eastern Asia	ERR1335190_contigs
ERR1335194_contigs	SC2_ST131		Runcharoen et al. 2017			Thailand	South-eastern Asia	ERR1335194_contigs
ERR926382_contigs	SC2_ST131		Musicha et al. 2017		Blood	Malawi	Eastern Africa	ERR926382_contigs
ERR926385_contigs	SC2_ST131		Musicha et al. 2017		CSF	Malawi	Eastern Africa	ERR926385_contigs
ERR926397_contigs	SC2_ST131		Musicha et al. 2017		Blood	Malawi	Eastern Africa	ERR926397_contigs
ERR926409_contigs	SC2_ST131		Musicha et al. 2017		Blood	Malawi	Eastern Africa	ERR926409_contigs
ERR926414_contigs	SC2_ST131		Musicha et al. 2017		CSF	Malawi	Eastern Africa	ERR926414_contigs
ERR926420_contigs	SC2_ST131		Musicha et al. 2017		Blood	Malawi	Eastern Africa	ERR926420_contigs
ERR926421_contigs	SC2_ST131		Musicha et al. 2017		CSF	Malawi	Eastern Africa	ERR926421_contigs
ERR926426_contigs	SC2_ST131		Musicha et al. 2017		Blood	Malawi	Eastern Africa	ERR926426_contigs
ERR926430_contigs	SC2_ST131		Musicha et al. 2017		RS	Malawi	Eastern Africa	ERR926430_contigs
ERR926432_contigs	SC2_ST131		Musicha et al. 2017		Blood	Malawi	Eastern Africa	ERR926432_contigs
ERR926434_contigs	SC2_ST131		Musicha et al. 2017		Blood	Malawi	Eastern Africa	ERR926434_contigs
ERR971988_contigs	SC2_ST131		Musicha et al. 2017		CSF	Malawi	Eastern Africa	ERR971988_contigs
esc_aa7866aa_as	SC2_ST131	131	The Sanger Institute (Enterobase)	2005	Blood	Canada	Northern America	esc_aa7866aa_as
esc_aa7878aa_as	SC2_ST131	131	The Sanger Institute (Enterobase)	2006	Rectal	Unknown	Unknown	esc_aa7878aa_as
esc_aa8154aa_as	SC2_ST131	131	The Sanger Institute (Enterobase)	2010	Urine	Unknown	Unknown	esc_aa8154aa_as
esc_aa8174aa_as	SC2_ST131	131	The Sanger Institute (Enterobase)	2009	Urine	Australia	Australia and New Zealand	esc_aa8174aa_as
esc_aa8250aa_as	SC2_ST131	131	The Sanger Institute (Enterobase)	2011	Urine	Unknown	Unknown	esc_aa8250aa_as
esc_aa8504aa_as	SC2_ST131	131	The Sanger Institute (Enterobase)	2008	Urine	Unknown	Unknown	esc_aa8504aa_as
esc_aa8956aa_as	SC2_ST131	131	The Sanger Institute (Enterobase)	2011	Feces	Spain	Southern Europe	esc_aa8956aa_as
esc_aa9282aa_as	SC2_ST131	131	The Sanger Institute (Enterobase)	2009	Blood	New Zealand	Australia and New Zealand	esc_aa9282aa_as
esc_aa9314aa_as	SC2_ST131	131	The Sanger Institute (Enterobase)	2010	Urine	Unknown	Unknown	esc_aa9314aa_as
esc_aa9415aa_as	SC2_ST131	131	The Sanger Institute (Enterobase)	2010	Urine	Australia	Australia and New Zealand	esc_aa9415aa_as
esc_aa9739aa_as	SC2_ST131	131	The Sanger Institute (Enterobase)	2011	Urine	Unknown	Unknown	esc_aa9739aa_as
esc_aa9754aa_as	SC2_ST131	131	The Sanger Institute (Enterobase)	2009	Urine	United Kingdom of Great Britain and Northern Ireland	Northern Europe	esc_aa9754aa_as
esc_aa9947aa_as	SC2_ST131	131	The Sanger Institute (Enterobase)	2010	Urine	Unknown	Unknown	esc_aa9947aa_as
esc_ba0117aa_as	SC2_ST131	131	The Sanger Institute (Enterobase)	2009	Urine	Australia	Australia and New Zealand	esc_ba0117aa_as
esc_ba0387aa_as	SC2_ST131	131	The Sanger Institute (Enterobase)	2010	Urine	Unknown	Unknown	esc_ba0387aa_as
esc_ba0453aa_as	SC2_ST131	131	The Sanger Institute (Enterobase)	2011	Urine	Unknown	Unknown	esc_ba0453aa_as
esc_ba0468aa_as	SC2_ST131	131	The Sanger Institute (Enterobase)	2010	Abdominal Abscess - Nosocomial	Spain	Southern Europe	esc_ba0468aa_as
esc_ba0590aa_as	SC2_ST131	131	The Sanger Institute (Enterobase)	2007	Urine	Unknown	Unknown	esc_ba0590aa_as
esc_ba0839aa_as	SC2_ST131	131	The Sanger Institute (Enterobase)	2006	Urine	Unknown	Unknown	esc_ba0839aa_as
esc_ba0848aa_as	SC2_ST131	131	The Sanger Institute (Enterobase)	2011		United Kingdom of Great Britain and Northern Ireland	Northern Europe	esc_ba0848aa_as
esc_ba0927aa_as	SC2_ST131	131	The Sanger Institute (Enterobase)	2011	Urine	Unknown	Unknown	esc_ba0927aa_as
esc_ba0929aa_as	SC2_ST131	131	The Sanger Institute (Enterobase)	2010	Blood	Unknown	Unknown	esc_ba0929aa_as
esc_ba0944aa_as	SC2_ST131	131	The Sanger Institute (Enterobase)	2002	Urine	Canada	Northern America	esc_ba0944aa_as
esc_ba1143aa_as	SC2_ST131	131	The Sanger Institute (Enterobase)	2009	Rectal Swab	Australia	Australia and New Zealand	esc_ba1143aa_as
esc_ba1336aa_as	SC2_ST131	131	The Sanger Institute (Enterobase)	2009	Urine	United Kingdom of Great Britain and Northern Ireland	Northern Europe	esc_ba1336aa_as
esc_ba1344aa_as	SC2_ST131	131	The Sanger Institute (Enterobase)	2007	Urine	United Kingdom of Great Britain and Northern Ireland	Northern Europe	esc_ba1344aa_as
esc_ba1406aa_as	SC2_ST131	131	The Sanger Institute (Enterobase)	2011	Feces	Spain	Southern Europe	esc_ba1406aa_as
esc_ba1463aa_as	SC2_ST131	131	The Sanger Institute (Enterobase)	2010	Blood	Spain	Southern Europe	esc_ba1463aa_as
esc_ba1729aa_as	SC2_ST131	131	The Sanger Institute (Enterobase)	2005	Urine	Canada	Northern America	esc_ba1729aa_as
esc_ba1740aa_as	SC2_ST131	131	The Sanger Institute (Enterobase)	2004	Blood	Canada	Northern America	esc_ba1740aa_as
esc_ba1752aa_as	SC2_ST131	131	The Sanger Institute (Enterobase)	2010	Urine	Unknown	Unknown	esc_ba1752aa_as
esc_ba2034aa_as	SC2_ST131	131	The Sanger Institute (Enterobase)	2010	Urine	Spain	Southern Europe	esc_ba2034aa_as
esc_ba2092aa_as	SC2_ST131	131	The Sanger Institute (Enterobase)	2010	Urine	Unknown	Unknown	esc_ba2092aa_as
esc_ba2127aa_as	SC2_ST131	131	The Sanger Institute (Enterobase)	2009	Urine	Unknown	Unknown	esc_ba2127aa_as
esc_ba2176aa_as	SC2_ST131	131	The Sanger Institute (Enterobase)	2010	Urine	Unknown	Unknown	esc_ba2176aa_as
esc_ba2184aa_as	SC2_ST131	131	The Sanger Institute (Enterobase)	2009	Urine	Unknown	Unknown	esc_ba2184aa_as
esc_ba2222aa_as	SC2_ST131	131	The Sanger Institute (Enterobase)	2010	Urine	Spain	Southern Europe	esc_ba2222aa_as
esc_ba2246aa_as	SC2_ST131	131	The Sanger Institute (Enterobase)	2010	Sputum	Unknown	Unknown	esc_ba2246aa_as
esc_ba2299aa_as	SC2_ST131	131	The Sanger Institute (Enterobase)	2011		United Kingdom of Great Britain and Northern Ireland	Northern Europe	esc_ba2299aa_as
esc_ba2475aa_as	SC2_ST131	131	The Sanger Institute (Enterobase)	2010	Urine	Unknown	Unknown	esc_ba2475aa_as
esc_ba2529aa_as	SC2_ST131	131	The Sanger Institute (Enterobase)	2010	Urine	Australia	Australia and New Zealand	esc_ba2529aa_as
esc_ba2553aa_as	SC2_ST131	131	The Sanger Institute (Enterobase)	2009	Urine	United Kingdom of Great Britain and Northern Ireland	Northern Europe	esc_ba2553aa_as
esc_ba2622aa_as	SC2_ST131	131	The Sanger Institute (Enterobase)	2011	Urine	Unknown	Unknown	esc_ba2622aa_as
esc_ba2646aa_as	SC2_ST131	131	The Sanger Institute (Enterobase)	2010	Urine	Unknown	Unknown	esc_ba2646aa_as
esc_ba2677aa_as	SC2_ST131	131	The Sanger Institute (Enterobase)	2009	Urine	Unknown	Unknown	esc_ba2677aa_as
esc_ba2841aa_as	SC2_ST131	131	The Sanger Institute (Enterobase)	2009	Urine	Australia	Australia and New Zealand	esc_ba2841aa_as
esc_ba2902aa_as	SC2_ST131	131	The Sanger Institute (Enterobase)	2010		Germany	Western Europe	esc_ba2902aa_as
esc_ba2939aa_as	SC2_ST131	131	The Sanger Institute (Enterobase)	2010	Urine	Unknown	Unknown	esc_ba2939aa_as
esc_ba2989aa_as	SC2_ST131	131	The Sanger Institute (Enterobase)	2011	Urine	Unknown	Unknown	esc_ba2989aa_as
esc_ba3155aa_as	SC2_ST131	131	The Sanger Institute (Enterobase)	2009	Urine	Australia	Australia and New Zealand	esc_ba3155aa_as
esc_ba3170aa_as	SC2_ST131	131	The Sanger Institute (Enterobase)	2002	Surgical Wound Nosocomial	Canada	Northern America	esc_ba3170aa_as
esc_ba3224aa_as	SC2_ST131	131	The Sanger Institute (Enterobase)	2005	Urine	Unknown	Unknown	esc_ba3224aa_as
esc_ba3458aa_as	SC2_ST131	131	The Sanger Institute (Enterobase)	2009	Rectal Swab	Australia	Australia and New Zealand	esc_ba3458aa_as
esc_ba3489aa_as	SC2_ST131	131	The Sanger Institute (Enterobase)	2009	Blood	Unknown	Unknown	esc_ba3489aa_as
esc_ba3526aa_as	SC2_ST131	131	The Sanger Institute (Enterobase)	2010	Urine	Unknown	Unknown	esc_ba3526aa_as
esc_ba3542aa_as	SC2_ST131	131	The Sanger Institute (Enterobase)	2009	Blood	Canada	Northern America	esc_ba3542aa_as
esc_ba3864aa_as	SC2_ST131	131	The Sanger Institute (Enterobase)	2010	Urine	Unknown	Unknown	esc_ba3864aa_as
esc_ba3928aa_as	SC2_ST131	131	The Sanger Institute (Enterobase)	2010	Urine	Unknown	Unknown	esc_ba3928aa_as
esc_ba4016aa_as	SC2_ST131	131	The Sanger Institute (Enterobase)	2010	Urine	Spain	Southern Europe	esc_ba4016aa_as
esc_ba4045aa_as	SC2_ST131	131	The Sanger Institute (Enterobase)	2004		United Kingdom of Great Britain and Northern Ireland	Northern Europe	esc_ba4045aa_as
esc_ba4120aa_as	SC2_ST131	131	The Sanger Institute (Enterobase)	2010	Urine	Spain	Southern Europe	esc_ba4120aa_as
esc_ba4275aa_as	SC2_ST131	131	The Sanger Institute (Enterobase)	2007	Urine	United Kingdom of Great Britain and Northern Ireland	Northern Europe	esc_ba4275aa_as
esc_ba4394aa_as	SC2_ST131	131	The Sanger Institute (Enterobase)	2010	Urine	Unknown	Unknown	esc_ba4394aa_as
esc_ba4398aa_as	SC2_ST131	131	The Sanger Institute (Enterobase)	2010	Urine	Unknown	Unknown	esc_ba4398aa_as
esc_ba4580aa_as	SC2_ST131	131	The Sanger Institute (Enterobase)	2011	Urine	Unknown	Unknown	esc_ba4580aa_as
esc_ba4639aa_as	SC2_ST131	131	The Sanger Institute (Enterobase)	2010	Blood	Spain	Southern Europe	esc_ba4639aa_as
esc_ba4737aa_as	SC2_ST131	131	The Sanger Institute (Enterobase)	2011	Urine	United Kingdom of Great Britain and Northern Ireland	Northern Europe	esc_ba4737aa_as
esc_ba4754aa_as	SC2_ST131	131	The Sanger Institute (Enterobase)	2008	Urine	Unknown	Unknown	esc_ba4754aa_as
esc_ba4781aa_as	SC2_ST131	131	Broad Institute (Enterobase)	2003	Blood	Denmark	Northern Europe	esc_ba4781aa_as
esc_ba4887aa_as	SC2_ST131	131	The Sanger Institute (Enterobase)	2004	Urine	Canada	Northern America	esc_ba4887aa_as
esc_ba4929aa_as	SC2_ST131	131	The Sanger Institute (Enterobase)	2007	Urine	United Kingdom of Great Britain and Northern Ireland	Northern Europe	esc_ba4929aa_as
esc_ba4937aa_as	SC2_ST131	131	The Sanger Institute (Enterobase)	2006	Urine	Unknown	Unknown	esc_ba4937aa_as
esc_ba4941aa_as	SC2_ST131	131	The Sanger Institute (Enterobase)	2010	Sputum	Unknown	Unknown	esc_ba4941aa_as
esc_ba4967aa_as	SC2_ST131	131	Broad Institute (Enterobase)		Wound	Unknown	Unknown	esc_ba4967aa_as
esc_ba5180aa_as	SC2_ST131	131	The Sanger Institute (Enterobase)	2010	Sputum	Unknown	Unknown	esc_ba5180aa_as
esc_ba5230aa_as	SC2_ST131	131	The Sanger Institute (Enterobase)	2011	Feces	Spain	Southern Europe	esc_ba5230aa_as
esc_ba5444aa_as	SC2_ST131	131	The Sanger Institute (Enterobase)	2010	Peritoneal Fluid - Nosocomial	Spain	Southern Europe	esc_ba5444aa_as
esc_ba5793aa_as	SC2_ST131	131	The Sanger Institute (Enterobase)	2010	Urine	Unknown	Unknown	esc_ba5793aa_as
esc_ba5843aa_as	SC2_ST131	131	The Sanger Institute (Enterobase)	2009	Urine	Unknown	Unknown	esc_ba5843aa_as
esc_ba5889aa_as	SC2_ST131	131	The Sanger Institute (Enterobase)	2008	Urine	Australia	Australia and New Zealand	esc_ba5889aa_as
esc_ba5891aa_as	SC2_ST131	131	The Sanger Institute (Enterobase)	2009	Urine	United Kingdom of Great Britain and Northern Ireland	Northern Europe	esc_ba5891aa_as
esc_ba5903aa_as	SC2_ST131	131	The Sanger Institute (Enterobase)	2011	Feces	Spain	Southern Europe	esc_ba5903aa_as
esc_ba5951aa_as	SC2_ST131	131	The Sanger Institute (Enterobase)	2009	Urine	Australia	Australia and New Zealand	esc_ba5951aa_as
esc_ba6529aa_as	SC2_ST131	131	The Sanger Institute (Enterobase)	2009	Urine	Unknown	Unknown	esc_ba6529aa_as
esc_ba6744aa_as	SC2_ST131	131	The Sanger Institute (Enterobase)	2011	Urine	Unknown	Unknown	esc_ba6744aa_as
esc_ba6775aa_as	SC2_ST131	131	The Sanger Institute (Enterobase)	2009	Blood	New Zealand	Australia and New Zealand	esc_ba6775aa_as
esc_ba6777aa_as	SC2_ST131	131	The Sanger Institute (Enterobase)	2010	Urine	Unknown	Unknown	esc_ba6777aa_as
esc_ba6790aa_as	SC2_ST131	131	The Sanger Institute (Enterobase)	2010	Urine	Unknown	Unknown	esc_ba6790aa_as
esc_ba6869aa_as	SC2_ST131	131	The Sanger Institute (Enterobase)	2006	Urine	Unknown	Unknown	esc_ba6869aa_as
esc_ba6920aa_as	SC2_ST131	131	The Sanger Institute (Enterobase)	2004	Urine	Canada	Northern America	esc_ba6920aa_as
esc_ba6921aa_as	SC2_ST131	131	The Sanger Institute (Enterobase)	2011	Urine	Unknown	Unknown	esc_ba6921aa_as
esc_ba6984aa_as	SC2_ST131	131	The Sanger Institute (Enterobase)	2009	Urine	United Kingdom of Great Britain and Northern Ireland	Northern Europe	esc_ba6984aa_as
esc_ba7016aa_as	SC2_ST131	131	The Sanger Institute (Enterobase)	2010	Blood	New Zealand	Australia and New Zealand	esc_ba7016aa_as
esc_ba7032aa_as	SC2_ST131	131	The Sanger Institute (Enterobase)	2004		United Kingdom of Great Britain and Northern Ireland	Northern Europe	esc_ba7032aa_as
esc_ba7191aa_as	SC2_ST131	131	The Sanger Institute (Enterobase)	2007	Blood	Australia	Australia and New Zealand	esc_ba7191aa_as
esc_ba7194aa_as	SC2_ST131	131	The Sanger Institute (Enterobase)	2007	Urine	United Kingdom of Great Britain and Northern Ireland	Northern Europe	esc_ba7194aa_as
esc_ba7286aa_as	SC2_ST131	131	The Sanger Institute (Enterobase)	2009	Urine	Unknown	Unknown	esc_ba7286aa_as
esc_ba7344aa_as	SC2_ST131	131	The Sanger Institute (Enterobase)	2008	Urine	Unknown	Unknown	esc_ba7344aa_as
esc_ba7487aa_as	SC2_ST131	131	The Sanger Institute (Enterobase)	2009	Urine	Unknown	Unknown	esc_ba7487aa_as
esc_ba7509aa_as	SC2_ST131	131	The Sanger Institute (Enterobase)	2010	Blood	Spain	Southern Europe	esc_ba7509aa_as
esc_ba7612aa_as	SC2_ST131	131	The Sanger Institute (Enterobase)	2008	Urine	Australia	Australia and New Zealand	esc_ba7612aa_as
esc_ba7700aa_as	SC2_ST131	131	The Sanger Institute (Enterobase)	2003	Urine	Canada	Northern America	esc_ba7700aa_as
esc_ba7706aa_as	SC2_ST131	131	The Sanger Institute (Enterobase)	2005	Urine	Canada	Northern America	esc_ba7706aa_as
esc_ba7717aa_as	SC2_ST131	131	The Sanger Institute (Enterobase)	2005	Blood	Canada	Northern America	esc_ba7717aa_as
esc_ba7819aa_as	SC2_ST131	131	The Sanger Institute (Enterobase)	2011	Feces	Spain	Southern Europe	esc_ba7819aa_as
esc_ba7872aa_as	SC2_ST131	131	The Sanger Institute (Enterobase)	2010	Urine	Unknown	Unknown	esc_ba7872aa_as
esc_ba7956aa_as	SC2_ST131	131	The Sanger Institute (Enterobase)	2009	Urine	Unknown	Unknown	esc_ba7956aa_as
esc_ba7962aa_as	SC2_ST131	131	The Sanger Institute (Enterobase)	2009	Urine	Unknown	Unknown	esc_ba7962aa_as
esc_ba7970aa_as	SC2_ST131	131	The Sanger Institute (Enterobase)	2011	Urine	Unknown	Unknown	esc_ba7970aa_as
esc_ba7980aa_as	SC2_ST131	131	The Sanger Institute (Enterobase)	2011	Urine	Unknown	Unknown	esc_ba7980aa_as
esc_ba8183aa_as	SC2_ST131	131	The Sanger Institute (Enterobase)	2004		United Kingdom of Great Britain and Northern Ireland	Northern Europe	esc_ba8183aa_as
esc_ba8283aa_as	SC2_ST131	131	The Sanger Institute (Enterobase)	2010	Urine	Unknown	Unknown	esc_ba8283aa_as
esc_ba8416aa_as	SC2_ST131	131	The Sanger Institute (Enterobase)	2009	Urine	United Kingdom of Great Britain and Northern Ireland	Northern Europe	esc_ba8416aa_as
esc_ba8435aa_as	SC2_ST131	131	Broad Institute (Enterobase)	2010		Unknown	Unknown	esc_ba8435aa_as
esc_ba8558aa_as	SC2_ST131	131	The Sanger Institute (Enterobase)	2011	Urine	Unknown	Unknown	esc_ba8558aa_as
esc_ba8598aa_as	SC2_ST131	131	The Sanger Institute (Enterobase)	2009	Urine	Unknown	Unknown	esc_ba8598aa_as
esc_ba8628aa_as	SC2_ST131	131	The Sanger Institute (Enterobase)	2011	Urine	Unknown	Unknown	esc_ba8628aa_as
esc_ba8787aa_as	SC2_ST131	131	The Sanger Institute (Enterobase)	2008	Urine	Unknown	Unknown	esc_ba8787aa_as
esc_ba8973aa_as	SC2_ST131	131	The Sanger Institute (Enterobase)	2010	Urine	Unknown	Unknown	esc_ba8973aa_as
esc_ba8974aa_as	SC2_ST131	131	The Sanger Institute (Enterobase)	2006	Urine	Unknown	Unknown	esc_ba8974aa_as
esc_ba9153aa_as	SC2_ST131	131	Broad Institute (Enterobase)	2010		Unknown	Unknown	esc_ba9153aa_as
esc_ba9410aa_as	SC2_ST131	131	The Sanger Institute (Enterobase)	2007	Urine	Unknown	Unknown	esc_ba9410aa_as
esc_ba9527aa_as	SC2_ST131	131	The Sanger Institute (Enterobase)	2010	Urine	Unknown	Unknown	esc_ba9527aa_as
esc_ba9554aa_as	SC2_ST131	131	Broad Institute (Enterobase)		Urine	Unknown	Unknown	esc_ba9554aa_as
esc_ba9633aa_as	SC2_ST131	131	The Sanger Institute (Enterobase)	2009	Urine	United Kingdom of Great Britain and Northern Ireland	Northern Europe	esc_ba9633aa_as
esc_ba9741aa_as	SC2_ST131	131	The Sanger Institute (Enterobase)	2008	Urine	Unknown	Unknown	esc_ba9741aa_as
esc_ba9746aa_as	SC2_ST131	131	The Sanger Institute (Enterobase)	2007	Blood	Australia	Australia and New Zealand	esc_ba9746aa_as
esc_ba9834aa_as	SC2_ST131	131	The Sanger Institute (Enterobase)	2007	Urine	United Kingdom of Great Britain and Northern Ireland	Northern Europe	esc_ba9834aa_as
esc_ba9917aa_as	SC2_ST131	131	The Sanger Institute (Enterobase)	2010	Urine	Unknown	Unknown	esc_ba9917aa_as
esc_ca0062aa_as	SC2_ST131	131	The Sanger Institute (Enterobase)	2010		Germany	Western Europe	esc_ca0062aa_as
esc_ca0149aa_as	SC2_ST131	131	The Sanger Institute (Enterobase)	2011	Urine	Unknown	Unknown	esc_ca0149aa_as
esc_ca0177aa_as	SC2_ST131	131	The Sanger Institute (Enterobase)	2010	Blood	Unknown	Unknown	esc_ca0177aa_as
esc_ca0280aa_as	SC2_ST131	131	The Sanger Institute (Enterobase)	2010	Urine	Unknown	Unknown	esc_ca0280aa_as
esc_ca0302aa_as	SC2_ST131	131	Broad Institute (Enterobase)		Urine	United States of America	Northern America	esc_ca0302aa_as
esc_ca0378aa_as	SC2_ST131	131	The Sanger Institute (Enterobase)	2010	Urine	Unknown	Unknown	esc_ca0378aa_as
esc_ca0405aa_as	SC2_ST131	131	The Sanger Institute (Enterobase)	2008	Urine	Unknown	Unknown	esc_ca0405aa_as
esc_ca0412aa_as	SC2_ST131	131	The Sanger Institute (Enterobase)	2009	Urine	Unknown	Unknown	esc_ca0412aa_as
esc_ca0426aa_as	SC2_ST131	131	The Sanger Institute (Enterobase)	2010	Blood	Spain	Southern Europe	esc_ca0426aa_as
esc_ca0502aa_as	SC2_ST131	131	Broad Institute (Enterobase)	2010		Unknown	Unknown	esc_ca0502aa_as
esc_ca0719aa_as	SC2_ST131	131	The Sanger Institute (Enterobase)	2011	Urine	Australia	Australia and New Zealand	esc_ca0719aa_as
esc_ca0938aa_as	SC2_ST131	131	The Sanger Institute (Enterobase)	2011	Urine	Unknown	Unknown	esc_ca0938aa_as
esc_ca0998aa_as	SC2_ST131	131	The Sanger Institute (Enterobase)	2010	Blood	Unknown	Unknown	esc_ca0998aa_as
esc_ca1117aa_as	SC2_ST131	131	The Sanger Institute (Enterobase)	2010		Germany	Western Europe	esc_ca1117aa_as
esc_ca1300aa_as	SC2_ST131	131	Broad Institute (Enterobase)	2005	Blood	Denmark	Northern Europe	esc_ca1300aa_as
esc_ca1422aa_as	SC2_ST131	131	Broad Institute (Enterobase)	2003	Blood	Denmark	Northern Europe	esc_ca1422aa_as
esc_ca1535aa_as	SC2_ST131	131	Broad Institute (Enterobase)		Urine	United States of America	Northern America	esc_ca1535aa_as
esc_ca1569aa_as	SC2_ST131	131	The Sanger Institute (Enterobase)	2001	Urine	Canada	Northern America	esc_ca1569aa_as
esc_ca1594aa_as	SC2_ST131	131	Broad Institute (Enterobase)	2004	Blood	Denmark	Northern Europe	esc_ca1594aa_as
esc_ca1800aa_as	SC2_ST131	131	Broad Institute (Enterobase)		Urine	United States of America	Northern America	esc_ca1800aa_as
esc_ca1840aa_as	SC2_ST131	131	Broad Institute (Enterobase)	2003	Blood	Denmark	Northern Europe	esc_ca1840aa_as
esc_ca1888aa_as	SC2_ST131	131	The Sanger Institute (Enterobase)	2010	Urine	Unknown	Unknown	esc_ca1888aa_as
esc_ca1939aa_as	SC2_ST131	131	The Sanger Institute (Enterobase)	2010	Urine	Spain	Southern Europe	esc_ca1939aa_as
esc_ca1949aa_as	SC2_ST131	131	The Sanger Institute (Enterobase)	2008	Urine	Unknown	Unknown	esc_ca1949aa_as
esc_ca2094aa_as	SC2_ST131	131	The Sanger Institute (Enterobase)	2009	Urine	United Kingdom of Great Britain and Northern Ireland	Northern Europe	esc_ca2094aa_as
esc_ca2153aa_as	SC2_ST131	131	The Sanger Institute (Enterobase)	2010	Urine	Spain	Southern Europe	esc_ca2153aa_as
esc_ca2165aa_as	SC2_ST131	131	The Sanger Institute (Enterobase)	2009	Urine	Australia	Australia and New Zealand	esc_ca2165aa_as
esc_ca2265aa_as	SC2_ST131	131	The Sanger Institute (Enterobase)	2010	Urine	Spain	Southern Europe	esc_ca2265aa_as
esc_ca2302aa_as	SC2_ST131	131	The Sanger Institute (Enterobase)	2010	Urine	Unknown	Unknown	esc_ca2302aa_as
esc_ca2609aa_as	SC2_ST131	131	The Sanger Institute (Enterobase)	2009	Blood	New Zealand	Australia and New Zealand	esc_ca2609aa_as
esc_ca2624aa_as	SC2_ST131	131	The Sanger Institute (Enterobase)	2009	Urine	United Kingdom of Great Britain and Northern Ireland	Northern Europe	esc_ca2624aa_as
esc_ca2639aa_as	SC2_ST131	131	Broad Institute (Enterobase)		Urine	United States of America	Northern America	esc_ca2639aa_as
esc_ca2685aa_as	SC2_ST131	131	The Sanger Institute (Enterobase)	2010	Urine	Unknown	Unknown	esc_ca2685aa_as
esc_ca2785aa_as	SC2_ST131	131	Broad Institute (Enterobase)	2013	Blood	United States of America	Northern America	esc_ca2785aa_as
esc_ca2881aa_as	SC2_ST131	131	Broad Institute (Enterobase)		Urine	United States of America	Northern America	esc_ca2881aa_as
esc_ca2906aa_as	SC2_ST131	131	The Sanger Institute (Enterobase)	2010	Urine	Australia	Australia and New Zealand	esc_ca2906aa_as
esc_ca2979aa_as	SC2_ST131	131	Broad Institute (Enterobase)		Urine	Unknown	Unknown	esc_ca2979aa_as
esc_ca2983aa_as	SC2_ST131	131	The Sanger Institute (Enterobase)	2009	Urine	Unknown	Unknown	esc_ca2983aa_as
esc_ca3055aa_as	SC2_ST131	131	The Sanger Institute (Enterobase)	2010		Germany	Western Europe	esc_ca3055aa_as
esc_ca3063aa_as	SC2_ST131	131	The Sanger Institute (Enterobase)	2010	Urine	Unknown	Unknown	esc_ca3063aa_as
esc_ca3077aa_as	SC2_ST131	131	The Sanger Institute (Enterobase)	2009	Urine	United Kingdom of Great Britain and Northern Ireland	Northern Europe	esc_ca3077aa_as
esc_ca3118aa_as	SC2_ST131	131	The Sanger Institute (Enterobase)	2006	Urine	Unknown	Unknown	esc_ca3118aa_as
esc_ca3132aa_as	SC2_ST131	131	The Sanger Institute (Enterobase)	2011	Urine	Unknown	Unknown	esc_ca3132aa_as
esc_ca3304aa_as	SC2_ST131	131	Broad Institute (Enterobase)	2003	Blood	Denmark	Northern Europe	esc_ca3304aa_as
esc_ca3340aa_as	SC2_ST131	131	Broad Institute (Enterobase)	2004	Blood	Denmark	Northern Europe	esc_ca3340aa_as
esc_ca3345aa_as	SC2_ST131	131	The Sanger Institute (Enterobase)	2010		Germany	Western Europe	esc_ca3345aa_as
esc_ca3511aa_as	SC2_ST131	131	Broad Institute (Enterobase)	2004	Blood	Denmark	Northern Europe	esc_ca3511aa_as
esc_ca3529aa_as	SC2_ST131	131	The Sanger Institute (Enterobase)	2010	Urine	Unknown	Unknown	esc_ca3529aa_as
esc_ca3551aa_as	SC2_ST131	131	The Sanger Institute (Enterobase)	2009	Urine	Unknown	Unknown	esc_ca3551aa_as
esc_ca3625aa_as	SC2_ST131	131	Broad Institute (Enterobase)		Urine	United States of America	Northern America	esc_ca3625aa_as
esc_ca3659aa_as	SC2_ST131	131	The Sanger Institute (Enterobase)	2007	Urine	United Kingdom of Great Britain and Northern Ireland	Northern Europe	esc_ca3659aa_as
esc_ca3689aa_as	SC2_ST131	131	The Sanger Institute (Enterobase)	2010	Sputum	Unknown	Unknown	esc_ca3689aa_as
esc_ca3720aa_as	SC2_ST131	131	The Sanger Institute (Enterobase)	2006	Urine	Unknown	Unknown	esc_ca3720aa_as
esc_ca3727aa_as	SC2_ST131	131	The Sanger Institute (Enterobase)	2000	Urine	Canada	Northern America	esc_ca3727aa_as
esc_ca3760aa_as	SC2_ST131	131	The Sanger Institute (Enterobase)	2006	Rectal	Unknown	Unknown	esc_ca3760aa_as
esc_ca3847aa_as	SC2_ST131	131	Broad Institute (Enterobase)		Urine	United States of America	Northern America	esc_ca3847aa_as
esc_ca3866aa_as	SC2_ST131	5468	Broad Institute (Enterobase)		Urine	United States of America	Northern America	esc_ca3866aa_as
esc_ca3870aa_as	SC2_ST131	131	Broad Institute (Enterobase)	2013		United States of America	Northern America	esc_ca3870aa_as
esc_ca3910aa_as	SC2_ST131	131	The Sanger Institute (Enterobase)	2007	Urine	Unknown	Unknown	esc_ca3910aa_as
esc_ca3914aa_as	SC2_ST131	131	The Sanger Institute (Enterobase)	2007	Blood	Australia	Australia and New Zealand	esc_ca3914aa_as
esc_ca4040aa_as	SC2_ST131	131	The Sanger Institute (Enterobase)	2008	Rectal Swab	Australia	Australia and New Zealand	esc_ca4040aa_as
esc_ca4103aa_as	SC2_ST131	131	The Sanger Institute (Enterobase)	2009	Urine	Unknown	Unknown	esc_ca4103aa_as
esc_ca4283aa_as	SC2_ST131	131	The Sanger Institute (Enterobase)	2007	Urine	United Kingdom of Great Britain and Northern Ireland	Northern Europe	esc_ca4283aa_as
esc_ca4333aa_as	SC2_ST131	131	The Sanger Institute (Enterobase)	2002	Urine	Canada	Northern America	esc_ca4333aa_as
esc_ca4380aa_as	SC2_ST131	131	Broad Institute (Enterobase)		Urine	United States of America	Northern America	esc_ca4380aa_as
esc_ca4395aa_as	SC2_ST131	131	The Sanger Institute (Enterobase)	2010	Blood	Spain	Southern Europe	esc_ca4395aa_as
esc_ca4425aa_as	SC2_ST131	131	The Sanger Institute (Enterobase)	2002	Urine	Canada	Northern America	esc_ca4425aa_as
esc_ca4512aa_as	SC2_ST131	131	Broad Institute (Enterobase)	2003	Blood	Denmark	Northern Europe	esc_ca4512aa_as
esc_ca4896aa_as	SC2_ST131	131	Broad Institute (Enterobase)		Urine	United States of America	Northern America	esc_ca4896aa_as
esc_ca4929aa_as	SC2_ST131	131	The Sanger Institute (Enterobase)	2010	Surgical Wound - Nosocomial	Spain	Southern Europe	esc_ca4929aa_as
esc_ca5347aa_as	SC2_ST131	131	Broad Institute (Enterobase)	2010		Unknown	Unknown	esc_ca5347aa_as
esc_ca5436aa_as	SC2_ST131	131	The Sanger Institute (Enterobase)	2011	Urine	Australia	Australia and New Zealand	esc_ca5436aa_as
esc_ca5460aa_as	SC2_ST131	131	Broad Institute (Enterobase)	2013	Urine	United States of America	Northern America	esc_ca5460aa_as
esc_ca5510aa_as	SC2_ST131	131	The Sanger Institute (Enterobase)	2003	Urine	Canada	Northern America	esc_ca5510aa_as
esc_ca5557aa_as	SC2_ST131	131	The Sanger Institute (Enterobase)	2004		United Kingdom of Great Britain and Northern Ireland	Northern Europe	esc_ca5557aa_as
esc_ca5647aa_as	SC2_ST131	131	Broad Institute (Enterobase)	2010		Denmark	Northern Europe	esc_ca5647aa_as
esc_ca5675aa_as	SC2_ST131	131	The Sanger Institute (Enterobase)	2010		Germany	Western Europe	esc_ca5675aa_as
esc_ca5729aa_as	SC2_ST131	131	The Sanger Institute (Enterobase)	2009	Urine	United Kingdom of Great Britain and Northern Ireland	Northern Europe	esc_ca5729aa_as
esc_ca5784aa_as	SC2_ST131	131	Broad Institute (Enterobase)	2003	Blood	Denmark	Northern Europe	esc_ca5784aa_as
esc_ca5895aa_as	SC2_ST131	131	The Sanger Institute (Enterobase)	2010	Urine	Unknown	Unknown	esc_ca5895aa_as
esc_ca5960aa_as	SC2_ST131	131	Broad Institute (Enterobase)	2010		Denmark	Northern Europe	esc_ca5960aa_as
esc_ca5980aa_as	SC2_ST131	131	Broad Institute (Enterobase)	2004	Blood	Denmark	Northern Europe	esc_ca5980aa_as
esc_ca6069aa_as	SC2_ST131	131	The Sanger Institute (Enterobase)	2010	Urine	Unknown	Unknown	esc_ca6069aa_as
esc_ca6109aa_as	SC2_ST131	131	Broad Institute (Enterobase)	2010		Unknown	Unknown	esc_ca6109aa_as
esc_ca6112aa_as	SC2_ST131	131	The Sanger Institute (Enterobase)	2009	Blood	Australia	Australia and New Zealand	esc_ca6112aa_as
esc_ca6176aa_as	SC2_ST131	131	Broad Institute (Enterobase)	2013	Urine	United States of America	Northern America	esc_ca6176aa_as
esc_ca6211aa_as	SC2_ST131	131	Broad Institute (Enterobase)	2013	Urine	United States of America	Northern America	esc_ca6211aa_as
esc_ca6269aa_as	SC2_ST131	131	The Sanger Institute (Enterobase)	2010	Urine	Australia	Australia and New Zealand	esc_ca6269aa_as
esc_ca6288aa_as	SC2_ST131	131	The Sanger Institute (Enterobase)	2009	Blood	New Zealand	Australia and New Zealand	esc_ca6288aa_as
esc_ca6296aa_as	SC2_ST131	131	The Sanger Institute (Enterobase)	2009	Rectal Swab	Australia	Australia and New Zealand	esc_ca6296aa_as
esc_ca6363aa_as	SC2_ST131	131	Broad Institute (Enterobase)		Urine	United States of America	Northern America	esc_ca6363aa_as
esc_ca6379aa_as	SC2_ST131	131	Broad Institute (Enterobase)		Urine	United States of America	Northern America	esc_ca6379aa_as
esc_ca6629aa_as	SC2_ST131	131	Broad Institute (Enterobase)	2013		United States of America	Northern America	esc_ca6629aa_as
esc_fa7054aa_as	SC2_ST131	131	The Sanger Institute (Enterobase)	2011	Blood	United Kingdom of Great Britain and Northern Ireland	Northern Europe	esc_fa7054aa_as
esc_fa7130aa_as	SC2_ST131	131	The Sanger Institute (Enterobase)	2010	Urine	Unknown	Unknown	esc_fa7130aa_as
esc_fa7185aa_as	SC2_ST131	131	Broad Institute (Enterobase)	2013	Urine	United States of America	Northern America	esc_fa7185aa_as
esc_fa7211aa_as	SC2_ST131	131	Broad Institute (Enterobase)	2013	Urine	United States of America	Northern America	esc_fa7211aa_as
esc_fa7278aa_as	SC2_ST131	131	Broad Institute (Enterobase)	2013	Urine	United States of America	Northern America	esc_fa7278aa_as
esc_fa7357aa_as	SC2_ST131	131	The Sanger Institute (Enterobase)	2010	Blood	New Zealand	Australia and New Zealand	esc_fa7357aa_as
esc_ga8849aa_as	SC2_ST131	131	Public Health England	2015		United Kingdom of Great Britain and Northern Ireland	Northern Europe	esc_ga8849aa_as
esc_ga8935aa_as	SC2_ST131	131	Public Health England	2015		United Kingdom of Great Britain and Northern Ireland	Northern Europe	esc_ga8935aa_as
esc_ga9143aa_as	SC2_ST131	131	Public Health England	2015		United Kingdom of Great Britain and Northern Ireland	Northern Europe	esc_ga9143aa_as
esc_ga9237aa_as	SC2_ST131	131	Public Health England	2016		United Kingdom of Great Britain and Northern Ireland	Northern Europe	esc_ga9237aa_as
esc_ga9248aa_as	SC2_ST131	131	Public Health England	2015		United Kingdom of Great Britain and Northern Ireland	Northern Europe	esc_ga9248aa_as
esc_ga9400aa_as	SC2_ST131	131	Public Health England	2015		United Kingdom of Great Britain and Northern Ireland	Northern Europe	esc_ga9400aa_as
esc_ga9433aa_as	SC2_ST131	131	Public Health England	2016		United Kingdom of Great Britain and Northern Ireland	Northern Europe	esc_ga9433aa_as
esc_ha0199aa_as	SC2_ST131	131	Centers for Disease Control and Prevention (Enterobase)	2015		United States of America	Northern America	esc_ha0199aa_as
esc_ha0899aa_as	SC2_ST131	131	Public Health England	2016		United Kingdom of Great Britain and Northern Ireland	Northern Europe	esc_ha0899aa_as
esc_ha3969aa_as	SC2_ST131	131	Centers for Disease Control and Prevention (Enterobase)	2015	Feces	United States of America	Northern America	esc_ha3969aa_as
esc_ha8273aa_as	SC2_ST131	2042	Food and Drug Administration (Enterobase)	1992	Blood	United States of America	Northern America	esc_ha8273aa_as
esc_ia2222aa_as	SC2_ST131	131	Food and Drug Administration (Enterobase)	1985	Blood	United States of America	Northern America	esc_ia2222aa_as
esc_ia2294aa_as	SC2_ST131	131	Food and Drug Administration (Enterobase)	2016	Feces	United States of America	Northern America	esc_ia2294aa_as
esc_ia2296aa_as	SC2_ST131	131	Food and Drug Administration (Enterobase)	2016	Feces	United States of America	Northern America	esc_ia2296aa_as
esc_ia8536aa_as	SC2_ST131	131	Food and Drug Administration (Enterobase)	2013		United States of America	Northern America	esc_ia8536aa_as
esc_ja8138aa_as	SC2_ST131	131	Public Health England	2015		United Kingdom of Great Britain and Northern Ireland	Northern Europe	esc_ja8138aa_as
esc_ja8218aa_as	SC2_ST131	131	Public Health England	2015		United Kingdom of Great Britain and Northern Ireland	Northern Europe	esc_ja8218aa_as
esc_ka2170aa_as	SC2_ST131	131	Public Health England	2016		United Kingdom of Great Britain and Northern Ireland	Northern Europe	esc_ka2170aa_as
esc_ka6866aa_as	SC2_ST131	131	Public Health England	2015		United Kingdom of Great Britain and Northern Ireland	Northern Europe	esc_ka6866aa_as
esc_oa0089aa_as	SC2_ST131	131	Centers for Disease Control and Prevention (Enterobase)	2014	Urine	United States of America	Northern America	esc_oa0089aa_as
esc_oa0091aa_as	SC2_ST131	131	Centers for Disease Control and Prevention (Enterobase)	2015		United States of America	Northern America	esc_oa0091aa_as
esc_oa0096aa_as	SC2_ST131	131	Centers for Disease Control and Prevention (Enterobase)	2015	Blood	United States of America	Northern America	esc_oa0096aa_as
esc_oa0105aa_as	SC2_ST131	131	Centers for Disease Control and Prevention (Enterobase)	2015	Urine	United States of America	Northern America	esc_oa0105aa_as
esc_oa0200aa_as	SC2_ST131	131	Centers for Disease Control and Prevention (Enterobase)	2015	Urine	United States of America	Northern America	esc_oa0200aa_as
esc_qa3428aa_as	SC2_ST131	131	Food and Drug Administration (Enterobase)	2017	Urine	United States of America	Northern America	esc_qa3428aa_as
esc_ra3566aa_as	SC2_ST131	131	Centers for Disease Control and Prevention (Enterobase)			United States of America	Northern America	esc_ra3566aa_as
GCA_902161455	SC2_ST131		Shao et al. 2019		Stool	United Kingdom of Great Britain and Northern Ireland	Northern Europe	GCA_902161455
GCA_902161585	SC2_ST131		Shao et al. 2019		Stool	United Kingdom of Great Britain and Northern Ireland	Northern Europe	GCA_902161585
GCA_902161655	SC2_ST131		Shao et al. 2019		Stool	United Kingdom of Great Britain and Northern Ireland	Northern Europe	GCA_902161655
GCA_902163445	SC2_ST131		Shao et al. 2019		Stool	United Kingdom of Great Britain and Northern Ireland	Northern Europe	GCA_902163445
GCA_902164025	SC2_ST131		Shao et al. 2019		Stool	United Kingdom of Great Britain and Northern Ireland	Northern Europe	GCA_902164025
GCA_902164555	SC2_ST131		Shao et al. 2019		Stool	United Kingdom of Great Britain and Northern Ireland	Northern Europe	GCA_902164555
JSFY00000000	SC2_ST131	131	Salipante et al. 2014		Urine	United States of America	Northern America	JSFY00000000
JSHJ00000000	SC2_ST131	131	Salipante et al. 2014		Urine	United States of America	Northern America	JSHJ00000000
JSJI00000000	SC2_ST131	131	Salipante et al. 2014		Urine	United States of America	Northern America	JSJI00000000
JSJT00000000	SC2_ST131	131~	Salipante et al. 2014		Urine	United States of America	Northern America	JSJT00000000
JSLA00000000	SC2_ST131	131	Salipante et al. 2014		Urine	United States of America	Northern America	JSLA00000000
JSMF00000000	SC2_ST131	131	Salipante et al. 2014		Urine	United States of America	Northern America	JSMF00000000
JSMK00000000	SC2_ST131	5642	Salipante et al. 2014		Urine	United States of America	Northern America	JSMK00000000
JSNH00000000	SC2_ST131	131	Salipante et al. 2014		Urine	United States of America	Northern America	JSNH00000000
JSNR00000000	SC2_ST131	131	Salipante et al. 2014		Urine	United States of America	Northern America	JSNR00000000
JSPD00000000	SC2_ST131	131	Salipante et al. 2014		Blood	United States of America	Northern America	JSPD00000000
JSPO00000000	SC2_ST131	131	Salipante et al. 2014		Blood	United States of America	Northern America	JSPO00000000
JSPP00000000	SC2_ST131	131	Salipante et al. 2014		Blood	United States of America	Northern America	JSPP00000000
JSPU00000000	SC2_ST131	131	Salipante et al. 2014		Blood	United States of America	Northern America	JSPU00000000
JSQH00000000	SC2_ST131	131	Salipante et al. 2014		Blood	United States of America	Northern America	JSQH00000000
JSQP00000000	SC2_ST131	131	Salipante et al. 2014		Blood	United States of America	Northern America	JSQP00000000
JSRL00000000	SC2_ST131	131	Salipante et al. 2014		Blood	United States of America	Northern America	JSRL00000000
JSRR00000000	SC2_ST131	131	Salipante et al. 2014		Blood	United States of America	Northern America	JSRR00000000
JSRT00000000	SC2_ST131	131	Salipante et al. 2014		Blood	United States of America	Northern America	JSRT00000000
JSSE00000000	SC2_ST131	131	Salipante et al. 2014		Blood	United States of America	Northern America	JSSE00000000
JSSJ00000000	SC2_ST131	131	Salipante et al. 2014		Blood	United States of America	Northern America	JSSJ00000000
JSSO00000000	SC2_ST131	131	Salipante et al. 2014		Blood	United States of America	Northern America	JSSO00000000
LA165	SC2_ST131		Kantele et al. 2021		Stool	Lao People's Democratic Republic	South-eastern Asia	LA165
LA300	SC2_ST131		Kantele et al. 2021		Stool	Lao People's Democratic Republic	South-eastern Asia	LA300
NC_013654	SC2_ST131	131	RefSeq	2000s	Feces	Unknown	Unknown	NC_013654
NC_017644	SC2_ST131	131	RefSeq	2009	Feces	India	Southern Asia	NC_017644
SRR1314222_trimmed	SC2_ST131	131	Salipante et al. 2014		Blood	United States of America	Northern America	SRR1314222_trimmed
SRR1314229_trimmed	SC2_ST131	131	Salipante et al. 2014		Blood	United States of America	Northern America	SRR1314229_trimmed
SRR1314231_trimmed	SC2_ST131	131	Salipante et al. 2014		Blood	United States of America	Northern America	SRR1314231_trimmed
SRR1314246_trimmed	SC2_ST131	131	Salipante et al. 2014		Blood	United States of America	Northern America	SRR1314246_trimmed
SRR1314247_trimmed	SC2_ST131	131	Salipante et al. 2014		Blood	United States of America	Northern America	SRR1314247_trimmed
SRR1314281_trimmed	SC2_ST131	131	Salipante et al. 2014		Blood	United States of America	Northern America	SRR1314281_trimmed
SRR1314293_trimmed	SC2_ST131	131	Salipante et al. 2014		Blood	United States of America	Northern America	SRR1314293_trimmed
SRR1314299_trimmed	SC2_ST131	131	Salipante et al. 2014		Blood	United States of America	Northern America	SRR1314299_trimmed
SRR1314305_trimmed	SC2_ST131	131	Salipante et al. 2014		Blood	United States of America	Northern America	SRR1314305_trimmed
SRR1314310_trimmed	SC2_ST131	131	Salipante et al. 2014		Blood	United States of America	Northern America	SRR1314310_trimmed
SRR1314324_trimmed	SC2_ST131	131	Salipante et al. 2014		Urine	United States of America	Northern America	SRR1314324_trimmed
SRR1314340_trimmed	SC2_ST131	131	Salipante et al. 2014		Urine	United States of America	Northern America	SRR1314340_trimmed
SRR1314377_trimmed	SC2_ST131	131	Salipante et al. 2014		Urine	United States of America	Northern America	SRR1314377_trimmed
SRR1314381_trimmed	SC2_ST131	131	Salipante et al. 2014		Urine	United States of America	Northern America	SRR1314381_trimmed
SRR1314396_trimmed	SC2_ST131	131	Salipante et al. 2014		Urine	United States of America	Northern America	SRR1314396_trimmed
SRR1314446_trimmed	SC2_ST131	131	Salipante et al. 2014		Urine	United States of America	Northern America	SRR1314446_trimmed
SRR1314502_trimmed	SC2_ST131	131	Salipante et al. 2014		Urine	United States of America	Northern America	SRR1314502_trimmed
SRR1314512_trimmed	SC2_ST131	131	Salipante et al. 2014		Urine	United States of America	Northern America	SRR1314512_trimmed
SRR1314586_trimmed	SC2_ST131	131	Salipante et al. 2014		Urine	United States of America	Northern America	SRR1314586_trimmed
SRR1314596_trimmed	SC2_ST131	131	Salipante et al. 2014		Urine	United States of America	Northern America	SRR1314596_trimmed
SRR3572953_trimmed	SC2_ST131	131	Public Health England	2016		United Kingdom of Great Britain and Northern Ireland	Northern Europe	SRR3572953_trimmed
SRR3573432_trimmed	SC2_ST131	131	Public Health England	2016		United Kingdom of Great Britain and Northern Ireland	Northern Europe	SRR3573432_trimmed
SRR3574233_trimmed	SC2_ST131	131	Public Health England	2016		United Kingdom of Great Britain and Northern Ireland	Northern Europe	SRR3574233_trimmed
SRR3574235_trimmed	SC2_ST131	131	Public Health England	2016		United Kingdom of Great Britain and Northern Ireland	Northern Europe	SRR3574235_trimmed
SRR3574238_trimmed	SC2_ST131	131	Public Health England	2016		United Kingdom of Great Britain and Northern Ireland	Northern Europe	SRR3574238_trimmed
SRR3574246_trimmed	SC2_ST131	131	Public Health England	2016		United Kingdom of Great Britain and Northern Ireland	Northern Europe	SRR3574246_trimmed
SRR3574328_trimmed	SC2_ST131	131	Public Health England	2016		United Kingdom of Great Britain and Northern Ireland	Northern Europe	SRR3574328_trimmed
SRR3578633_trimmed	SC2_ST131	131	Public Health England	2015		United Kingdom of Great Britain and Northern Ireland	Northern Europe	SRR3578633_trimmed
SRR3578656_trimmed	SC2_ST131	131	Public Health England	2015		United Kingdom of Great Britain and Northern Ireland	Northern Europe	SRR3578656_trimmed
SRR3578933_trimmed	SC2_ST131	131	Public Health England	2016		United Kingdom of Great Britain and Northern Ireland	Northern Europe	SRR3578933_trimmed
SRR3579388_trimmed	SC2_ST131	131	Public Health England	2016		United Kingdom of Great Britain and Northern Ireland	Northern Europe	SRR3579388_trimmed
SRR3579397_trimmed	SC2_ST131	131	Public Health England	2016		United Kingdom of Great Britain and Northern Ireland	Northern Europe	SRR3579397_trimmed
SRR3581374_trimmed	SC2_ST131	131	Public Health England	2016		United Kingdom of Great Britain and Northern Ireland	Northern Europe	SRR3581374_trimmed
SRR3581379_trimmed	SC2_ST131	131	Public Health England	2015		United Kingdom of Great Britain and Northern Ireland	Northern Europe	SRR3581379_trimmed
SRR3581419_trimmed	SC2_ST131	131	Public Health England	2015		United Kingdom of Great Britain and Northern Ireland	Northern Europe	SRR3581419_trimmed
SRR3742241_trimmed	SC2_ST131	131	Public Health England	2016		United Kingdom of Great Britain and Northern Ireland	Northern Europe	SRR3742241_trimmed
SRR5030804_trimmed	SC2_ST131	131	Public Health England			United Kingdom of Great Britain and Northern Ireland	Northern Europe	SRR5030804_trimmed
SRR5031226_trimmed	SC2_ST131	131	Public Health England			United Kingdom of Great Britain and Northern Ireland	Northern Europe	SRR5031226_trimmed
SRR5033664_trimmed	SC2_ST131	131	Public Health England	2015		United Kingdom of Great Britain and Northern Ireland	Northern Europe	SRR5033664_trimmed
SRR5033726_trimmed	SC2_ST131	131	Public Health England	2015		United Kingdom of Great Britain and Northern Ireland	Northern Europe	SRR5033726_trimmed
SRR7167516_trimmed	SC2_ST131	131	Public Health England	2018		United Kingdom of Great Britain and Northern Ireland	Northern Europe	SRR7167516_trimmed
SRR7184364_trimmed	SC2_ST131	131	Public Health England	2006		United Kingdom of Great Britain and Northern Ireland	Northern Europe	SRR7184364_trimmed
SRR7191539_trimmed	SC2_ST131	131	Public Health England	2018		United Kingdom of Great Britain and Northern Ireland	Northern Europe	SRR7191539_trimmed
SRR7244285_trimmed	SC2_ST131	131	Public Health England	2016		United Kingdom of Great Britain and Northern Ireland	Northern Europe	SRR7244285_trimmed
SRR7244312_trimmed	SC2_ST131	131	Public Health England	2015		United Kingdom of Great Britain and Northern Ireland	Northern Europe	SRR7244312_trimmed
SRR7257040_trimmed	SC2_ST131	131	Public Health England	2015		United Kingdom of Great Britain and Northern Ireland	Northern Europe	SRR7257040_trimmed
SRR7266757_trimmed	SC2_ST131	131	Public Health England	2018		United Kingdom of Great Britain and Northern Ireland	Northern Europe	SRR7266757_trimmed
SRR7270948_trimmed	SC2_ST131	131	Public Health England	2017		United Kingdom of Great Britain and Northern Ireland	Northern Europe	SRR7270948_trimmed
SRR7270950_trimmed	SC2_ST131	131~	Public Health England	2017		United Kingdom of Great Britain and Northern Ireland	Northern Europe	SRR7270950_trimmed
SRR7277694_trimmed	SC2_ST131	131	Public Health England	2017		United Kingdom of Great Britain and Northern Ireland	Northern Europe	SRR7277694_trimmed
SRR7283753_trimmed	SC2_ST131	131~	Public Health England	2017		United Kingdom of Great Britain and Northern Ireland	Northern Europe	SRR7283753_trimmed
SRR7285611_trimmed	SC2_ST131	131	Public Health England	2016		United Kingdom of Great Britain and Northern Ireland	Northern Europe	SRR7285611_trimmed
SRR7286660_trimmed	SC2_ST131	131	Public Health England	2017		United Kingdom of Great Britain and Northern Ireland	Northern Europe	SRR7286660_trimmed
SRR7833083_trimmed	SC2_ST131	131	Public Health England			United Kingdom of Great Britain and Northern Ireland	Northern Europe	SRR7833083_trimmed
KresCPE0144	SC2_ST131	131	Norwegian travellers with CR E. colis	2018	Urine	Unknown	Unknown	KresCPE0144
KresCPE0152	SC2_ST131	131	Norwegian travellers with CR E. colis	2018	Rectal sample	Unknown	Unknown	KresCPE0152
KresCPE0193	SC2_ST131	131	Norwegian travellers with CR E. colis	2019	Rectal sample	Unknown	Unknown	KresCPE0193
KresCPE0312	SC2_ST131	131	Norwegian travellers with CR E. colis	2020	Rectal sample	Unknown	Unknown	KresCPE0312
KresCPE0358	SC2_ST131	131	Norwegian travellers with CR E. colis	2021	Other	Unknown	Unknown	KresCPE0358
KresCPE0370	SC2_ST131	11672	Norwegian travellers with CR E. colis	2021	Rectal sample	Unknown	Unknown	KresCPE0370
KresCPE0373	SC2_ST131	131	Norwegian travellers with CR E. colis	2021	Urine	Unknown	Unknown	KresCPE0373
ERR7168276_Escherichia_coli-SC2_ST131	SC2_ST131		Lahore study	2016	Rectal sample	Pakistan	Southern Asia	ERR7168276_Escherichia_coli-SC2_ST131
ERR7168294_Escherichia_coli-SC2_ST131	SC2_ST131		Lahore study	2016	Rectal sample	Pakistan	Southern Asia	ERR7168294_Escherichia_coli-SC2_ST131
ERR7168318_Escherichia_coli-SC2_ST131	SC2_ST131		Lahore study	2016	Rectal sample	Pakistan	Southern Asia	ERR7168318_Escherichia_coli-SC2_ST131
ERR7168365_Escherichia_coli-SC2_ST131	SC2_ST131		Lahore study	2016	Rectal sample	Pakistan	Southern Asia	ERR7168365_Escherichia_coli-SC2_ST131
ERR7168465_Escherichia_coli-SC2_ST131	SC2_ST131		Lahore study	2016	Rectal sample	Pakistan	Southern Asia	ERR7168465_Escherichia_coli-SC2_ST131
ERR7168513_Escherichia_coli-SC2_ST131	SC2_ST131		Lahore study	2016	Rectal sample	Pakistan	Southern Asia	ERR7168513_Escherichia_coli-SC2_ST131
ERR7168530_Escherichia_coli-SC2_ST131	SC2_ST131		Lahore study	2016	Rectal sample	Pakistan	Southern Asia	ERR7168530_Escherichia_coli-SC2_ST131
ERR7168580_Escherichia_coli-SC2_ST131	SC2_ST131		Lahore study	2016	Rectal sample	Pakistan	Southern Asia	ERR7168580_Escherichia_coli-SC2_ST131
ERR7168628_Escherichia_coli-SC2_ST131	SC2_ST131		Lahore study	2016	Rectal sample	Pakistan	Southern Asia	ERR7168628_Escherichia_coli-SC2_ST131
ERR7168703_Escherichia_coli-SC2_ST131	SC2_ST131		Lahore study	2016	Rectal sample	Pakistan	Southern Asia	ERR7168703_Escherichia_coli-SC2_ST131
ERR7168764_Escherichia_coli-SC2_ST131	SC2_ST131		Lahore study	2016	Rectal sample	Pakistan	Southern Asia	ERR7168764_Escherichia_coli-SC2_ST131
ERR7168784_Escherichia_coli-SC2_ST131	SC2_ST131		Lahore study	2016	Rectal sample	Pakistan	Southern Asia	ERR7168784_Escherichia_coli-SC2_ST131
ERR7168791_Escherichia_coli-SC2_ST131	SC2_ST131		Lahore study	2016	Rectal sample	Pakistan	Southern Asia	ERR7168791_Escherichia_coli-SC2_ST131
ERR7168858_Escherichia_coli-SC2_ST131	SC2_ST131		Lahore study	2016	Rectal sample	Pakistan	Southern Asia	ERR7168858_Escherichia_coli-SC2_ST131
ERR7168891_Escherichia_coli-SC2_ST131	SC2_ST131		Lahore study	2016	Rectal sample	Pakistan	Southern Asia	ERR7168891_Escherichia_coli-SC2_ST131
ERR7168971_Escherichia_coli-SC2_ST131	SC2_ST131		Lahore study	2016	Rectal sample	Pakistan	Southern Asia	ERR7168971_Escherichia_coli-SC2_ST131
ERR7341948_Escherichia_coli-SC2_ST131	SC2_ST131		Lahore study	2016	Rectal sample	Pakistan	Southern Asia	ERR7341948_Escherichia_coli-SC2_ST131
ERR7342041_Escherichia_coli-SC2_ST131	SC2_ST131		Lahore study	2016	Rectal sample	Pakistan	Southern Asia	ERR7342041_Escherichia_coli-SC2_ST131
ERR7449680_Escherichia_coli-SC2_ST131	SC2_ST131		Lahore study	2016	Rectal sample	Pakistan	Southern Asia	ERR7449680_Escherichia_coli-SC2_ST131
ERR7449706_Escherichia_coli-SC2_ST131	SC2_ST131		Lahore study	2016	Rectal sample	Pakistan	Southern Asia	ERR7449706_Escherichia_coli-SC2_ST131
ERR7449734_Escherichia_coli-SC2_ST131	SC2_ST131		Lahore study	2016	Rectal sample	Pakistan	Southern Asia	ERR7449734_Escherichia_coli-SC2_ST131
ERR7449795_Escherichia_coli-SC2_ST131	SC2_ST131		Lahore study	2016	Rectal sample	Pakistan	Southern Asia	ERR7449795_Escherichia_coli-SC2_ST131
ERR7449837_Escherichia_coli-SC2_ST131	SC2_ST131		Lahore study	2016	Rectal sample	Pakistan	Southern Asia	ERR7449837_Escherichia_coli-SC2_ST131
ERR7449852_Escherichia_coli-SC2_ST131	SC2_ST131		Lahore study	2016	Rectal sample	Pakistan	Southern Asia	ERR7449852_Escherichia_coli-SC2_ST131
ERR7449875_Escherichia_coli-SC2_ST131	SC2_ST131		Lahore study	2016	Rectal sample	Pakistan	Southern Asia	ERR7449875_Escherichia_coli-SC2_ST131
ERR7449886_Escherichia_coli-SC2_ST131	SC2_ST131		Lahore study	2016	Rectal sample	Pakistan	Southern Asia	ERR7449886_Escherichia_coli-SC2_ST131
ERR7449948_Escherichia_coli-SC2_ST131	SC2_ST131		Lahore study	2016	Rectal sample	Pakistan	Southern Asia	ERR7449948_Escherichia_coli-SC2_ST131
ERR7449958_Escherichia_coli-SC2_ST131	SC2_ST131		Lahore study	2016	Rectal sample	Pakistan	Southern Asia	ERR7449958_Escherichia_coli-SC2_ST131
ERR7449985_Escherichia_coli-SC2_ST131	SC2_ST131		Lahore study	2016	Rectal sample	Pakistan	Southern Asia	ERR7449985_Escherichia_coli-SC2_ST131
ERR7450040_Escherichia_coli-SC2_ST131	SC2_ST131		Lahore study	2016	Rectal sample	Pakistan	Southern Asia	ERR7450040_Escherichia_coli-SC2_ST131
ERR7450100_Escherichia_coli-SC2_ST131	SC2_ST131		Lahore study	2016	Rectal sample	Pakistan	Southern Asia	ERR7450100_Escherichia_coli-SC2_ST131
ERR7450162_Escherichia_coli-SC2_ST131	SC2_ST131		Lahore study	2016	Rectal sample	Pakistan	Southern Asia	ERR7450162_Escherichia_coli-SC2_ST131
ERR7734124_Escherichia_coli-SC2_ST131	SC2_ST131		Lahore study	2016	Rectal sample	Pakistan	Southern Asia	ERR7734124_Escherichia_coli-SC2_ST131

## Sheet: ST69 tree metadata
id	SC	ST	Source	Year	Isolation	Country	Continent	tree_label
11657_5#14	SC6_ST69	69	Kallonen et al. 2017	2010	Blood	United Kingdom of Great Britain and Northern Ireland	Northern Europe	11657_5_14
11657_5#35	SC6_ST69	106	Kallonen et al. 2017	2002	Blood	United Kingdom of Great Britain and Northern Ireland	Northern Europe	11657_5_35
11657_5#67	SC6_ST69	69	Kallonen et al. 2017	2006	Blood	United Kingdom of Great Britain and Northern Ireland	Northern Europe	11657_5_67
11657_6#43	SC6_ST69	69	Kallonen et al. 2017	2004	Blood	United Kingdom of Great Britain and Northern Ireland	Northern Europe	11657_6_43
11657_6#44	SC6_ST69	106	Kallonen et al. 2017	2004	Blood	United Kingdom of Great Britain and Northern Ireland	Northern Europe	11657_6_44
11657_6#84	SC6_ST69	69	Kallonen et al. 2017	2011	Blood	United Kingdom of Great Britain and Northern Ireland	Northern Europe	11657_6_84
11657_6#88	SC6_ST69	69	Kallonen et al. 2017	2003	Blood	United Kingdom of Great Britain and Northern Ireland	Northern Europe	11657_6_88
11657_7#64	SC6_ST69	69	Kallonen et al. 2017	2006	Blood	United Kingdom of Great Britain and Northern Ireland	Northern Europe	11657_7_64
11658_3#3	SC6_ST69	69	Kallonen et al. 2017	2010	Blood	United Kingdom of Great Britain and Northern Ireland	Northern Europe	11658_3_3
11658_3#49	SC6_ST69	69	Kallonen et al. 2017	2006	Blood	United Kingdom of Great Britain and Northern Ireland	Northern Europe	11658_3_49
11658_3#68	SC6_ST69	69	Kallonen et al. 2017	2009	Blood	United Kingdom of Great Britain and Northern Ireland	Northern Europe	11658_3_68
11658_3#72	SC6_ST69	69	Kallonen et al. 2017	2010	Blood	United Kingdom of Great Britain and Northern Ireland	Northern Europe	11658_3_72
11658_3#87	SC6_ST69	69	Kallonen et al. 2017	2005	Blood	United Kingdom of Great Britain and Northern Ireland	Northern Europe	11658_3_87
11658_3#90	SC6_ST69	69	Kallonen et al. 2017	2012	Blood	United Kingdom of Great Britain and Northern Ireland	Northern Europe	11658_3_90
11658_3#9	SC6_ST69	69	Kallonen et al. 2017	2011	Blood	United Kingdom of Great Britain and Northern Ireland	Northern Europe	11658_3_9
11658_4#11	SC6_ST69	69	Kallonen et al. 2017	2009	Blood	United Kingdom of Great Britain and Northern Ireland	Northern Europe	11658_4_11
11658_4#12	SC6_ST69	69	Kallonen et al. 2017	2009	Blood	United Kingdom of Great Britain and Northern Ireland	Northern Europe	11658_4_12
11658_4#3	SC6_ST69	69	Kallonen et al. 2017	2007	Blood	United Kingdom of Great Britain and Northern Ireland	Northern Europe	11658_4_3
11658_4#70	SC6_ST69	69	Kallonen et al. 2017	2008	Blood	United Kingdom of Great Britain and Northern Ireland	Northern Europe	11658_4_70
11658_5#10	SC6_ST69	69	Kallonen et al. 2017	2007	Blood	United Kingdom of Great Britain and Northern Ireland	Northern Europe	11658_5_10
11658_5#13	SC6_ST69	69	Kallonen et al. 2017	2007	Blood	United Kingdom of Great Britain and Northern Ireland	Northern Europe	11658_5_13
11658_5#49	SC6_ST69	5520	Kallonen et al. 2017	2012	Blood	United Kingdom of Great Britain and Northern Ireland	Northern Europe	11658_5_49
11658_5#56	SC6_ST69	69	Kallonen et al. 2017	2011	Blood	United Kingdom of Great Britain and Northern Ireland	Northern Europe	11658_5_56
11658_5#80	SC6_ST69	69	Kallonen et al. 2017	2003	Blood	United Kingdom of Great Britain and Northern Ireland	Northern Europe	11658_5_80
11658_6#17	SC6_ST69	69	Kallonen et al. 2017	2008	Blood	United Kingdom of Great Britain and Northern Ireland	Northern Europe	11658_6_17
11658_6#19	SC6_ST69	69	Kallonen et al. 2017	2008	Blood	United Kingdom of Great Britain and Northern Ireland	Northern Europe	11658_6_19
11658_6#23	SC6_ST69	69	Kallonen et al. 2017	2009	Blood	United Kingdom of Great Britain and Northern Ireland	Northern Europe	11658_6_23
11658_6#32	SC6_ST69	69	Kallonen et al. 2017	2009	Blood	United Kingdom of Great Britain and Northern Ireland	Northern Europe	11658_6_32
11658_6#42	SC6_ST69	69	Kallonen et al. 2017	2011	Blood	United Kingdom of Great Britain and Northern Ireland	Northern Europe	11658_6_42
11658_6#47	SC6_ST69	69	Kallonen et al. 2017	2012	Blood	United Kingdom of Great Britain and Northern Ireland	Northern Europe	11658_6_47
11658_7#34	SC6_ST69	69	Kallonen et al. 2017	2012	Blood	United Kingdom of Great Britain and Northern Ireland	Northern Europe	11658_7_34
11658_7#3	SC6_ST69	69	Kallonen et al. 2017	2007	Blood	United Kingdom of Great Britain and Northern Ireland	Northern Europe	11658_7_3
11658_7#6	SC6_ST69	69	Kallonen et al. 2017	2008	Blood	United Kingdom of Great Britain and Northern Ireland	Northern Europe	11658_7_6
11658_7#76	SC6_ST69	69	Kallonen et al. 2017	2009	Blood	United Kingdom of Great Britain and Northern Ireland	Northern Europe	11658_7_76
11658_8#26	SC6_ST69	69	Kallonen et al. 2017	2007	Blood	United Kingdom of Great Britain and Northern Ireland	Northern Europe	11658_8_26
11658_8#57	SC6_ST69	69	Kallonen et al. 2017	2012	Blood	United Kingdom of Great Britain and Northern Ireland	Northern Europe	11658_8_57
11658_8#75	SC6_ST69	69	Kallonen et al. 2017	2005	Blood	United Kingdom of Great Britain and Northern Ireland	Northern Europe	11658_8_75
11679_4#65	SC6_ST69	69	Kallonen et al. 2017	2008	Blood	United Kingdom of Great Britain and Northern Ireland	Northern Europe	11679_4_65
11679_4#73	SC6_ST69	69	Kallonen et al. 2017	2010	Blood	United Kingdom of Great Britain and Northern Ireland	Northern Europe	11679_4_73
11679_4#87	SC6_ST69	69	Kallonen et al. 2017	2008	Blood	United Kingdom of Great Britain and Northern Ireland	Northern Europe	11679_4_87
11679_5#34	SC6_ST69	69	Kallonen et al. 2017	2005	Blood	United Kingdom of Great Britain and Northern Ireland	Northern Europe	11679_5_34
11679_5#4	SC6_ST69	69	Kallonen et al. 2017	2011	Blood	United Kingdom of Great Britain and Northern Ireland	Northern Europe	11679_5_4
11679_5#52	SC6_ST69	69	Kallonen et al. 2017	2007	Blood	United Kingdom of Great Britain and Northern Ireland	Northern Europe	11679_5_52
11679_5#58	SC6_ST69	106	Kallonen et al. 2017	2008	Blood	United Kingdom of Great Britain and Northern Ireland	Northern Europe	11679_5_58
11679_5#66	SC6_ST69	69	Kallonen et al. 2017	2009	Blood	United Kingdom of Great Britain and Northern Ireland	Northern Europe	11679_5_66
11679_5#76	SC6_ST69	69	Kallonen et al. 2017	2011	Blood	United Kingdom of Great Britain and Northern Ireland	Northern Europe	11679_5_76
11679_5#93	SC6_ST69	69	Kallonen et al. 2017	2009	Blood	United Kingdom of Great Britain and Northern Ireland	Northern Europe	11679_5_93
11679_5#95	SC6_ST69	69	Kallonen et al. 2017	2011	Blood	United Kingdom of Great Britain and Northern Ireland	Northern Europe	11679_5_95
11679_6#10	SC6_ST69	69	Kallonen et al. 2017	2011	Blood	United Kingdom of Great Britain and Northern Ireland	Northern Europe	11679_6_10
11679_6#4	SC6_ST69	69	Kallonen et al. 2017	2010	Blood	United Kingdom of Great Britain and Northern Ireland	Northern Europe	11679_6_4
11679_6#70	SC6_ST69	5639	Kallonen et al. 2017	2009	Blood	United Kingdom of Great Britain and Northern Ireland	Northern Europe	11679_6_70
11679_6#75	SC6_ST69	69	Kallonen et al. 2017	2010	Blood	United Kingdom of Great Britain and Northern Ireland	Northern Europe	11679_6_75
11679_6#79	SC6_ST69	69	Kallonen et al. 2017	2011	Blood	United Kingdom of Great Britain and Northern Ireland	Northern Europe	11679_6_79
11679_6#82	SC6_ST69	69	Kallonen et al. 2017	2011	Blood	United Kingdom of Great Britain and Northern Ireland	Northern Europe	11679_6_82
11679_6#90	SC6_ST69	69	Kallonen et al. 2017	2010	Blood	United Kingdom of Great Britain and Northern Ireland	Northern Europe	11679_6_90
11679_6#9	SC6_ST69	69	Kallonen et al. 2017	2011	Blood	United Kingdom of Great Britain and Northern Ireland	Northern Europe	11679_6_9
11679_7#32	SC6_ST69	69	Kallonen et al. 2017	2005	Blood	United Kingdom of Great Britain and Northern Ireland	Northern Europe	11679_7_32
11679_7#37	SC6_ST69	69	Kallonen et al. 2017	2006	Blood	United Kingdom of Great Britain and Northern Ireland	Northern Europe	11679_7_37
11679_7#83	SC6_ST69	69	Kallonen et al. 2017	2009	Blood	United Kingdom of Great Britain and Northern Ireland	Northern Europe	11679_7_83
11679_7#84	SC6_ST69	69	Kallonen et al. 2017	2009	Blood	United Kingdom of Great Britain and Northern Ireland	Northern Europe	11679_7_84
11679_8#2	SC6_ST69	69	Kallonen et al. 2017	2010	Blood	United Kingdom of Great Britain and Northern Ireland	Northern Europe	11679_8_2
11679_8#35	SC6_ST69	69	Kallonen et al. 2017	2003	Blood	United Kingdom of Great Britain and Northern Ireland	Northern Europe	11679_8_35
11679_8#36	SC6_ST69	69	Kallonen et al. 2017	2003	Blood	United Kingdom of Great Britain and Northern Ireland	Northern Europe	11679_8_36
11679_8#43	SC6_ST69	69	Kallonen et al. 2017	2004	Blood	United Kingdom of Great Britain and Northern Ireland	Northern Europe	11679_8_43
11679_8#47	SC6_ST69	69	Kallonen et al. 2017	2005	Blood	United Kingdom of Great Britain and Northern Ireland	Northern Europe	11679_8_47
11679_8#48	SC6_ST69	69	Kallonen et al. 2017	2005	Blood	United Kingdom of Great Britain and Northern Ireland	Northern Europe	11679_8_48
11679_8#50	SC6_ST69	69	Kallonen et al. 2017	2005	Blood	United Kingdom of Great Britain and Northern Ireland	Northern Europe	11679_8_50
11679_8#58	SC6_ST69	69	Kallonen et al. 2017	2007	Blood	United Kingdom of Great Britain and Northern Ireland	Northern Europe	11679_8_58
11679_8#66	SC6_ST69	69	Kallonen et al. 2017	2006	Blood	United Kingdom of Great Britain and Northern Ireland	Northern Europe	11679_8_66
11679_8#68	SC6_ST69	69	Kallonen et al. 2017	2006	Blood	United Kingdom of Great Britain and Northern Ireland	Northern Europe	11679_8_68
11679_8#69	SC6_ST69	69	Kallonen et al. 2017	2008	Blood	United Kingdom of Great Britain and Northern Ireland	Northern Europe	11679_8_69
11679_8#76	SC6_ST69	69	Kallonen et al. 2017	2010	Blood	United Kingdom of Great Britain and Northern Ireland	Northern Europe	11679_8_76
11679_8#79	SC6_ST69	69	Kallonen et al. 2017	2011	Blood	United Kingdom of Great Britain and Northern Ireland	Northern Europe	11679_8_79
11791_3#16	SC6_ST69	106	Kallonen et al. 2017	2002	Blood	United Kingdom of Great Britain and Northern Ireland	Northern Europe	11791_3_16
11791_3#19	SC6_ST69	69	Kallonen et al. 2017	2003	Blood	United Kingdom of Great Britain and Northern Ireland	Northern Europe	11791_3_19
11791_3#2	SC6_ST69	69	Kallonen et al. 2017	2012	Blood	United Kingdom of Great Britain and Northern Ireland	Northern Europe	11791_3_2
11791_3#44	SC6_ST69	69	Kallonen et al. 2017	2005	Blood	United Kingdom of Great Britain and Northern Ireland	Northern Europe	11791_3_44
11791_3#54	SC6_ST69	69	Kallonen et al. 2017	2007	Blood	United Kingdom of Great Britain and Northern Ireland	Northern Europe	11791_3_54
11791_3#65	SC6_ST69	69	Kallonen et al. 2017	2009	Blood	United Kingdom of Great Britain and Northern Ireland	Northern Europe	11791_3_65
11791_3#66	SC6_ST69	69	Kallonen et al. 2017	2011	Blood	United Kingdom of Great Britain and Northern Ireland	Northern Europe	11791_3_66
11791_3#80	SC6_ST69	69	Kallonen et al. 2017	2009	Blood	United Kingdom of Great Britain and Northern Ireland	Northern Europe	11791_3_80
11791_6#2	SC6_ST69	69	Kallonen et al. 2017	2008	Blood	United Kingdom of Great Britain and Northern Ireland	Northern Europe	11791_6_2
11791_6#3	SC6_ST69	69	Kallonen et al. 2017	2008	Blood	United Kingdom of Great Britain and Northern Ireland	Northern Europe	11791_6_3
11791_7#36	SC6_ST69	69	Kallonen et al. 2017	2012	Blood	United Kingdom of Great Britain and Northern Ireland	Northern Europe	11791_7_36
11791_7#53	SC6_ST69	69	Kallonen et al. 2017	2004	Blood	United Kingdom of Great Britain and Northern Ireland	Northern Europe	11791_7_53
12045_3#58	SC6_ST69	69	Kallonen et al. 2017	2002	Blood	United Kingdom of Great Britain and Northern Ireland	Northern Europe	12045_3_58
26975_5#119_filtered	SC6_ST69	69	Roberts et al. 2022	2017	Stool	Viet Nam	South-eastern Asia	26975_5_119_filtered
26975_5#65_filtered	SC6_ST69	69	Roberts et al. 2022	2017	Stool	Viet Nam	South-eastern Asia	26975_5_65_filtered
26975_5#66_filtered	SC6_ST69	69	Roberts et al. 2022	2017	Stool	Viet Nam	South-eastern Asia	26975_5_66_filtered
27097_7#56_filtered	SC6_ST69	69	Roberts et al. 2022	2017	Stool	Viet Nam	South-eastern Asia	27097_7_56_filtered
27261_7#125_filtered	SC6_ST69	69	Roberts et al. 2022	2017	Pus?	Viet Nam	South-eastern Asia	27261_7_125_filtered
27261_7#133_filtered	SC6_ST69	69	Roberts et al. 2022	2017	Pus?	Viet Nam	South-eastern Asia	27261_7_133_filtered
27261_8#65_filtered	SC6_ST69	69	Roberts et al. 2022	2017	Pus?	Viet Nam	South-eastern Asia	27261_8_65_filtered
29050_1#65_filtered	SC6_ST69	69	Roberts et al. 2022	2017	Stool	Viet Nam	South-eastern Asia	29050_1_65_filtered
29105_1#213_filtered	SC6_ST69	69	Roberts et al. 2022	2017	Sputum	Viet Nam	South-eastern Asia	29105_1_213_filtered
30134_6#103	SC6_ST69	69	NORM	2013	Blood	Norway	Northern Europe	30134_6_103
30134_6#109	SC6_ST69	69	NORM	2012	Blood	Norway	Northern Europe	30134_6_109
30134_6#112	SC6_ST69	69	NORM	2009	Blood	Norway	Northern Europe	30134_6_112
30134_6#121	SC6_ST69	69	NORM	2015	Blood	Norway	Northern Europe	30134_6_121
30134_6#137	SC6_ST69	69	NORM	2013	Blood	Norway	Northern Europe	30134_6_137
30134_6#162	SC6_ST69	69	NORM	2011	Blood	Norway	Northern Europe	30134_6_162
30134_6#169	SC6_ST69	106	NORM	2008	Blood	Norway	Northern Europe	30134_6_169
30134_6#170	SC6_ST69	69	NORM	2013	Blood	Norway	Northern Europe	30134_6_170
30134_6#192	SC6_ST69	69	NORM	2012	Blood	Norway	Northern Europe	30134_6_192
30134_6#196	SC6_ST69	69	NORM	2012	Blood	Norway	Northern Europe	30134_6_196
30134_6#198	SC6_ST69	69	NORM	2014	Blood	Norway	Northern Europe	30134_6_198
30134_6#19	SC6_ST69	69	NORM	2012	Blood	Norway	Northern Europe	30134_6_19
30134_6#205	SC6_ST69	69	NORM	2011	Blood	Norway	Northern Europe	30134_6_205
30134_6#217	SC6_ST69	69	NORM	2004	Blood	Norway	Northern Europe	30134_6_217
30134_6#246	SC6_ST69	106	NORM	2003	Blood	Norway	Northern Europe	30134_6_246
30134_6#279	SC6_ST69	69	NORM	2013	Blood	Norway	Northern Europe	30134_6_279
30134_6#310	SC6_ST69	69	NORM	2005	Blood	Norway	Northern Europe	30134_6_310
30134_6#317	SC6_ST69	69	NORM	2015	Blood	Norway	Northern Europe	30134_6_317
30134_6#319	SC6_ST69	69	NORM	2014	Blood	Norway	Northern Europe	30134_6_319
30134_6#331	SC6_ST69	69	NORM	2012	Blood	Norway	Northern Europe	30134_6_331
30134_6#344	SC6_ST69	69	NORM	2013	Blood	Norway	Northern Europe	30134_6_344
30134_6#355	SC6_ST69	106	NORM	2010	Blood	Norway	Northern Europe	30134_6_355
30134_6#373	SC6_ST69	69	NORM	2016	Blood	Norway	Northern Europe	30134_6_373
30134_6#377	SC6_ST69	69	NORM	2017	Blood	Norway	Northern Europe	30134_6_377
30134_6#39	SC6_ST69	106	NORM	2004	Blood	Norway	Northern Europe	30134_6_39
30134_6#69	SC6_ST69	69	NORM	2015	Blood	Norway	Northern Europe	30134_6_69
30134_6#93	SC6_ST69	69	NORM	2014	Blood	Norway	Northern Europe	30134_6_93
30224_1#103	SC6_ST69	69	NORM	2005	Blood	Norway	Northern Europe	30224_1_103
30224_1#130	SC6_ST69	69	NORM	2009	Blood	Norway	Northern Europe	30224_1_130
30224_1#162	SC6_ST69	69	NORM	2010	Blood	Norway	Northern Europe	30224_1_162
30224_1#182	SC6_ST69	69	NORM	2009	Blood	Norway	Northern Europe	30224_1_182
30224_1#221	SC6_ST69	69	NORM	2004	Blood	Norway	Northern Europe	30224_1_221
30224_1#224	SC6_ST69	69	NORM	2015	Blood	Norway	Northern Europe	30224_1_224
30224_1#233	SC6_ST69	69	NORM	2014	Blood	Norway	Northern Europe	30224_1_233
30224_1#255	SC6_ST69	69	NORM	2008	Blood	Norway	Northern Europe	30224_1_255
30224_1#266	SC6_ST69	69	NORM	2013	Blood	Norway	Northern Europe	30224_1_266
30224_1#268	SC6_ST69	69	NORM	2005	Blood	Norway	Northern Europe	30224_1_268
30224_1#274	SC6_ST69	69	NORM	2014	Blood	Norway	Northern Europe	30224_1_274
30224_1#301	SC6_ST69	69	NORM	2013	Blood	Norway	Northern Europe	30224_1_301
30224_1#310	SC6_ST69	69	NORM	2002	Blood	Norway	Northern Europe	30224_1_310
30224_1#317	SC6_ST69	69	NORM	2011	Blood	Norway	Northern Europe	30224_1_317
30224_1#328	SC6_ST69	69	NORM	2010	Blood	Norway	Northern Europe	30224_1_328
30224_1#33	SC6_ST69	69	NORM	2009	Blood	Norway	Northern Europe	30224_1_33
30224_1#361	SC6_ST69	69	NORM	2010	Blood	Norway	Northern Europe	30224_1_361
30224_1#51	SC6_ST69	69	NORM	2016	Blood	Norway	Northern Europe	30224_1_51
30224_1#55	SC6_ST69	69	NORM	2017	Blood	Norway	Northern Europe	30224_1_55
30224_1#6	SC6_ST69	69	NORM	2013	Blood	Norway	Northern Europe	30224_1_6
30224_1#7	SC6_ST69	69	NORM	2007	Blood	Norway	Northern Europe	30224_1_7
30224_1#93	SC6_ST69	2020	NORM	2007	Blood	Norway	Northern Europe	30224_1_93
30224_1#94	SC6_ST69	69	NORM	2009	Blood	Norway	Northern Europe	30224_1_94
30345_1#106	SC6_ST69	69	NORM	2016	Blood	Norway	Northern Europe	30345_1_106
30345_1#110	SC6_ST69	69	NORM	2016	Blood	Norway	Northern Europe	30345_1_110
30345_1#131	SC6_ST69	69	NORM	2011	Blood	Norway	Northern Europe	30345_1_131
30345_1#146	SC6_ST69	69	NORM	2016	Blood	Norway	Northern Europe	30345_1_146
30345_1#148	SC6_ST69	69	NORM	2015	Blood	Norway	Northern Europe	30345_1_148
30345_1#14	SC6_ST69	69	NORM	2015	Blood	Norway	Northern Europe	30345_1_14
30345_1#155	SC6_ST69	69	NORM	2011	Blood	Norway	Northern Europe	30345_1_155
30345_1#168	SC6_ST69	69	NORM	2016	Blood	Norway	Northern Europe	30345_1_168
30345_1#169	SC6_ST69	69	NORM	2015	Blood	Norway	Northern Europe	30345_1_169
30345_1#172	SC6_ST69	69	NORM	2017	Blood	Norway	Northern Europe	30345_1_172
30345_1#174	SC6_ST69	69	NORM	2016	Blood	Norway	Northern Europe	30345_1_174
30345_1#176	SC6_ST69	69	NORM	2015	Blood	Norway	Northern Europe	30345_1_176
30345_1#17	SC6_ST69	69	NORM	2010	Blood	Norway	Northern Europe	30345_1_17
30345_1#192	SC6_ST69	69	NORM	2004	Blood	Norway	Northern Europe	30345_1_192
30345_1#196	SC6_ST69	69	NORM	2007	Blood	Norway	Northern Europe	30345_1_196
30345_1#197	SC6_ST69	69	NORM	2016	Blood	Norway	Northern Europe	30345_1_197
30345_1#199	SC6_ST69	69	NORM	2006	Blood	Norway	Northern Europe	30345_1_199
30345_1#211	SC6_ST69	69	NORM	2016	Blood	Norway	Northern Europe	30345_1_211
30345_1#217	SC6_ST69	69	NORM	2013	Blood	Norway	Northern Europe	30345_1_217
30345_1#225	SC6_ST69	69	NORM	2015	Blood	Norway	Northern Europe	30345_1_225
30345_1#240	SC6_ST69	69	NORM	2011	Blood	Norway	Northern Europe	30345_1_240
30345_1#252	SC6_ST69	69	NORM	2007	Blood	Norway	Northern Europe	30345_1_252
30345_1#26	SC6_ST69	69	NORM	2012	Blood	Norway	Northern Europe	30345_1_26
30345_1#275	SC6_ST69	69	NORM	2016	Blood	Norway	Northern Europe	30345_1_275
30345_1#276	SC6_ST69	69	NORM	2003	Blood	Norway	Northern Europe	30345_1_276
30345_1#280	SC6_ST69	69	NORM	2002	Blood	Norway	Northern Europe	30345_1_280
30345_1#284	SC6_ST69	69	NORM	2003	Blood	Norway	Northern Europe	30345_1_284
30345_1#287	SC6_ST69	69	NORM	2003	Blood	Norway	Northern Europe	30345_1_287
30345_1#29	SC6_ST69	106	NORM	2007	Blood	Norway	Northern Europe	30345_1_29
30345_1#308	SC6_ST69	69	NORM	2016	Blood	Norway	Northern Europe	30345_1_308
30345_1#309	SC6_ST69	69	NORM	2015	Blood	Norway	Northern Europe	30345_1_309
30345_1#314	SC6_ST69	69	NORM	2015	Blood	Norway	Northern Europe	30345_1_314
30345_1#331	SC6_ST69	69	NORM	2007	Blood	Norway	Northern Europe	30345_1_331
30345_1#342	SC6_ST69	69	NORM	2015	Blood	Norway	Northern Europe	30345_1_342
30345_1#362	SC6_ST69	69	NORM	2017	Blood	Norway	Northern Europe	30345_1_362
30345_1#368	SC6_ST69	69	NORM	2016	Blood	Norway	Northern Europe	30345_1_368
30345_1#45	SC6_ST69	69	NORM	2010	Blood	Norway	Northern Europe	30345_1_45
30345_1#53	SC6_ST69	69	NORM	2003	Blood	Norway	Northern Europe	30345_1_53
30345_1#59	SC6_ST69	69	NORM	2012	Blood	Norway	Northern Europe	30345_1_59
30345_1#5	SC6_ST69	69	NORM	2008	Blood	Norway	Northern Europe	30345_1_5
30345_1#61	SC6_ST69	69	NORM	2009	Blood	Norway	Northern Europe	30345_1_61
30345_1#65	SC6_ST69	69	NORM	2010	Blood	Norway	Northern Europe	30345_1_65
30345_1#69	SC6_ST69	69	NORM	2010	Blood	Norway	Northern Europe	30345_1_69
30345_1#75	SC6_ST69	69	NORM	2017	Blood	Norway	Northern Europe	30345_1_75
30345_1#91	SC6_ST69	69	NORM	2012	Blood	Norway	Northern Europe	30345_1_91
30345_1#96	SC6_ST69	10265	NORM	2013	Blood	Norway	Northern Europe	30345_1_96
30348_1#109	SC6_ST69	69	NORM	2017	Blood	Norway	Northern Europe	30348_1_109
30348_1#113	SC6_ST69	69	NORM	2017	Blood	Norway	Northern Europe	30348_1_113
30348_1#121	SC6_ST69	69	NORM	2014	Blood	Norway	Northern Europe	30348_1_121
30348_1#136	SC6_ST69	69	NORM	2016	Blood	Norway	Northern Europe	30348_1_136
30348_1#141	SC6_ST69	69	NORM	2017	Blood	Norway	Northern Europe	30348_1_141
30348_1#151	SC6_ST69	69	NORM	2004	Blood	Norway	Northern Europe	30348_1_151
30348_1#156	SC6_ST69	69	NORM	2009	Blood	Norway	Northern Europe	30348_1_156
30348_1#15	SC6_ST69	69	NORM	2016	Blood	Norway	Northern Europe	30348_1_15
30348_1#163	SC6_ST69	69	NORM	2017	Blood	Norway	Northern Europe	30348_1_163
30348_1#176	SC6_ST69	69	NORM	2017	Blood	Norway	Northern Europe	30348_1_176
30348_1#198	SC6_ST69	69	NORM	2016	Blood	Norway	Northern Europe	30348_1_198
30348_1#215	SC6_ST69	69	NORM	2004	Blood	Norway	Northern Europe	30348_1_215
30348_1#223	SC6_ST69	69	NORM	2017	Blood	Norway	Northern Europe	30348_1_223
30348_1#228	SC6_ST69	69	NORM	2017	Blood	Norway	Northern Europe	30348_1_228
30348_1#230	SC6_ST69	69	NORM	2016	Blood	Norway	Northern Europe	30348_1_230
30348_1#233	SC6_ST69	69	NORM	2002	Blood	Norway	Northern Europe	30348_1_233
30348_1#236	SC6_ST69	69	NORM	2017	Blood	Norway	Northern Europe	30348_1_236
30348_1#246	SC6_ST69	69	NORM	2003	Blood	Norway	Northern Europe	30348_1_246
30348_1#251	SC6_ST69	69	NORM	2016	Blood	Norway	Northern Europe	30348_1_251
30348_1#256	SC6_ST69	69	NORM	2017	Blood	Norway	Northern Europe	30348_1_256
30348_1#275	SC6_ST69	69	NORM	2004	Blood	Norway	Northern Europe	30348_1_275
30348_1#279	SC6_ST69	69	NORM	2011	Blood	Norway	Northern Europe	30348_1_279
30348_1#306	SC6_ST69	106	NORM	2002	Blood	Norway	Northern Europe	30348_1_306
30348_1#341	SC6_ST69	69	NORM	2017	Blood	Norway	Northern Europe	30348_1_341
30348_1#346	SC6_ST69	69	NORM	2007	Blood	Norway	Northern Europe	30348_1_346
30348_1#353	SC6_ST69	69	NORM	2009	Blood	Norway	Northern Europe	30348_1_353
30348_1#370	SC6_ST69	69	NORM	2005	Blood	Norway	Northern Europe	30348_1_370
30348_1#48	SC6_ST69	69	NORM	2017	Blood	Norway	Northern Europe	30348_1_48
30348_1#58	SC6_ST69	69	NORM	2017	Blood	Norway	Northern Europe	30348_1_58
30348_1#6	SC6_ST69	69	NORM	2009	Blood	Norway	Northern Europe	30348_1_6
30348_1#71	SC6_ST69	69	NORM	2015	Blood	Norway	Northern Europe	30348_1_71
30348_1#78	SC6_ST69	69	NORM	2002	Blood	Norway	Northern Europe	30348_1_78
30348_2#115	SC6_ST69	69	NORM	2016	Blood	Norway	Northern Europe	30348_2_115
30348_2#128	SC6_ST69	69	NORM	2017	Blood	Norway	Northern Europe	30348_2_128
30348_2#133	SC6_ST69	69	NORM	2017	Blood	Norway	Northern Europe	30348_2_133
30348_2#138	SC6_ST69	69	NORM	2013	Blood	Norway	Northern Europe	30348_2_138
30348_2#145	SC6_ST69	69	NORM	2016	Blood	Norway	Northern Europe	30348_2_145
30348_2#150	SC6_ST69	69	NORM	2011	Blood	Norway	Northern Europe	30348_2_150
30348_2#158	SC6_ST69	69	NORM	2012	Blood	Norway	Northern Europe	30348_2_158
30348_2#160	SC6_ST69	69	NORM	2017	Blood	Norway	Northern Europe	30348_2_160
30348_2#177	SC6_ST69	69	NORM	2016	Blood	Norway	Northern Europe	30348_2_177
30348_2#183	SC6_ST69	69	NORM	2016	Blood	Norway	Northern Europe	30348_2_183
30348_2#195	SC6_ST69	69	NORM	2014	Blood	Norway	Northern Europe	30348_2_195
30348_2#211	SC6_ST69	69	NORM	2016	Blood	Norway	Northern Europe	30348_2_211
30348_2#215	SC6_ST69	69	NORM	2011	Blood	Norway	Northern Europe	30348_2_215
30348_2#216	SC6_ST69	69	NORM	2016	Blood	Norway	Northern Europe	30348_2_216
30348_2#21	SC6_ST69	69	NORM	2014	Blood	Norway	Northern Europe	30348_2_21
30348_2#220	SC6_ST69	69	NORM	2014	Blood	Norway	Northern Europe	30348_2_220
30348_2#239	SC6_ST69	69	NORM	2013	Blood	Norway	Northern Europe	30348_2_239
30348_2#241	SC6_ST69	69	NORM	2016	Blood	Norway	Northern Europe	30348_2_241
30348_2#259	SC6_ST69	69	NORM	2012	Blood	Norway	Northern Europe	30348_2_259
30348_2#261	SC6_ST69	69	NORM	2014	Blood	Norway	Northern Europe	30348_2_261
30348_2#277	SC6_ST69	69	NORM	2017	Blood	Norway	Northern Europe	30348_2_277
30348_2#295	SC6_ST69	69	NORM	2013	Blood	Norway	Northern Europe	30348_2_295
30348_2#30	SC6_ST69	69	NORM	2017	Blood	Norway	Northern Europe	30348_2_30
30348_2#319	SC6_ST69	69	NORM	2017	Blood	Norway	Northern Europe	30348_2_319
30348_2#325	SC6_ST69	69	NORM	2015	Blood	Norway	Northern Europe	30348_2_325
30348_2#332	SC6_ST69	69	NORM	2013	Blood	Norway	Northern Europe	30348_2_332
30348_2#363	SC6_ST69	69	NORM	2016	Blood	Norway	Northern Europe	30348_2_363
30348_2#377	SC6_ST69	69	NORM	2017	Blood	Norway	Northern Europe	30348_2_377
30348_2#378	SC6_ST69	69	NORM	2016	Blood	Norway	Northern Europe	30348_2_378
30348_2#48	SC6_ST69	69	NORM	2013	Blood	Norway	Northern Europe	30348_2_48
30348_2#57	SC6_ST69	69	NORM	2015	Blood	Norway	Northern Europe	30348_2_57
30348_2#60	SC6_ST69	69	NORM	2011	Blood	Norway	Northern Europe	30348_2_60
30348_2#71	SC6_ST69	69	NORM	2017	Blood	Norway	Northern Europe	30348_2_71
30348_2#75	SC6_ST69	106	NORM	2015	Blood	Norway	Northern Europe	30348_2_75
30348_2#78	SC6_ST69	69	NORM	2015	Blood	Norway	Northern Europe	30348_2_78
30348_2#81	SC6_ST69	69	NORM	2015	Blood	Norway	Northern Europe	30348_2_81
30602_1#105	SC6_ST69	69	NORM	2013	Blood	Norway	Northern Europe	30602_1_105
30602_1#106	SC6_ST69	69	NORM	2015	Blood	Norway	Northern Europe	30602_1_106
30602_1#119	SC6_ST69	69	NORM	2012	Blood	Norway	Northern Europe	30602_1_119
30602_1#120	SC6_ST69	69	NORM	2011	Blood	Norway	Northern Europe	30602_1_120
30602_1#135	SC6_ST69	2020	NORM	2014	Blood	Norway	Northern Europe	30602_1_135
30602_1#142	SC6_ST69	69	NORM	2005	Blood	Norway	Northern Europe	30602_1_142
30602_1#151	SC6_ST69	69	NORM	2012	Blood	Norway	Northern Europe	30602_1_151
30602_1#158	SC6_ST69	69	NORM	2012	Blood	Norway	Northern Europe	30602_1_158
30602_1#166	SC6_ST69	69	NORM	2013	Blood	Norway	Northern Europe	30602_1_166
30602_1#167	SC6_ST69	69	NORM	2014	Blood	Norway	Northern Europe	30602_1_167
30602_1#17	SC6_ST69	69	NORM	2012	Blood	Norway	Northern Europe	30602_1_17
30602_1#188	SC6_ST69	69	NORM	2011	Blood	Norway	Northern Europe	30602_1_188
30602_1#208	SC6_ST69	69	NORM	2015	Blood	Norway	Northern Europe	30602_1_208
30602_1#212	SC6_ST69	69	NORM	2012	Blood	Norway	Northern Europe	30602_1_212
30602_1#21	SC6_ST69	69	NORM	2011	Blood	Norway	Northern Europe	30602_1_21
30602_1#227	SC6_ST69	69	NORM	2013	Blood	Norway	Northern Europe	30602_1_227
30602_1#249	SC6_ST69	69	NORM	2016	Blood	Norway	Northern Europe	30602_1_249
30602_1#24	SC6_ST69	69	NORM	2002	Blood	Norway	Northern Europe	30602_1_24
30602_1#253	SC6_ST69	69	NORM	2017	Blood	Norway	Northern Europe	30602_1_253
30602_1#261	SC6_ST69	69	NORM	2017	Blood	Norway	Northern Europe	30602_1_261
30602_1#263	SC6_ST69	69	NORM	2013	Blood	Norway	Northern Europe	30602_1_263
30602_1#265	SC6_ST69	69	NORM	2009	Blood	Norway	Northern Europe	30602_1_265
30602_1#278	SC6_ST69	69	NORM	2012	Blood	Norway	Northern Europe	30602_1_278
30602_1#282	SC6_ST69	69	NORM	2012	Blood	Norway	Northern Europe	30602_1_282
30602_1#303	SC6_ST69	69	NORM	2002	Blood	Norway	Northern Europe	30602_1_303
30602_1#310	SC6_ST69	69	NORM	2012	Blood	Norway	Northern Europe	30602_1_310
30602_1#314	SC6_ST69	69	NORM	2012	Blood	Norway	Northern Europe	30602_1_314
30602_1#318	SC6_ST69	69	NORM	2017	Blood	Norway	Northern Europe	30602_1_318
30602_1#374	SC6_ST69	69	NORM	2016	Blood	Norway	Northern Europe	30602_1_374
30602_1#37	SC6_ST69	69	NORM	2013	Blood	Norway	Northern Europe	30602_1_37
30602_1#55	SC6_ST69	69	NORM	2011	Blood	Norway	Northern Europe	30602_1_55
30602_1#62	SC6_ST69	69	NORM	2013	Blood	Norway	Northern Europe	30602_1_62
30602_1#66	SC6_ST69	69	NORM	2014	Blood	Norway	Northern Europe	30602_1_66
30602_1#77	SC6_ST69	69	NORM	2002	Blood	Norway	Northern Europe	30602_1_77
30602_2#102	SC6_ST69	69	NORM	2015	Blood	Norway	Northern Europe	30602_2_102
30602_2#114	SC6_ST69	69	NORM	2016	Blood	Norway	Northern Europe	30602_2_114
30602_2#115	SC6_ST69	69	NORM	2012	Blood	Norway	Northern Europe	30602_2_115
30602_2#132	SC6_ST69	69	NORM	2017	Blood	Norway	Northern Europe	30602_2_132
30602_2#171	SC6_ST69	69	NORM	2016	Blood	Norway	Northern Europe	30602_2_171
30602_2#179	SC6_ST69	69	NORM	2012	Blood	Norway	Northern Europe	30602_2_179
30602_2#195	SC6_ST69	69	NORM	2015	Blood	Norway	Northern Europe	30602_2_195
30602_2#220	SC6_ST69	69	NORM	2013	Blood	Norway	Northern Europe	30602_2_220
30602_2#228	SC6_ST69	69	NORM	2015	Blood	Norway	Northern Europe	30602_2_228
30602_2#237	SC6_ST69	69	NORM	2016	Blood	Norway	Northern Europe	30602_2_237
30602_2#247	SC6_ST69	69	NORM	2016	Blood	Norway	Northern Europe	30602_2_247
30602_2#281	SC6_ST69	69	NORM	2003	Blood	Norway	Northern Europe	30602_2_281
30602_2#301	SC6_ST69	69	NORM	2016	Blood	Norway	Northern Europe	30602_2_301
30602_2#302	SC6_ST69	69	NORM	2017	Blood	Norway	Northern Europe	30602_2_302
30602_2#304	SC6_ST69	69	NORM	2011	Blood	Norway	Northern Europe	30602_2_304
30602_2#313	SC6_ST69	69	NORM	2016	Blood	Norway	Northern Europe	30602_2_313
30602_2#317	SC6_ST69	69	NORM	2013	Blood	Norway	Northern Europe	30602_2_317
30602_2#373	SC6_ST69	69	NORM	2012	Blood	Norway	Northern Europe	30602_2_373
30602_2#374	SC6_ST69	69	NORM	2016	Blood	Norway	Northern Europe	30602_2_374
30602_2#380	SC6_ST69	69	NORM	2017	Blood	Norway	Northern Europe	30602_2_380
30602_2#383	SC6_ST69	69	NORM	2011	Blood	Norway	Northern Europe	30602_2_383
30602_2#49	SC6_ST69	69	NORM	2016	Blood	Norway	Northern Europe	30602_2_49
30602_2#77	SC6_ST69	10290	NORM	2016	Blood	Norway	Northern Europe	30602_2_77
30602_2#78	SC6_ST69	69	NORM	2011	Blood	Norway	Northern Europe	30602_2_78
30602_2#79	SC6_ST69	69	NORM	2010	Blood	Norway	Northern Europe	30602_2_79
30602_2#87	SC6_ST69	69	NORM	2016	Blood	Norway	Northern Europe	30602_2_87
30602_6#124	SC6_ST69	69	NORM	2012	Blood	Norway	Northern Europe	30602_6_124
30602_6#55	SC6_ST69	69	NORM	2010	Blood	Norway	Northern Europe	30602_6_55
30602_6#67	SC6_ST69	69	NORM	2006	Blood	Norway	Northern Europe	30602_6_67
30602_6#91	SC6_ST69	7842	NORM	2010	Blood	Norway	Northern Europe	30602_6_91
30821_1#107	SC6_ST69	69	NORM	2004	Blood	Norway	Northern Europe	30821_1_107
30821_1#109	SC6_ST69	69	NORM	2015	Blood	Norway	Northern Europe	30821_1_109
30821_1#13	SC6_ST69	69	NORM	2010	Blood	Norway	Northern Europe	30821_1_13
30821_1#141	SC6_ST69	69	NORM	2004	Blood	Norway	Northern Europe	30821_1_141
30821_1#168	SC6_ST69	69	NORM	2004	Blood	Norway	Northern Europe	30821_1_168
30821_1#188	SC6_ST69	69	NORM	2017	Blood	Norway	Northern Europe	30821_1_188
30821_1#204	SC6_ST69	69	NORM	2015	Blood	Norway	Northern Europe	30821_1_204
30821_1#228	SC6_ST69	69	NORM	2003	Blood	Norway	Northern Europe	30821_1_228
30821_1#243	SC6_ST69	69	NORM	2007	Blood	Norway	Northern Europe	30821_1_243
30821_1#268	SC6_ST69	69	NORM	2003	Blood	Norway	Northern Europe	30821_1_268
30821_1#283	SC6_ST69	69	NORM	2006	Blood	Norway	Northern Europe	30821_1_283
30821_1#2	SC6_ST69	69	NORM	2016	Blood	Norway	Northern Europe	30821_1_2
30821_1#331	SC6_ST69	69	NORM	2003	Blood	Norway	Northern Europe	30821_1_331
30821_1#369	SC6_ST69	69	NORM	2017	Blood	Norway	Northern Europe	30821_1_369
30821_1#371	SC6_ST69	69	NORM	2005	Blood	Norway	Northern Europe	30821_1_371
30821_1#374	SC6_ST69	69	NORM	2009	Blood	Norway	Northern Europe	30821_1_374
30821_1#41	SC6_ST69	69	NORM	2017	Blood	Norway	Northern Europe	30821_1_41
30821_1#64	SC6_ST69	69	NORM	2017	Blood	Norway	Northern Europe	30821_1_64
30821_1#89	SC6_ST69	69	NORM	2012	Blood	Norway	Northern Europe	30821_1_89
30821_1#90	SC6_ST69	2020	NORM	2007	Blood	Norway	Northern Europe	30821_1_90
30821_1#98	SC6_ST69	69	NORM	2009	Blood	Norway	Northern Europe	30821_1_98
30821_1#99	SC6_ST69	69	NORM	2017	Blood	Norway	Northern Europe	30821_1_99
30859_5#125	SC6_ST69	69	NORM	2014	Blood	Norway	Northern Europe	30859_5_125
30859_5#127	SC6_ST69	69	NORM	2008	Blood	Norway	Northern Europe	30859_5_127
30859_5#138	SC6_ST69	69	NORM	2015	Blood	Norway	Northern Europe	30859_5_138
30859_5#15	SC6_ST69	10406	NORM	2006	Blood	Norway	Northern Europe	30859_5_15
30859_5#165	SC6_ST69	69	NORM	2009	Blood	Norway	Northern Europe	30859_5_165
30859_5#180	SC6_ST69	69	NORM	2010	Blood	Norway	Northern Europe	30859_5_180
30859_5#181	SC6_ST69	69	NORM	2017	Blood	Norway	Northern Europe	30859_5_181
30859_5#182	SC6_ST69	69	NORM	2009	Blood	Norway	Northern Europe	30859_5_182
30859_5#192	SC6_ST69	69	NORM	2008	Blood	Norway	Northern Europe	30859_5_192
30859_5#203	SC6_ST69	69	NORM	2005	Blood	Norway	Northern Europe	30859_5_203
30859_5#204	SC6_ST69	69	NORM	2002	Blood	Norway	Northern Europe	30859_5_204
30859_5#209	SC6_ST69	69	NORM	2007	Blood	Norway	Northern Europe	30859_5_209
30859_5#214	SC6_ST69	69	NORM	2014	Blood	Norway	Northern Europe	30859_5_214
30859_5#252	SC6_ST69	69	NORM	2011	Blood	Norway	Northern Europe	30859_5_252
30859_5#26	SC6_ST69	69	NORM	2007	Blood	Norway	Northern Europe	30859_5_26
30859_5#276	SC6_ST69	69	NORM	2013	Blood	Norway	Northern Europe	30859_5_276
30859_5#283	SC6_ST69	69	NORM	2010	Blood	Norway	Northern Europe	30859_5_283
30859_5#284	SC6_ST69	69	NORM	2011	Blood	Norway	Northern Europe	30859_5_284
30859_5#28	SC6_ST69	69	NORM	2014	Blood	Norway	Northern Europe	30859_5_28
30859_5#303	SC6_ST69	106	NORM	2003	Blood	Norway	Northern Europe	30859_5_303
30859_5#344	SC6_ST69	69	NORM	2011	Blood	Norway	Northern Europe	30859_5_344
30859_5#351	SC6_ST69	69	NORM	2012	Blood	Norway	Northern Europe	30859_5_351
30859_5#54	SC6_ST69	69	NORM	2017	Blood	Norway	Northern Europe	30859_5_54
30859_5#5	SC6_ST69	6664	NORM	2008	Blood	Norway	Northern Europe	30859_5_5
30859_5#60	SC6_ST69	69	NORM	2011	Blood	Norway	Northern Europe	30859_5_60
30859_5#95	SC6_ST69	69	NORM	2014	Blood	Norway	Northern Europe	30859_5_95
31663_7#13	SC6_ST69	69	NORM	2011	Blood	Norway	Northern Europe	31663_7_13
31663_7#143	SC6_ST69	69	NORM	2010	Blood	Norway	Northern Europe	31663_7_143
31663_7#168	SC6_ST69	69	NORM	2015	Blood	Norway	Northern Europe	31663_7_168
31663_7#252	SC6_ST69	69	NORM	2014	Blood	Norway	Northern Europe	31663_7_252
31663_7#268	SC6_ST69	69	NORM	2013	Blood	Norway	Northern Europe	31663_7_268
31663_7#272	SC6_ST69	69	NORM	2014	Blood	Norway	Northern Europe	31663_7_272
31663_7#30	SC6_ST69	69	NORM	2012	Blood	Norway	Northern Europe	31663_7_30
31663_7#312	SC6_ST69	69	NORM	2014	Blood	Norway	Northern Europe	31663_7_312
31663_7#344	SC6_ST69	69	NORM	2014	Blood	Norway	Northern Europe	31663_7_344
31663_7#368	SC6_ST69	69	NORM	2014	Blood	Norway	Northern Europe	31663_7_368
31663_7#380	SC6_ST69	69	NORM	2015	Blood	Norway	Northern Europe	31663_7_380
31663_7#42	SC6_ST69	69	NORM	2013	Blood	Norway	Northern Europe	31663_7_42
ERR1218583_contigs	SC6_ST69	NA	Runcharoen et al. 2017	NA		Thailand	South-eastern Asia	ERR1218583_contigs
ERR1218590_contigs	SC6_ST69	NA	Runcharoen et al. 2017	NA		Thailand	South-eastern Asia	ERR1218590_contigs
ERR926373_contigs	SC6_ST69	NA	Musicha et al. 2017	NA	Blood	Malawi	Eastern Africa	ERR926373_contigs
ERR926378_contigs	SC6_ST69	NA	Musicha et al. 2017	NA	Blood	Malawi	Eastern Africa	ERR926378_contigs
ERR926389_contigs	SC6_ST69	NA	Musicha et al. 2017	NA	Blood	Malawi	Eastern Africa	ERR926389_contigs
esc_ba5409aa_as	SC6_ST69	69	Broad Institute (Enterobase)	2003	Blood	Denmark	Northern Europe	esc_ba5409aa_as
esc_ba7800aa_as	SC6_ST69	69	Broad Institute (Enterobase)	2004	Blood	Denmark	Northern Europe	esc_ba7800aa_as
esc_ba7822aa_as	SC6_ST69	69	Broad Institute (Enterobase)	2010		Denmark	Northern Europe	esc_ba7822aa_as
esc_ba7827aa_as	SC6_ST69	69	Broad Institute (Enterobase)	2004	Blood	Denmark	Northern Europe	esc_ba7827aa_as
esc_ba8118aa_as	SC6_ST69	69	Broad Institute (Enterobase)	2004	Blood	Denmark	Northern Europe	esc_ba8118aa_as
esc_ba8910aa_as	SC6_ST69	5355	Broad Institute (Enterobase)	2004	Blood	Denmark	Northern Europe	esc_ba8910aa_as
esc_ba8996aa_as	SC6_ST69	69	Broad Institute (Enterobase)	2006	Urine	Denmark	Northern Europe	esc_ba8996aa_as
esc_ba9120aa_as	SC6_ST69	69	Broad Institute (Enterobase)	2006	Urine	Denmark	Northern Europe	esc_ba9120aa_as
esc_ca0162aa_as	SC6_ST69	69	Broad Institute (Enterobase)	2010		Denmark	Northern Europe	esc_ca0162aa_as
esc_ca0477aa_as	SC6_ST69	69	Broad Institute (Enterobase)	2004	Blood	Denmark	Northern Europe	esc_ca0477aa_as
esc_ca1196aa_as	SC6_ST69	69	Broad Institute (Enterobase)	NA	Urine	United States of America	Northern America	esc_ca1196aa_as
esc_ca1226aa_as	SC6_ST69	69	Broad Institute (Enterobase)	2004	Blood	Denmark	Northern Europe	esc_ca1226aa_as
esc_ca1417aa_as	SC6_ST69	69	Broad Institute (Enterobase)	2010		Unknown	Unknown	esc_ca1417aa_as
esc_ca1654aa_as	SC6_ST69	69	Broad Institute (Enterobase)	2010		Denmark	Northern Europe	esc_ca1654aa_as
esc_ca1708aa_as	SC6_ST69	69	Broad Institute (Enterobase)	2004	Blood	Denmark	Northern Europe	esc_ca1708aa_as
esc_ca1740aa_as	SC6_ST69	69	Broad Institute (Enterobase)	2003	Blood	Denmark	Northern Europe	esc_ca1740aa_as
esc_ca1803aa_as	SC6_ST69	69	Broad Institute (Enterobase)	2003	Blood	Denmark	Northern Europe	esc_ca1803aa_as
esc_ca2022aa_as	SC6_ST69	69	Broad Institute (Enterobase)	2010		Denmark	Northern Europe	esc_ca2022aa_as
esc_ca2176aa_as	SC6_ST69	69	Broad Institute (Enterobase)	2003	Blood	Denmark	Northern Europe	esc_ca2176aa_as
esc_ca2185aa_as	SC6_ST69	69	Broad Institute (Enterobase)	2003	Blood	Denmark	Northern Europe	esc_ca2185aa_as
esc_ca2441aa_as	SC6_ST69	69	Broad Institute (Enterobase)	2003	Blood	Denmark	Northern Europe	esc_ca2441aa_as
esc_ca2562aa_as	SC6_ST69	69	Broad Institute (Enterobase)	2010		Denmark	Northern Europe	esc_ca2562aa_as
esc_ca2712aa_as	SC6_ST69	69	Broad Institute (Enterobase)	NA	Urine	United States of America	Northern America	esc_ca2712aa_as
esc_ca2868aa_as	SC6_ST69	69	Broad Institute (Enterobase)	2003	Blood	Denmark	Northern Europe	esc_ca2868aa_as
esc_ca2909aa_as	SC6_ST69	69	Broad Institute (Enterobase)	2003	Blood	Denmark	Northern Europe	esc_ca2909aa_as
esc_ca2915aa_as	SC6_ST69	69	Broad Institute (Enterobase)	2006	Urine	Denmark	Northern Europe	esc_ca2915aa_as
esc_ca2944aa_as	SC6_ST69	69	Broad Institute (Enterobase)	2003	Blood	Denmark	Northern Europe	esc_ca2944aa_as
esc_ca3498aa_as	SC6_ST69	69	Broad Institute (Enterobase)	2004	Blood	Denmark	Northern Europe	esc_ca3498aa_as
esc_ca3646aa_as	SC6_ST69	69	Broad Institute (Enterobase)	2010		Unknown	Unknown	esc_ca3646aa_as
esc_ca3679aa_as	SC6_ST69	69	Broad Institute (Enterobase)	2010		Unknown	Unknown	esc_ca3679aa_as
esc_ca3721aa_as	SC6_ST69	69	Broad Institute (Enterobase)	2003	Blood	Denmark	Northern Europe	esc_ca3721aa_as
esc_ca3762aa_as	SC6_ST69	69	Broad Institute (Enterobase)	2003	Blood	Denmark	Northern Europe	esc_ca3762aa_as
esc_ca3809aa_as	SC6_ST69	69	Broad Institute (Enterobase)	2013	Urine	United States of America	Northern America	esc_ca3809aa_as
esc_ca3978aa_as	SC6_ST69	69	Broad Institute (Enterobase)	2004	Blood	Denmark	Northern Europe	esc_ca3978aa_as
esc_ca4067aa_as	SC6_ST69	69	Broad Institute (Enterobase)	2010		Unknown	Unknown	esc_ca4067aa_as
esc_ca4119aa_as	SC6_ST69	69	Broad Institute (Enterobase)	2004	Blood	Denmark	Northern Europe	esc_ca4119aa_as
esc_ca4207aa_as	SC6_ST69	69	Broad Institute (Enterobase)	2009		Denmark	Northern Europe	esc_ca4207aa_as
esc_ca4331aa_as	SC6_ST69	69	Broad Institute (Enterobase)	2004	Blood	Denmark	Northern Europe	esc_ca4331aa_as
esc_ca4429aa_as	SC6_ST69	69	Broad Institute (Enterobase)	2009		Unknown	Unknown	esc_ca4429aa_as
esc_ca4706aa_as	SC6_ST69	69	Broad Institute (Enterobase)	2004	Blood	Denmark	Northern Europe	esc_ca4706aa_as
esc_ca4768aa_as	SC6_ST69	69	Broad Institute (Enterobase)	2004	Blood	Denmark	Northern Europe	esc_ca4768aa_as
esc_ca4777aa_as	SC6_ST69	69	Broad Institute (Enterobase)	2010		Unknown	Unknown	esc_ca4777aa_as
esc_ca4848aa_as	SC6_ST69	69	Broad Institute (Enterobase)	2004	Blood	Denmark	Northern Europe	esc_ca4848aa_as
esc_ca4860aa_as	SC6_ST69	69	Broad Institute (Enterobase)	2005	Blood	Denmark	Northern Europe	esc_ca4860aa_as
esc_ca4938aa_as	SC6_ST69	69	Broad Institute (Enterobase)	2010		Denmark	Northern Europe	esc_ca4938aa_as
esc_ca5025aa_as	SC6_ST69	69	Broad Institute (Enterobase)	2003	Blood	Denmark	Northern Europe	esc_ca5025aa_as
esc_ca5129aa_as	SC6_ST69	69	Broad Institute (Enterobase)	2010		Unknown	Unknown	esc_ca5129aa_as
esc_ca5542aa_as	SC6_ST69	69	Broad Institute (Enterobase)	2004	Blood	Denmark	Northern Europe	esc_ca5542aa_as
esc_ca5581aa_as	SC6_ST69	69	Broad Institute (Enterobase)	2010		Unknown	Unknown	esc_ca5581aa_as
esc_ca5595aa_as	SC6_ST69	69	Broad Institute (Enterobase)	NA	Urine	United States of America	Northern America	esc_ca5595aa_as
esc_ca5871aa_as	SC6_ST69	69	Broad Institute (Enterobase)	2010		Denmark	Northern Europe	esc_ca5871aa_as
esc_ca6205aa_as	SC6_ST69	69	Broad Institute (Enterobase)	2010		Denmark	Northern Europe	esc_ca6205aa_as
esc_ca6319aa_as	SC6_ST69	69	Broad Institute (Enterobase)	2004	Blood	Denmark	Northern Europe	esc_ca6319aa_as
esc_ca6355aa_as	SC6_ST69	69	Broad Institute (Enterobase)	NA	Urine	United States of America	Northern America	esc_ca6355aa_as
esc_ea5706aa_as	SC6_ST69	69	Broad Institute (Enterobase)	2004	Blood	Denmark	Northern Europe	esc_ea5706aa_as
esc_ga9082aa_as	SC6_ST69	69	Public Health England	2015		United Kingdom of Great Britain and Northern Ireland	Northern Europe	esc_ga9082aa_as
esc_ga9186aa_as	SC6_ST69	69	Public Health England	2015		United Kingdom of Great Britain and Northern Ireland	Northern Europe	esc_ga9186aa_as
esc_ga9240aa_as	SC6_ST69	2020	Public Health England	2015		United Kingdom of Great Britain and Northern Ireland	Northern Europe	esc_ga9240aa_as
esc_ga9394aa_as	SC6_ST69	6320	Public Health England	2015		United Kingdom of Great Britain and Northern Ireland	Northern Europe	esc_ga9394aa_as
esc_ga9410aa_as	SC6_ST69	69	Public Health England	2015		United Kingdom of Great Britain and Northern Ireland	Northern Europe	esc_ga9410aa_as
esc_ha0152aa_as	SC6_ST69	106	Food and Drug Administration (Enterobase)	1988	Feces	Mexico	Central America	esc_ha0152aa_as
esc_ia2230aa_as	SC6_ST69	69	Food and Drug Administration (Enterobase)	1985	Blood	United States of America	Northern America	esc_ia2230aa_as
esc_ia6950aa_as	SC6_ST69	106	Food and Drug Administration (Enterobase)	1985	Blood	United States of America	Northern America	esc_ia6950aa_as
esc_ja4846aa_as	SC6_ST69	69	Public Health England	2015		United Kingdom of Great Britain and Northern Ireland	Northern Europe	esc_ja4846aa_as
esc_ka6771aa_as	SC6_ST69	69	Public Health England	2016		United Kingdom of Great Britain and Northern Ireland	Northern Europe	esc_ka6771aa_as
esc_ka7575aa_as	SC6_ST69	69	Centers for Disease Control and Prevention (Enterobase)	2015		United States of America	Northern America	esc_ka7575aa_as
esc_la5731aa_as	SC6_ST69	69	Food and Drug Administration (Enterobase)	1985	Blood	United States of America	Northern America	esc_la5731aa_as
esc_ma8875aa_as	SC6_ST69	69	Public Health England	2016		United Kingdom of Great Britain and Northern Ireland	Northern Europe	esc_ma8875aa_as
GCA_902160875	SC6_ST69	NA	Shao et al. 2019	NA	Stool	United Kingdom of Great Britain and Northern Ireland	Northern Europe	GCA_902160875
GCA_902161155	SC6_ST69	NA	Shao et al. 2019	NA	Stool	United Kingdom of Great Britain and Northern Ireland	Northern Europe	GCA_902161155
GCA_902164225	SC6_ST69	NA	Shao et al. 2019	NA	Stool	United Kingdom of Great Britain and Northern Ireland	Northern Europe	GCA_902164225
GCA_902164305	SC6_ST69	NA	Shao et al. 2019	NA	Stool	United Kingdom of Great Britain and Northern Ireland	Northern Europe	GCA_902164305
GCA_902164375	SC6_ST69	NA	Shao et al. 2019	NA	Stool	United Kingdom of Great Britain and Northern Ireland	Northern Europe	GCA_902164375
GCA_902164475	SC6_ST69	NA	Shao et al. 2019	NA	Stool	United Kingdom of Great Britain and Northern Ireland	Northern Europe	GCA_902164475
JSJL00000000	SC6_ST69	69	Salipante et al. 2014	NA	Urine	United States of America	Northern America	JSJL00000000
JSJN00000000	SC6_ST69	69	Salipante et al. 2014	NA	Urine	United States of America	Northern America	JSJN00000000
JSNF00000000	SC6_ST69	69	Salipante et al. 2014	NA	Urine	United States of America	Northern America	JSNF00000000
JSQK00000000	SC6_ST69	69	Salipante et al. 2014	NA	Blood	United States of America	Northern America	JSQK00000000
JSQM00000000	SC6_ST69	69	Salipante et al. 2014	NA	Blood	United States of America	Northern America	JSQM00000000
JSQX00000000	SC6_ST69	69	Salipante et al. 2014	NA	Blood	United States of America	Northern America	JSQX00000000
LA041	SC6_ST69	NA	Kantele et al. 2021	NA	Stool	Lao People's Democratic Republic	South-eastern Asia	LA041
LA047	SC6_ST69	NA	Kantele et al. 2021	NA	Stool	Lao People's Democratic Republic	South-eastern Asia	LA047
LA084	SC6_ST69	NA	Kantele et al. 2021	NA	Stool	Lao People's Democratic Republic	South-eastern Asia	LA084
LA275	SC6_ST69	NA	Kantele et al. 2021	NA	Stool	Lao People's Democratic Republic	South-eastern Asia	LA275
NC_011751	SC6_ST69	597	RefSeq	1999	Feces	United States of America	Northern America	NC_011751
SRR12204368_contigs	SC6_ST69	NA	Habib et al. 2022	NA	Rectal sample	Pakistan	Southern Asia	SRR12204368_contigs
SRR1314215_trimmed	SC6_ST69	69	Salipante et al. 2014	NA	Blood	United States of America	Northern America	SRR1314215_trimmed
SRR1314261_trimmed	SC6_ST69	69	Salipante et al. 2014	NA	Blood	United States of America	Northern America	SRR1314261_trimmed
SRR1314262_trimmed	SC6_ST69	69	Salipante et al. 2014	NA	Blood	United States of America	Northern America	SRR1314262_trimmed
SRR1314408_trimmed	SC6_ST69	69	Salipante et al. 2014	NA	Urine	United States of America	Northern America	SRR1314408_trimmed
SRR1314565_trimmed	SC6_ST69	69	Salipante et al. 2014	NA	Urine	United States of America	Northern America	SRR1314565_trimmed
SRR1314580_trimmed	SC6_ST69	69	Salipante et al. 2014	NA	Urine	United States of America	Northern America	SRR1314580_trimmed
SRR3574319_trimmed	SC6_ST69	69	Public Health England	2016		United Kingdom of Great Britain and Northern Ireland	Northern Europe	SRR3574319_trimmed
SRR3578766_trimmed	SC6_ST69	69	Public Health England	2015		United Kingdom of Great Britain and Northern Ireland	Northern Europe	SRR3578766_trimmed
SRR3581640_trimmed	SC6_ST69	69	Public Health England	2015		United Kingdom of Great Britain and Northern Ireland	Northern Europe	SRR3581640_trimmed
SRR4897829_trimmed	SC6_ST69	69	Public Health England	2016		United Kingdom of Great Britain and Northern Ireland	Northern Europe	SRR4897829_trimmed
SRR7179887_trimmed	SC6_ST69	69	Public Health England	2017		United Kingdom of Great Britain and Northern Ireland	Northern Europe	SRR7179887_trimmed
SRR7204450_trimmed	SC6_ST69	69	Public Health England	2018		United Kingdom of Great Britain and Northern Ireland	Northern Europe	SRR7204450_trimmed
SRR7221096_trimmed	SC6_ST69	69	Public Health England	2016		United Kingdom of Great Britain and Northern Ireland	Northern Europe	SRR7221096_trimmed
SRR7236593_trimmed	SC6_ST69	69	Public Health England	2018		United Kingdom of Great Britain and Northern Ireland	Northern Europe	SRR7236593_trimmed
SRR7256988_trimmed	SC6_ST69	69	Public Health England	2018		United Kingdom of Great Britain and Northern Ireland	Northern Europe	SRR7256988_trimmed
SRR7265964_trimmed	SC6_ST69	69	Public Health England	2017		United Kingdom of Great Britain and Northern Ireland	Northern Europe	SRR7265964_trimmed
SRR7290930_trimmed	SC6_ST69	69	Public Health England	2017		United Kingdom of Great Britain and Northern Ireland	Northern Europe	SRR7290930_trimmed
SRR7291910_trimmed	SC6_ST69	69	Public Health England	2017		United Kingdom of Great Britain and Northern Ireland	Northern Europe	SRR7291910_trimmed
SRR7291922_trimmed	SC6_ST69	69	Public Health England	2018		United Kingdom of Great Britain and Northern Ireland	Northern Europe	SRR7291922_trimmed
KresCPE0112	SC6_ST69	69	Norwegian travellers with CR E. colis	2017	Other	Unknown	Unknown	KresCPE0112
KresCPE0245	SC6_ST69	69	Norwegian travellers with CR E. colis	2019	Rectal sample	Unknown	Unknown	KresCPE0245
KresCPE0273	SC6_ST69	69	Norwegian travellers with CR E. colis	2020	Urine	Unknown	Unknown	KresCPE0273
KresCPE0315	SC6_ST69	69	Norwegian travellers with CR E. colis	2020	Urine	Unknown	Unknown	KresCPE0315
KresCPE0371	SC6_ST69	69	Norwegian travellers with CR E. colis	2021	Urine	Unknown	Unknown	KresCPE0371
KresCPE0382	SC6_ST69	69	Norwegian travellers with CR E. colis	2021	Urine	Unknown	Unknown	KresCPE0382
ERR7168292_Escherichia_coli-SC6_ST69	SC6_ST69	NA	Lahore study	2016	Rectal sample	Pakistan	Southern Asia	ERR7168292_Escherichia_coli-SC6_ST69
ERR7168293_Escherichia_coli-SC6_ST69	SC6_ST69	NA	Lahore study	2016	Rectal sample	Pakistan	Southern Asia	ERR7168293_Escherichia_coli-SC6_ST69
ERR7168302_Escherichia_coli-SC6_ST69	SC6_ST69	NA	Lahore study	2016	Rectal sample	Pakistan	Southern Asia	ERR7168302_Escherichia_coli-SC6_ST69
ERR7168312_Escherichia_coli-SC6_ST69	SC6_ST69	NA	Lahore study	2016	Rectal sample	Pakistan	Southern Asia	ERR7168312_Escherichia_coli-SC6_ST69
ERR7168320_Escherichia_coli-SC6_ST69	SC6_ST69	NA	Lahore study	2016	Rectal sample	Pakistan	Southern Asia	ERR7168320_Escherichia_coli-SC6_ST69
ERR7168324_Escherichia_coli-SC6_ST69	SC6_ST69	NA	Lahore study	2016	Rectal sample	Pakistan	Southern Asia	ERR7168324_Escherichia_coli-SC6_ST69
ERR7168337_Escherichia_coli-SC6_ST69	SC6_ST69	NA	Lahore study	2016	Rectal sample	Pakistan	Southern Asia	ERR7168337_Escherichia_coli-SC6_ST69
ERR7168352_Escherichia_coli-SC6_ST69	SC6_ST69	NA	Lahore study	2016	Rectal sample	Pakistan	Southern Asia	ERR7168352_Escherichia_coli-SC6_ST69
ERR7168393_Escherichia_coli-SC6_ST69	SC6_ST69	NA	Lahore study	2016	Rectal sample	Pakistan	Southern Asia	ERR7168393_Escherichia_coli-SC6_ST69
ERR7168412_Escherichia_coli-SC6_ST69	SC6_ST69	NA	Lahore study	2016	Rectal sample	Pakistan	Southern Asia	ERR7168412_Escherichia_coli-SC6_ST69
ERR7168477_Escherichia_coli-SC6_ST69	SC6_ST69	NA	Lahore study	2016	Rectal sample	Pakistan	Southern Asia	ERR7168477_Escherichia_coli-SC6_ST69
ERR7168487_Escherichia_coli-SC6_ST69	SC6_ST69	NA	Lahore study	2016	Rectal sample	Pakistan	Southern Asia	ERR7168487_Escherichia_coli-SC6_ST69
ERR7168530_Escherichia_coli-SC6_ST69	SC6_ST69	NA	Lahore study	2016	Rectal sample	Pakistan	Southern Asia	ERR7168530_Escherichia_coli-SC6_ST69
ERR7168585_Escherichia_coli-SC6_ST69	SC6_ST69	NA	Lahore study	2016	Rectal sample	Pakistan	Southern Asia	ERR7168585_Escherichia_coli-SC6_ST69
ERR7168599_Escherichia_coli-SC6_ST69	SC6_ST69	NA	Lahore study	2016	Rectal sample	Pakistan	Southern Asia	ERR7168599_Escherichia_coli-SC6_ST69
ERR7168645_Escherichia_coli-SC6_ST69	SC6_ST69	NA	Lahore study	2016	Rectal sample	Pakistan	Southern Asia	ERR7168645_Escherichia_coli-SC6_ST69
ERR7168666_Escherichia_coli-SC6_ST69	SC6_ST69	NA	Lahore study	2016	Rectal sample	Pakistan	Southern Asia	ERR7168666_Escherichia_coli-SC6_ST69
ERR7168690_Escherichia_coli-SC6_ST69	SC6_ST69	NA	Lahore study	2016	Rectal sample	Pakistan	Southern Asia	ERR7168690_Escherichia_coli-SC6_ST69
ERR7168696_Escherichia_coli-SC6_ST69	SC6_ST69	NA	Lahore study	2016	Rectal sample	Pakistan	Southern Asia	ERR7168696_Escherichia_coli-SC6_ST69
ERR7168698_Escherichia_coli-SC6_ST69	SC6_ST69	NA	Lahore study	2016	Rectal sample	Pakistan	Southern Asia	ERR7168698_Escherichia_coli-SC6_ST69
ERR7168739_Escherichia_coli-SC6_ST69	SC6_ST69	NA	Lahore study	2016	Rectal sample	Pakistan	Southern Asia	ERR7168739_Escherichia_coli-SC6_ST69
ERR7168742_Escherichia_coli-SC6_ST69	SC6_ST69	NA	Lahore study	2016	Rectal sample	Pakistan	Southern Asia	ERR7168742_Escherichia_coli-SC6_ST69
ERR7168747_Escherichia_coli-SC6_ST69	SC6_ST69	NA	Lahore study	2016	Rectal sample	Pakistan	Southern Asia	ERR7168747_Escherichia_coli-SC6_ST69
ERR7168761_Escherichia_coli-SC6_ST69	SC6_ST69	NA	Lahore study	2016	Rectal sample	Pakistan	Southern Asia	ERR7168761_Escherichia_coli-SC6_ST69
ERR7168772_Escherichia_coli-SC6_ST69	SC6_ST69	NA	Lahore study	2016	Rectal sample	Pakistan	Southern Asia	ERR7168772_Escherichia_coli-SC6_ST69
ERR7168782_Escherichia_coli-SC6_ST69	SC6_ST69	NA	Lahore study	2016	Rectal sample	Pakistan	Southern Asia	ERR7168782_Escherichia_coli-SC6_ST69
ERR7168810_Escherichia_coli-SC6_ST69	SC6_ST69	NA	Lahore study	2016	Rectal sample	Pakistan	Southern Asia	ERR7168810_Escherichia_coli-SC6_ST69
ERR7168811_Escherichia_coli-SC6_ST69	SC6_ST69	NA	Lahore study	2016	Rectal sample	Pakistan	Southern Asia	ERR7168811_Escherichia_coli-SC6_ST69
ERR7168813_Escherichia_coli-SC6_ST69	SC6_ST69	NA	Lahore study	2016	Rectal sample	Pakistan	Southern Asia	ERR7168813_Escherichia_coli-SC6_ST69
ERR7168825_Escherichia_coli-SC6_ST69	SC6_ST69	NA	Lahore study	2016	Rectal sample	Pakistan	Southern Asia	ERR7168825_Escherichia_coli-SC6_ST69
ERR7168830_Escherichia_coli-SC6_ST69	SC6_ST69	NA	Lahore study	2016	Rectal sample	Pakistan	Southern Asia	ERR7168830_Escherichia_coli-SC6_ST69
ERR7168833_Escherichia_coli-SC6_ST69	SC6_ST69	NA	Lahore study	2016	Rectal sample	Pakistan	Southern Asia	ERR7168833_Escherichia_coli-SC6_ST69
ERR7168845_Escherichia_coli-SC6_ST69	SC6_ST69	NA	Lahore study	2016	Rectal sample	Pakistan	Southern Asia	ERR7168845_Escherichia_coli-SC6_ST69
ERR7168877_Escherichia_coli-SC6_ST69	SC6_ST69	NA	Lahore study	2016	Rectal sample	Pakistan	Southern Asia	ERR7168877_Escherichia_coli-SC6_ST69
ERR7168896_Escherichia_coli-SC6_ST69	SC6_ST69	NA	Lahore study	2016	Rectal sample	Pakistan	Southern Asia	ERR7168896_Escherichia_coli-SC6_ST69
ERR7341943_Escherichia_coli-SC6_ST69	SC6_ST69	NA	Lahore study	2016	Rectal sample	Pakistan	Southern Asia	ERR7341943_Escherichia_coli-SC6_ST69
ERR7341963_Escherichia_coli-SC6_ST69	SC6_ST69	NA	Lahore study	2016	Rectal sample	Pakistan	Southern Asia	ERR7341963_Escherichia_coli-SC6_ST69
ERR7341966_Escherichia_coli-SC6_ST69	SC6_ST69	NA	Lahore study	2016	Rectal sample	Pakistan	Southern Asia	ERR7341966_Escherichia_coli-SC6_ST69
ERR7341984_Escherichia_coli-SC6_ST69	SC6_ST69	NA	Lahore study	2016	Rectal sample	Pakistan	Southern Asia	ERR7341984_Escherichia_coli-SC6_ST69
ERR7341985_Escherichia_coli-SC6_ST69	SC6_ST69	NA	Lahore study	2016	Rectal sample	Pakistan	Southern Asia	ERR7341985_Escherichia_coli-SC6_ST69
ERR7341986_Escherichia_coli-SC6_ST69	SC6_ST69	NA	Lahore study	2016	Rectal sample	Pakistan	Southern Asia	ERR7341986_Escherichia_coli-SC6_ST69
ERR7342002_Escherichia_coli-SC6_ST69	SC6_ST69	NA	Lahore study	2016	Rectal sample	Pakistan	Southern Asia	ERR7342002_Escherichia_coli-SC6_ST69
ERR7342010_Escherichia_coli-SC6_ST69	SC6_ST69	NA	Lahore study	2016	Rectal sample	Pakistan	Southern Asia	ERR7342010_Escherichia_coli-SC6_ST69
ERR7342016_Escherichia_coli-SC6_ST69	SC6_ST69	NA	Lahore study	2016	Rectal sample	Pakistan	Southern Asia	ERR7342016_Escherichia_coli-SC6_ST69
ERR7342049_Escherichia_coli-SC6_ST69	SC6_ST69	NA	Lahore study	2016	Rectal sample	Pakistan	Southern Asia	ERR7342049_Escherichia_coli-SC6_ST69
ERR7342073_Escherichia_coli-SC6_ST69	SC6_ST69	NA	Lahore study	2016	Rectal sample	Pakistan	Southern Asia	ERR7342073_Escherichia_coli-SC6_ST69
ERR7342100_Escherichia_coli-SC6_ST69	SC6_ST69	NA	Lahore study	2016	Rectal sample	Pakistan	Southern Asia	ERR7342100_Escherichia_coli-SC6_ST69
ERR7449677_Escherichia_coli-SC6_ST69	SC6_ST69	NA	Lahore study	2016	Rectal sample	Pakistan	Southern Asia	ERR7449677_Escherichia_coli-SC6_ST69
ERR7449679_Escherichia_coli-SC6_ST69	SC6_ST69	NA	Lahore study	2016	Rectal sample	Pakistan	Southern Asia	ERR7449679_Escherichia_coli-SC6_ST69
ERR7449683_Escherichia_coli-SC6_ST69	SC6_ST69	NA	Lahore study	2016	Rectal sample	Pakistan	Southern Asia	ERR7449683_Escherichia_coli-SC6_ST69
ERR7449691_Escherichia_coli-SC6_ST69	SC6_ST69	NA	Lahore study	2016	Rectal sample	Pakistan	Southern Asia	ERR7449691_Escherichia_coli-SC6_ST69
ERR7449696_Escherichia_coli-SC6_ST69	SC6_ST69	NA	Lahore study	2016	Rectal sample	Pakistan	Southern Asia	ERR7449696_Escherichia_coli-SC6_ST69
ERR7449702_Escherichia_coli-SC6_ST69	SC6_ST69	NA	Lahore study	2016	Rectal sample	Pakistan	Southern Asia	ERR7449702_Escherichia_coli-SC6_ST69
ERR7449703_Escherichia_coli-SC6_ST69	SC6_ST69	NA	Lahore study	2016	Rectal sample	Pakistan	Southern Asia	ERR7449703_Escherichia_coli-SC6_ST69
ERR7449705_Escherichia_coli-SC6_ST69	SC6_ST69	NA	Lahore study	2016	Rectal sample	Pakistan	Southern Asia	ERR7449705_Escherichia_coli-SC6_ST69
ERR7449708_Escherichia_coli-SC6_ST69	SC6_ST69	NA	Lahore study	2016	Rectal sample	Pakistan	Southern Asia	ERR7449708_Escherichia_coli-SC6_ST69
ERR7449721_Escherichia_coli-SC6_ST69	SC6_ST69	NA	Lahore study	2016	Rectal sample	Pakistan	Southern Asia	ERR7449721_Escherichia_coli-SC6_ST69
ERR7449727_Escherichia_coli-SC6_ST69	SC6_ST69	NA	Lahore study	2016	Rectal sample	Pakistan	Southern Asia	ERR7449727_Escherichia_coli-SC6_ST69
ERR7449729_Escherichia_coli-SC6_ST69	SC6_ST69	NA	Lahore study	2016	Rectal sample	Pakistan	Southern Asia	ERR7449729_Escherichia_coli-SC6_ST69
ERR7449750_Escherichia_coli-SC6_ST69	SC6_ST69	NA	Lahore study	2016	Rectal sample	Pakistan	Southern Asia	ERR7449750_Escherichia_coli-SC6_ST69
ERR7449752_Escherichia_coli-SC6_ST69	SC6_ST69	NA	Lahore study	2016	Rectal sample	Pakistan	Southern Asia	ERR7449752_Escherichia_coli-SC6_ST69
ERR7449762_Escherichia_coli-SC6_ST69	SC6_ST69	NA	Lahore study	2016	Rectal sample	Pakistan	Southern Asia	ERR7449762_Escherichia_coli-SC6_ST69
ERR7449764_Escherichia_coli-SC6_ST69	SC6_ST69	NA	Lahore study	2016	Rectal sample	Pakistan	Southern Asia	ERR7449764_Escherichia_coli-SC6_ST69
ERR7449775_Escherichia_coli-SC6_ST69	SC6_ST69	NA	Lahore study	2016	Rectal sample	Pakistan	Southern Asia	ERR7449775_Escherichia_coli-SC6_ST69
ERR7449794_Escherichia_coli-SC6_ST69	SC6_ST69	NA	Lahore study	2016	Rectal sample	Pakistan	Southern Asia	ERR7449794_Escherichia_coli-SC6_ST69
ERR7449795_Escherichia_coli-SC6_ST69	SC6_ST69	NA	Lahore study	2016	Rectal sample	Pakistan	Southern Asia	ERR7449795_Escherichia_coli-SC6_ST69
ERR7449798_Escherichia_coli-SC6_ST69	SC6_ST69	NA	Lahore study	2016	Rectal sample	Pakistan	Southern Asia	ERR7449798_Escherichia_coli-SC6_ST69
ERR7449809_Escherichia_coli-SC6_ST69	SC6_ST69	NA	Lahore study	2016	Rectal sample	Pakistan	Southern Asia	ERR7449809_Escherichia_coli-SC6_ST69
ERR7449820_Escherichia_coli-SC6_ST69	SC6_ST69	NA	Lahore study	2016	Rectal sample	Pakistan	Southern Asia	ERR7449820_Escherichia_coli-SC6_ST69
ERR7449823_Escherichia_coli-SC6_ST69	SC6_ST69	NA	Lahore study	2016	Rectal sample	Pakistan	Southern Asia	ERR7449823_Escherichia_coli-SC6_ST69
ERR7449825_Escherichia_coli-SC6_ST69	SC6_ST69	NA	Lahore study	2016	Rectal sample	Pakistan	Southern Asia	ERR7449825_Escherichia_coli-SC6_ST69
ERR7449842_Escherichia_coli-SC6_ST69	SC6_ST69	NA	Lahore study	2016	Rectal sample	Pakistan	Southern Asia	ERR7449842_Escherichia_coli-SC6_ST69
ERR7449862_Escherichia_coli-SC6_ST69	SC6_ST69	NA	Lahore study	2016	Rectal sample	Pakistan	Southern Asia	ERR7449862_Escherichia_coli-SC6_ST69
ERR7449867_Escherichia_coli-SC6_ST69	SC6_ST69	NA	Lahore study	2016	Rectal sample	Pakistan	Southern Asia	ERR7449867_Escherichia_coli-SC6_ST69
ERR7449870_Escherichia_coli-SC6_ST69	SC6_ST69	NA	Lahore study	2016	Rectal sample	Pakistan	Southern Asia	ERR7449870_Escherichia_coli-SC6_ST69
ERR7449875_Escherichia_coli-SC6_ST69	SC6_ST69	NA	Lahore study	2016	Rectal sample	Pakistan	Southern Asia	ERR7449875_Escherichia_coli-SC6_ST69
ERR7449876_Escherichia_coli-SC6_ST69	SC6_ST69	NA	Lahore study	2016	Rectal sample	Pakistan	Southern Asia	ERR7449876_Escherichia_coli-SC6_ST69
ERR7450170_Escherichia_coli-SC6_ST69	SC6_ST69	NA	Lahore study	2016	Rectal sample	Pakistan	Southern Asia	ERR7450170_Escherichia_coli-SC6_ST69
ERR7450189_Escherichia_coli-SC6_ST69	SC6_ST69	NA	Lahore study	2016	Rectal sample	Pakistan	Southern Asia	ERR7450189_Escherichia_coli-SC6_ST69
ERR7734120_Escherichia_coli-SC6_ST69	SC6_ST69	NA	Lahore study	2016	Rectal sample	Pakistan	Southern Asia	ERR7734120_Escherichia_coli-SC6_ST69

## Sheet: ST38 tree metadata
id	SC	ST	Source	Year	Isolation	Country	Continent	tree_label
11657_5#20	SC16_ST38	38	Kallonen et al. 2017	2010	Blood	United Kingdom of Great Britain and Northern Ireland	Northern Europe	11657_5_20
11657_6#34	SC16_ST38	38	Kallonen et al. 2017	2002	Blood	United Kingdom of Great Britain and Northern Ireland	Northern Europe	11657_6_34
11658_3#78	SC16_ST38	38	Kallonen et al. 2017	2011	Blood	United Kingdom of Great Britain and Northern Ireland	Northern Europe	11658_3_78
11658_4#52	SC16_ST38	38	Kallonen et al. 2017	2004	Blood	United Kingdom of Great Britain and Northern Ireland	Northern Europe	11658_4_52
11658_5#78	SC16_ST38	38	Kallonen et al. 2017	2003	Blood	United Kingdom of Great Britain and Northern Ireland	Northern Europe	11658_5_78
11658_6#49	SC16_ST38	38	Kallonen et al. 2017	2012	Blood	United Kingdom of Great Britain and Northern Ireland	Northern Europe	11658_6_49
11658_8#33	SC16_ST38	963	Kallonen et al. 2017	2008	Blood	United Kingdom of Great Britain and Northern Ireland	Northern Europe	11658_8_33
11658_8#50	SC16_ST38	38	Kallonen et al. 2017	2011	Blood	United Kingdom of Great Britain and Northern Ireland	Northern Europe	11658_8_50
11658_8#52	SC16_ST38	38	Kallonen et al. 2017	2012	Blood	United Kingdom of Great Britain and Northern Ireland	Northern Europe	11658_8_52
11679_5#87	SC16_ST38	38	Kallonen et al. 2017	2004	Blood	United Kingdom of Great Britain and Northern Ireland	Northern Europe	11679_5_87
11679_6#46	SC16_ST38	38	Kallonen et al. 2017	2005	Blood	United Kingdom of Great Britain and Northern Ireland	Northern Europe	11679_6_46
11679_8#19	SC16_ST38	963	Kallonen et al. 2017	2002	Blood	United Kingdom of Great Britain and Northern Ireland	Northern Europe	11679_8_19
11679_8#5	SC16_ST38	963	Kallonen et al. 2017	2011	Blood	United Kingdom of Great Britain and Northern Ireland	Northern Europe	11679_8_5
11679_8#95	SC16_ST38	38	Kallonen et al. 2017	2011	Blood	United Kingdom of Great Britain and Northern Ireland	Northern Europe	11679_8_95
11791_6#29	SC16_ST38	38	Kallonen et al. 2017	2008	Blood	United Kingdom of Great Britain and Northern Ireland	Northern Europe	11791_6_29
26968_5#175_filtered	SC16_ST38	38	Roberts et al. 2022	2017	Stool	Viet Nam	South-eastern Asia	26968_5_175_filtered
26975_4#13_filtered	SC16_ST38	2003	Roberts et al. 2022	2017	Stool	Viet Nam	South-eastern Asia	26975_4_13_filtered
26975_4#175_filtered	SC16_ST38	38	Roberts et al. 2022	2017	Stool	Viet Nam	South-eastern Asia	26975_4_175_filtered
26975_4#183_filtered	SC16_ST38	38	Roberts et al. 2022	2017	Stool	Viet Nam	South-eastern Asia	26975_4_183_filtered
26994_6#125_filtered	SC16_ST38	38	Roberts et al. 2022	2017	Stool	Viet Nam	South-eastern Asia	26994_6_125_filtered
26994_7#183_filtered	SC16_ST38	5150	Roberts et al. 2022	2017	Stool	Viet Nam	South-eastern Asia	26994_7_183_filtered
27097_7#13_filtered	SC16_ST38	2003	Roberts et al. 2022	2017	Stool	Viet Nam	South-eastern Asia	27097_7_13_filtered
27261_8#41_filtered	SC16_ST38	2003	Roberts et al. 2022	2017	Stool	Viet Nam	South-eastern Asia	27261_8_41_filtered
29050_1#176_filtered	SC16_ST38	38	Roberts et al. 2022	2017	Stool	Viet Nam	South-eastern Asia	29050_1_176_filtered
29105_1#117_filtered	SC16_ST38	38	Roberts et al. 2022	2017	Environmental	Viet Nam	South-eastern Asia	29105_1_117_filtered
29105_1#191_filtered	SC16_ST38	38	Roberts et al. 2022	2017	Environmental	Viet Nam	South-eastern Asia	29105_1_191_filtered
29109_1#373_filtered	SC16_ST38	38	Roberts et al. 2022	2017	Stool	Viet Nam	South-eastern Asia	29109_1_373_filtered
29109_1#374_filtered	SC16_ST38	38	Roberts et al. 2022	2017	Stool	Viet Nam	South-eastern Asia	29109_1_374_filtered
29109_2#295_filtered	SC16_ST38	38	Roberts et al. 2022	2017	Stool	Viet Nam	South-eastern Asia	29109_2_295_filtered
29109_2#373_filtered	SC16_ST38	38	Roberts et al. 2022	2017	Stool	Viet Nam	South-eastern Asia	29109_2_373_filtered
29135_1#36_filtered	SC16_ST38	38	Roberts et al. 2022	2017	Stool	Viet Nam	South-eastern Asia	29135_1_36_filtered
29339_1#119_filtered	SC16_ST38	38	Roberts et al. 2022	2017	Stool	Viet Nam	South-eastern Asia	29339_1_119_filtered
30134_6#305	SC16_ST38	38	NORM	2014	Blood	Norway	Northern Europe	30134_6_305
30224_1#192	SC16_ST38	38	NORM	2010	Blood	Norway	Northern Europe	30224_1_192
30224_1#89	SC16_ST38	38	NORM	2009	Blood	Norway	Northern Europe	30224_1_89
30345_1#112	SC16_ST38	38	NORM	2015	Blood	Norway	Northern Europe	30345_1_112
30345_1#160	SC16_ST38	38	NORM	2014	Blood	Norway	Northern Europe	30345_1_160
30345_1#264	SC16_ST38	38	NORM	2009	Blood	Norway	Northern Europe	30345_1_264
30348_1#175	SC16_ST38	38	NORM	2017	Blood	Norway	Northern Europe	30348_1_175
30348_1#184	SC16_ST38	38	NORM	2009	Blood	Norway	Northern Europe	30348_1_184
30348_1#202	SC16_ST38	38	NORM	2017	Blood	Norway	Northern Europe	30348_1_202
30348_1#241	SC16_ST38	38	NORM	2017	Blood	Norway	Northern Europe	30348_1_241
30348_1#321	SC16_ST38	38	NORM	2017	Blood	Norway	Northern Europe	30348_1_321
30348_1#347	SC16_ST38	38	NORM	2004	Blood	Norway	Northern Europe	30348_1_347
30348_1#38	SC16_ST38	38	NORM	2015	Blood	Norway	Northern Europe	30348_1_38
30348_1#56	SC16_ST38	38	NORM	2017	Blood	Norway	Northern Europe	30348_1_56
30348_2#198	SC16_ST38	38	NORM	2012	Blood	Norway	Northern Europe	30348_2_198
30602_1#100	SC16_ST38	38	NORM	2005	Blood	Norway	Northern Europe	30602_1_100
30602_1#23	SC16_ST38	38	NORM	2011	Blood	Norway	Northern Europe	30602_1_23
30602_1#264	SC16_ST38	963	NORM	2008	Blood	Norway	Northern Europe	30602_1_264
30602_1#274	SC16_ST38	38	NORM	2013	Blood	Norway	Northern Europe	30602_1_274
30602_1#342	SC16_ST38	38	NORM	2016	Blood	Norway	Northern Europe	30602_1_342
30602_1#343	SC16_ST38	38	NORM	2012	Blood	Norway	Northern Europe	30602_1_343
30602_1#351	SC16_ST38	2003	NORM	2013	Blood	Norway	Northern Europe	30602_1_351
30602_1#73	SC16_ST38	38	NORM	2013	Blood	Norway	Northern Europe	30602_1_73
30602_1#87	SC16_ST38	38	NORM	2011	Blood	Norway	Northern Europe	30602_1_87
30602_2#164	SC16_ST38	38	NORM	2017	Blood	Norway	Northern Europe	30602_2_164
30602_2#213	SC16_ST38	38	NORM	2016	Blood	Norway	Northern Europe	30602_2_213
30602_6#152	SC16_ST38	38	NORM	2011	Blood	Norway	Northern Europe	30602_6_152
30821_1#329	SC16_ST38	38	NORM	2015	Blood	Norway	Northern Europe	30821_1_329
30821_1#332	SC16_ST38	963	NORM	2003	Blood	Norway	Northern Europe	30821_1_332
30821_1#44	SC16_ST38	38	NORM	2010	Blood	Norway	Northern Europe	30821_1_44
30821_1#57	SC16_ST38	38	NORM	2007	Blood	Norway	Northern Europe	30821_1_57
30821_1#75	SC16_ST38	38	NORM	2010	Blood	Norway	Northern Europe	30821_1_75
30821_1#80	SC16_ST38	38	NORM	2015	Blood	Norway	Northern Europe	30821_1_80
30859_5#128	SC16_ST38	38	NORM	2013	Blood	Norway	Northern Europe	30859_5_128
30859_5#199	SC16_ST38	38	NORM	2008	Blood	Norway	Northern Europe	30859_5_199
30859_5#205	SC16_ST38	963	NORM	2004	Blood	Norway	Northern Europe	30859_5_205
30859_5#208	SC16_ST38	38	NORM	2009	Blood	Norway	Northern Europe	30859_5_208
30859_5#213	SC16_ST38	38	NORM	2009	Blood	Norway	Northern Europe	30859_5_213
30859_5#242	SC16_ST38	38	NORM	2007	Blood	Norway	Northern Europe	30859_5_242
30859_5#251	SC16_ST38	38	NORM	2014	Blood	Norway	Northern Europe	30859_5_251
30859_5#322	SC16_ST38	38	NORM	2014	Blood	Norway	Northern Europe	30859_5_322
30859_5#64	SC16_ST38	38	NORM	2013	Blood	Norway	Northern Europe	30859_5_64
30859_5#6	SC16_ST38	38	NORM	2017	Blood	Norway	Northern Europe	30859_5_6
31663_7#176	SC16_ST38	38	NORM	2013	Blood	Norway	Northern Europe	31663_7_176
31663_7#353	SC16_ST38	38	NORM	2015	Blood	Norway	Northern Europe	31663_7_353
7521_4#64	SC16_ST38	38	von Mentzer et ak. 2014	NA	Feces	Indonesia	South-eastern Asia	7521_4_64
APNW00000000	SC16_ST38	963	Subashchandrabos et al. 2013	2012	Urine	United States of America	Northern America	APNW00000000
ERR1218539_contigs	SC16_ST38	NA	Runcharoen et al. 2017	NA		Thailand	South-eastern Asia	ERR1218539_contigs
ERR1218585_contigs	SC16_ST38	NA	Runcharoen et al. 2017	NA		Thailand	South-eastern Asia	ERR1218585_contigs
ERR1218595_contigs	SC16_ST38	NA	Runcharoen et al. 2017	NA		Thailand	South-eastern Asia	ERR1218595_contigs
ERR1218597_contigs	SC16_ST38	NA	Runcharoen et al. 2017	NA		Thailand	South-eastern Asia	ERR1218597_contigs
ERR1218608_contigs	SC16_ST38	NA	Runcharoen et al. 2017	NA		Thailand	South-eastern Asia	ERR1218608_contigs
ERR1218614_contigs	SC16_ST38	NA	Runcharoen et al. 2017	NA		Thailand	South-eastern Asia	ERR1218614_contigs
ERR1218635_contigs	SC16_ST38	NA	Runcharoen et al. 2017	NA		Thailand	South-eastern Asia	ERR1218635_contigs
ERR1218646_contigs	SC16_ST38	NA	Runcharoen et al. 2017	NA		Thailand	South-eastern Asia	ERR1218646_contigs
ERR1218647_contigs	SC16_ST38	NA	Runcharoen et al. 2017	NA		Thailand	South-eastern Asia	ERR1218647_contigs
ERR1218678_contigs	SC16_ST38	NA	Runcharoen et al. 2017	NA		Thailand	South-eastern Asia	ERR1218678_contigs
ERR1218679_contigs	SC16_ST38	NA	Runcharoen et al. 2017	NA		Thailand	South-eastern Asia	ERR1218679_contigs
ERR1218680_contigs	SC16_ST38	NA	Runcharoen et al. 2017	NA		Thailand	South-eastern Asia	ERR1218680_contigs
ERR1218681_contigs	SC16_ST38	NA	Runcharoen et al. 2017	NA		Thailand	South-eastern Asia	ERR1218681_contigs
ERR1218706_contigs	SC16_ST38	NA	Runcharoen et al. 2017	NA		Thailand	South-eastern Asia	ERR1218706_contigs
ERR1218708_contigs	SC16_ST38	NA	Runcharoen et al. 2017	NA		Thailand	South-eastern Asia	ERR1218708_contigs
ERR1218774_contigs	SC16_ST38	NA	Runcharoen et al. 2017	NA		Thailand	South-eastern Asia	ERR1218774_contigs
ERR1335178_contigs	SC16_ST38	NA	Runcharoen et al. 2017	NA		Thailand	South-eastern Asia	ERR1335178_contigs
ERR926408_contigs	SC16_ST38	NA	Musicha et al. 2017	NA	CSF	Malawi	Eastern Africa	ERR926408_contigs
ERR926419_contigs	SC16_ST38	NA	Musicha et al. 2017	NA	Blood	Malawi	Eastern Africa	ERR926419_contigs
ERR926427_contigs	SC16_ST38	NA	Musicha et al. 2017	NA	CSF	Malawi	Eastern Africa	ERR926427_contigs
ERR971991_contigs	SC16_ST38	NA	Musicha et al. 2017	NA	Blood	Malawi	Eastern Africa	ERR971991_contigs
esc_ca0773aa_as	SC16_ST38	38	Broad Institute (Enterobase)	2010		Denmark	Northern Europe	esc_ca0773aa_as
esc_ca2893aa_as	SC16_ST38	963	Broad Institute (Enterobase)	2010		Denmark	Northern Europe	esc_ca2893aa_as
esc_ca3481aa_as	SC16_ST38	38	Broad Institute (Enterobase)	2010		Denmark	Northern Europe	esc_ca3481aa_as
esc_ca3717aa_as	SC16_ST38	38	Broad Institute (Enterobase)	2010		Unknown	Unknown	esc_ca3717aa_as
esc_ca4325aa_as	SC16_ST38	38	Broad Institute (Enterobase)	2003	Blood	Denmark	Northern Europe	esc_ca4325aa_as
esc_ca5359aa_as	SC16_ST38	38	Broad Institute (Enterobase)	1995	Urine	Sweden	Northern Europe	esc_ca5359aa_as
esc_ca5715aa_as	SC16_ST38	38	Broad Institute (Enterobase)	2010		Unknown	Unknown	esc_ca5715aa_as
esc_ca5781aa_as	SC16_ST38	38	Broad Institute (Enterobase)	2010		Unknown	Unknown	esc_ca5781aa_as
esc_ea6189aa_as	SC16_ST38	38	Broad Institute (Enterobase)	1997	Urine	Sweden	Northern Europe	esc_ea6189aa_as
esc_fa7252aa_as	SC16_ST38	38	Broad Institute (Enterobase)	2013	Urine	United States of America	Northern America	esc_fa7252aa_as
esc_ga8913aa_as	SC16_ST38	38	Public Health England	2015		United Kingdom of Great Britain and Northern Ireland	Northern Europe	esc_ga8913aa_as
esc_ha0146aa_as	SC16_ST38	963	Food and Drug Administration (Enterobase)	1988	Feces	Mexico	Central America	esc_ha0146aa_as
esc_ha0894aa_as	SC16_ST38	315	Public Health England	2016		United Kingdom of Great Britain and Northern Ireland	Northern Europe	esc_ha0894aa_as
esc_ha7853aa_as	SC16_ST38	778	Food and Drug Administration (Enterobase)	1999	Feces	Singapore	South-eastern Asia	esc_ha7853aa_as
esc_ja4466aa_as	SC16_ST38	38	Public Health England	2016		United Kingdom of Great Britain and Northern Ireland	Northern Europe	esc_ja4466aa_as
esc_ma8833aa_as	SC16_ST38	38	Public Health England	2016		United Kingdom of Great Britain and Northern Ireland	Northern Europe	esc_ma8833aa_as
esc_ma8853aa_as	SC16_ST38	315	Public Health England	2016		United Kingdom of Great Britain and Northern Ireland	Northern Europe	esc_ma8853aa_as
esc_ma8879aa_as	SC16_ST38	38	Public Health England	2016		United Kingdom of Great Britain and Northern Ireland	Northern Europe	esc_ma8879aa_as
esc_oa0097aa_as	SC16_ST38	38	Centers for Disease Control and Prevention (Enterobase)	2015	Urine	United States of America	Northern America	esc_oa0097aa_as
esc_oa0099aa_as	SC16_ST38	38	Centers for Disease Control and Prevention (Enterobase)	2014	Urine	United States of America	Northern America	esc_oa0099aa_as
esc_oa0100aa_as	SC16_ST38	38	Centers for Disease Control and Prevention (Enterobase)	2015	Urine	United States of America	Northern America	esc_oa0100aa_as
esc_pa1358aa_as	SC16_ST38	963	Food and Drug Administration (Enterobase)	2017	Urine	United States of America	Northern America	esc_pa1358aa_as
GCA_902163525	SC16_ST38	NA	Shao et al. 2019	NA	Stool	United Kingdom of Great Britain and Northern Ireland	Northern Europe	GCA_902163525
GCA_902163555	SC16_ST38	NA	Shao et al. 2019	NA	Stool	United Kingdom of Great Britain and Northern Ireland	Northern Europe	GCA_902163555
GCA_902163565	SC16_ST38	NA	Shao et al. 2019	NA	Stool	United Kingdom of Great Britain and Northern Ireland	Northern Europe	GCA_902163565
JSKR00000000	SC16_ST38	38	Salipante et al. 2014	NA	Urine	United States of America	Northern America	JSKR00000000
JSNS00000000	SC16_ST38	38	Salipante et al. 2014	NA	Urine	United States of America	Northern America	JSNS00000000
JSPS00000000	SC16_ST38	38	Salipante et al. 2014	NA	Blood	United States of America	Northern America	JSPS00000000
LA023	SC16_ST38	NA	Kantele et al. 2021	NA	Stool	Lao People's Democratic Republic	South-eastern Asia	LA023
LA094	SC16_ST38	NA	Kantele et al. 2021	NA	Stool	Lao People's Democratic Republic	South-eastern Asia	LA094
LA108	SC16_ST38	NA	Kantele et al. 2021	NA	Stool	Lao People's Democratic Republic	South-eastern Asia	LA108
LA251	SC16_ST38	NA	Kantele et al. 2021	NA	Stool	Lao People's Democratic Republic	South-eastern Asia	LA251
SRR12204358_contigs	SC16_ST38	NA	Habib et al. 2022	NA	Rectal sample	Pakistan	Southern Asia	SRR12204358_contigs
SRR12204360_contigs	SC16_ST38	NA	Habib et al. 2022	NA	Rectal sample	Pakistan	Southern Asia	SRR12204360_contigs
SRR12204363_contigs	SC16_ST38	NA	Habib et al. 2022	NA	Rectal sample	Pakistan	Southern Asia	SRR12204363_contigs
SRR12204376_contigs	SC16_ST38	NA	Habib et al. 2022	NA	Rectal sample	Pakistan	Southern Asia	SRR12204376_contigs
SRR12204400_contigs	SC16_ST38	NA	Habib et al. 2022	NA	Rectal sample	Pakistan	Southern Asia	SRR12204400_contigs
SRR1314270_trimmed	SC16_ST38	38	Salipante et al. 2014	NA	Blood	United States of America	Northern America	SRR1314270_trimmed
SRR4897696_trimmed	SC16_ST38	38	Public Health England	2016		United Kingdom of Great Britain and Northern Ireland	Northern Europe	SRR4897696_trimmed
SRR5024518_trimmed	SC16_ST38	38	Public Health England	2016		United Kingdom of Great Britain and Northern Ireland	Northern Europe	SRR5024518_trimmed
SRR5031167_trimmed	SC16_ST38	38	Public Health England	NA		United Kingdom of Great Britain and Northern Ireland	Northern Europe	SRR5031167_trimmed
SRR5031209_trimmed	SC16_ST38	38	Public Health England	NA		United Kingdom of Great Britain and Northern Ireland	Northern Europe	SRR5031209_trimmed
SRR7172446_trimmed	SC16_ST38	38	Public Health England	2016		United Kingdom of Great Britain and Northern Ireland	Northern Europe	SRR7172446_trimmed
SRR7208627_trimmed	SC16_ST38	38	Public Health England	2018		United Kingdom of Great Britain and Northern Ireland	Northern Europe	SRR7208627_trimmed
SRR7251426_trimmed	SC16_ST38	38	Public Health England	2018		United Kingdom of Great Britain and Northern Ireland	Northern Europe	SRR7251426_trimmed
SRR7277800_trimmed	SC16_ST38	38	Public Health England	2017		United Kingdom of Great Britain and Northern Ireland	Northern Europe	SRR7277800_trimmed
SRR7283826_trimmed	SC16_ST38	315	Public Health England	2017		United Kingdom of Great Britain and Northern Ireland	Northern Europe	SRR7283826_trimmed
SRR7505777_trimmed	SC16_ST38	315	Public Health England	NA		United Kingdom of Great Britain and Northern Ireland	Northern Europe	SRR7505777_trimmed
KresCPE0024	SC16_ST38	15	Norwegian travellers with CR E. colis	2015	Rectal sample	Unknown	Unknown	KresCPE0024
KresCPE0032	SC16_ST38	38	Norwegian travellers with CR E. colis	2015	Other	Unknown	Unknown	KresCPE0032
KresCPE0042	SC16_ST38	38	Norwegian travellers with CR E. colis	2016	Rectal sample	Unknown	Unknown	KresCPE0042
KresCPE0049	SC16_ST38	38	Norwegian travellers with CR E. colis	2016	Rectal sample	Unknown	Unknown	KresCPE0049
KresCPE0060	SC16_ST38	38	Norwegian travellers with CR E. colis	2016	Rectal sample	Unknown	Unknown	KresCPE0060
KresCPE0076	SC16_ST38	12872	Norwegian travellers with CR E. colis	2017	Urine	Unknown	Unknown	KresCPE0076
KresCPE0080	SC16_ST38	38	Norwegian travellers with CR E. colis	2017	Rectal sample	Unknown	Unknown	KresCPE0080
KresCPE0086	SC16_ST38	38	Norwegian travellers with CR E. colis	2017	Rectal sample	Unknown	Unknown	KresCPE0086
KresCPE0111	SC16_ST38	38	Norwegian travellers with CR E. colis	2017	Other	Unknown	Unknown	KresCPE0111
KresCPE0113	SC16_ST38	38	Norwegian travellers with CR E. colis	2017	Other	Unknown	Unknown	KresCPE0113
KresCPE0114	SC16_ST38	38	Norwegian travellers with CR E. colis	2017	Rectal sample	Unknown	Unknown	KresCPE0114
KresCPE0120	SC16_ST38	38	Norwegian travellers with CR E. colis	2018		Unknown	Unknown	KresCPE0120
KresCPE0141	SC16_ST38	38	Norwegian travellers with CR E. colis	2018	Rectal sample	Unknown	Unknown	KresCPE0141
KresCPE0149	SC16_ST38	38	Norwegian travellers with CR E. colis	2018	Rectal sample	Unknown	Unknown	KresCPE0149
KresCPE0171	SC16_ST38	38	Norwegian travellers with CR E. colis	2018	Urine	Unknown	Unknown	KresCPE0171
KresCPE0176	SC16_ST38	38	Norwegian travellers with CR E. colis	2018		Unknown	Unknown	KresCPE0176
KresCPE0178	SC16_ST38	38	Norwegian travellers with CR E. colis	2019	Urine	Unknown	Unknown	KresCPE0178
KresCPE0195	SC16_ST38	38	Norwegian travellers with CR E. colis	2019	Rectal sample	Unknown	Unknown	KresCPE0195
KresCPE0208	SC16_ST38	38	Norwegian travellers with CR E. colis	2019	Rectal sample	Unknown	Unknown	KresCPE0208
KresCPE0220	SC16_ST38	38	Norwegian travellers with CR E. colis	2019	Urine	Unknown	Unknown	KresCPE0220
KresCPE0242	SC16_ST38	38	Norwegian travellers with CR E. colis	2019	Rectal sample	Unknown	Unknown	KresCPE0242
KresCPE0263	SC16_ST38	38	Norwegian travellers with CR E. colis	2019	Rectal sample	Unknown	Unknown	KresCPE0263
KresCPE0264	SC16_ST38	38	Norwegian travellers with CR E. colis	2020	Rectal sample	Unknown	Unknown	KresCPE0264
KresCPE0278	SC16_ST38	38	Norwegian travellers with CR E. colis	2020	Urine	Unknown	Unknown	KresCPE0278
KresCPE0279	SC16_ST38	38	Norwegian travellers with CR E. colis	2020	Blood	Unknown	Unknown	KresCPE0279
KresCPE0291	SC16_ST38	38	Norwegian travellers with CR E. colis	2020	Urine	Unknown	Unknown	KresCPE0291
KresCPE0292	SC16_ST38	38	Norwegian travellers with CR E. colis	2020	Rectal sample	Unknown	Unknown	KresCPE0292
KresCPE0296	SC16_ST38	38	Norwegian travellers with CR E. colis	2020	Other	Unknown	Unknown	KresCPE0296
KresCPE0297	SC16_ST38	38	Norwegian travellers with CR E. colis	2020	Urine	Unknown	Unknown	KresCPE0297
KresCPE0301	SC16_ST38	38	Norwegian travellers with CR E. colis	2020	Urine	Unknown	Unknown	KresCPE0301
KresCPE0302	SC16_ST38	38	Norwegian travellers with CR E. colis	2020	Rectal sample	Unknown	Unknown	KresCPE0302
KresCPE0304	SC16_ST38	38	Norwegian travellers with CR E. colis	2020	Other	Unknown	Unknown	KresCPE0304
KresCPE0305	SC16_ST38	38	Norwegian travellers with CR E. colis	2020	Urine	Unknown	Unknown	KresCPE0305
KresCPE0306	SC16_ST38	38	Norwegian travellers with CR E. colis	2020	Rectal sample	Unknown	Unknown	KresCPE0306
KresCPE0307	SC16_ST38	38	Norwegian travellers with CR E. colis	2020	Rectal sample	Unknown	Unknown	KresCPE0307
KresCPE0308	SC16_ST38	38	Norwegian travellers with CR E. colis	2020	Rectal sample	Unknown	Unknown	KresCPE0308
KresCPE0310	SC16_ST38	38	Norwegian travellers with CR E. colis	2020	Urine	Unknown	Unknown	KresCPE0310
KresCPE0313	SC16_ST38	38	Norwegian travellers with CR E. colis	2020	Rectal sample	Unknown	Unknown	KresCPE0313
KresCPE0314	SC16_ST38	38	Norwegian travellers with CR E. colis	2020	Rectal sample	Unknown	Unknown	KresCPE0314
KresCPE0316	SC16_ST38	38	Norwegian travellers with CR E. colis	2020	Urine	Unknown	Unknown	KresCPE0316
KresCPE0320	SC16_ST38	38	Norwegian travellers with CR E. colis	2020	Urine	Unknown	Unknown	KresCPE0320
KresCPE0321	SC16_ST38	38	Norwegian travellers with CR E. colis	2020	Rectal sample	Unknown	Unknown	KresCPE0321
KresCPE0326	SC16_ST38	38	Norwegian travellers with CR E. colis	2020		Unknown	Unknown	KresCPE0326
KresCPE0329	SC16_ST38	38	Norwegian travellers with CR E. colis	2021	Other	Unknown	Unknown	KresCPE0329
KresCPE0348	SC16_ST38	38	Norwegian travellers with CR E. colis	2021	Urine	Unknown	Unknown	KresCPE0348
KresCPE0350	SC16_ST38	38	Norwegian travellers with CR E. colis	2021	Urine	Unknown	Unknown	KresCPE0350
ERR7168285_Escherichia_coli-SC16_ST38	SC16_ST38	NA	Lahore study	2016	Rectal sample	Pakistan	Southern Asia	ERR7168285_Escherichia_coli-SC16_ST38
ERR7168286_Escherichia_coli-SC16_ST38	SC16_ST38	NA	Lahore study	2016	Rectal sample	Pakistan	Southern Asia	ERR7168286_Escherichia_coli-SC16_ST38
ERR7168292_Escherichia_coli-SC16_ST38	SC16_ST38	NA	Lahore study	2016	Rectal sample	Pakistan	Southern Asia	ERR7168292_Escherichia_coli-SC16_ST38
ERR7168300_Escherichia_coli-SC16_ST38	SC16_ST38	NA	Lahore study	2016	Rectal sample	Pakistan	Southern Asia	ERR7168300_Escherichia_coli-SC16_ST38
ERR7168331_Escherichia_coli-SC16_ST38	SC16_ST38	NA	Lahore study	2016	Rectal sample	Pakistan	Southern Asia	ERR7168331_Escherichia_coli-SC16_ST38
ERR7168365_Escherichia_coli-SC16_ST38	SC16_ST38	NA	Lahore study	2016	Rectal sample	Pakistan	Southern Asia	ERR7168365_Escherichia_coli-SC16_ST38
ERR7168372_Escherichia_coli-SC16_ST38	SC16_ST38	NA	Lahore study	2016	Rectal sample	Pakistan	Southern Asia	ERR7168372_Escherichia_coli-SC16_ST38
ERR7168400_Escherichia_coli-SC16_ST38	SC16_ST38	NA	Lahore study	2016	Rectal sample	Pakistan	Southern Asia	ERR7168400_Escherichia_coli-SC16_ST38
ERR7168402_Escherichia_coli-SC16_ST38	SC16_ST38	NA	Lahore study	2016	Rectal sample	Pakistan	Southern Asia	ERR7168402_Escherichia_coli-SC16_ST38
ERR7168437_Escherichia_coli-SC16_ST38	SC16_ST38	NA	Lahore study	2016	Rectal sample	Pakistan	Southern Asia	ERR7168437_Escherichia_coli-SC16_ST38
ERR7168441_Escherichia_coli-SC16_ST38	SC16_ST38	NA	Lahore study	2016	Rectal sample	Pakistan	Southern Asia	ERR7168441_Escherichia_coli-SC16_ST38
ERR7168466_Escherichia_coli-SC16_ST38	SC16_ST38	NA	Lahore study	2016	Rectal sample	Pakistan	Southern Asia	ERR7168466_Escherichia_coli-SC16_ST38
ERR7168498_Escherichia_coli-SC16_ST38	SC16_ST38	NA	Lahore study	2016	Rectal sample	Pakistan	Southern Asia	ERR7168498_Escherichia_coli-SC16_ST38
ERR7168533_Escherichia_coli-SC16_ST38	SC16_ST38	NA	Lahore study	2016	Rectal sample	Pakistan	Southern Asia	ERR7168533_Escherichia_coli-SC16_ST38
ERR7168546_Escherichia_coli-SC16_ST38	SC16_ST38	NA	Lahore study	2016	Rectal sample	Pakistan	Southern Asia	ERR7168546_Escherichia_coli-SC16_ST38
ERR7168560_Escherichia_coli-SC16_ST38	SC16_ST38	NA	Lahore study	2016	Rectal sample	Pakistan	Southern Asia	ERR7168560_Escherichia_coli-SC16_ST38
ERR7168589_Escherichia_coli-SC16_ST38	SC16_ST38	NA	Lahore study	2016	Rectal sample	Pakistan	Southern Asia	ERR7168589_Escherichia_coli-SC16_ST38
ERR7168628_Escherichia_coli-SC16_ST38	SC16_ST38	NA	Lahore study	2016	Rectal sample	Pakistan	Southern Asia	ERR7168628_Escherichia_coli-SC16_ST38
ERR7168647_Escherichia_coli-SC16_ST38	SC16_ST38	NA	Lahore study	2016	Rectal sample	Pakistan	Southern Asia	ERR7168647_Escherichia_coli-SC16_ST38
ERR7168657_Escherichia_coli-SC16_ST38	SC16_ST38	NA	Lahore study	2016	Rectal sample	Pakistan	Southern Asia	ERR7168657_Escherichia_coli-SC16_ST38
ERR7168678_Escherichia_coli-SC16_ST38	SC16_ST38	NA	Lahore study	2016	Rectal sample	Pakistan	Southern Asia	ERR7168678_Escherichia_coli-SC16_ST38
ERR7168706_Escherichia_coli-SC16_ST38	SC16_ST38	NA	Lahore study	2016	Rectal sample	Pakistan	Southern Asia	ERR7168706_Escherichia_coli-SC16_ST38
ERR7168719_Escherichia_coli-SC16_ST38	SC16_ST38	NA	Lahore study	2016	Rectal sample	Pakistan	Southern Asia	ERR7168719_Escherichia_coli-SC16_ST38
ERR7168724_Escherichia_coli-SC16_ST38	SC16_ST38	NA	Lahore study	2016	Rectal sample	Pakistan	Southern Asia	ERR7168724_Escherichia_coli-SC16_ST38
ERR7168732_Escherichia_coli-SC16_ST38	SC16_ST38	NA	Lahore study	2016	Rectal sample	Pakistan	Southern Asia	ERR7168732_Escherichia_coli-SC16_ST38
ERR7168744_Escherichia_coli-SC16_ST38	SC16_ST38	NA	Lahore study	2016	Rectal sample	Pakistan	Southern Asia	ERR7168744_Escherichia_coli-SC16_ST38
ERR7168756_Escherichia_coli-SC16_ST38	SC16_ST38	NA	Lahore study	2016	Rectal sample	Pakistan	Southern Asia	ERR7168756_Escherichia_coli-SC16_ST38
ERR7168757_Escherichia_coli-SC16_ST38	SC16_ST38	NA	Lahore study	2016	Rectal sample	Pakistan	Southern Asia	ERR7168757_Escherichia_coli-SC16_ST38
ERR7168793_Escherichia_coli-SC16_ST38	SC16_ST38	NA	Lahore study	2016	Rectal sample	Pakistan	Southern Asia	ERR7168793_Escherichia_coli-SC16_ST38
ERR7168796_Escherichia_coli-SC16_ST38	SC16_ST38	NA	Lahore study	2016	Rectal sample	Pakistan	Southern Asia	ERR7168796_Escherichia_coli-SC16_ST38
ERR7168816_Escherichia_coli-SC16_ST38	SC16_ST38	NA	Lahore study	2016	Rectal sample	Pakistan	Southern Asia	ERR7168816_Escherichia_coli-SC16_ST38
ERR7168827_Escherichia_coli-SC16_ST38	SC16_ST38	NA	Lahore study	2016	Rectal sample	Pakistan	Southern Asia	ERR7168827_Escherichia_coli-SC16_ST38
ERR7168885_Escherichia_coli-SC16_ST38	SC16_ST38	NA	Lahore study	2016	Rectal sample	Pakistan	Southern Asia	ERR7168885_Escherichia_coli-SC16_ST38
ERR7168903_Escherichia_coli-SC16_ST38	SC16_ST38	NA	Lahore study	2016	Rectal sample	Pakistan	Southern Asia	ERR7168903_Escherichia_coli-SC16_ST38
ERR7168916_Escherichia_coli-SC16_ST38	SC16_ST38	NA	Lahore study	2016	Rectal sample	Pakistan	Southern Asia	ERR7168916_Escherichia_coli-SC16_ST38
ERR7168954_Escherichia_coli-SC16_ST38	SC16_ST38	NA	Lahore study	2016	Rectal sample	Pakistan	Southern Asia	ERR7168954_Escherichia_coli-SC16_ST38
ERR7168973_Escherichia_coli-SC16_ST38	SC16_ST38	NA	Lahore study	2016	Rectal sample	Pakistan	Southern Asia	ERR7168973_Escherichia_coli-SC16_ST38
ERR7168979_Escherichia_coli-SC16_ST38	SC16_ST38	NA	Lahore study	2016	Rectal sample	Pakistan	Southern Asia	ERR7168979_Escherichia_coli-SC16_ST38
ERR7168981_Escherichia_coli-SC16_ST38	SC16_ST38	NA	Lahore study	2016	Rectal sample	Pakistan	Southern Asia	ERR7168981_Escherichia_coli-SC16_ST38
ERR7168996_Escherichia_coli-SC16_ST38	SC16_ST38	NA	Lahore study	2016	Rectal sample	Pakistan	Southern Asia	ERR7168996_Escherichia_coli-SC16_ST38
ERR7168999_Escherichia_coli-SC16_ST38	SC16_ST38	NA	Lahore study	2016	Rectal sample	Pakistan	Southern Asia	ERR7168999_Escherichia_coli-SC16_ST38
ERR7341966_Escherichia_coli-SC16_ST38	SC16_ST38	NA	Lahore study	2016	Rectal sample	Pakistan	Southern Asia	ERR7341966_Escherichia_coli-SC16_ST38
ERR7341985_Escherichia_coli-SC16_ST38	SC16_ST38	NA	Lahore study	2016	Rectal sample	Pakistan	Southern Asia	ERR7341985_Escherichia_coli-SC16_ST38
ERR7341993_Escherichia_coli-SC16_ST38	SC16_ST38	NA	Lahore study	2016	Rectal sample	Pakistan	Southern Asia	ERR7341993_Escherichia_coli-SC16_ST38
ERR7342041_Escherichia_coli-SC16_ST38	SC16_ST38	NA	Lahore study	2016	Rectal sample	Pakistan	Southern Asia	ERR7342041_Escherichia_coli-SC16_ST38
ERR7342071_Escherichia_coli-SC16_ST38	SC16_ST38	NA	Lahore study	2016	Rectal sample	Pakistan	Southern Asia	ERR7342071_Escherichia_coli-SC16_ST38
ERR7342101_Escherichia_coli-SC16_ST38	SC16_ST38	NA	Lahore study	2016	Rectal sample	Pakistan	Southern Asia	ERR7342101_Escherichia_coli-SC16_ST38
ERR7342102_Escherichia_coli-SC16_ST38	SC16_ST38	NA	Lahore study	2016	Rectal sample	Pakistan	Southern Asia	ERR7342102_Escherichia_coli-SC16_ST38
ERR7449701_Escherichia_coli-SC16_ST38	SC16_ST38	NA	Lahore study	2016	Rectal sample	Pakistan	Southern Asia	ERR7449701_Escherichia_coli-SC16_ST38
ERR7449717_Escherichia_coli-SC16_ST38	SC16_ST38	NA	Lahore study	2016	Rectal sample	Pakistan	Southern Asia	ERR7449717_Escherichia_coli-SC16_ST38
ERR7449721_Escherichia_coli-SC16_ST38	SC16_ST38	NA	Lahore study	2016	Rectal sample	Pakistan	Southern Asia	ERR7449721_Escherichia_coli-SC16_ST38
ERR7449729_Escherichia_coli-SC16_ST38	SC16_ST38	NA	Lahore study	2016	Rectal sample	Pakistan	Southern Asia	ERR7449729_Escherichia_coli-SC16_ST38
ERR7449746_Escherichia_coli-SC16_ST38	SC16_ST38	NA	Lahore study	2016	Rectal sample	Pakistan	Southern Asia	ERR7449746_Escherichia_coli-SC16_ST38
ERR7449749_Escherichia_coli-SC16_ST38	SC16_ST38	NA	Lahore study	2016	Rectal sample	Pakistan	Southern Asia	ERR7449749_Escherichia_coli-SC16_ST38
ERR7449750_Escherichia_coli-SC16_ST38	SC16_ST38	NA	Lahore study	2016	Rectal sample	Pakistan	Southern Asia	ERR7449750_Escherichia_coli-SC16_ST38
ERR7449766_Escherichia_coli-SC16_ST38	SC16_ST38	NA	Lahore study	2016	Rectal sample	Pakistan	Southern Asia	ERR7449766_Escherichia_coli-SC16_ST38
ERR7449812_Escherichia_coli-SC16_ST38	SC16_ST38	NA	Lahore study	2016	Rectal sample	Pakistan	Southern Asia	ERR7449812_Escherichia_coli-SC16_ST38
ERR7449828_Escherichia_coli-SC16_ST38	SC16_ST38	NA	Lahore study	2016	Rectal sample	Pakistan	Southern Asia	ERR7449828_Escherichia_coli-SC16_ST38
ERR7449852_Escherichia_coli-SC16_ST38	SC16_ST38	NA	Lahore study	2016	Rectal sample	Pakistan	Southern Asia	ERR7449852_Escherichia_coli-SC16_ST38
ERR7449879_Escherichia_coli-SC16_ST38	SC16_ST38	NA	Lahore study	2016	Rectal sample	Pakistan	Southern Asia	ERR7449879_Escherichia_coli-SC16_ST38
ERR7449886_Escherichia_coli-SC16_ST38	SC16_ST38	NA	Lahore study	2016	Rectal sample	Pakistan	Southern Asia	ERR7449886_Escherichia_coli-SC16_ST38
ERR7449907_Escherichia_coli-SC16_ST38	SC16_ST38	NA	Lahore study	2016	Rectal sample	Pakistan	Southern Asia	ERR7449907_Escherichia_coli-SC16_ST38
ERR7449938_Escherichia_coli-SC16_ST38	SC16_ST38	NA	Lahore study	2016	Rectal sample	Pakistan	Southern Asia	ERR7449938_Escherichia_coli-SC16_ST38
ERR7449944_Escherichia_coli-SC16_ST38	SC16_ST38	NA	Lahore study	2016	Rectal sample	Pakistan	Southern Asia	ERR7449944_Escherichia_coli-SC16_ST38
ERR7449980_Escherichia_coli-SC16_ST38	SC16_ST38	NA	Lahore study	2016	Rectal sample	Pakistan	Southern Asia	ERR7449980_Escherichia_coli-SC16_ST38
ERR7449985_Escherichia_coli-SC16_ST38	SC16_ST38	NA	Lahore study	2016	Rectal sample	Pakistan	Southern Asia	ERR7449985_Escherichia_coli-SC16_ST38
ERR7449986_Escherichia_coli-SC16_ST38	SC16_ST38	NA	Lahore study	2016	Rectal sample	Pakistan	Southern Asia	ERR7449986_Escherichia_coli-SC16_ST38
ERR7449993_Escherichia_coli-SC16_ST38	SC16_ST38	NA	Lahore study	2016	Rectal sample	Pakistan	Southern Asia	ERR7449993_Escherichia_coli-SC16_ST38
ERR7450000_Escherichia_coli-SC16_ST38	SC16_ST38	NA	Lahore study	2016	Rectal sample	Pakistan	Southern Asia	ERR7450000_Escherichia_coli-SC16_ST38
ERR7450004_Escherichia_coli-SC16_ST38	SC16_ST38	NA	Lahore study	2016	Rectal sample	Pakistan	Southern Asia	ERR7450004_Escherichia_coli-SC16_ST38
ERR7450005_Escherichia_coli-SC16_ST38	SC16_ST38	NA	Lahore study	2016	Rectal sample	Pakistan	Southern Asia	ERR7450005_Escherichia_coli-SC16_ST38
ERR7450029_Escherichia_coli-SC16_ST38	SC16_ST38	NA	Lahore study	2016	Rectal sample	Pakistan	Southern Asia	ERR7450029_Escherichia_coli-SC16_ST38
ERR7450033_Escherichia_coli-SC16_ST38	SC16_ST38	NA	Lahore study	2016	Rectal sample	Pakistan	Southern Asia	ERR7450033_Escherichia_coli-SC16_ST38
ERR7450055_Escherichia_coli-SC16_ST38	SC16_ST38	NA	Lahore study	2016	Rectal sample	Pakistan	Southern Asia	ERR7450055_Escherichia_coli-SC16_ST38
ERR7450062_Escherichia_coli-SC16_ST38	SC16_ST38	NA	Lahore study	2016	Rectal sample	Pakistan	Southern Asia	ERR7450062_Escherichia_coli-SC16_ST38
ERR7450105_Escherichia_coli-SC16_ST38	SC16_ST38	NA	Lahore study	2016	Rectal sample	Pakistan	Southern Asia	ERR7450105_Escherichia_coli-SC16_ST38
ERR7450125_Escherichia_coli-SC16_ST38	SC16_ST38	NA	Lahore study	2016	Rectal sample	Pakistan	Southern Asia	ERR7450125_Escherichia_coli-SC16_ST38
ERR7450134_Escherichia_coli-SC16_ST38	SC16_ST38	NA	Lahore study	2016	Rectal sample	Pakistan	Southern Asia	ERR7450134_Escherichia_coli-SC16_ST38
ERR7450136_Escherichia_coli-SC16_ST38	SC16_ST38	NA	Lahore study	2016	Rectal sample	Pakistan	Southern Asia	ERR7450136_Escherichia_coli-SC16_ST38
ERR7450165_Escherichia_coli-SC16_ST38	SC16_ST38	NA	Lahore study	2016	Rectal sample	Pakistan	Southern Asia	ERR7450165_Escherichia_coli-SC16_ST38
ERR7450170_Escherichia_coli-SC16_ST38	SC16_ST38	NA	Lahore study	2016	Rectal sample	Pakistan	Southern Asia	ERR7450170_Escherichia_coli-SC16_ST38
ERR7450195_Escherichia_coli-SC16_ST38	SC16_ST38	NA	Lahore study	2016	Rectal sample	Pakistan	Southern Asia	ERR7450195_Escherichia_coli-SC16_ST38
ERR7450204_Escherichia_coli-SC16_ST38	SC16_ST38	NA	Lahore study	2016	Rectal sample	Pakistan	Southern Asia	ERR7450204_Escherichia_coli-SC16_ST38
ERR7450210_Escherichia_coli-SC16_ST38	SC16_ST38	NA	Lahore study	2016	Rectal sample	Pakistan	Southern Asia	ERR7450210_Escherichia_coli-SC16_ST38
