# Supplementary material for: Deep sequencing of Escherichia coli exposes colonisation diversity and impact of antibiotics in Punjab, Pakistan
Source: Nat Commun. 2024 Jun 18;15:5196. doi: 10.1038/s41467-024-49591-5 (PMC11189469; doi:10.1038/s41467-024-49591-5)
Supplement: Supplementary file 10 — Source Data [file 41467_2024_49591_MOESM10_ESM.zip › Source Data 2.xlsx]

## Sheet: Assembly metadata
assembly	run_accession	sample_title	patient_id	cohort	community_family_code	outpatients_sample_type	sampling_site	sample_source	sampling_date	assembly_species	assembly_lineage
ERR7168275_Escherichia_coli-SC64_ST394	ERR7168275	PKTANAMR8761973	16PP00041	outpatients	NA	primary	manga_mandi_hospital	rectal_swab	06-Apr-16	Escherichia_coli	SC64_ST394
ERR7168275_Escherichia_coli-SC90_ST685	ERR7168275	PKTANAMR8761973	16PP00041	outpatients	NA	primary	manga_mandi_hospital	rectal_swab	06-Apr-16	Escherichia_coli	SC90_ST685
ERR7168276_Escherichia_coli-SC17_ST58	ERR7168276	PKTANAMR8762373	16PP00781	outpatients	NA	primary	manga_mandi_hospital	rectal_swab	23-May-16	Escherichia_coli	SC17_ST58
ERR7168276_Escherichia_coli-SC22_ST398	ERR7168276	PKTANAMR8762373	16PP00781	outpatients	NA	primary	manga_mandi_hospital	rectal_swab	23-May-16	Escherichia_coli	SC22_ST398
ERR7168276_Escherichia_coli-SC2_ST131	ERR7168276	PKTANAMR8762373	16PP00781	outpatients	NA	primary	manga_mandi_hospital	rectal_swab	23-May-16	Escherichia_coli	SC2_ST131
ERR7168276_Escherichia_coli-SC4_ST10	ERR7168276	PKTANAMR8762373	16PP00781	outpatients	NA	primary	manga_mandi_hospital	rectal_swab	23-May-16	Escherichia_coli	SC4_ST10
ERR7168276_Escherichia_coli-SC52_ST295	ERR7168276	PKTANAMR8762373	16PP00781	outpatients	NA	primary	manga_mandi_hospital	rectal_swab	23-May-16	Escherichia_coli	SC52_ST295
ERR7168276_Escherichia_coli-SC99_ST1727	ERR7168276	PKTANAMR8762373	16PP00781	outpatients	NA	primary	manga_mandi_hospital	rectal_swab	23-May-16	Escherichia_coli	SC99_ST1727
ERR7168277_Escherichia_coli-SC22_ST398	ERR7168277	PKTANAMR8761975	16PP00045	outpatients	NA	primary	manga_mandi_hospital	rectal_swab	06-Apr-16	Escherichia_coli	SC22_ST398
ERR7168277_Escherichia_coli-SC4_ST10	ERR7168277	PKTANAMR8761975	16PP00045	outpatients	NA	primary	manga_mandi_hospital	rectal_swab	06-Apr-16	Escherichia_coli	SC4_ST10
ERR7168277_Escherichia_coli-SC90_ST685	ERR7168277	PKTANAMR8761975	16PP00045	outpatients	NA	primary	manga_mandi_hospital	rectal_swab	06-Apr-16	Escherichia_coli	SC90_ST685
ERR7168278_Escherichia_coli-SC123_ST1308	ERR7168278	PKTANAMR8762376	16PP01001	outpatients	NA	primary	manga_mandi_hospital	rectal_swab	24-May-16	Escherichia_coli	SC123_ST1308
ERR7168278_Escherichia_coli-SC147_ST2178	ERR7168278	PKTANAMR8762376	16PP01001	outpatients	NA	primary	manga_mandi_hospital	rectal_swab	24-May-16	Escherichia_coli	SC147_ST2178
ERR7168278_Escherichia_coli-SC17_ST58	ERR7168278	PKTANAMR8762376	16PP01001	outpatients	NA	primary	manga_mandi_hospital	rectal_swab	24-May-16	Escherichia_coli	SC17_ST58
ERR7168278_Escherichia_coli-SC22_ST398	ERR7168278	PKTANAMR8762376	16PP01001	outpatients	NA	primary	manga_mandi_hospital	rectal_swab	24-May-16	Escherichia_coli	SC22_ST398
ERR7168278_Escherichia_coli-SC232_ST181	ERR7168278	PKTANAMR8762376	16PP01001	outpatients	NA	primary	manga_mandi_hospital	rectal_swab	24-May-16	Escherichia_coli	SC232_ST181
ERR7168278_Escherichia_coli-SC34_ST641	ERR7168278	PKTANAMR8762376	16PP01001	outpatients	NA	primary	manga_mandi_hospital	rectal_swab	24-May-16	Escherichia_coli	SC34_ST641
ERR7168278_Escherichia_coli-SC46_ST746	ERR7168278	PKTANAMR8762376	16PP01001	outpatients	NA	primary	manga_mandi_hospital	rectal_swab	24-May-16	Escherichia_coli	SC46_ST746
ERR7168278_Escherichia_coli-SC4_ST10	ERR7168278	PKTANAMR8762376	16PP01001	outpatients	NA	primary	manga_mandi_hospital	rectal_swab	24-May-16	Escherichia_coli	SC4_ST10
ERR7168278_Escherichia_coli-SC51_ST93	ERR7168278	PKTANAMR8762376	16PP01001	outpatients	NA	primary	manga_mandi_hospital	rectal_swab	24-May-16	Escherichia_coli	SC51_ST93
ERR7168278_Escherichia_coli-SC74_ST540	ERR7168278	PKTANAMR8762376	16PP01001	outpatients	NA	primary	manga_mandi_hospital	rectal_swab	24-May-16	Escherichia_coli	SC74_ST540
ERR7168278_Escherichia_coli-SC90_ST685	ERR7168278	PKTANAMR8762376	16PP01001	outpatients	NA	primary	manga_mandi_hospital	rectal_swab	24-May-16	Escherichia_coli	SC90_ST685
ERR7168279_Escherichia_coli-SC157_ST219	ERR7168279	PKTANAMR8761976	16PP00037	outpatients	NA	primary	manga_mandi_hospital	rectal_swab	06-Apr-16	Escherichia_coli	SC157_ST219
ERR7168279_Escherichia_coli-SC17_ST58	ERR7168279	PKTANAMR8761976	16PP00037	outpatients	NA	primary	manga_mandi_hospital	rectal_swab	06-Apr-16	Escherichia_coli	SC17_ST58
ERR7168279_Escherichia_coli-SC28_ST101	ERR7168279	PKTANAMR8761976	16PP00037	outpatients	NA	primary	manga_mandi_hospital	rectal_swab	06-Apr-16	Escherichia_coli	SC28_ST101
ERR7168279_Escherichia_coli-SC4_ST10	ERR7168279	PKTANAMR8761976	16PP00037	outpatients	NA	primary	manga_mandi_hospital	rectal_swab	06-Apr-16	Escherichia_coli	SC4_ST10
ERR7168280_Escherichia_coli-SC25_ST517	ERR7168280	PKTANAMR8762378	16PP01003	outpatients	NA	primary	manga_mandi_hospital	rectal_swab	24-May-16	Escherichia_coli	SC25_ST517
ERR7168282_Escherichia_coli-SC215_ST195	ERR7168282	PKTANAMR8762381	16PP01007	outpatients	NA	primary	manga_mandi_hospital	rectal_swab	24-May-16	Escherichia_coli	SC215_ST195
ERR7168282_Escherichia_coli-SC22_ST398	ERR7168282	PKTANAMR8762381	16PP01007	outpatients	NA	primary	manga_mandi_hospital	rectal_swab	24-May-16	Escherichia_coli	SC22_ST398
ERR7168282_Escherichia_coli-SC43_ST206	ERR7168282	PKTANAMR8762381	16PP01007	outpatients	NA	primary	manga_mandi_hospital	rectal_swab	24-May-16	Escherichia_coli	SC43_ST206
ERR7168282_Escherichia_coli-SC4_ST10	ERR7168282	PKTANAMR8762381	16PP01007	outpatients	NA	primary	manga_mandi_hospital	rectal_swab	24-May-16	Escherichia_coli	SC4_ST10
ERR7168282_Escherichia_coli-SC89_ST542	ERR7168282	PKTANAMR8762381	16PP01007	outpatients	NA	primary	manga_mandi_hospital	rectal_swab	24-May-16	Escherichia_coli	SC89_ST542
ERR7168282_Escherichia_coli-SC90_ST685	ERR7168282	PKTANAMR8762381	16PP01007	outpatients	NA	primary	manga_mandi_hospital	rectal_swab	24-May-16	Escherichia_coli	SC90_ST685
ERR7168283_Escherichia_coli-SC17_ST58	ERR7168283	PKTANAMR8761989	16PP00072	outpatients	NA	primary	manga_mandi_hospital	rectal_swab	09-Apr-16	Escherichia_coli	SC17_ST58
ERR7168283_Escherichia_coli-SC4_ST10	ERR7168283	PKTANAMR8761989	16PP00072	outpatients	NA	primary	manga_mandi_hospital	rectal_swab	09-Apr-16	Escherichia_coli	SC4_ST10
ERR7168284_Escherichia_coli-SC215_ST195	ERR7168284	PKTANAMR8762382	16PP01010	outpatients	NA	primary	manga_mandi_hospital	rectal_swab	24-May-16	Escherichia_coli	SC215_ST195
ERR7168284_Escherichia_coli-SC22_ST398	ERR7168284	PKTANAMR8762382	16PP01010	outpatients	NA	primary	manga_mandi_hospital	rectal_swab	24-May-16	Escherichia_coli	SC22_ST398
ERR7168284_Escherichia_coli-SC232_ST181	ERR7168284	PKTANAMR8762382	16PP01010	outpatients	NA	primary	manga_mandi_hospital	rectal_swab	24-May-16	Escherichia_coli	SC232_ST181
ERR7168284_Escherichia_coli-SC43_ST206	ERR7168284	PKTANAMR8762382	16PP01010	outpatients	NA	primary	manga_mandi_hospital	rectal_swab	24-May-16	Escherichia_coli	SC43_ST206
ERR7168284_Escherichia_coli-SC4_ST10	ERR7168284	PKTANAMR8762382	16PP01010	outpatients	NA	primary	manga_mandi_hospital	rectal_swab	24-May-16	Escherichia_coli	SC4_ST10
ERR7168284_Escherichia_coli-SC89_ST542	ERR7168284	PKTANAMR8762382	16PP01010	outpatients	NA	primary	manga_mandi_hospital	rectal_swab	24-May-16	Escherichia_coli	SC89_ST542
ERR7168284_Escherichia_coli-SC90_ST685	ERR7168284	PKTANAMR8762382	16PP01010	outpatients	NA	primary	manga_mandi_hospital	rectal_swab	24-May-16	Escherichia_coli	SC90_ST685
ERR7168285_Escherichia_coli-SC16_ST38	ERR7168285	PKTANAMR8761991	16PP00054	outpatients	NA	primary	manga_mandi_hospital	rectal_swab	09-Apr-16	Escherichia_coli	SC16_ST38
ERR7168285_Escherichia_coli-SC46_ST746	ERR7168285	PKTANAMR8761991	16PP00054	outpatients	NA	primary	manga_mandi_hospital	rectal_swab	09-Apr-16	Escherichia_coli	SC46_ST746
ERR7168285_Escherichia_coli-SC4_ST10	ERR7168285	PKTANAMR8761991	16PP00054	outpatients	NA	primary	manga_mandi_hospital	rectal_swab	09-Apr-16	Escherichia_coli	SC4_ST10
ERR7168286_Escherichia_coli-SC158_ST120	ERR7168286	PKTANAMR8762384	16PP01024	outpatients	NA	primary	manga_mandi_hospital	rectal_swab	24-May-16	Escherichia_coli	SC158_ST120
ERR7168286_Escherichia_coli-SC16_ST38	ERR7168286	PKTANAMR8762384	16PP01024	outpatients	NA	primary	manga_mandi_hospital	rectal_swab	24-May-16	Escherichia_coli	SC16_ST38
ERR7168286_Escherichia_coli-SC17_ST58	ERR7168286	PKTANAMR8762384	16PP01024	outpatients	NA	primary	manga_mandi_hospital	rectal_swab	24-May-16	Escherichia_coli	SC17_ST58
ERR7168286_Escherichia_coli-SC22_ST398	ERR7168286	PKTANAMR8762384	16PP01024	outpatients	NA	primary	manga_mandi_hospital	rectal_swab	24-May-16	Escherichia_coli	SC22_ST398
ERR7168286_Escherichia_coli-SC34_ST641	ERR7168286	PKTANAMR8762384	16PP01024	outpatients	NA	primary	manga_mandi_hospital	rectal_swab	24-May-16	Escherichia_coli	SC34_ST641
ERR7168286_Escherichia_coli-SC4_ST10	ERR7168286	PKTANAMR8762384	16PP01024	outpatients	NA	primary	manga_mandi_hospital	rectal_swab	24-May-16	Escherichia_coli	SC4_ST10
ERR7168286_Escherichia_coli-SC69_ST349	ERR7168286	PKTANAMR8762384	16PP01024	outpatients	NA	primary	manga_mandi_hospital	rectal_swab	24-May-16	Escherichia_coli	SC69_ST349
ERR7168286_Escherichia_coli-SC74_ST540	ERR7168286	PKTANAMR8762384	16PP01024	outpatients	NA	primary	manga_mandi_hospital	rectal_swab	24-May-16	Escherichia_coli	SC74_ST540
ERR7168286_Escherichia_coli-SC75_ST940	ERR7168286	PKTANAMR8762384	16PP01024	outpatients	NA	primary	manga_mandi_hospital	rectal_swab	24-May-16	Escherichia_coli	SC75_ST940
ERR7168286_Escherichia_coli-SC99_ST1727	ERR7168286	PKTANAMR8762384	16PP01024	outpatients	NA	primary	manga_mandi_hospital	rectal_swab	24-May-16	Escherichia_coli	SC99_ST1727
ERR7168287_Escherichia_coli-SC17_ST58	ERR7168287	PKTANAMR8762387	16PP01013	outpatients	NA	primary	manga_mandi_hospital	rectal_swab	25-May-16	Escherichia_coli	SC17_ST58
ERR7168287_Escherichia_coli-SC201_ST543	ERR7168287	PKTANAMR8762387	16PP01013	outpatients	NA	primary	manga_mandi_hospital	rectal_swab	25-May-16	Escherichia_coli	SC201_ST543
ERR7168287_Escherichia_coli-SC232_ST181	ERR7168287	PKTANAMR8762387	16PP01013	outpatients	NA	primary	manga_mandi_hospital	rectal_swab	25-May-16	Escherichia_coli	SC232_ST181
ERR7168287_Escherichia_coli-SC25_ST517	ERR7168287	PKTANAMR8762387	16PP01013	outpatients	NA	primary	manga_mandi_hospital	rectal_swab	25-May-16	Escherichia_coli	SC25_ST517
ERR7168287_Escherichia_coli-SC34_ST641	ERR7168287	PKTANAMR8762387	16PP01013	outpatients	NA	primary	manga_mandi_hospital	rectal_swab	25-May-16	Escherichia_coli	SC34_ST641
ERR7168287_Escherichia_coli-SC4_ST10	ERR7168287	PKTANAMR8762387	16PP01013	outpatients	NA	primary	manga_mandi_hospital	rectal_swab	25-May-16	Escherichia_coli	SC4_ST10
ERR7168287_Escherichia_coli-SC74_ST540	ERR7168287	PKTANAMR8762387	16PP01013	outpatients	NA	primary	manga_mandi_hospital	rectal_swab	25-May-16	Escherichia_coli	SC74_ST540
ERR7168289_Escherichia_coli-SC17_ST58	ERR7168289	PKTANAMR8762394	16PP01029	outpatients	NA	primary	manga_mandi_hospital	rectal_swab	25-May-16	Escherichia_coli	SC17_ST58
ERR7168289_Escherichia_coli-SC25_ST517	ERR7168289	PKTANAMR8762394	16PP01029	outpatients	NA	primary	manga_mandi_hospital	rectal_swab	25-May-16	Escherichia_coli	SC25_ST517
ERR7168289_Escherichia_coli-SC294_ST8391	ERR7168289	PKTANAMR8762394	16PP01029	outpatients	NA	primary	manga_mandi_hospital	rectal_swab	25-May-16	Escherichia_coli	SC294_ST8391
ERR7168289_Escherichia_coli-SC74_ST540	ERR7168289	PKTANAMR8762394	16PP01029	outpatients	NA	primary	manga_mandi_hospital	rectal_swab	25-May-16	Escherichia_coli	SC74_ST540
ERR7168290_Escherichia_coli-SC104_ST212	ERR7168290	PKTANAMR8762017	16PP00117	outpatients	NA	primary	manga_mandi_hospital	rectal_swab	14-Apr-16	Escherichia_coli	SC104_ST212
ERR7168290_Escherichia_coli-SC147_ST2178	ERR7168290	PKTANAMR8762017	16PP00117	outpatients	NA	primary	manga_mandi_hospital	rectal_swab	14-Apr-16	Escherichia_coli	SC147_ST2178
ERR7168290_Escherichia_coli-SC17_ST58	ERR7168290	PKTANAMR8762017	16PP00117	outpatients	NA	primary	manga_mandi_hospital	rectal_swab	14-Apr-16	Escherichia_coli	SC17_ST58
ERR7168290_Escherichia_coli-SC243_ST3559	ERR7168290	PKTANAMR8762017	16PP00117	outpatients	NA	primary	manga_mandi_hospital	rectal_swab	14-Apr-16	Escherichia_coli	SC243_ST3559
ERR7168290_Escherichia_coli-SC25_ST517	ERR7168290	PKTANAMR8762017	16PP00117	outpatients	NA	primary	manga_mandi_hospital	rectal_swab	14-Apr-16	Escherichia_coli	SC25_ST517
ERR7168290_Escherichia_coli-SC335_STnew_alleles	ERR7168290	PKTANAMR8762017	16PP00117	outpatients	NA	primary	manga_mandi_hospital	rectal_swab	14-Apr-16	Escherichia_coli	SC335_STnew_alleles
ERR7168290_Escherichia_coli-SC46_ST746	ERR7168290	PKTANAMR8762017	16PP00117	outpatients	NA	primary	manga_mandi_hospital	rectal_swab	14-Apr-16	Escherichia_coli	SC46_ST746
ERR7168290_Escherichia_coli-SC4_ST10	ERR7168290	PKTANAMR8762017	16PP00117	outpatients	NA	primary	manga_mandi_hospital	rectal_swab	14-Apr-16	Escherichia_coli	SC4_ST10
ERR7168290_Escherichia_coli-SC74_ST540	ERR7168290	PKTANAMR8762017	16PP00117	outpatients	NA	primary	manga_mandi_hospital	rectal_swab	14-Apr-16	Escherichia_coli	SC74_ST540
ERR7168290_Escherichia_coli-SC87_ST937	ERR7168290	PKTANAMR8762017	16PP00117	outpatients	NA	primary	manga_mandi_hospital	rectal_swab	14-Apr-16	Escherichia_coli	SC87_ST937
ERR7168290_Escherichia_coli-SC89_ST542	ERR7168290	PKTANAMR8762017	16PP00117	outpatients	NA	primary	manga_mandi_hospital	rectal_swab	14-Apr-16	Escherichia_coli	SC89_ST542
ERR7168290_Escherichia_coli-SC96_ST4038	ERR7168290	PKTANAMR8762017	16PP00117	outpatients	NA	primary	manga_mandi_hospital	rectal_swab	14-Apr-16	Escherichia_coli	SC96_ST4038
ERR7168291_Escherichia_coli-SC15_ST648	ERR7168291	PKTANAMR8762395	16PP01035	outpatients	NA	primary	manga_mandi_hospital	rectal_swab	25-May-16	Escherichia_coli	SC15_ST648
ERR7168292_Escherichia_coli-SC16_ST38	ERR7168292	PKTANAMR8762021	16PP00112	outpatients	NA	primary	manga_mandi_hospital	rectal_swab	15-Apr-16	Escherichia_coli	SC16_ST38
ERR7168292_Escherichia_coli-SC4_ST10	ERR7168292	PKTANAMR8762021	16PP00112	outpatients	NA	primary	manga_mandi_hospital	rectal_swab	15-Apr-16	Escherichia_coli	SC4_ST10
ERR7168292_Escherichia_coli-SC69_ST349	ERR7168292	PKTANAMR8762021	16PP00112	outpatients	NA	primary	manga_mandi_hospital	rectal_swab	15-Apr-16	Escherichia_coli	SC69_ST349
ERR7168292_Escherichia_coli-SC6_ST69	ERR7168292	PKTANAMR8762021	16PP00112	outpatients	NA	primary	manga_mandi_hospital	rectal_swab	15-Apr-16	Escherichia_coli	SC6_ST69
ERR7168293_Escherichia_coli-SC17_ST58	ERR7168293	PKTANAMR8762400	16PP00794	outpatients	NA	primary	manga_mandi_hospital	rectal_swab	26-May-16	Escherichia_coli	SC17_ST58
ERR7168293_Escherichia_coli-SC22_ST398	ERR7168293	PKTANAMR8762400	16PP00794	outpatients	NA	primary	manga_mandi_hospital	rectal_swab	26-May-16	Escherichia_coli	SC22_ST398
ERR7168293_Escherichia_coli-SC46_ST746	ERR7168293	PKTANAMR8762400	16PP00794	outpatients	NA	primary	manga_mandi_hospital	rectal_swab	26-May-16	Escherichia_coli	SC46_ST746
ERR7168293_Escherichia_coli-SC4_ST10	ERR7168293	PKTANAMR8762400	16PP00794	outpatients	NA	primary	manga_mandi_hospital	rectal_swab	26-May-16	Escherichia_coli	SC4_ST10
ERR7168293_Escherichia_coli-SC6_ST69	ERR7168293	PKTANAMR8762400	16PP00794	outpatients	NA	primary	manga_mandi_hospital	rectal_swab	26-May-16	Escherichia_coli	SC6_ST69
ERR7168294_Escherichia_coli-SC15_ST648	ERR7168294	PKTANAMR8762023	16PP00123	outpatients	NA	primary	manga_mandi_hospital	rectal_swab	15-Apr-16	Escherichia_coli	SC15_ST648
ERR7168294_Escherichia_coli-SC24_ST443	ERR7168294	PKTANAMR8762023	16PP00123	outpatients	NA	primary	manga_mandi_hospital	rectal_swab	15-Apr-16	Escherichia_coli	SC24_ST443
ERR7168294_Escherichia_coli-SC2_ST131	ERR7168294	PKTANAMR8762023	16PP00123	outpatients	NA	primary	manga_mandi_hospital	rectal_swab	15-Apr-16	Escherichia_coli	SC2_ST131
ERR7168295_Escherichia_coli-SC22_ST398	ERR7168295	PKTANAMR8762401	16PP01022	outpatients	NA	primary	manga_mandi_hospital	rectal_swab	26-May-16	Escherichia_coli	SC22_ST398
ERR7168295_Escherichia_coli-SC4_ST10	ERR7168295	PKTANAMR8762401	16PP01022	outpatients	NA	primary	manga_mandi_hospital	rectal_swab	26-May-16	Escherichia_coli	SC4_ST10
ERR7168296_Escherichia_coli-SC147_ST2178	ERR7168296	PKTANAMR8762037	16PP00149	outpatients	NA	primary	manga_mandi_hospital	rectal_swab	16-Apr-16	Escherichia_coli	SC147_ST2178
ERR7168296_Escherichia_coli-SC24_ST443	ERR7168296	PKTANAMR8762037	16PP00149	outpatients	NA	primary	manga_mandi_hospital	rectal_swab	16-Apr-16	Escherichia_coli	SC24_ST443
ERR7168296_Escherichia_coli-SC44_ST200	ERR7168296	PKTANAMR8762037	16PP00149	outpatients	NA	primary	manga_mandi_hospital	rectal_swab	16-Apr-16	Escherichia_coli	SC44_ST200
ERR7168296_Escherichia_coli-SC4_ST10	ERR7168296	PKTANAMR8762037	16PP00149	outpatients	NA	primary	manga_mandi_hospital	rectal_swab	16-Apr-16	Escherichia_coli	SC4_ST10
ERR7168296_Escherichia_coli-SC55_ST906	ERR7168296	PKTANAMR8762037	16PP00149	outpatients	NA	primary	manga_mandi_hospital	rectal_swab	16-Apr-16	Escherichia_coli	SC55_ST906
ERR7168296_Escherichia_coli-SC69_ST349	ERR7168296	PKTANAMR8762037	16PP00149	outpatients	NA	primary	manga_mandi_hospital	rectal_swab	16-Apr-16	Escherichia_coli	SC69_ST349
ERR7168296_Escherichia_coli-SC75_ST940	ERR7168296	PKTANAMR8762037	16PP00149	outpatients	NA	primary	manga_mandi_hospital	rectal_swab	16-Apr-16	Escherichia_coli	SC75_ST940
ERR7168296_Escherichia_coli-SC99_ST1727	ERR7168296	PKTANAMR8762037	16PP00149	outpatients	NA	primary	manga_mandi_hospital	rectal_swab	16-Apr-16	Escherichia_coli	SC99_ST1727
ERR7168297_Escherichia_coli-SC117_ST226	ERR7168297	PKTANAMR8762402	16PP01023	outpatients	NA	primary	manga_mandi_hospital	rectal_swab	26-May-16	Escherichia_coli	SC117_ST226
ERR7168297_Escherichia_coli-SC147_ST2178	ERR7168297	PKTANAMR8762402	16PP01023	outpatients	NA	primary	manga_mandi_hospital	rectal_swab	26-May-16	Escherichia_coli	SC147_ST2178
ERR7168297_Escherichia_coli-SC17_ST58	ERR7168297	PKTANAMR8762402	16PP01023	outpatients	NA	primary	manga_mandi_hospital	rectal_swab	26-May-16	Escherichia_coli	SC17_ST58
ERR7168297_Escherichia_coli-SC21_ST393	ERR7168297	PKTANAMR8762402	16PP01023	outpatients	NA	primary	manga_mandi_hospital	rectal_swab	26-May-16	Escherichia_coli	SC21_ST393
ERR7168297_Escherichia_coli-SC24_ST443	ERR7168297	PKTANAMR8762402	16PP01023	outpatients	NA	primary	manga_mandi_hospital	rectal_swab	26-May-16	Escherichia_coli	SC24_ST443
ERR7168297_Escherichia_coli-SC25_ST517	ERR7168297	PKTANAMR8762402	16PP01023	outpatients	NA	primary	manga_mandi_hospital	rectal_swab	26-May-16	Escherichia_coli	SC25_ST517
ERR7168297_Escherichia_coli-SC28_ST101	ERR7168297	PKTANAMR8762402	16PP01023	outpatients	NA	primary	manga_mandi_hospital	rectal_swab	26-May-16	Escherichia_coli	SC28_ST101
ERR7168297_Escherichia_coli-SC34_ST641	ERR7168297	PKTANAMR8762402	16PP01023	outpatients	NA	primary	manga_mandi_hospital	rectal_swab	26-May-16	Escherichia_coli	SC34_ST641
ERR7168297_Escherichia_coli-SC46_ST746	ERR7168297	PKTANAMR8762402	16PP01023	outpatients	NA	primary	manga_mandi_hospital	rectal_swab	26-May-16	Escherichia_coli	SC46_ST746
ERR7168297_Escherichia_coli-SC4_ST10	ERR7168297	PKTANAMR8762402	16PP01023	outpatients	NA	primary	manga_mandi_hospital	rectal_swab	26-May-16	Escherichia_coli	SC4_ST10
ERR7168297_Escherichia_coli-SC75_ST940	ERR7168297	PKTANAMR8762402	16PP01023	outpatients	NA	primary	manga_mandi_hospital	rectal_swab	26-May-16	Escherichia_coli	SC75_ST940
ERR7168297_Escherichia_coli-SC96_ST4038	ERR7168297	PKTANAMR8762402	16PP01023	outpatients	NA	primary	manga_mandi_hospital	rectal_swab	26-May-16	Escherichia_coli	SC96_ST4038
ERR7168297_Escherichia_coli-SC99_ST1727	ERR7168297	PKTANAMR8762402	16PP01023	outpatients	NA	primary	manga_mandi_hospital	rectal_swab	26-May-16	Escherichia_coli	SC99_ST1727
ERR7168298_Escherichia_coli-SC4_ST10	ERR7168298	PKTANAMR8762055	16PP00188	outpatients	NA	primary	manga_mandi_hospital	rectal_swab	19-Apr-16	Escherichia_coli	SC4_ST10
ERR7168299_Escherichia_coli-SC4_ST10	ERR7168299	PKTANAMR8762405	16PP01049	outpatients	NA	primary	manga_mandi_hospital	rectal_swab	26-May-16	Escherichia_coli	SC4_ST10
ERR7168299_Escherichia_coli-SC64_ST394	ERR7168299	PKTANAMR8762405	16PP01049	outpatients	NA	primary	manga_mandi_hospital	rectal_swab	26-May-16	Escherichia_coli	SC64_ST394
ERR7168299_Escherichia_coli-SC9_ST12	ERR7168299	PKTANAMR8762405	16PP01049	outpatients	NA	primary	manga_mandi_hospital	rectal_swab	26-May-16	Escherichia_coli	SC9_ST12
ERR7168300_Escherichia_coli-SC117_ST226	ERR7168300	PKTANAMR8762065	16PP00221	outpatients	NA	primary	manga_mandi_hospital	rectal_swab	20-Apr-16	Escherichia_coli	SC117_ST226
ERR7168300_Escherichia_coli-SC169_ST361	ERR7168300	PKTANAMR8762065	16PP00221	outpatients	NA	primary	manga_mandi_hospital	rectal_swab	20-Apr-16	Escherichia_coli	SC169_ST361
ERR7168300_Escherichia_coli-SC16_ST38	ERR7168300	PKTANAMR8762065	16PP00221	outpatients	NA	primary	manga_mandi_hospital	rectal_swab	20-Apr-16	Escherichia_coli	SC16_ST38
ERR7168300_Escherichia_coli-SC17_ST58	ERR7168300	PKTANAMR8762065	16PP00221	outpatients	NA	primary	manga_mandi_hospital	rectal_swab	20-Apr-16	Escherichia_coli	SC17_ST58
ERR7168300_Escherichia_coli-SC22_ST398	ERR7168300	PKTANAMR8762065	16PP00221	outpatients	NA	primary	manga_mandi_hospital	rectal_swab	20-Apr-16	Escherichia_coli	SC22_ST398
ERR7168300_Escherichia_coli-SC25_ST517	ERR7168300	PKTANAMR8762065	16PP00221	outpatients	NA	primary	manga_mandi_hospital	rectal_swab	20-Apr-16	Escherichia_coli	SC25_ST517
ERR7168300_Escherichia_coli-SC334_STnew_alleles	ERR7168300	PKTANAMR8762065	16PP00221	outpatients	NA	primary	manga_mandi_hospital	rectal_swab	20-Apr-16	Escherichia_coli	SC334_STnew_alleles
ERR7168300_Escherichia_coli-SC46_ST746	ERR7168300	PKTANAMR8762065	16PP00221	outpatients	NA	primary	manga_mandi_hospital	rectal_swab	20-Apr-16	Escherichia_coli	SC46_ST746
ERR7168300_Escherichia_coli-SC4_ST10	ERR7168300	PKTANAMR8762065	16PP00221	outpatients	NA	primary	manga_mandi_hospital	rectal_swab	20-Apr-16	Escherichia_coli	SC4_ST10
ERR7168300_Escherichia_coli-SC74_ST540	ERR7168300	PKTANAMR8762065	16PP00221	outpatients	NA	primary	manga_mandi_hospital	rectal_swab	20-Apr-16	Escherichia_coli	SC74_ST540
ERR7168301_Escherichia_coli-SC27_ST328	ERR7168301	PKTANAMR8762068	16PP00225	outpatients	NA	primary	manga_mandi_hospital	rectal_swab	20-Apr-16	Escherichia_coli	SC27_ST328
ERR7168301_Escherichia_coli-SC46_ST746	ERR7168301	PKTANAMR8762068	16PP00225	outpatients	NA	primary	manga_mandi_hospital	rectal_swab	20-Apr-16	Escherichia_coli	SC46_ST746
ERR7168301_Escherichia_coli-SC4_ST10	ERR7168301	PKTANAMR8762068	16PP00225	outpatients	NA	primary	manga_mandi_hospital	rectal_swab	20-Apr-16	Escherichia_coli	SC4_ST10
ERR7168301_Escherichia_coli-SC52_ST295	ERR7168301	PKTANAMR8762068	16PP00225	outpatients	NA	primary	manga_mandi_hospital	rectal_swab	20-Apr-16	Escherichia_coli	SC52_ST295
ERR7168302_Escherichia_coli-SC4_ST10	ERR7168302	PKTANAMR8762407	16PP01073	outpatients	NA	primary	manga_mandi_hospital	rectal_swab	26-May-16	Escherichia_coli	SC4_ST10
ERR7168302_Escherichia_coli-SC6_ST69	ERR7168302	PKTANAMR8762407	16PP01073	outpatients	NA	primary	manga_mandi_hospital	rectal_swab	26-May-16	Escherichia_coli	SC6_ST69
ERR7168304_Escherichia_coli-SC22_ST398	ERR7168304	PKTANAMR8762417	16PP01089	outpatients	NA	primary	manga_mandi_hospital	rectal_swab	27-May-16	Escherichia_coli	SC22_ST398
ERR7168305_Escherichia_coli-SC17_ST58	ERR7168305	PKTANAMR8762078	16PP00212	outpatients	NA	primary	manga_mandi_hospital	rectal_swab	21-Apr-16	Escherichia_coli	SC17_ST58
ERR7168305_Escherichia_coli-SC215_ST195	ERR7168305	PKTANAMR8762078	16PP00212	outpatients	NA	primary	manga_mandi_hospital	rectal_swab	21-Apr-16	Escherichia_coli	SC215_ST195
ERR7168305_Escherichia_coli-SC22_ST398	ERR7168305	PKTANAMR8762078	16PP00212	outpatients	NA	primary	manga_mandi_hospital	rectal_swab	21-Apr-16	Escherichia_coli	SC22_ST398
ERR7168305_Escherichia_coli-SC25_ST517	ERR7168305	PKTANAMR8762078	16PP00212	outpatients	NA	primary	manga_mandi_hospital	rectal_swab	21-Apr-16	Escherichia_coli	SC25_ST517
ERR7168305_Escherichia_coli-SC46_ST746	ERR7168305	PKTANAMR8762078	16PP00212	outpatients	NA	primary	manga_mandi_hospital	rectal_swab	21-Apr-16	Escherichia_coli	SC46_ST746
ERR7168305_Escherichia_coli-SC4_ST10	ERR7168305	PKTANAMR8762078	16PP00212	outpatients	NA	primary	manga_mandi_hospital	rectal_swab	21-Apr-16	Escherichia_coli	SC4_ST10
ERR7168305_Escherichia_coli-SC74_ST540	ERR7168305	PKTANAMR8762078	16PP00212	outpatients	NA	primary	manga_mandi_hospital	rectal_swab	21-Apr-16	Escherichia_coli	SC74_ST540
ERR7168305_Escherichia_coli-SC90_ST685	ERR7168305	PKTANAMR8762078	16PP00212	outpatients	NA	primary	manga_mandi_hospital	rectal_swab	21-Apr-16	Escherichia_coli	SC90_ST685
ERR7168306_Escherichia_coli-SC24_ST443	ERR7168306	PKTANAMR8762423	16PP01058	outpatients	NA	primary	manga_mandi_hospital	rectal_swab	28-May-16	Escherichia_coli	SC24_ST443
ERR7168306_Escherichia_coli-SC4_ST10	ERR7168306	PKTANAMR8762423	16PP01058	outpatients	NA	primary	manga_mandi_hospital	rectal_swab	28-May-16	Escherichia_coli	SC4_ST10
ERR7168307_Escherichia_coli-SC4_ST10	ERR7168307	PKTANAMR8762081	16PP00237	outpatients	NA	primary	manga_mandi_hospital	rectal_swab	21-Apr-16	Escherichia_coli	SC4_ST10
ERR7168308_Escherichia_coli-SC46_ST746	ERR7168308	PKTANAMR8762427	16PP01068	outpatients	NA	primary	manga_mandi_hospital	rectal_swab	28-May-16	Escherichia_coli	SC46_ST746
ERR7168308_Escherichia_coli-SC4_ST10	ERR7168308	PKTANAMR8762427	16PP01068	outpatients	NA	primary	manga_mandi_hospital	rectal_swab	28-May-16	Escherichia_coli	SC4_ST10
ERR7168309_Escherichia_coli-SC17_ST58	ERR7168309	PKTANAMR8762087	16PP00235	outpatients	NA	primary	manga_mandi_hospital	rectal_swab	23-Apr-16	Escherichia_coli	SC17_ST58
ERR7168309_Escherichia_coli-SC215_ST195	ERR7168309	PKTANAMR8762087	16PP00235	outpatients	NA	primary	manga_mandi_hospital	rectal_swab	23-Apr-16	Escherichia_coli	SC215_ST195
ERR7168309_Escherichia_coli-SC225_ST6071	ERR7168309	PKTANAMR8762087	16PP00235	outpatients	NA	primary	manga_mandi_hospital	rectal_swab	23-Apr-16	Escherichia_coli	SC225_ST6071
ERR7168309_Escherichia_coli-SC22_ST398	ERR7168309	PKTANAMR8762087	16PP00235	outpatients	NA	primary	manga_mandi_hospital	rectal_swab	23-Apr-16	Escherichia_coli	SC22_ST398
ERR7168309_Escherichia_coli-SC28_ST101	ERR7168309	PKTANAMR8762087	16PP00235	outpatients	NA	primary	manga_mandi_hospital	rectal_swab	23-Apr-16	Escherichia_coli	SC28_ST101
ERR7168309_Escherichia_coli-SC43_ST206	ERR7168309	PKTANAMR8762087	16PP00235	outpatients	NA	primary	manga_mandi_hospital	rectal_swab	23-Apr-16	Escherichia_coli	SC43_ST206
ERR7168309_Escherichia_coli-SC46_ST746	ERR7168309	PKTANAMR8762087	16PP00235	outpatients	NA	primary	manga_mandi_hospital	rectal_swab	23-Apr-16	Escherichia_coli	SC46_ST746
ERR7168309_Escherichia_coli-SC4_ST10	ERR7168309	PKTANAMR8762087	16PP00235	outpatients	NA	primary	manga_mandi_hospital	rectal_swab	23-Apr-16	Escherichia_coli	SC4_ST10
ERR7168309_Escherichia_coli-SC53_ST448	ERR7168309	PKTANAMR8762087	16PP00235	outpatients	NA	primary	manga_mandi_hospital	rectal_swab	23-Apr-16	Escherichia_coli	SC53_ST448
ERR7168309_Escherichia_coli-SC74_ST540	ERR7168309	PKTANAMR8762087	16PP00235	outpatients	NA	primary	manga_mandi_hospital	rectal_swab	23-Apr-16	Escherichia_coli	SC74_ST540
ERR7168310_Escherichia_coli-SC147_ST2178	ERR7168310	PKTANAMR8762430	16PP01101	outpatients	NA	primary	manga_mandi_hospital	rectal_swab	28-May-16	Escherichia_coli	SC147_ST2178
ERR7168310_Escherichia_coli-SC17_ST58	ERR7168310	PKTANAMR8762430	16PP01101	outpatients	NA	primary	manga_mandi_hospital	rectal_swab	28-May-16	Escherichia_coli	SC17_ST58
ERR7168310_Escherichia_coli-SC25_ST517	ERR7168310	PKTANAMR8762430	16PP01101	outpatients	NA	primary	manga_mandi_hospital	rectal_swab	28-May-16	Escherichia_coli	SC25_ST517
ERR7168310_Escherichia_coli-SC312_ST2520	ERR7168310	PKTANAMR8762430	16PP01101	outpatients	NA	primary	manga_mandi_hospital	rectal_swab	28-May-16	Escherichia_coli	SC312_ST2520
ERR7168310_Escherichia_coli-SC4_ST10	ERR7168310	PKTANAMR8762430	16PP01101	outpatients	NA	primary	manga_mandi_hospital	rectal_swab	28-May-16	Escherichia_coli	SC4_ST10
ERR7168310_Escherichia_coli-SC51_ST93	ERR7168310	PKTANAMR8762430	16PP01101	outpatients	NA	primary	manga_mandi_hospital	rectal_swab	28-May-16	Escherichia_coli	SC51_ST93
ERR7168310_Escherichia_coli-SC74_ST540	ERR7168310	PKTANAMR8762430	16PP01101	outpatients	NA	primary	manga_mandi_hospital	rectal_swab	28-May-16	Escherichia_coli	SC74_ST540
ERR7168311_Escherichia_coli-SC89_ST542	ERR7168311	PKTANAMR8762090	16PP00283	outpatients	NA	primary	manga_mandi_hospital	rectal_swab	23-Apr-16	Escherichia_coli	SC89_ST542
ERR7168312_Escherichia_coli-SC6_ST69	ERR7168312	PKTANAMR8762439	16PP01132	outpatients	NA	primary	manga_mandi_hospital	rectal_swab	31-May-16	Escherichia_coli	SC6_ST69
ERR7168312_Escherichia_coli-SC7_ST21	ERR7168312	PKTANAMR8762439	16PP01132	outpatients	NA	primary	manga_mandi_hospital	rectal_swab	31-May-16	Escherichia_coli	SC7_ST21
ERR7168314_Escherichia_coli-SC14_ST405	ERR7168314	PKTANAMR8762449	16PP01158	outpatients	NA	primary	manga_mandi_hospital	rectal_swab	02-Jun-16	Escherichia_coli	SC14_ST405
ERR7168314_Escherichia_coli-SC4_ST10	ERR7168314	PKTANAMR8762449	16PP01158	outpatients	NA	primary	manga_mandi_hospital	rectal_swab	02-Jun-16	Escherichia_coli	SC4_ST10
ERR7168315_Escherichia_coli-SC4_ST10	ERR7168315	PKTANAMR8762101	16PP00300	outpatients	NA	primary	manga_mandi_hospital	rectal_swab	23-Apr-16	Escherichia_coli	SC4_ST10
ERR7168316_Escherichia_coli-SC28_ST101	ERR7168316	PKTANAMR8762453	16PP01210	outpatients	NA	primary	manga_mandi_hospital	rectal_swab	06-Jun-16	Escherichia_coli	SC28_ST101
ERR7168316_Escherichia_coli-SC337_ST716	ERR7168316	PKTANAMR8762453	16PP01210	outpatients	NA	primary	manga_mandi_hospital	rectal_swab	06-Jun-16	Escherichia_coli	SC337_ST716
ERR7168316_Escherichia_coli-SC70_ST607	ERR7168316	PKTANAMR8762453	16PP01210	outpatients	NA	primary	manga_mandi_hospital	rectal_swab	06-Jun-16	Escherichia_coli	SC70_ST607
ERR7168317_Escherichia_coli-SC22_ST398	ERR7168317	PKTANAMR8762102	16PP00251	outpatients	NA	primary	manga_mandi_hospital	rectal_swab	25-Apr-16	Escherichia_coli	SC22_ST398
ERR7168317_Escherichia_coli-SC4_ST10	ERR7168317	PKTANAMR8762102	16PP00251	outpatients	NA	primary	manga_mandi_hospital	rectal_swab	25-Apr-16	Escherichia_coli	SC4_ST10
ERR7168317_Escherichia_coli-SC9_ST12	ERR7168317	PKTANAMR8762102	16PP00251	outpatients	NA	primary	manga_mandi_hospital	rectal_swab	25-Apr-16	Escherichia_coli	SC9_ST12
ERR7168318_Escherichia_coli-SC2_ST131	ERR7168318	PKTANAMR8762454	16PP00026	outpatients	NA	control	manga_mandi_hospital	stool	04-May-16	Escherichia_coli	SC2_ST131
ERR7168319_Escherichia_coli-SC128_ST1324	ERR7168319	PKTANAMR8762113	16PP00274	outpatients	NA	primary	manga_mandi_hospital	rectal_swab	25-Apr-16	Escherichia_coli	SC128_ST1324
ERR7168319_Escherichia_coli-SC169_ST361	ERR7168319	PKTANAMR8762113	16PP00274	outpatients	NA	primary	manga_mandi_hospital	rectal_swab	25-Apr-16	Escherichia_coli	SC169_ST361
ERR7168319_Escherichia_coli-SC17_ST58	ERR7168319	PKTANAMR8762113	16PP00274	outpatients	NA	primary	manga_mandi_hospital	rectal_swab	25-Apr-16	Escherichia_coli	SC17_ST58
ERR7168319_Escherichia_coli-SC22_ST398	ERR7168319	PKTANAMR8762113	16PP00274	outpatients	NA	primary	manga_mandi_hospital	rectal_swab	25-Apr-16	Escherichia_coli	SC22_ST398
ERR7168319_Escherichia_coli-SC240_ST8579	ERR7168319	PKTANAMR8762113	16PP00274	outpatients	NA	primary	manga_mandi_hospital	rectal_swab	25-Apr-16	Escherichia_coli	SC240_ST8579
ERR7168319_Escherichia_coli-SC243_ST3559	ERR7168319	PKTANAMR8762113	16PP00274	outpatients	NA	primary	manga_mandi_hospital	rectal_swab	25-Apr-16	Escherichia_coli	SC243_ST3559
ERR7168319_Escherichia_coli-SC282_ST2351	ERR7168319	PKTANAMR8762113	16PP00274	outpatients	NA	primary	manga_mandi_hospital	rectal_swab	25-Apr-16	Escherichia_coli	SC282_ST2351
ERR7168319_Escherichia_coli-SC321_ST3188	ERR7168319	PKTANAMR8762113	16PP00274	outpatients	NA	primary	manga_mandi_hospital	rectal_swab	25-Apr-16	Escherichia_coli	SC321_ST3188
ERR7168319_Escherichia_coli-SC4_ST10	ERR7168319	PKTANAMR8762113	16PP00274	outpatients	NA	primary	manga_mandi_hospital	rectal_swab	25-Apr-16	Escherichia_coli	SC4_ST10
ERR7168319_Escherichia_coli-SC96_ST4038	ERR7168319	PKTANAMR8762113	16PP00274	outpatients	NA	primary	manga_mandi_hospital	rectal_swab	25-Apr-16	Escherichia_coli	SC96_ST4038
ERR7168319_Escherichia_coli-SC99_ST1727	ERR7168319	PKTANAMR8762113	16PP00274	outpatients	NA	primary	manga_mandi_hospital	rectal_swab	25-Apr-16	Escherichia_coli	SC99_ST1727
ERR7168320_Escherichia_coli-SC4_ST10	ERR7168320	PKTANAMR8762469	16PP00045	outpatients	NA	control	manga_mandi_hospital	stool	09-May-16	Escherichia_coli	SC4_ST10
ERR7168320_Escherichia_coli-SC6_ST69	ERR7168320	PKTANAMR8762469	16PP00045	outpatients	NA	control	manga_mandi_hospital	stool	09-May-16	Escherichia_coli	SC6_ST69
ERR7168321_Escherichia_coli-SC4_ST10	ERR7168321	PKTANAMR8762115	16PP00276	outpatients	NA	primary	manga_mandi_hospital	rectal_swab	25-Apr-16	Escherichia_coli	SC4_ST10
ERR7168322_Escherichia_coli-SC4_ST10	ERR7168322	PKTANAMR8762471	16PP00036	outpatients	NA	control	manga_mandi_hospital	stool	05-May-16	Escherichia_coli	SC4_ST10
ERR7168323_Escherichia_coli-SC133_ST1434	ERR7168323	PKTANAMR8762116	16PP00280	outpatients	NA	primary	manga_mandi_hospital	rectal_swab	25-Apr-16	Escherichia_coli	SC133_ST1434
ERR7168323_Escherichia_coli-SC22_ST398	ERR7168323	PKTANAMR8762116	16PP00280	outpatients	NA	primary	manga_mandi_hospital	rectal_swab	25-Apr-16	Escherichia_coli	SC22_ST398
ERR7168323_Escherichia_coli-SC4_ST10	ERR7168323	PKTANAMR8762116	16PP00280	outpatients	NA	primary	manga_mandi_hospital	rectal_swab	25-Apr-16	Escherichia_coli	SC4_ST10
ERR7168323_Escherichia_coli-SC74_ST540	ERR7168323	PKTANAMR8762116	16PP00280	outpatients	NA	primary	manga_mandi_hospital	rectal_swab	25-Apr-16	Escherichia_coli	SC74_ST540
ERR7168324_Escherichia_coli-SC4_ST10	ERR7168324	PKTANAMR8762484	16PP00050	outpatients	NA	control	manga_mandi_hospital	stool	07-May-16	Escherichia_coli	SC4_ST10
ERR7168324_Escherichia_coli-SC6_ST69	ERR7168324	PKTANAMR8762484	16PP00050	outpatients	NA	control	manga_mandi_hospital	stool	07-May-16	Escherichia_coli	SC6_ST69
ERR7168325_Escherichia_coli-SC4_ST10	ERR7168325	PKTANAMR8762118	16PP00306	outpatients	NA	primary	manga_mandi_hospital	rectal_swab	26-Apr-16	Escherichia_coli	SC4_ST10
ERR7168326_Escherichia_coli-SC147_ST2178	ERR7168326	PKTANAMR8762486	16PP00052	outpatients	NA	control	manga_mandi_hospital	stool	14-May-16	Escherichia_coli	SC147_ST2178
ERR7168326_Escherichia_coli-SC17_ST58	ERR7168326	PKTANAMR8762486	16PP00052	outpatients	NA	control	manga_mandi_hospital	stool	14-May-16	Escherichia_coli	SC17_ST58
ERR7168326_Escherichia_coli-SC188_ST3076	ERR7168326	PKTANAMR8762486	16PP00052	outpatients	NA	control	manga_mandi_hospital	stool	14-May-16	Escherichia_coli	SC188_ST3076
ERR7168326_Escherichia_coli-SC228_ST2425	ERR7168326	PKTANAMR8762486	16PP00052	outpatients	NA	control	manga_mandi_hospital	stool	14-May-16	Escherichia_coli	SC228_ST2425
ERR7168326_Escherichia_coli-SC22_ST398	ERR7168326	PKTANAMR8762486	16PP00052	outpatients	NA	control	manga_mandi_hospital	stool	14-May-16	Escherichia_coli	SC22_ST398
ERR7168326_Escherichia_coli-SC232_ST181	ERR7168326	PKTANAMR8762486	16PP00052	outpatients	NA	control	manga_mandi_hospital	stool	14-May-16	Escherichia_coli	SC232_ST181
ERR7168326_Escherichia_coli-SC243_ST3559	ERR7168326	PKTANAMR8762486	16PP00052	outpatients	NA	control	manga_mandi_hospital	stool	14-May-16	Escherichia_coli	SC243_ST3559
ERR7168326_Escherichia_coli-SC24_ST443	ERR7168326	PKTANAMR8762486	16PP00052	outpatients	NA	control	manga_mandi_hospital	stool	14-May-16	Escherichia_coli	SC24_ST443
ERR7168326_Escherichia_coli-SC25_ST517	ERR7168326	PKTANAMR8762486	16PP00052	outpatients	NA	control	manga_mandi_hospital	stool	14-May-16	Escherichia_coli	SC25_ST517
ERR7168326_Escherichia_coli-SC282_ST2351	ERR7168326	PKTANAMR8762486	16PP00052	outpatients	NA	control	manga_mandi_hospital	stool	14-May-16	Escherichia_coli	SC282_ST2351
ERR7168326_Escherichia_coli-SC28_ST101	ERR7168326	PKTANAMR8762486	16PP00052	outpatients	NA	control	manga_mandi_hospital	stool	14-May-16	Escherichia_coli	SC28_ST101
ERR7168326_Escherichia_coli-SC34_ST641	ERR7168326	PKTANAMR8762486	16PP00052	outpatients	NA	control	manga_mandi_hospital	stool	14-May-16	Escherichia_coli	SC34_ST641
ERR7168326_Escherichia_coli-SC4_ST10	ERR7168326	PKTANAMR8762486	16PP00052	outpatients	NA	control	manga_mandi_hospital	stool	14-May-16	Escherichia_coli	SC4_ST10
ERR7168326_Escherichia_coli-SC52_ST295	ERR7168326	PKTANAMR8762486	16PP00052	outpatients	NA	control	manga_mandi_hospital	stool	14-May-16	Escherichia_coli	SC52_ST295
ERR7168326_Escherichia_coli-SC57_ST154	ERR7168326	PKTANAMR8762486	16PP00052	outpatients	NA	control	manga_mandi_hospital	stool	14-May-16	Escherichia_coli	SC57_ST154
ERR7168326_Escherichia_coli-SC65_ST399	ERR7168326	PKTANAMR8762486	16PP00052	outpatients	NA	control	manga_mandi_hospital	stool	14-May-16	Escherichia_coli	SC65_ST399
ERR7168326_Escherichia_coli-SC74_ST540	ERR7168326	PKTANAMR8762486	16PP00052	outpatients	NA	control	manga_mandi_hospital	stool	14-May-16	Escherichia_coli	SC74_ST540
ERR7168326_Escherichia_coli-SC87_ST937	ERR7168326	PKTANAMR8762486	16PP00052	outpatients	NA	control	manga_mandi_hospital	stool	14-May-16	Escherichia_coli	SC87_ST937
ERR7168326_Escherichia_coli-SC96_ST4038	ERR7168326	PKTANAMR8762486	16PP00052	outpatients	NA	control	manga_mandi_hospital	stool	14-May-16	Escherichia_coli	SC96_ST4038
ERR7168326_Escherichia_coli-SC99_ST1727	ERR7168326	PKTANAMR8762486	16PP00052	outpatients	NA	control	manga_mandi_hospital	stool	14-May-16	Escherichia_coli	SC99_ST1727
ERR7168327_Escherichia_coli-SC17_ST58	ERR7168327	PKTANAMR8762122	16PP00329	outpatients	NA	primary	manga_mandi_hospital	rectal_swab	26-Apr-16	Escherichia_coli	SC17_ST58
ERR7168327_Escherichia_coli-SC22_ST398	ERR7168327	PKTANAMR8762122	16PP00329	outpatients	NA	primary	manga_mandi_hospital	rectal_swab	26-Apr-16	Escherichia_coli	SC22_ST398
ERR7168327_Escherichia_coli-SC45_ST297	ERR7168327	PKTANAMR8762122	16PP00329	outpatients	NA	primary	manga_mandi_hospital	rectal_swab	26-Apr-16	Escherichia_coli	SC45_ST297
ERR7168327_Escherichia_coli-SC4_ST10	ERR7168327	PKTANAMR8762122	16PP00329	outpatients	NA	primary	manga_mandi_hospital	rectal_swab	26-Apr-16	Escherichia_coli	SC4_ST10
ERR7168328_Escherichia_coli-SC4_ST10	ERR7168328	PKTANAMR8762498	16PP00088	outpatients	NA	control	manga_mandi_hospital	stool	16-May-16	Escherichia_coli	SC4_ST10
ERR7168328_Escherichia_coli-SC70_ST607	ERR7168328	PKTANAMR8762498	16PP00088	outpatients	NA	control	manga_mandi_hospital	stool	16-May-16	Escherichia_coli	SC70_ST607
ERR7168329_Escherichia_coli-SC43_ST206	ERR7168329	PKTANAMR8762125	16PP00335	outpatients	NA	primary	manga_mandi_hospital	rectal_swab	26-Apr-16	Escherichia_coli	SC43_ST206
ERR7168329_Escherichia_coli-SC4_ST10	ERR7168329	PKTANAMR8762125	16PP00335	outpatients	NA	primary	manga_mandi_hospital	rectal_swab	26-Apr-16	Escherichia_coli	SC4_ST10
ERR7168329_Escherichia_coli-SC89_ST542	ERR7168329	PKTANAMR8762125	16PP00335	outpatients	NA	primary	manga_mandi_hospital	rectal_swab	26-Apr-16	Escherichia_coli	SC89_ST542
ERR7168330_Escherichia_coli-SC4_ST10	ERR7168330	PKTANAMR8762501	16PP00104	outpatients	NA	control	manga_mandi_hospital	stool	11-May-16	Escherichia_coli	SC4_ST10
ERR7168331_Escherichia_coli-SC16_ST38	ERR7168331	PKTANAMR8762128	16PP00313	outpatients	NA	primary	manga_mandi_hospital	rectal_swab	27-Apr-16	Escherichia_coli	SC16_ST38
ERR7168331_Escherichia_coli-SC4_ST10	ERR7168331	PKTANAMR8762128	16PP00313	outpatients	NA	primary	manga_mandi_hospital	rectal_swab	27-Apr-16	Escherichia_coli	SC4_ST10
ERR7168331_Escherichia_coli-SC94_ST757	ERR7168331	PKTANAMR8762128	16PP00313	outpatients	NA	primary	manga_mandi_hospital	rectal_swab	27-Apr-16	Escherichia_coli	SC94_ST757
ERR7168332_Escherichia_coli-SC121_ST452	ERR7168332	PKTANAMR8762510	16PP00116	outpatients	NA	control	manga_mandi_hospital	stool	16-May-16	Escherichia_coli	SC121_ST452
ERR7168332_Escherichia_coli-SC215_ST195	ERR7168332	PKTANAMR8762510	16PP00116	outpatients	NA	control	manga_mandi_hospital	stool	16-May-16	Escherichia_coli	SC215_ST195
ERR7168332_Escherichia_coli-SC22_ST398	ERR7168332	PKTANAMR8762510	16PP00116	outpatients	NA	control	manga_mandi_hospital	stool	16-May-16	Escherichia_coli	SC22_ST398
ERR7168332_Escherichia_coli-SC43_ST206	ERR7168332	PKTANAMR8762510	16PP00116	outpatients	NA	control	manga_mandi_hospital	stool	16-May-16	Escherichia_coli	SC43_ST206
ERR7168332_Escherichia_coli-SC4_ST10	ERR7168332	PKTANAMR8762510	16PP00116	outpatients	NA	control	manga_mandi_hospital	stool	16-May-16	Escherichia_coli	SC4_ST10
ERR7168332_Escherichia_coli-SC74_ST540	ERR7168332	PKTANAMR8762510	16PP00116	outpatients	NA	control	manga_mandi_hospital	stool	16-May-16	Escherichia_coli	SC74_ST540
ERR7168333_Escherichia_coli-SC117_ST226	ERR7168333	PKTANAMR8762129	16PP00317	outpatients	NA	primary	manga_mandi_hospital	rectal_swab	27-Apr-16	Escherichia_coli	SC117_ST226
ERR7168333_Escherichia_coli-SC22_ST398	ERR7168333	PKTANAMR8762129	16PP00317	outpatients	NA	primary	manga_mandi_hospital	rectal_swab	27-Apr-16	Escherichia_coli	SC22_ST398
ERR7168333_Escherichia_coli-SC46_ST746	ERR7168333	PKTANAMR8762129	16PP00317	outpatients	NA	primary	manga_mandi_hospital	rectal_swab	27-Apr-16	Escherichia_coli	SC46_ST746
ERR7168334_Escherichia_coli-SC117_ST226	ERR7168334	PKTANAMR8762519	16PP00127	outpatients	NA	control	manga_mandi_hospital	stool	14-May-16	Escherichia_coli	SC117_ST226
ERR7168334_Escherichia_coli-SC121_ST452	ERR7168334	PKTANAMR8762519	16PP00127	outpatients	NA	control	manga_mandi_hospital	stool	14-May-16	Escherichia_coli	SC121_ST452
ERR7168334_Escherichia_coli-SC169_ST361	ERR7168334	PKTANAMR8762519	16PP00127	outpatients	NA	control	manga_mandi_hospital	stool	14-May-16	Escherichia_coli	SC169_ST361
ERR7168334_Escherichia_coli-SC17_ST58	ERR7168334	PKTANAMR8762519	16PP00127	outpatients	NA	control	manga_mandi_hospital	stool	14-May-16	Escherichia_coli	SC17_ST58
ERR7168334_Escherichia_coli-SC215_ST195	ERR7168334	PKTANAMR8762519	16PP00127	outpatients	NA	control	manga_mandi_hospital	stool	14-May-16	Escherichia_coli	SC215_ST195
ERR7168334_Escherichia_coli-SC22_ST398	ERR7168334	PKTANAMR8762519	16PP00127	outpatients	NA	control	manga_mandi_hospital	stool	14-May-16	Escherichia_coli	SC22_ST398
ERR7168334_Escherichia_coli-SC232_ST181	ERR7168334	PKTANAMR8762519	16PP00127	outpatients	NA	control	manga_mandi_hospital	stool	14-May-16	Escherichia_coli	SC232_ST181
ERR7168334_Escherichia_coli-SC25_ST517	ERR7168334	PKTANAMR8762519	16PP00127	outpatients	NA	control	manga_mandi_hospital	stool	14-May-16	Escherichia_coli	SC25_ST517
ERR7168334_Escherichia_coli-SC43_ST206	ERR7168334	PKTANAMR8762519	16PP00127	outpatients	NA	control	manga_mandi_hospital	stool	14-May-16	Escherichia_coli	SC43_ST206
ERR7168334_Escherichia_coli-SC46_ST746	ERR7168334	PKTANAMR8762519	16PP00127	outpatients	NA	control	manga_mandi_hospital	stool	14-May-16	Escherichia_coli	SC46_ST746
ERR7168334_Escherichia_coli-SC4_ST10	ERR7168334	PKTANAMR8762519	16PP00127	outpatients	NA	control	manga_mandi_hospital	stool	14-May-16	Escherichia_coli	SC4_ST10
ERR7168334_Escherichia_coli-SC5_ST95	ERR7168334	PKTANAMR8762519	16PP00127	outpatients	NA	control	manga_mandi_hospital	stool	14-May-16	Escherichia_coli	SC5_ST95
ERR7168334_Escherichia_coli-SC74_ST540	ERR7168334	PKTANAMR8762519	16PP00127	outpatients	NA	control	manga_mandi_hospital	stool	14-May-16	Escherichia_coli	SC74_ST540
ERR7168334_Escherichia_coli-SC75_ST940	ERR7168334	PKTANAMR8762519	16PP00127	outpatients	NA	control	manga_mandi_hospital	stool	14-May-16	Escherichia_coli	SC75_ST940
ERR7168334_Escherichia_coli-SC89_ST542	ERR7168334	PKTANAMR8762519	16PP00127	outpatients	NA	control	manga_mandi_hospital	stool	14-May-16	Escherichia_coli	SC89_ST542
ERR7168335_Escherichia_coli-SC25_ST517	ERR7168335	PKTANAMR8762133	16PP00323	outpatients	NA	primary	manga_mandi_hospital	rectal_swab	27-Apr-16	Escherichia_coli	SC25_ST517
ERR7168335_Escherichia_coli-SC43_ST206	ERR7168335	PKTANAMR8762133	16PP00323	outpatients	NA	primary	manga_mandi_hospital	rectal_swab	27-Apr-16	Escherichia_coli	SC43_ST206
ERR7168335_Escherichia_coli-SC46_ST746	ERR7168335	PKTANAMR8762133	16PP00323	outpatients	NA	primary	manga_mandi_hospital	rectal_swab	27-Apr-16	Escherichia_coli	SC46_ST746
ERR7168335_Escherichia_coli-SC4_ST10	ERR7168335	PKTANAMR8762133	16PP00323	outpatients	NA	primary	manga_mandi_hospital	rectal_swab	27-Apr-16	Escherichia_coli	SC4_ST10
ERR7168335_Escherichia_coli-SC90_ST685	ERR7168335	PKTANAMR8762133	16PP00323	outpatients	NA	primary	manga_mandi_hospital	rectal_swab	27-Apr-16	Escherichia_coli	SC90_ST685
ERR7168335_Escherichia_coli-SC94_ST757	ERR7168335	PKTANAMR8762133	16PP00323	outpatients	NA	primary	manga_mandi_hospital	rectal_swab	27-Apr-16	Escherichia_coli	SC94_ST757
ERR7168336_Escherichia_coli-SC4_ST10	ERR7168336	PKTANAMR8762522	16PP00132	outpatients	NA	control	manga_mandi_hospital	stool	17-May-16	Escherichia_coli	SC4_ST10
ERR7168337_Escherichia_coli-SC46_ST746	ERR7168337	PKTANAMR8762135	16PP00327	outpatients	NA	primary	manga_mandi_hospital	rectal_swab	27-Apr-16	Escherichia_coli	SC46_ST746
ERR7168337_Escherichia_coli-SC4_ST10	ERR7168337	PKTANAMR8762135	16PP00327	outpatients	NA	primary	manga_mandi_hospital	rectal_swab	27-Apr-16	Escherichia_coli	SC4_ST10
ERR7168337_Escherichia_coli-SC6_ST69	ERR7168337	PKTANAMR8762135	16PP00327	outpatients	NA	primary	manga_mandi_hospital	rectal_swab	27-Apr-16	Escherichia_coli	SC6_ST69
ERR7168338_Escherichia_coli-SC22_ST398	ERR7168338	PKTANAMR8762533	16PP00152	outpatients	NA	control	manga_mandi_hospital	stool	18-May-16	Escherichia_coli	SC22_ST398
ERR7168338_Escherichia_coli-SC46_ST746	ERR7168338	PKTANAMR8762533	16PP00152	outpatients	NA	control	manga_mandi_hospital	stool	18-May-16	Escherichia_coli	SC46_ST746
ERR7168338_Escherichia_coli-SC74_ST540	ERR7168338	PKTANAMR8762533	16PP00152	outpatients	NA	control	manga_mandi_hospital	stool	18-May-16	Escherichia_coli	SC74_ST540
ERR7168338_Escherichia_coli-SC90_ST685	ERR7168338	PKTANAMR8762533	16PP00152	outpatients	NA	control	manga_mandi_hospital	stool	18-May-16	Escherichia_coli	SC90_ST685
ERR7168339_Escherichia_coli-SC53_ST448	ERR7168339	PKTANAMR8762138	16PP00344	outpatients	NA	primary	manga_mandi_hospital	rectal_swab	27-Apr-16	Escherichia_coli	SC53_ST448
ERR7168340_Escherichia_coli-SC117_ST226	ERR7168340	PKTANAMR8762535	16PP00165	outpatients	NA	control	manga_mandi_hospital	stool	19-May-16	Escherichia_coli	SC117_ST226
ERR7168340_Escherichia_coli-SC12_ST410	ERR7168340	PKTANAMR8762535	16PP00165	outpatients	NA	control	manga_mandi_hospital	stool	19-May-16	Escherichia_coli	SC12_ST410
ERR7168340_Escherichia_coli-SC169_ST361	ERR7168340	PKTANAMR8762535	16PP00165	outpatients	NA	control	manga_mandi_hospital	stool	19-May-16	Escherichia_coli	SC169_ST361
ERR7168340_Escherichia_coli-SC17_ST58	ERR7168340	PKTANAMR8762535	16PP00165	outpatients	NA	control	manga_mandi_hospital	stool	19-May-16	Escherichia_coli	SC17_ST58
ERR7168340_Escherichia_coli-SC22_ST398	ERR7168340	PKTANAMR8762535	16PP00165	outpatients	NA	control	manga_mandi_hospital	stool	19-May-16	Escherichia_coli	SC22_ST398
ERR7168340_Escherichia_coli-SC46_ST746	ERR7168340	PKTANAMR8762535	16PP00165	outpatients	NA	control	manga_mandi_hospital	stool	19-May-16	Escherichia_coli	SC46_ST746
ERR7168340_Escherichia_coli-SC4_ST10	ERR7168340	PKTANAMR8762535	16PP00165	outpatients	NA	control	manga_mandi_hospital	stool	19-May-16	Escherichia_coli	SC4_ST10
ERR7168340_Escherichia_coli-SC74_ST540	ERR7168340	PKTANAMR8762535	16PP00165	outpatients	NA	control	manga_mandi_hospital	stool	19-May-16	Escherichia_coli	SC74_ST540
ERR7168340_Escherichia_coli-SC75_ST940	ERR7168340	PKTANAMR8762535	16PP00165	outpatients	NA	control	manga_mandi_hospital	stool	19-May-16	Escherichia_coli	SC75_ST940
ERR7168340_Escherichia_coli-SC89_ST542	ERR7168340	PKTANAMR8762535	16PP00165	outpatients	NA	control	manga_mandi_hospital	stool	19-May-16	Escherichia_coli	SC89_ST542
ERR7168341_Escherichia_coli-SC17_ST58	ERR7168341	PKTANAMR8762142	16PP00356	outpatients	NA	primary	manga_mandi_hospital	rectal_swab	27-Apr-16	Escherichia_coli	SC17_ST58
ERR7168341_Escherichia_coli-SC25_ST517	ERR7168341	PKTANAMR8762142	16PP00356	outpatients	NA	primary	manga_mandi_hospital	rectal_swab	27-Apr-16	Escherichia_coli	SC25_ST517
ERR7168341_Escherichia_coli-SC46_ST746	ERR7168341	PKTANAMR8762142	16PP00356	outpatients	NA	primary	manga_mandi_hospital	rectal_swab	27-Apr-16	Escherichia_coli	SC46_ST746
ERR7168341_Escherichia_coli-SC4_ST10	ERR7168341	PKTANAMR8762142	16PP00356	outpatients	NA	primary	manga_mandi_hospital	rectal_swab	27-Apr-16	Escherichia_coli	SC4_ST10
ERR7168341_Escherichia_coli-SC75_ST940	ERR7168341	PKTANAMR8762142	16PP00356	outpatients	NA	primary	manga_mandi_hospital	rectal_swab	27-Apr-16	Escherichia_coli	SC75_ST940
ERR7168342_Escherichia_coli-SC133_ST1434	ERR7168342	PKTANAMR8762144	16PP00362	outpatients	NA	primary	manga_mandi_hospital	rectal_swab	28-Apr-16	Escherichia_coli	SC133_ST1434
ERR7168342_Escherichia_coli-SC22_ST398	ERR7168342	PKTANAMR8762144	16PP00362	outpatients	NA	primary	manga_mandi_hospital	rectal_swab	28-Apr-16	Escherichia_coli	SC22_ST398
ERR7168342_Escherichia_coli-SC46_ST746	ERR7168342	PKTANAMR8762144	16PP00362	outpatients	NA	primary	manga_mandi_hospital	rectal_swab	28-Apr-16	Escherichia_coli	SC46_ST746
ERR7168342_Escherichia_coli-SC4_ST10	ERR7168342	PKTANAMR8762144	16PP00362	outpatients	NA	primary	manga_mandi_hospital	rectal_swab	28-Apr-16	Escherichia_coli	SC4_ST10
ERR7168342_Escherichia_coli-SC74_ST540	ERR7168342	PKTANAMR8762144	16PP00362	outpatients	NA	primary	manga_mandi_hospital	rectal_swab	28-Apr-16	Escherichia_coli	SC74_ST540
ERR7168343_Escherichia_coli-SC175_ST1136	ERR7168343	PKTANAMR8762549	16PP00188	outpatients	NA	control	manga_mandi_hospital	stool	19-May-16	Escherichia_coli	SC175_ST1136
ERR7168343_Escherichia_coli-SC42_ST678	ERR7168343	PKTANAMR8762549	16PP00188	outpatients	NA	control	manga_mandi_hospital	stool	19-May-16	Escherichia_coli	SC42_ST678
ERR7168343_Escherichia_coli-SC4_ST10	ERR7168343	PKTANAMR8762549	16PP00188	outpatients	NA	control	manga_mandi_hospital	stool	19-May-16	Escherichia_coli	SC4_ST10
ERR7168344_Escherichia_coli-SC25_ST517	ERR7168344	PKTANAMR8762150	16PP00373	outpatients	NA	primary	manga_mandi_hospital	rectal_swab	28-Apr-16	Escherichia_coli	SC25_ST517
ERR7168345_Escherichia_coli-SC78_ST224	ERR7168345	PKTANAMR8762551	16PP00156	outpatients	NA	control	manga_mandi_hospital	stool	20-May-16	Escherichia_coli	SC78_ST224
ERR7168346_Escherichia_coli-SC128_ST1324	ERR7168346	PKTANAMR8762151	16PP00374	outpatients	NA	primary	manga_mandi_hospital	rectal_swab	28-Apr-16	Escherichia_coli	SC128_ST1324
ERR7168346_Escherichia_coli-SC17_ST58	ERR7168346	PKTANAMR8762151	16PP00374	outpatients	NA	primary	manga_mandi_hospital	rectal_swab	28-Apr-16	Escherichia_coli	SC17_ST58
ERR7168346_Escherichia_coli-SC22_ST398	ERR7168346	PKTANAMR8762151	16PP00374	outpatients	NA	primary	manga_mandi_hospital	rectal_swab	28-Apr-16	Escherichia_coli	SC22_ST398
ERR7168346_Escherichia_coli-SC232_ST181	ERR7168346	PKTANAMR8762151	16PP00374	outpatients	NA	primary	manga_mandi_hospital	rectal_swab	28-Apr-16	Escherichia_coli	SC232_ST181
ERR7168346_Escherichia_coli-SC28_ST101	ERR7168346	PKTANAMR8762151	16PP00374	outpatients	NA	primary	manga_mandi_hospital	rectal_swab	28-Apr-16	Escherichia_coli	SC28_ST101
ERR7168346_Escherichia_coli-SC293_ST8393	ERR7168346	PKTANAMR8762151	16PP00374	outpatients	NA	primary	manga_mandi_hospital	rectal_swab	28-Apr-16	Escherichia_coli	SC293_ST8393
ERR7168346_Escherichia_coli-SC46_ST746	ERR7168346	PKTANAMR8762151	16PP00374	outpatients	NA	primary	manga_mandi_hospital	rectal_swab	28-Apr-16	Escherichia_coli	SC46_ST746
ERR7168346_Escherichia_coli-SC4_ST10	ERR7168346	PKTANAMR8762151	16PP00374	outpatients	NA	primary	manga_mandi_hospital	rectal_swab	28-Apr-16	Escherichia_coli	SC4_ST10
ERR7168346_Escherichia_coli-SC74_ST540	ERR7168346	PKTANAMR8762151	16PP00374	outpatients	NA	primary	manga_mandi_hospital	rectal_swab	28-Apr-16	Escherichia_coli	SC74_ST540
ERR7168346_Escherichia_coli-SC75_ST940	ERR7168346	PKTANAMR8762151	16PP00374	outpatients	NA	primary	manga_mandi_hospital	rectal_swab	28-Apr-16	Escherichia_coli	SC75_ST940
ERR7168346_Escherichia_coli-SC96_ST4038	ERR7168346	PKTANAMR8762151	16PP00374	outpatients	NA	primary	manga_mandi_hospital	rectal_swab	28-Apr-16	Escherichia_coli	SC96_ST4038
ERR7168346_Escherichia_coli-SC99_ST1727	ERR7168346	PKTANAMR8762151	16PP00374	outpatients	NA	primary	manga_mandi_hospital	rectal_swab	28-Apr-16	Escherichia_coli	SC99_ST1727
ERR7168348_Escherichia_coli-SC22_ST398	ERR7168348	PKTANAMR8762161	16PP00397	outpatients	NA	primary	manga_mandi_hospital	rectal_swab	28-Apr-16	Escherichia_coli	SC22_ST398
ERR7168348_Escherichia_coli-SC46_ST746	ERR7168348	PKTANAMR8762161	16PP00397	outpatients	NA	primary	manga_mandi_hospital	rectal_swab	28-Apr-16	Escherichia_coli	SC46_ST746
ERR7168348_Escherichia_coli-SC74_ST540	ERR7168348	PKTANAMR8762161	16PP00397	outpatients	NA	primary	manga_mandi_hospital	rectal_swab	28-Apr-16	Escherichia_coli	SC74_ST540
ERR7168348_Escherichia_coli-SC90_ST685	ERR7168348	PKTANAMR8762161	16PP00397	outpatients	NA	primary	manga_mandi_hospital	rectal_swab	28-Apr-16	Escherichia_coli	SC90_ST685
ERR7168349_Escherichia_coli-SC4_ST10	ERR7168349	PKTANAMR8762565	16PP00199	outpatients	NA	control	manga_mandi_hospital	stool	24-May-16	Escherichia_coli	SC4_ST10
ERR7168350_Escherichia_coli-SC17_ST58	ERR7168350	PKTANAMR8762163	16PP00399	outpatients	NA	primary	manga_mandi_hospital	rectal_swab	28-Apr-16	Escherichia_coli	SC17_ST58
ERR7168350_Escherichia_coli-SC22_ST398	ERR7168350	PKTANAMR8762163	16PP00399	outpatients	NA	primary	manga_mandi_hospital	rectal_swab	28-Apr-16	Escherichia_coli	SC22_ST398
ERR7168350_Escherichia_coli-SC73_ST156	ERR7168350	PKTANAMR8762163	16PP00399	outpatients	NA	primary	manga_mandi_hospital	rectal_swab	28-Apr-16	Escherichia_coli	SC73_ST156
ERR7168351_Escherichia_coli-SC43_ST206	ERR7168351	PKTANAMR8762567	16PP00203	outpatients	NA	control	manga_mandi_hospital	stool	21-May-16	Escherichia_coli	SC43_ST206
ERR7168351_Escherichia_coli-SC46_ST746	ERR7168351	PKTANAMR8762567	16PP00203	outpatients	NA	control	manga_mandi_hospital	stool	21-May-16	Escherichia_coli	SC46_ST746
ERR7168351_Escherichia_coli-SC4_ST10	ERR7168351	PKTANAMR8762567	16PP00203	outpatients	NA	control	manga_mandi_hospital	stool	21-May-16	Escherichia_coli	SC4_ST10
ERR7168351_Escherichia_coli-SC80_ST7077	ERR7168351	PKTANAMR8762567	16PP00203	outpatients	NA	control	manga_mandi_hospital	stool	21-May-16	Escherichia_coli	SC80_ST7077
ERR7168351_Escherichia_coli-SC89_ST542	ERR7168351	PKTANAMR8762567	16PP00203	outpatients	NA	control	manga_mandi_hospital	stool	21-May-16	Escherichia_coli	SC89_ST542
ERR7168352_Escherichia_coli-SC133_ST1434	ERR7168352	PKTANAMR8762164	16PP00401	outpatients	NA	primary	manga_mandi_hospital	rectal_swab	28-Apr-16	Escherichia_coli	SC133_ST1434
ERR7168352_Escherichia_coli-SC17_ST58	ERR7168352	PKTANAMR8762164	16PP00401	outpatients	NA	primary	manga_mandi_hospital	rectal_swab	28-Apr-16	Escherichia_coli	SC17_ST58
ERR7168352_Escherichia_coli-SC22_ST398	ERR7168352	PKTANAMR8762164	16PP00401	outpatients	NA	primary	manga_mandi_hospital	rectal_swab	28-Apr-16	Escherichia_coli	SC22_ST398
ERR7168352_Escherichia_coli-SC24_ST443	ERR7168352	PKTANAMR8762164	16PP00401	outpatients	NA	primary	manga_mandi_hospital	rectal_swab	28-Apr-16	Escherichia_coli	SC24_ST443
ERR7168352_Escherichia_coli-SC25_ST517	ERR7168352	PKTANAMR8762164	16PP00401	outpatients	NA	primary	manga_mandi_hospital	rectal_swab	28-Apr-16	Escherichia_coli	SC25_ST517
ERR7168352_Escherichia_coli-SC28_ST101	ERR7168352	PKTANAMR8762164	16PP00401	outpatients	NA	primary	manga_mandi_hospital	rectal_swab	28-Apr-16	Escherichia_coli	SC28_ST101
ERR7168352_Escherichia_coli-SC4_ST10	ERR7168352	PKTANAMR8762164	16PP00401	outpatients	NA	primary	manga_mandi_hospital	rectal_swab	28-Apr-16	Escherichia_coli	SC4_ST10
ERR7168352_Escherichia_coli-SC6_ST69	ERR7168352	PKTANAMR8762164	16PP00401	outpatients	NA	primary	manga_mandi_hospital	rectal_swab	28-Apr-16	Escherichia_coli	SC6_ST69
ERR7168352_Escherichia_coli-SC75_ST940	ERR7168352	PKTANAMR8762164	16PP00401	outpatients	NA	primary	manga_mandi_hospital	rectal_swab	28-Apr-16	Escherichia_coli	SC75_ST940
ERR7168352_Escherichia_coli-SC96_ST4038	ERR7168352	PKTANAMR8762164	16PP00401	outpatients	NA	primary	manga_mandi_hospital	rectal_swab	28-Apr-16	Escherichia_coli	SC96_ST4038
ERR7168353_Escherichia_coli-SC22_ST398	ERR7168353	PKTANAMR8762588	16PP00287	outpatients	NA	control	manga_mandi_hospital	stool	14-May-16	Escherichia_coli	SC22_ST398
ERR7168353_Escherichia_coli-SC25_ST517	ERR7168353	PKTANAMR8762588	16PP00287	outpatients	NA	control	manga_mandi_hospital	stool	14-May-16	Escherichia_coli	SC25_ST517
ERR7168353_Escherichia_coli-SC37_ST504	ERR7168353	PKTANAMR8762588	16PP00287	outpatients	NA	control	manga_mandi_hospital	stool	14-May-16	Escherichia_coli	SC37_ST504
ERR7168353_Escherichia_coli-SC4_ST10	ERR7168353	PKTANAMR8762588	16PP00287	outpatients	NA	control	manga_mandi_hospital	stool	14-May-16	Escherichia_coli	SC4_ST10
ERR7168353_Escherichia_coli-SC69_ST349	ERR7168353	PKTANAMR8762588	16PP00287	outpatients	NA	control	manga_mandi_hospital	stool	14-May-16	Escherichia_coli	SC69_ST349
ERR7168354_Escherichia_coli-SC22_ST398	ERR7168354	PKTANAMR8762165	16PP00387	outpatients	NA	primary	manga_mandi_hospital	rectal_swab	29-Apr-16	Escherichia_coli	SC22_ST398
ERR7168354_Escherichia_coli-SC232_ST181	ERR7168354	PKTANAMR8762165	16PP00387	outpatients	NA	primary	manga_mandi_hospital	rectal_swab	29-Apr-16	Escherichia_coli	SC232_ST181
ERR7168354_Escherichia_coli-SC46_ST746	ERR7168354	PKTANAMR8762165	16PP00387	outpatients	NA	primary	manga_mandi_hospital	rectal_swab	29-Apr-16	Escherichia_coli	SC46_ST746
ERR7168354_Escherichia_coli-SC4_ST10	ERR7168354	PKTANAMR8762165	16PP00387	outpatients	NA	primary	manga_mandi_hospital	rectal_swab	29-Apr-16	Escherichia_coli	SC4_ST10
ERR7168354_Escherichia_coli-SC74_ST540	ERR7168354	PKTANAMR8762165	16PP00387	outpatients	NA	primary	manga_mandi_hospital	rectal_swab	29-Apr-16	Escherichia_coli	SC74_ST540
ERR7168354_Escherichia_coli-SC77_ST409	ERR7168354	PKTANAMR8762165	16PP00387	outpatients	NA	primary	manga_mandi_hospital	rectal_swab	29-Apr-16	Escherichia_coli	SC77_ST409
ERR7168354_Escherichia_coli-SC90_ST685	ERR7168354	PKTANAMR8762165	16PP00387	outpatients	NA	primary	manga_mandi_hospital	rectal_swab	29-Apr-16	Escherichia_coli	SC90_ST685
ERR7168355_Escherichia_coli-SC121_ST452	ERR7168355	PKTANAMR8762597	16PP00252	outpatients	NA	control	manga_mandi_hospital	stool	24-May-16	Escherichia_coli	SC121_ST452
ERR7168355_Escherichia_coli-SC22_ST398	ERR7168355	PKTANAMR8762597	16PP00252	outpatients	NA	control	manga_mandi_hospital	stool	24-May-16	Escherichia_coli	SC22_ST398
ERR7168355_Escherichia_coli-SC90_ST685	ERR7168355	PKTANAMR8762597	16PP00252	outpatients	NA	control	manga_mandi_hospital	stool	24-May-16	Escherichia_coli	SC90_ST685
ERR7168357_Escherichia_coli-SC24_ST443	ERR7168357	PKTANAMR8762599	16PP00254	outpatients	NA	control	manga_mandi_hospital	stool	25-May-16	Escherichia_coli	SC24_ST443
ERR7168358_Escherichia_coli-SC22_ST398	ERR7168358	PKTANAMR8762167	16PP00389	outpatients	NA	primary	manga_mandi_hospital	rectal_swab	29-Apr-16	Escherichia_coli	SC22_ST398
ERR7168358_Escherichia_coli-SC232_ST181	ERR7168358	PKTANAMR8762167	16PP00389	outpatients	NA	primary	manga_mandi_hospital	rectal_swab	29-Apr-16	Escherichia_coli	SC232_ST181
ERR7168358_Escherichia_coli-SC25_ST517	ERR7168358	PKTANAMR8762167	16PP00389	outpatients	NA	primary	manga_mandi_hospital	rectal_swab	29-Apr-16	Escherichia_coli	SC25_ST517
ERR7168358_Escherichia_coli-SC46_ST746	ERR7168358	PKTANAMR8762167	16PP00389	outpatients	NA	primary	manga_mandi_hospital	rectal_swab	29-Apr-16	Escherichia_coli	SC46_ST746
ERR7168358_Escherichia_coli-SC4_ST10	ERR7168358	PKTANAMR8762167	16PP00389	outpatients	NA	primary	manga_mandi_hospital	rectal_swab	29-Apr-16	Escherichia_coli	SC4_ST10
ERR7168358_Escherichia_coli-SC74_ST540	ERR7168358	PKTANAMR8762167	16PP00389	outpatients	NA	primary	manga_mandi_hospital	rectal_swab	29-Apr-16	Escherichia_coli	SC74_ST540
ERR7168358_Escherichia_coli-SC75_ST940	ERR7168358	PKTANAMR8762167	16PP00389	outpatients	NA	primary	manga_mandi_hospital	rectal_swab	29-Apr-16	Escherichia_coli	SC75_ST940
ERR7168358_Escherichia_coli-SC89_ST542	ERR7168358	PKTANAMR8762167	16PP00389	outpatients	NA	primary	manga_mandi_hospital	rectal_swab	29-Apr-16	Escherichia_coli	SC89_ST542
ERR7168358_Escherichia_coli-SC90_ST685	ERR7168358	PKTANAMR8762167	16PP00389	outpatients	NA	primary	manga_mandi_hospital	rectal_swab	29-Apr-16	Escherichia_coli	SC90_ST685
ERR7168359_Escherichia_coli-SC246_ST1163	ERR7168359	PKTANAMR8762611	16PP00281	outpatients	NA	control	manga_mandi_hospital	stool	25-May-16	Escherichia_coli	SC246_ST1163
ERR7168359_Escherichia_coli-SC4_ST10	ERR7168359	PKTANAMR8762611	16PP00281	outpatients	NA	control	manga_mandi_hospital	stool	25-May-16	Escherichia_coli	SC4_ST10
ERR7168360_Escherichia_coli-SC117_ST226	ERR7168360	PKTANAMR8762168	16PP00390	outpatients	NA	primary	manga_mandi_hospital	rectal_swab	29-Apr-16	Escherichia_coli	SC117_ST226
ERR7168360_Escherichia_coli-SC133_ST1434	ERR7168360	PKTANAMR8762168	16PP00390	outpatients	NA	primary	manga_mandi_hospital	rectal_swab	29-Apr-16	Escherichia_coli	SC133_ST1434
ERR7168360_Escherichia_coli-SC19_ST33	ERR7168360	PKTANAMR8762168	16PP00390	outpatients	NA	primary	manga_mandi_hospital	rectal_swab	29-Apr-16	Escherichia_coli	SC19_ST33
ERR7168360_Escherichia_coli-SC22_ST398	ERR7168360	PKTANAMR8762168	16PP00390	outpatients	NA	primary	manga_mandi_hospital	rectal_swab	29-Apr-16	Escherichia_coli	SC22_ST398
ERR7168360_Escherichia_coli-SC232_ST181	ERR7168360	PKTANAMR8762168	16PP00390	outpatients	NA	primary	manga_mandi_hospital	rectal_swab	29-Apr-16	Escherichia_coli	SC232_ST181
ERR7168360_Escherichia_coli-SC25_ST517	ERR7168360	PKTANAMR8762168	16PP00390	outpatients	NA	primary	manga_mandi_hospital	rectal_swab	29-Apr-16	Escherichia_coli	SC25_ST517
ERR7168360_Escherichia_coli-SC335_STnew_alleles	ERR7168360	PKTANAMR8762168	16PP00390	outpatients	NA	primary	manga_mandi_hospital	rectal_swab	29-Apr-16	Escherichia_coli	SC335_STnew_alleles
ERR7168360_Escherichia_coli-SC34_ST641	ERR7168360	PKTANAMR8762168	16PP00390	outpatients	NA	primary	manga_mandi_hospital	rectal_swab	29-Apr-16	Escherichia_coli	SC34_ST641
ERR7168360_Escherichia_coli-SC4_ST10	ERR7168360	PKTANAMR8762168	16PP00390	outpatients	NA	primary	manga_mandi_hospital	rectal_swab	29-Apr-16	Escherichia_coli	SC4_ST10
ERR7168360_Escherichia_coli-SC74_ST540	ERR7168360	PKTANAMR8762168	16PP00390	outpatients	NA	primary	manga_mandi_hospital	rectal_swab	29-Apr-16	Escherichia_coli	SC74_ST540
ERR7168360_Escherichia_coli-SC77_ST409	ERR7168360	PKTANAMR8762168	16PP00390	outpatients	NA	primary	manga_mandi_hospital	rectal_swab	29-Apr-16	Escherichia_coli	SC77_ST409
ERR7168360_Escherichia_coli-SC90_ST685	ERR7168360	PKTANAMR8762168	16PP00390	outpatients	NA	primary	manga_mandi_hospital	rectal_swab	29-Apr-16	Escherichia_coli	SC90_ST685
ERR7168361_Escherichia_coli-SC121_ST452	ERR7168361	PKTANAMR8762612	16PP00306	outpatients	NA	control	manga_mandi_hospital	stool	26-May-16	Escherichia_coli	SC121_ST452
ERR7168361_Escherichia_coli-SC17_ST58	ERR7168361	PKTANAMR8762612	16PP00306	outpatients	NA	control	manga_mandi_hospital	stool	26-May-16	Escherichia_coli	SC17_ST58
ERR7168361_Escherichia_coli-SC28_ST101	ERR7168361	PKTANAMR8762612	16PP00306	outpatients	NA	control	manga_mandi_hospital	stool	26-May-16	Escherichia_coli	SC28_ST101
ERR7168361_Escherichia_coli-SC46_ST746	ERR7168361	PKTANAMR8762612	16PP00306	outpatients	NA	control	manga_mandi_hospital	stool	26-May-16	Escherichia_coli	SC46_ST746
ERR7168361_Escherichia_coli-SC4_ST10	ERR7168361	PKTANAMR8762612	16PP00306	outpatients	NA	control	manga_mandi_hospital	stool	26-May-16	Escherichia_coli	SC4_ST10
ERR7168361_Escherichia_coli-SC75_ST940	ERR7168361	PKTANAMR8762612	16PP00306	outpatients	NA	control	manga_mandi_hospital	stool	26-May-16	Escherichia_coli	SC75_ST940
ERR7168362_Escherichia_coli-SC121_ST452	ERR7168362	PKTANAMR8762169	16PP00391	outpatients	NA	primary	manga_mandi_hospital	rectal_swab	29-Apr-16	Escherichia_coli	SC121_ST452
ERR7168362_Escherichia_coli-SC22_ST398	ERR7168362	PKTANAMR8762169	16PP00391	outpatients	NA	primary	manga_mandi_hospital	rectal_swab	29-Apr-16	Escherichia_coli	SC22_ST398
ERR7168362_Escherichia_coli-SC37_ST504	ERR7168362	PKTANAMR8762169	16PP00391	outpatients	NA	primary	manga_mandi_hospital	rectal_swab	29-Apr-16	Escherichia_coli	SC37_ST504
ERR7168362_Escherichia_coli-SC46_ST746	ERR7168362	PKTANAMR8762169	16PP00391	outpatients	NA	primary	manga_mandi_hospital	rectal_swab	29-Apr-16	Escherichia_coli	SC46_ST746
ERR7168362_Escherichia_coli-SC4_ST10	ERR7168362	PKTANAMR8762169	16PP00391	outpatients	NA	primary	manga_mandi_hospital	rectal_swab	29-Apr-16	Escherichia_coli	SC4_ST10
ERR7168363_Escherichia_coli-SC4_ST10	ERR7168363	PKTANAMR8762613	16PP00307	outpatients	NA	control	manga_mandi_hospital	stool	25-May-16	Escherichia_coli	SC4_ST10
ERR7168364_Escherichia_coli-SC121_ST452	ERR7168364	PKTANAMR8762170	16PP00392	outpatients	NA	primary	manga_mandi_hospital	rectal_swab	29-Apr-16	Escherichia_coli	SC121_ST452
ERR7168364_Escherichia_coli-SC4_ST10	ERR7168364	PKTANAMR8762170	16PP00392	outpatients	NA	primary	manga_mandi_hospital	rectal_swab	29-Apr-16	Escherichia_coli	SC4_ST10
ERR7168365_Escherichia_coli-SC16_ST38	ERR7168365	PKTANAMR8762627	16PP00323	outpatients	NA	control	manga_mandi_hospital	stool	27-May-16	Escherichia_coli	SC16_ST38
ERR7168365_Escherichia_coli-SC17_ST58	ERR7168365	PKTANAMR8762627	16PP00323	outpatients	NA	control	manga_mandi_hospital	stool	27-May-16	Escherichia_coli	SC17_ST58
ERR7168365_Escherichia_coli-SC22_ST398	ERR7168365	PKTANAMR8762627	16PP00323	outpatients	NA	control	manga_mandi_hospital	stool	27-May-16	Escherichia_coli	SC22_ST398
ERR7168365_Escherichia_coli-SC28_ST101	ERR7168365	PKTANAMR8762627	16PP00323	outpatients	NA	control	manga_mandi_hospital	stool	27-May-16	Escherichia_coli	SC28_ST101
ERR7168365_Escherichia_coli-SC2_ST131	ERR7168365	PKTANAMR8762627	16PP00323	outpatients	NA	control	manga_mandi_hospital	stool	27-May-16	Escherichia_coli	SC2_ST131
ERR7168365_Escherichia_coli-SC44_ST200	ERR7168365	PKTANAMR8762627	16PP00323	outpatients	NA	control	manga_mandi_hospital	stool	27-May-16	Escherichia_coli	SC44_ST200
ERR7168365_Escherichia_coli-SC4_ST10	ERR7168365	PKTANAMR8762627	16PP00323	outpatients	NA	control	manga_mandi_hospital	stool	27-May-16	Escherichia_coli	SC4_ST10
ERR7168365_Escherichia_coli-SC96_ST4038	ERR7168365	PKTANAMR8762627	16PP00323	outpatients	NA	control	manga_mandi_hospital	stool	27-May-16	Escherichia_coli	SC96_ST4038
ERR7168366_Escherichia_coli-SC4_ST10	ERR7168366	PKTANAMR8762172	16PP00402	outpatients	NA	primary	manga_mandi_hospital	rectal_swab	29-Apr-16	Escherichia_coli	SC4_ST10
ERR7168366_Escherichia_coli-SC77_ST409	ERR7168366	PKTANAMR8762172	16PP00402	outpatients	NA	primary	manga_mandi_hospital	rectal_swab	29-Apr-16	Escherichia_coli	SC77_ST409
ERR7168367_Escherichia_coli-SC147_ST2178	ERR7168367	PKTANAMR8762631	16PP00342	outpatients	NA	control	manga_mandi_hospital	stool	04-Jun-16	Escherichia_coli	SC147_ST2178
ERR7168367_Escherichia_coli-SC17_ST58	ERR7168367	PKTANAMR8762631	16PP00342	outpatients	NA	control	manga_mandi_hospital	stool	04-Jun-16	Escherichia_coli	SC17_ST58
ERR7168367_Escherichia_coli-SC22_ST398	ERR7168367	PKTANAMR8762631	16PP00342	outpatients	NA	control	manga_mandi_hospital	stool	04-Jun-16	Escherichia_coli	SC22_ST398
ERR7168367_Escherichia_coli-SC25_ST517	ERR7168367	PKTANAMR8762631	16PP00342	outpatients	NA	control	manga_mandi_hospital	stool	04-Jun-16	Escherichia_coli	SC25_ST517
ERR7168367_Escherichia_coli-SC28_ST101	ERR7168367	PKTANAMR8762631	16PP00342	outpatients	NA	control	manga_mandi_hospital	stool	04-Jun-16	Escherichia_coli	SC28_ST101
ERR7168367_Escherichia_coli-SC99_ST1727	ERR7168367	PKTANAMR8762631	16PP00342	outpatients	NA	control	manga_mandi_hospital	stool	04-Jun-16	Escherichia_coli	SC99_ST1727
ERR7168368_Escherichia_coli-SC121_ST452	ERR7168368	PKTANAMR8762645	16PP00374	outpatients	NA	control	manga_mandi_hospital	stool	28-May-16	Escherichia_coli	SC121_ST452
ERR7168368_Escherichia_coli-SC17_ST58	ERR7168368	PKTANAMR8762645	16PP00374	outpatients	NA	control	manga_mandi_hospital	stool	28-May-16	Escherichia_coli	SC17_ST58
ERR7168369_Escherichia_coli-SC42_ST678	ERR7168369	PKTANAMR8762174	16PP00405	outpatients	NA	primary	manga_mandi_hospital	rectal_swab	29-Apr-16	Escherichia_coli	SC42_ST678
ERR7168369_Escherichia_coli-SC4_ST10	ERR7168369	PKTANAMR8762174	16PP00405	outpatients	NA	primary	manga_mandi_hospital	rectal_swab	29-Apr-16	Escherichia_coli	SC4_ST10
ERR7168369_Escherichia_coli-SC51_ST93	ERR7168369	PKTANAMR8762174	16PP00405	outpatients	NA	primary	manga_mandi_hospital	rectal_swab	29-Apr-16	Escherichia_coli	SC51_ST93
ERR7168370_Escherichia_coli-SC201_ST543	ERR7168370	PKTANAMR8762647	16PP00376	outpatients	NA	control	manga_mandi_hospital	stool	01-Jun-16	Escherichia_coli	SC201_ST543
ERR7168370_Escherichia_coli-SC42_ST678	ERR7168370	PKTANAMR8762647	16PP00376	outpatients	NA	control	manga_mandi_hospital	stool	01-Jun-16	Escherichia_coli	SC42_ST678
ERR7168370_Escherichia_coli-SC87_ST937	ERR7168370	PKTANAMR8762647	16PP00376	outpatients	NA	control	manga_mandi_hospital	stool	01-Jun-16	Escherichia_coli	SC87_ST937
ERR7168371_Escherichia_coli-SC22_ST398	ERR7168371	PKTANAMR8762175	16PP00409	outpatients	NA	primary	manga_mandi_hospital	rectal_swab	29-Apr-16	Escherichia_coli	SC22_ST398
ERR7168371_Escherichia_coli-SC43_ST206	ERR7168371	PKTANAMR8762175	16PP00409	outpatients	NA	primary	manga_mandi_hospital	rectal_swab	29-Apr-16	Escherichia_coli	SC43_ST206
ERR7168371_Escherichia_coli-SC46_ST746	ERR7168371	PKTANAMR8762175	16PP00409	outpatients	NA	primary	manga_mandi_hospital	rectal_swab	29-Apr-16	Escherichia_coli	SC46_ST746
ERR7168371_Escherichia_coli-SC4_ST10	ERR7168371	PKTANAMR8762175	16PP00409	outpatients	NA	primary	manga_mandi_hospital	rectal_swab	29-Apr-16	Escherichia_coli	SC4_ST10
ERR7168372_Escherichia_coli-SC16_ST38	ERR7168372	PKTANAMR8762654	16PP00395	outpatients	NA	control	manga_mandi_hospital	stool	28-May-16	Escherichia_coli	SC16_ST38
ERR7168372_Escherichia_coli-SC17_ST58	ERR7168372	PKTANAMR8762654	16PP00395	outpatients	NA	control	manga_mandi_hospital	stool	28-May-16	Escherichia_coli	SC17_ST58
ERR7168372_Escherichia_coli-SC22_ST398	ERR7168372	PKTANAMR8762654	16PP00395	outpatients	NA	control	manga_mandi_hospital	stool	28-May-16	Escherichia_coli	SC22_ST398
ERR7168372_Escherichia_coli-SC4_ST10	ERR7168372	PKTANAMR8762654	16PP00395	outpatients	NA	control	manga_mandi_hospital	stool	28-May-16	Escherichia_coli	SC4_ST10
ERR7168372_Escherichia_coli-SC51_ST93	ERR7168372	PKTANAMR8762654	16PP00395	outpatients	NA	control	manga_mandi_hospital	stool	28-May-16	Escherichia_coli	SC51_ST93
ERR7168372_Escherichia_coli-SC67_ST381	ERR7168372	PKTANAMR8762654	16PP00395	outpatients	NA	control	manga_mandi_hospital	stool	28-May-16	Escherichia_coli	SC67_ST381
ERR7168372_Escherichia_coli-SC73_ST156	ERR7168372	PKTANAMR8762654	16PP00395	outpatients	NA	control	manga_mandi_hospital	stool	28-May-16	Escherichia_coli	SC73_ST156
ERR7168373_Escherichia_coli-SC121_ST452	ERR7168373	PKTANAMR8762181	16PP00416	outpatients	NA	primary	manga_mandi_hospital	rectal_swab	30-Apr-16	Escherichia_coli	SC121_ST452
ERR7168373_Escherichia_coli-SC4_ST10	ERR7168373	PKTANAMR8762181	16PP00416	outpatients	NA	primary	manga_mandi_hospital	rectal_swab	30-Apr-16	Escherichia_coli	SC4_ST10
ERR7168373_Escherichia_coli-SC74_ST540	ERR7168373	PKTANAMR8762181	16PP00416	outpatients	NA	primary	manga_mandi_hospital	rectal_swab	30-Apr-16	Escherichia_coli	SC74_ST540
ERR7168375_Escherichia_coli-SC117_ST226	ERR7168375	PKTANAMR8762183	16PP00418	outpatients	NA	primary	manga_mandi_hospital	rectal_swab	30-Apr-16	Escherichia_coli	SC117_ST226
ERR7168375_Escherichia_coli-SC17_ST58	ERR7168375	PKTANAMR8762183	16PP00418	outpatients	NA	primary	manga_mandi_hospital	rectal_swab	30-Apr-16	Escherichia_coli	SC17_ST58
ERR7168375_Escherichia_coli-SC215_ST195	ERR7168375	PKTANAMR8762183	16PP00418	outpatients	NA	primary	manga_mandi_hospital	rectal_swab	30-Apr-16	Escherichia_coli	SC215_ST195
ERR7168375_Escherichia_coli-SC225_ST6071	ERR7168375	PKTANAMR8762183	16PP00418	outpatients	NA	primary	manga_mandi_hospital	rectal_swab	30-Apr-16	Escherichia_coli	SC225_ST6071
ERR7168375_Escherichia_coli-SC22_ST398	ERR7168375	PKTANAMR8762183	16PP00418	outpatients	NA	primary	manga_mandi_hospital	rectal_swab	30-Apr-16	Escherichia_coli	SC22_ST398
ERR7168375_Escherichia_coli-SC232_ST181	ERR7168375	PKTANAMR8762183	16PP00418	outpatients	NA	primary	manga_mandi_hospital	rectal_swab	30-Apr-16	Escherichia_coli	SC232_ST181
ERR7168375_Escherichia_coli-SC24_ST443	ERR7168375	PKTANAMR8762183	16PP00418	outpatients	NA	primary	manga_mandi_hospital	rectal_swab	30-Apr-16	Escherichia_coli	SC24_ST443
ERR7168375_Escherichia_coli-SC25_ST517	ERR7168375	PKTANAMR8762183	16PP00418	outpatients	NA	primary	manga_mandi_hospital	rectal_swab	30-Apr-16	Escherichia_coli	SC25_ST517
ERR7168375_Escherichia_coli-SC266_ST1638	ERR7168375	PKTANAMR8762183	16PP00418	outpatients	NA	primary	manga_mandi_hospital	rectal_swab	30-Apr-16	Escherichia_coli	SC266_ST1638
ERR7168375_Escherichia_coli-SC28_ST101	ERR7168375	PKTANAMR8762183	16PP00418	outpatients	NA	primary	manga_mandi_hospital	rectal_swab	30-Apr-16	Escherichia_coli	SC28_ST101
ERR7168375_Escherichia_coli-SC43_ST206	ERR7168375	PKTANAMR8762183	16PP00418	outpatients	NA	primary	manga_mandi_hospital	rectal_swab	30-Apr-16	Escherichia_coli	SC43_ST206
ERR7168375_Escherichia_coli-SC46_ST746	ERR7168375	PKTANAMR8762183	16PP00418	outpatients	NA	primary	manga_mandi_hospital	rectal_swab	30-Apr-16	Escherichia_coli	SC46_ST746
ERR7168375_Escherichia_coli-SC4_ST10	ERR7168375	PKTANAMR8762183	16PP00418	outpatients	NA	primary	manga_mandi_hospital	rectal_swab	30-Apr-16	Escherichia_coli	SC4_ST10
ERR7168375_Escherichia_coli-SC74_ST540	ERR7168375	PKTANAMR8762183	16PP00418	outpatients	NA	primary	manga_mandi_hospital	rectal_swab	30-Apr-16	Escherichia_coli	SC74_ST540
ERR7168375_Escherichia_coli-SC75_ST940	ERR7168375	PKTANAMR8762183	16PP00418	outpatients	NA	primary	manga_mandi_hospital	rectal_swab	30-Apr-16	Escherichia_coli	SC75_ST940
ERR7168375_Escherichia_coli-SC89_ST542	ERR7168375	PKTANAMR8762183	16PP00418	outpatients	NA	primary	manga_mandi_hospital	rectal_swab	30-Apr-16	Escherichia_coli	SC89_ST542
ERR7168376_Escherichia_coli-SC17_ST58	ERR7168376	PKTANAMR8762661	16PP00389	outpatients	NA	control	manga_mandi_hospital	stool	30-May-16	Escherichia_coli	SC17_ST58
ERR7168376_Escherichia_coli-SC25_ST517	ERR7168376	PKTANAMR8762661	16PP00389	outpatients	NA	control	manga_mandi_hospital	stool	30-May-16	Escherichia_coli	SC25_ST517
ERR7168376_Escherichia_coli-SC4_ST10	ERR7168376	PKTANAMR8762661	16PP00389	outpatients	NA	control	manga_mandi_hospital	stool	30-May-16	Escherichia_coli	SC4_ST10
ERR7168376_Escherichia_coli-SC73_ST156	ERR7168376	PKTANAMR8762661	16PP00389	outpatients	NA	control	manga_mandi_hospital	stool	30-May-16	Escherichia_coli	SC73_ST156
ERR7168376_Escherichia_coli-SC99_ST1727	ERR7168376	PKTANAMR8762661	16PP00389	outpatients	NA	control	manga_mandi_hospital	stool	30-May-16	Escherichia_coli	SC99_ST1727
ERR7168378_Escherichia_coli-SC43_ST206	ERR7168378	PKTANAMR8762663	16PP00391	outpatients	NA	control	manga_mandi_hospital	stool	30-May-16	Escherichia_coli	SC43_ST206
ERR7168378_Escherichia_coli-SC46_ST746	ERR7168378	PKTANAMR8762663	16PP00391	outpatients	NA	control	manga_mandi_hospital	stool	30-May-16	Escherichia_coli	SC46_ST746
ERR7168378_Escherichia_coli-SC4_ST10	ERR7168378	PKTANAMR8762663	16PP00391	outpatients	NA	control	manga_mandi_hospital	stool	30-May-16	Escherichia_coli	SC4_ST10
ERR7168378_Escherichia_coli-SC89_ST542	ERR7168378	PKTANAMR8762663	16PP00391	outpatients	NA	control	manga_mandi_hospital	stool	30-May-16	Escherichia_coli	SC89_ST542
ERR7168379_Escherichia_coli-SC117_ST226	ERR7168379	PKTANAMR8762192	16PP00432	outpatients	NA	primary	manga_mandi_hospital	rectal_swab	30-Apr-16	Escherichia_coli	SC117_ST226
ERR7168379_Escherichia_coli-SC12_ST410	ERR7168379	PKTANAMR8762192	16PP00432	outpatients	NA	primary	manga_mandi_hospital	rectal_swab	30-Apr-16	Escherichia_coli	SC12_ST410
ERR7168379_Escherichia_coli-SC169_ST361	ERR7168379	PKTANAMR8762192	16PP00432	outpatients	NA	primary	manga_mandi_hospital	rectal_swab	30-Apr-16	Escherichia_coli	SC169_ST361
ERR7168379_Escherichia_coli-SC17_ST58	ERR7168379	PKTANAMR8762192	16PP00432	outpatients	NA	primary	manga_mandi_hospital	rectal_swab	30-Apr-16	Escherichia_coli	SC17_ST58
ERR7168379_Escherichia_coli-SC4_ST10	ERR7168379	PKTANAMR8762192	16PP00432	outpatients	NA	primary	manga_mandi_hospital	rectal_swab	30-Apr-16	Escherichia_coli	SC4_ST10
ERR7168379_Escherichia_coli-SC74_ST540	ERR7168379	PKTANAMR8762192	16PP00432	outpatients	NA	primary	manga_mandi_hospital	rectal_swab	30-Apr-16	Escherichia_coli	SC74_ST540
ERR7168381_Escherichia_coli-SC231_ST2522	ERR7168381	PKTANAMR8762197	16PP00441	outpatients	NA	primary	manga_mandi_hospital	rectal_swab	30-Apr-16	Escherichia_coli	SC231_ST2522
ERR7168381_Escherichia_coli-SC4_ST10	ERR7168381	PKTANAMR8762197	16PP00441	outpatients	NA	primary	manga_mandi_hospital	rectal_swab	30-Apr-16	Escherichia_coli	SC4_ST10
ERR7168381_Escherichia_coli-SC75_ST940	ERR7168381	PKTANAMR8762197	16PP00441	outpatients	NA	primary	manga_mandi_hospital	rectal_swab	30-Apr-16	Escherichia_coli	SC75_ST940
ERR7168382_Escherichia_coli-SC28_ST101	ERR7168382	PKTANAMR8762198	16PP00443	outpatients	NA	primary	manga_mandi_hospital	rectal_swab	30-Apr-16	Escherichia_coli	SC28_ST101
ERR7168382_Escherichia_coli-SC43_ST206	ERR7168382	PKTANAMR8762198	16PP00443	outpatients	NA	primary	manga_mandi_hospital	rectal_swab	30-Apr-16	Escherichia_coli	SC43_ST206
ERR7168382_Escherichia_coli-SC4_ST10	ERR7168382	PKTANAMR8762198	16PP00443	outpatients	NA	primary	manga_mandi_hospital	rectal_swab	30-Apr-16	Escherichia_coli	SC4_ST10
ERR7168382_Escherichia_coli-SC51_ST93	ERR7168382	PKTANAMR8762198	16PP00443	outpatients	NA	primary	manga_mandi_hospital	rectal_swab	30-Apr-16	Escherichia_coli	SC51_ST93
ERR7168382_Escherichia_coli-SC75_ST940	ERR7168382	PKTANAMR8762198	16PP00443	outpatients	NA	primary	manga_mandi_hospital	rectal_swab	30-Apr-16	Escherichia_coli	SC75_ST940
ERR7168382_Escherichia_coli-SC7_ST21	ERR7168382	PKTANAMR8762198	16PP00443	outpatients	NA	primary	manga_mandi_hospital	rectal_swab	30-Apr-16	Escherichia_coli	SC7_ST21
ERR7168383_Escherichia_coli-SC156_ST52	ERR7168383	PKTANAMR8762695	16PP00447	outpatients	NA	control	manga_mandi_hospital	stool	01-Jun-16	Escherichia_coli	SC156_ST52
ERR7168383_Escherichia_coli-SC17_ST58	ERR7168383	PKTANAMR8762695	16PP00447	outpatients	NA	control	manga_mandi_hospital	stool	01-Jun-16	Escherichia_coli	SC17_ST58
ERR7168383_Escherichia_coli-SC274_ST6270	ERR7168383	PKTANAMR8762695	16PP00447	outpatients	NA	control	manga_mandi_hospital	stool	01-Jun-16	Escherichia_coli	SC274_ST6270
ERR7168383_Escherichia_coli-SC4_ST10	ERR7168383	PKTANAMR8762695	16PP00447	outpatients	NA	control	manga_mandi_hospital	stool	01-Jun-16	Escherichia_coli	SC4_ST10
ERR7168383_Escherichia_coli-SC9_ST12	ERR7168383	PKTANAMR8762695	16PP00447	outpatients	NA	control	manga_mandi_hospital	stool	01-Jun-16	Escherichia_coli	SC9_ST12
ERR7168384_Escherichia_coli-SC53_ST448	ERR7168384	PKTANAMR8762202	16PP00448	outpatients	NA	primary	manga_mandi_hospital	rectal_swab	30-Apr-16	Escherichia_coli	SC53_ST448
ERR7168387_Escherichia_coli-SC201_ST543	ERR7168387	PKTANAMR8762699	16PP00469	outpatients	NA	control	manga_mandi_hospital	stool	02-Jun-16	Escherichia_coli	SC201_ST543
ERR7168389_Escherichia_coli-SC4_ST10	ERR7168389	PKTANAMR8762702	16PP00477	outpatients	NA	control	manga_mandi_hospital	stool	01-Jun-16	Escherichia_coli	SC4_ST10
ERR7168390_Escherichia_coli-SC17_ST58	ERR7168390	PKTANAMR8762215	16PP00486	outpatients	NA	primary	manga_mandi_hospital	rectal_swab	02-May-16	Escherichia_coli	SC17_ST58
ERR7168391_Escherichia_coli-SC22_ST398	ERR7168391	PKTANAMR8762704	16PP00479	outpatients	NA	control	manga_mandi_hospital	stool	02-Jun-16	Escherichia_coli	SC22_ST398
ERR7168391_Escherichia_coli-SC4_ST10	ERR7168391	PKTANAMR8762704	16PP00479	outpatients	NA	control	manga_mandi_hospital	stool	02-Jun-16	Escherichia_coli	SC4_ST10
ERR7168392_Escherichia_coli-SC4_ST10	ERR7168392	PKTANAMR8762218	16PP00491	outpatients	NA	primary	manga_mandi_hospital	rectal_swab	02-May-16	Escherichia_coli	SC4_ST10
ERR7168393_Escherichia_coli-SC4_ST10	ERR7168393	PKTANAMR8762705	16PP00481	outpatients	NA	control	manga_mandi_hospital	stool	01-Jun-16	Escherichia_coli	SC4_ST10
ERR7168393_Escherichia_coli-SC6_ST69	ERR7168393	PKTANAMR8762705	16PP00481	outpatients	NA	control	manga_mandi_hospital	stool	01-Jun-16	Escherichia_coli	SC6_ST69
ERR7168395_Escherichia_coli-SC4_ST10	ERR7168395	PKTANAMR8762711	16PP00488	outpatients	NA	control	manga_mandi_hospital	stool	02-Jun-16	Escherichia_coli	SC4_ST10
ERR7168395_Escherichia_coli-SC75_ST940	ERR7168395	PKTANAMR8762711	16PP00488	outpatients	NA	control	manga_mandi_hospital	stool	02-Jun-16	Escherichia_coli	SC75_ST940
ERR7168397_Escherichia_coli-SC74_ST540	ERR7168397	PKTANAMR8762716	16PP00461	outpatients	NA	control	manga_mandi_hospital	stool	03-Jun-16	Escherichia_coli	SC74_ST540
ERR7168399_Escherichia_coli-SC22_ST398	ERR7168399	PKTANAMR8762728	16PP00504	outpatients	NA	control	manga_mandi_hospital	stool	09-Jun-16	Escherichia_coli	SC22_ST398
ERR7168399_Escherichia_coli-SC43_ST206	ERR7168399	PKTANAMR8762728	16PP00504	outpatients	NA	control	manga_mandi_hospital	stool	09-Jun-16	Escherichia_coli	SC43_ST206
ERR7168399_Escherichia_coli-SC46_ST746	ERR7168399	PKTANAMR8762728	16PP00504	outpatients	NA	control	manga_mandi_hospital	stool	09-Jun-16	Escherichia_coli	SC46_ST746
ERR7168399_Escherichia_coli-SC4_ST10	ERR7168399	PKTANAMR8762728	16PP00504	outpatients	NA	control	manga_mandi_hospital	stool	09-Jun-16	Escherichia_coli	SC4_ST10
ERR7168399_Escherichia_coli-SC74_ST540	ERR7168399	PKTANAMR8762728	16PP00504	outpatients	NA	control	manga_mandi_hospital	stool	09-Jun-16	Escherichia_coli	SC74_ST540
ERR7168399_Escherichia_coli-SC90_ST685	ERR7168399	PKTANAMR8762728	16PP00504	outpatients	NA	control	manga_mandi_hospital	stool	09-Jun-16	Escherichia_coli	SC90_ST685
ERR7168399_Escherichia_coli-SC94_ST757	ERR7168399	PKTANAMR8762728	16PP00504	outpatients	NA	control	manga_mandi_hospital	stool	09-Jun-16	Escherichia_coli	SC94_ST757
ERR7168400_Escherichia_coli-SC117_ST226	ERR7168400	PKTANAMR8762231	16PP00457	outpatients	NA	primary	manga_mandi_hospital	rectal_swab	11-May-16	Escherichia_coli	SC117_ST226
ERR7168400_Escherichia_coli-SC16_ST38	ERR7168400	PKTANAMR8762231	16PP00457	outpatients	NA	primary	manga_mandi_hospital	rectal_swab	11-May-16	Escherichia_coli	SC16_ST38
ERR7168400_Escherichia_coli-SC17_ST58	ERR7168400	PKTANAMR8762231	16PP00457	outpatients	NA	primary	manga_mandi_hospital	rectal_swab	11-May-16	Escherichia_coli	SC17_ST58
ERR7168401_Escherichia_coli-SC121_ST452	ERR7168401	PKTANAMR8762741	16PP00558	outpatients	NA	control	manga_mandi_hospital	stool	15-Jun-16	Escherichia_coli	SC121_ST452
ERR7168401_Escherichia_coli-SC4_ST10	ERR7168401	PKTANAMR8762741	16PP00558	outpatients	NA	control	manga_mandi_hospital	stool	15-Jun-16	Escherichia_coli	SC4_ST10
ERR7168402_Escherichia_coli-SC104_ST212	ERR7168402	PKTANAMR8762232	16PP00459	outpatients	NA	primary	manga_mandi_hospital	rectal_swab	11-May-16	Escherichia_coli	SC104_ST212
ERR7168402_Escherichia_coli-SC16_ST38	ERR7168402	PKTANAMR8762232	16PP00459	outpatients	NA	primary	manga_mandi_hospital	rectal_swab	11-May-16	Escherichia_coli	SC16_ST38
ERR7168402_Escherichia_coli-SC17_ST58	ERR7168402	PKTANAMR8762232	16PP00459	outpatients	NA	primary	manga_mandi_hospital	rectal_swab	11-May-16	Escherichia_coli	SC17_ST58
ERR7168402_Escherichia_coli-SC4_ST10	ERR7168402	PKTANAMR8762232	16PP00459	outpatients	NA	primary	manga_mandi_hospital	rectal_swab	11-May-16	Escherichia_coli	SC4_ST10
ERR7168402_Escherichia_coli-SC67_ST381	ERR7168402	PKTANAMR8762232	16PP00459	outpatients	NA	primary	manga_mandi_hospital	rectal_swab	11-May-16	Escherichia_coli	SC67_ST381
ERR7168402_Escherichia_coli-SC69_ST349	ERR7168402	PKTANAMR8762232	16PP00459	outpatients	NA	primary	manga_mandi_hospital	rectal_swab	11-May-16	Escherichia_coli	SC69_ST349
ERR7168402_Escherichia_coli-SC75_ST940	ERR7168402	PKTANAMR8762232	16PP00459	outpatients	NA	primary	manga_mandi_hospital	rectal_swab	11-May-16	Escherichia_coli	SC75_ST940
ERR7168402_Escherichia_coli-SC96_ST4038	ERR7168402	PKTANAMR8762232	16PP00459	outpatients	NA	primary	manga_mandi_hospital	rectal_swab	11-May-16	Escherichia_coli	SC96_ST4038
ERR7168404_Escherichia_coli-SC153_ST4424	ERR7168404	PKTANAMR8762238	16PP00535	outpatients	NA	primary	manga_mandi_hospital	rectal_swab	11-May-16	Escherichia_coli	SC153_ST4424
ERR7168404_Escherichia_coli-SC201_ST543	ERR7168404	PKTANAMR8762238	16PP00535	outpatients	NA	primary	manga_mandi_hospital	rectal_swab	11-May-16	Escherichia_coli	SC201_ST543
ERR7168405_Escherichia_coli-SC25_ST517	ERR7168405	PKTANAMR8762745	16PP00565	outpatients	NA	control	manga_mandi_hospital	stool	08-Jun-16	Escherichia_coli	SC25_ST517
ERR7168405_Escherichia_coli-SC4_ST10	ERR7168405	PKTANAMR8762745	16PP00565	outpatients	NA	control	manga_mandi_hospital	stool	08-Jun-16	Escherichia_coli	SC4_ST10
ERR7168406_Escherichia_coli-SC28_ST101	ERR7168406	PKTANAMR8762241	16PP00539	outpatients	NA	primary	manga_mandi_hospital	rectal_swab	11-May-16	Escherichia_coli	SC28_ST101
ERR7168410_Escherichia_coli-SC158_ST120	ERR7168410	PKTANAMR8762751	16PP00526	outpatients	NA	control	manga_mandi_hospital	stool	10-Jun-16	Escherichia_coli	SC158_ST120
ERR7168410_Escherichia_coli-SC22_ST398	ERR7168410	PKTANAMR8762751	16PP00526	outpatients	NA	control	manga_mandi_hospital	stool	10-Jun-16	Escherichia_coli	SC22_ST398
ERR7168410_Escherichia_coli-SC4_ST10	ERR7168410	PKTANAMR8762751	16PP00526	outpatients	NA	control	manga_mandi_hospital	stool	10-Jun-16	Escherichia_coli	SC4_ST10
ERR7168411_Escherichia_coli-SC74_ST540	ERR7168411	PKTANAMR8762257	16PP00526	outpatients	NA	primary	manga_mandi_hospital	rectal_swab	13-May-16	Escherichia_coli	SC74_ST540
ERR7168412_Escherichia_coli-SC117_ST226	ERR7168412	PKTANAMR8762753	16PP00567	outpatients	NA	control	manga_mandi_hospital	stool	10-Jun-16	Escherichia_coli	SC117_ST226
ERR7168412_Escherichia_coli-SC169_ST361	ERR7168412	PKTANAMR8762753	16PP00567	outpatients	NA	control	manga_mandi_hospital	stool	10-Jun-16	Escherichia_coli	SC169_ST361
ERR7168412_Escherichia_coli-SC17_ST58	ERR7168412	PKTANAMR8762753	16PP00567	outpatients	NA	control	manga_mandi_hospital	stool	10-Jun-16	Escherichia_coli	SC17_ST58
ERR7168412_Escherichia_coli-SC22_ST398	ERR7168412	PKTANAMR8762753	16PP00567	outpatients	NA	control	manga_mandi_hospital	stool	10-Jun-16	Escherichia_coli	SC22_ST398
ERR7168412_Escherichia_coli-SC4_ST10	ERR7168412	PKTANAMR8762753	16PP00567	outpatients	NA	control	manga_mandi_hospital	stool	10-Jun-16	Escherichia_coli	SC4_ST10
ERR7168412_Escherichia_coli-SC51_ST93	ERR7168412	PKTANAMR8762753	16PP00567	outpatients	NA	control	manga_mandi_hospital	stool	10-Jun-16	Escherichia_coli	SC51_ST93
ERR7168412_Escherichia_coli-SC6_ST69	ERR7168412	PKTANAMR8762753	16PP00567	outpatients	NA	control	manga_mandi_hospital	stool	10-Jun-16	Escherichia_coli	SC6_ST69
ERR7168412_Escherichia_coli-SC74_ST540	ERR7168412	PKTANAMR8762753	16PP00567	outpatients	NA	control	manga_mandi_hospital	stool	10-Jun-16	Escherichia_coli	SC74_ST540
ERR7168412_Escherichia_coli-SC96_ST4038	ERR7168412	PKTANAMR8762753	16PP00567	outpatients	NA	control	manga_mandi_hospital	stool	10-Jun-16	Escherichia_coli	SC96_ST4038
ERR7168415_Escherichia_coli-SC117_ST226	ERR7168415	PKTANAMR8762259	16PP00567	outpatients	NA	primary	manga_mandi_hospital	rectal_swab	13-May-16	Escherichia_coli	SC117_ST226
ERR7168415_Escherichia_coli-SC158_ST120	ERR7168415	PKTANAMR8762259	16PP00567	outpatients	NA	primary	manga_mandi_hospital	rectal_swab	13-May-16	Escherichia_coli	SC158_ST120
ERR7168415_Escherichia_coli-SC17_ST58	ERR7168415	PKTANAMR8762259	16PP00567	outpatients	NA	primary	manga_mandi_hospital	rectal_swab	13-May-16	Escherichia_coli	SC17_ST58
ERR7168415_Escherichia_coli-SC24_ST443	ERR7168415	PKTANAMR8762259	16PP00567	outpatients	NA	primary	manga_mandi_hospital	rectal_swab	13-May-16	Escherichia_coli	SC24_ST443
ERR7168415_Escherichia_coli-SC34_ST641	ERR7168415	PKTANAMR8762259	16PP00567	outpatients	NA	primary	manga_mandi_hospital	rectal_swab	13-May-16	Escherichia_coli	SC34_ST641
ERR7168415_Escherichia_coli-SC45_ST297	ERR7168415	PKTANAMR8762259	16PP00567	outpatients	NA	primary	manga_mandi_hospital	rectal_swab	13-May-16	Escherichia_coli	SC45_ST297
ERR7168415_Escherichia_coli-SC4_ST10	ERR7168415	PKTANAMR8762259	16PP00567	outpatients	NA	primary	manga_mandi_hospital	rectal_swab	13-May-16	Escherichia_coli	SC4_ST10
ERR7168419_Escherichia_coli-SC22_ST398	ERR7168419	PKTANAMR8762261	16PP00566	outpatients	NA	primary	manga_mandi_hospital	rectal_swab	13-May-16	Escherichia_coli	SC22_ST398
ERR7168419_Escherichia_coli-SC28_ST101	ERR7168419	PKTANAMR8762261	16PP00566	outpatients	NA	primary	manga_mandi_hospital	rectal_swab	13-May-16	Escherichia_coli	SC28_ST101
ERR7168419_Escherichia_coli-SC46_ST746	ERR7168419	PKTANAMR8762261	16PP00566	outpatients	NA	primary	manga_mandi_hospital	rectal_swab	13-May-16	Escherichia_coli	SC46_ST746
ERR7168419_Escherichia_coli-SC4_ST10	ERR7168419	PKTANAMR8762261	16PP00566	outpatients	NA	primary	manga_mandi_hospital	rectal_swab	13-May-16	Escherichia_coli	SC4_ST10
ERR7168419_Escherichia_coli-SC87_ST937	ERR7168419	PKTANAMR8762261	16PP00566	outpatients	NA	primary	manga_mandi_hospital	rectal_swab	13-May-16	Escherichia_coli	SC87_ST937
ERR7168421_Escherichia_coli-SC55_ST906	ERR7168421	PKTANAMR8762262	16PP00571	outpatients	NA	primary	manga_mandi_hospital	rectal_swab	13-May-16	Escherichia_coli	SC55_ST906
ERR7168421_Escherichia_coli-SC75_ST940	ERR7168421	PKTANAMR8762262	16PP00571	outpatients	NA	primary	manga_mandi_hospital	rectal_swab	13-May-16	Escherichia_coli	SC75_ST940
ERR7168421_Escherichia_coli-SC99_ST1727	ERR7168421	PKTANAMR8762262	16PP00571	outpatients	NA	primary	manga_mandi_hospital	rectal_swab	13-May-16	Escherichia_coli	SC99_ST1727
ERR7168423_Escherichia_coli-SC201_ST543	ERR7168423	PKTANAMR8762263	16PP00591	outpatients	NA	primary	manga_mandi_hospital	rectal_swab	13-May-16	Escherichia_coli	SC201_ST543
ERR7168423_Escherichia_coli-SC4_ST10	ERR7168423	PKTANAMR8762263	16PP00591	outpatients	NA	primary	manga_mandi_hospital	rectal_swab	13-May-16	Escherichia_coli	SC4_ST10
ERR7168423_Escherichia_coli-SC51_ST93	ERR7168423	PKTANAMR8762263	16PP00591	outpatients	NA	primary	manga_mandi_hospital	rectal_swab	13-May-16	Escherichia_coli	SC51_ST93
ERR7168425_Escherichia_coli-SC4_ST10	ERR7168425	PKTANAMR8762802	16PP00621	outpatients	NA	control	manga_mandi_hospital	stool	14-Jun-16	Escherichia_coli	SC4_ST10
ERR7168425_Escherichia_coli-SC89_ST542	ERR7168425	PKTANAMR8762802	16PP00621	outpatients	NA	control	manga_mandi_hospital	stool	14-Jun-16	Escherichia_coli	SC89_ST542
ERR7168426_Escherichia_coli-SC117_ST226	ERR7168426	PKTANAMR8762273	16PP00578	outpatients	NA	primary	manga_mandi_hospital	rectal_swab	14-May-16	Escherichia_coli	SC117_ST226
ERR7168426_Escherichia_coli-SC17_ST58	ERR7168426	PKTANAMR8762273	16PP00578	outpatients	NA	primary	manga_mandi_hospital	rectal_swab	14-May-16	Escherichia_coli	SC17_ST58
ERR7168426_Escherichia_coli-SC215_ST195	ERR7168426	PKTANAMR8762273	16PP00578	outpatients	NA	primary	manga_mandi_hospital	rectal_swab	14-May-16	Escherichia_coli	SC215_ST195
ERR7168426_Escherichia_coli-SC46_ST746	ERR7168426	PKTANAMR8762273	16PP00578	outpatients	NA	primary	manga_mandi_hospital	rectal_swab	14-May-16	Escherichia_coli	SC46_ST746
ERR7168426_Escherichia_coli-SC4_ST10	ERR7168426	PKTANAMR8762273	16PP00578	outpatients	NA	primary	manga_mandi_hospital	rectal_swab	14-May-16	Escherichia_coli	SC4_ST10
ERR7168427_Escherichia_coli-SC4_ST10	ERR7168427	PKTANAMR8762814	16PP00675	outpatients	NA	control	manga_mandi_hospital	stool	20-Jun-16	Escherichia_coli	SC4_ST10
ERR7168428_Escherichia_coli-SC158_ST120	ERR7168428	PKTANAMR8762276	16PP00582	outpatients	NA	primary	manga_mandi_hospital	rectal_swab	14-May-16	Escherichia_coli	SC158_ST120
ERR7168428_Escherichia_coli-SC17_ST58	ERR7168428	PKTANAMR8762276	16PP00582	outpatients	NA	primary	manga_mandi_hospital	rectal_swab	14-May-16	Escherichia_coli	SC17_ST58
ERR7168430_Escherichia_coli-SC46_ST746	ERR7168430	PKTANAMR8762277	16PP00585	outpatients	NA	primary	manga_mandi_hospital	rectal_swab	14-May-16	Escherichia_coli	SC46_ST746
ERR7168430_Escherichia_coli-SC4_ST10	ERR7168430	PKTANAMR8762277	16PP00585	outpatients	NA	primary	manga_mandi_hospital	rectal_swab	14-May-16	Escherichia_coli	SC4_ST10
ERR7168430_Escherichia_coli-SC94_ST757	ERR7168430	PKTANAMR8762277	16PP00585	outpatients	NA	primary	manga_mandi_hospital	rectal_swab	14-May-16	Escherichia_coli	SC94_ST757
ERR7168431_Escherichia_coli-SC22_ST398	ERR7168431	PKTANAMR8762820	16PP00654	outpatients	NA	control	manga_mandi_hospital	stool	15-Jun-16	Escherichia_coli	SC22_ST398
ERR7168431_Escherichia_coli-SC4_ST10	ERR7168431	PKTANAMR8762820	16PP00654	outpatients	NA	control	manga_mandi_hospital	stool	15-Jun-16	Escherichia_coli	SC4_ST10
ERR7168431_Escherichia_coli-SC51_ST93	ERR7168431	PKTANAMR8762820	16PP00654	outpatients	NA	control	manga_mandi_hospital	stool	15-Jun-16	Escherichia_coli	SC51_ST93
ERR7168431_Escherichia_coli-SC75_ST940	ERR7168431	PKTANAMR8762820	16PP00654	outpatients	NA	control	manga_mandi_hospital	stool	15-Jun-16	Escherichia_coli	SC75_ST940
ERR7168432_Escherichia_coli-SC25_ST517	ERR7168432	PKTANAMR8762281	16PP00606	outpatients	NA	primary	manga_mandi_hospital	rectal_swab	14-May-16	Escherichia_coli	SC25_ST517
ERR7168432_Escherichia_coli-SC34_ST641	ERR7168432	PKTANAMR8762281	16PP00606	outpatients	NA	primary	manga_mandi_hospital	rectal_swab	14-May-16	Escherichia_coli	SC34_ST641
ERR7168432_Escherichia_coli-SC4_ST10	ERR7168432	PKTANAMR8762281	16PP00606	outpatients	NA	primary	manga_mandi_hospital	rectal_swab	14-May-16	Escherichia_coli	SC4_ST10
ERR7168433_Escherichia_coli-SC117_ST226	ERR7168433	PKTANAMR8762858	16PP00790	outpatients	NA	control	manga_mandi_hospital	stool	22-Jun-16	Escherichia_coli	SC117_ST226
ERR7168433_Escherichia_coli-SC128_ST1324	ERR7168433	PKTANAMR8762858	16PP00790	outpatients	NA	control	manga_mandi_hospital	stool	22-Jun-16	Escherichia_coli	SC128_ST1324
ERR7168433_Escherichia_coli-SC147_ST2178	ERR7168433	PKTANAMR8762858	16PP00790	outpatients	NA	control	manga_mandi_hospital	stool	22-Jun-16	Escherichia_coli	SC147_ST2178
ERR7168433_Escherichia_coli-SC169_ST361	ERR7168433	PKTANAMR8762858	16PP00790	outpatients	NA	control	manga_mandi_hospital	stool	22-Jun-16	Escherichia_coli	SC169_ST361
ERR7168433_Escherichia_coli-SC176_ST603	ERR7168433	PKTANAMR8762858	16PP00790	outpatients	NA	control	manga_mandi_hospital	stool	22-Jun-16	Escherichia_coli	SC176_ST603
ERR7168433_Escherichia_coli-SC17_ST58	ERR7168433	PKTANAMR8762858	16PP00790	outpatients	NA	control	manga_mandi_hospital	stool	22-Jun-16	Escherichia_coli	SC17_ST58
ERR7168433_Escherichia_coli-SC22_ST398	ERR7168433	PKTANAMR8762858	16PP00790	outpatients	NA	control	manga_mandi_hospital	stool	22-Jun-16	Escherichia_coli	SC22_ST398
ERR7168433_Escherichia_coli-SC232_ST181	ERR7168433	PKTANAMR8762858	16PP00790	outpatients	NA	control	manga_mandi_hospital	stool	22-Jun-16	Escherichia_coli	SC232_ST181
ERR7168433_Escherichia_coli-SC28_ST101	ERR7168433	PKTANAMR8762858	16PP00790	outpatients	NA	control	manga_mandi_hospital	stool	22-Jun-16	Escherichia_coli	SC28_ST101
ERR7168433_Escherichia_coli-SC34_ST641	ERR7168433	PKTANAMR8762858	16PP00790	outpatients	NA	control	manga_mandi_hospital	stool	22-Jun-16	Escherichia_coli	SC34_ST641
ERR7168433_Escherichia_coli-SC46_ST746	ERR7168433	PKTANAMR8762858	16PP00790	outpatients	NA	control	manga_mandi_hospital	stool	22-Jun-16	Escherichia_coli	SC46_ST746
ERR7168433_Escherichia_coli-SC4_ST10	ERR7168433	PKTANAMR8762858	16PP00790	outpatients	NA	control	manga_mandi_hospital	stool	22-Jun-16	Escherichia_coli	SC4_ST10
ERR7168433_Escherichia_coli-SC74_ST540	ERR7168433	PKTANAMR8762858	16PP00790	outpatients	NA	control	manga_mandi_hospital	stool	22-Jun-16	Escherichia_coli	SC74_ST540
ERR7168433_Escherichia_coli-SC99_ST1727	ERR7168433	PKTANAMR8762858	16PP00790	outpatients	NA	control	manga_mandi_hospital	stool	22-Jun-16	Escherichia_coli	SC99_ST1727
ERR7168434_Escherichia_coli-SC4_ST10	ERR7168434	PKTANAMR8762290	16PP00636	outpatients	NA	primary	manga_mandi_hospital	rectal_swab	16-May-16	Escherichia_coli	SC4_ST10
ERR7168434_Escherichia_coli-SC51_ST93	ERR7168434	PKTANAMR8762290	16PP00636	outpatients	NA	primary	manga_mandi_hospital	rectal_swab	16-May-16	Escherichia_coli	SC51_ST93
ERR7168436_Escherichia_coli-SC104_ST212	ERR7168436	PKTANAMR8762295	16PP00643	outpatients	NA	primary	manga_mandi_hospital	rectal_swab	16-May-16	Escherichia_coli	SC104_ST212
ERR7168436_Escherichia_coli-SC147_ST2178	ERR7168436	PKTANAMR8762295	16PP00643	outpatients	NA	primary	manga_mandi_hospital	rectal_swab	16-May-16	Escherichia_coli	SC147_ST2178
ERR7168436_Escherichia_coli-SC17_ST58	ERR7168436	PKTANAMR8762295	16PP00643	outpatients	NA	primary	manga_mandi_hospital	rectal_swab	16-May-16	Escherichia_coli	SC17_ST58
ERR7168436_Escherichia_coli-SC231_ST2522	ERR7168436	PKTANAMR8762295	16PP00643	outpatients	NA	primary	manga_mandi_hospital	rectal_swab	16-May-16	Escherichia_coli	SC231_ST2522
ERR7168436_Escherichia_coli-SC24_ST443	ERR7168436	PKTANAMR8762295	16PP00643	outpatients	NA	primary	manga_mandi_hospital	rectal_swab	16-May-16	Escherichia_coli	SC24_ST443
ERR7168436_Escherichia_coli-SC25_ST517	ERR7168436	PKTANAMR8762295	16PP00643	outpatients	NA	primary	manga_mandi_hospital	rectal_swab	16-May-16	Escherichia_coli	SC25_ST517
ERR7168436_Escherichia_coli-SC282_ST2351	ERR7168436	PKTANAMR8762295	16PP00643	outpatients	NA	primary	manga_mandi_hospital	rectal_swab	16-May-16	Escherichia_coli	SC282_ST2351
ERR7168436_Escherichia_coli-SC75_ST940	ERR7168436	PKTANAMR8762295	16PP00643	outpatients	NA	primary	manga_mandi_hospital	rectal_swab	16-May-16	Escherichia_coli	SC75_ST940
ERR7168436_Escherichia_coli-SC99_ST1727	ERR7168436	PKTANAMR8762295	16PP00643	outpatients	NA	primary	manga_mandi_hospital	rectal_swab	16-May-16	Escherichia_coli	SC99_ST1727
ERR7168437_Escherichia_coli-SC157_ST219	ERR7168437	PKTANAMR8762871	16PP01002	outpatients	NA	control	manga_mandi_hospital	stool	21-Jun-16	Escherichia_coli	SC157_ST219
ERR7168437_Escherichia_coli-SC16_ST38	ERR7168437	PKTANAMR8762871	16PP01002	outpatients	NA	control	manga_mandi_hospital	stool	21-Jun-16	Escherichia_coli	SC16_ST38
ERR7168437_Escherichia_coli-SC46_ST746	ERR7168437	PKTANAMR8762871	16PP01002	outpatients	NA	control	manga_mandi_hospital	stool	21-Jun-16	Escherichia_coli	SC46_ST746
ERR7168437_Escherichia_coli-SC4_ST10	ERR7168437	PKTANAMR8762871	16PP01002	outpatients	NA	control	manga_mandi_hospital	stool	21-Jun-16	Escherichia_coli	SC4_ST10
ERR7168438_Escherichia_coli-SC17_ST58	ERR7168438	PKTANAMR8762305	16PP00583	outpatients	NA	primary	manga_mandi_hospital	rectal_swab	17-May-16	Escherichia_coli	SC17_ST58
ERR7168438_Escherichia_coli-SC215_ST195	ERR7168438	PKTANAMR8762305	16PP00583	outpatients	NA	primary	manga_mandi_hospital	rectal_swab	17-May-16	Escherichia_coli	SC215_ST195
ERR7168438_Escherichia_coli-SC25_ST517	ERR7168438	PKTANAMR8762305	16PP00583	outpatients	NA	primary	manga_mandi_hospital	rectal_swab	17-May-16	Escherichia_coli	SC25_ST517
ERR7168438_Escherichia_coli-SC43_ST206	ERR7168438	PKTANAMR8762305	16PP00583	outpatients	NA	primary	manga_mandi_hospital	rectal_swab	17-May-16	Escherichia_coli	SC43_ST206
ERR7168438_Escherichia_coli-SC4_ST10	ERR7168438	PKTANAMR8762305	16PP00583	outpatients	NA	primary	manga_mandi_hospital	rectal_swab	17-May-16	Escherichia_coli	SC4_ST10
ERR7168438_Escherichia_coli-SC74_ST540	ERR7168438	PKTANAMR8762305	16PP00583	outpatients	NA	primary	manga_mandi_hospital	rectal_swab	17-May-16	Escherichia_coli	SC74_ST540
ERR7168438_Escherichia_coli-SC89_ST542	ERR7168438	PKTANAMR8762305	16PP00583	outpatients	NA	primary	manga_mandi_hospital	rectal_swab	17-May-16	Escherichia_coli	SC89_ST542
ERR7168440_Escherichia_coli-SC121_ST452	ERR7168440	PKTANAMR8762307	16PP00617	outpatients	NA	primary	manga_mandi_hospital	rectal_swab	17-May-16	Escherichia_coli	SC121_ST452
ERR7168440_Escherichia_coli-SC4_ST10	ERR7168440	PKTANAMR8762307	16PP00617	outpatients	NA	primary	manga_mandi_hospital	rectal_swab	17-May-16	Escherichia_coli	SC4_ST10
ERR7168441_Escherichia_coli-SC16_ST38	ERR7168441	PKTANAMR8762881	16PP01013	outpatients	NA	control	manga_mandi_hospital	stool	25-Jun-16	Escherichia_coli	SC16_ST38
ERR7168441_Escherichia_coli-SC4_ST10	ERR7168441	PKTANAMR8762881	16PP01013	outpatients	NA	control	manga_mandi_hospital	stool	25-Jun-16	Escherichia_coli	SC4_ST10
ERR7168442_Escherichia_coli-SC121_ST452	ERR7168442	PKTANAMR8762309	16PP00622	outpatients	NA	primary	manga_mandi_hospital	rectal_swab	17-May-16	Escherichia_coli	SC121_ST452
ERR7168442_Escherichia_coli-SC46_ST746	ERR7168442	PKTANAMR8762309	16PP00622	outpatients	NA	primary	manga_mandi_hospital	rectal_swab	17-May-16	Escherichia_coli	SC46_ST746
ERR7168442_Escherichia_coli-SC4_ST10	ERR7168442	PKTANAMR8762309	16PP00622	outpatients	NA	primary	manga_mandi_hospital	rectal_swab	17-May-16	Escherichia_coli	SC4_ST10
ERR7168443_Escherichia_coli-SC17_ST58	ERR7168443	PKTANAMR8762883	16PP01016	outpatients	NA	control	manga_mandi_hospital	stool	22-Jun-16	Escherichia_coli	SC17_ST58
ERR7168443_Escherichia_coli-SC22_ST398	ERR7168443	PKTANAMR8762883	16PP01016	outpatients	NA	control	manga_mandi_hospital	stool	22-Jun-16	Escherichia_coli	SC22_ST398
ERR7168443_Escherichia_coli-SC70_ST607	ERR7168443	PKTANAMR8762883	16PP01016	outpatients	NA	control	manga_mandi_hospital	stool	22-Jun-16	Escherichia_coli	SC70_ST607
ERR7168443_Escherichia_coli-SC75_ST940	ERR7168443	PKTANAMR8762883	16PP01016	outpatients	NA	control	manga_mandi_hospital	stool	22-Jun-16	Escherichia_coli	SC75_ST940
ERR7168443_Escherichia_coli-SC99_ST1727	ERR7168443	PKTANAMR8762883	16PP01016	outpatients	NA	control	manga_mandi_hospital	stool	22-Jun-16	Escherichia_coli	SC99_ST1727
ERR7168444_Escherichia_coli-SC117_ST226	ERR7168444	PKTANAMR8762311	16PP00661	outpatients	NA	primary	manga_mandi_hospital	rectal_swab	17-May-16	Escherichia_coli	SC117_ST226
ERR7168444_Escherichia_coli-SC147_ST2178	ERR7168444	PKTANAMR8762311	16PP00661	outpatients	NA	primary	manga_mandi_hospital	rectal_swab	17-May-16	Escherichia_coli	SC147_ST2178
ERR7168444_Escherichia_coli-SC22_ST398	ERR7168444	PKTANAMR8762311	16PP00661	outpatients	NA	primary	manga_mandi_hospital	rectal_swab	17-May-16	Escherichia_coli	SC22_ST398
ERR7168444_Escherichia_coli-SC25_ST517	ERR7168444	PKTANAMR8762311	16PP00661	outpatients	NA	primary	manga_mandi_hospital	rectal_swab	17-May-16	Escherichia_coli	SC25_ST517
ERR7168444_Escherichia_coli-SC28_ST101	ERR7168444	PKTANAMR8762311	16PP00661	outpatients	NA	primary	manga_mandi_hospital	rectal_swab	17-May-16	Escherichia_coli	SC28_ST101
ERR7168444_Escherichia_coli-SC43_ST206	ERR7168444	PKTANAMR8762311	16PP00661	outpatients	NA	primary	manga_mandi_hospital	rectal_swab	17-May-16	Escherichia_coli	SC43_ST206
ERR7168444_Escherichia_coli-SC44_ST200	ERR7168444	PKTANAMR8762311	16PP00661	outpatients	NA	primary	manga_mandi_hospital	rectal_swab	17-May-16	Escherichia_coli	SC44_ST200
ERR7168444_Escherichia_coli-SC46_ST746	ERR7168444	PKTANAMR8762311	16PP00661	outpatients	NA	primary	manga_mandi_hospital	rectal_swab	17-May-16	Escherichia_coli	SC46_ST746
ERR7168444_Escherichia_coli-SC4_ST10	ERR7168444	PKTANAMR8762311	16PP00661	outpatients	NA	primary	manga_mandi_hospital	rectal_swab	17-May-16	Escherichia_coli	SC4_ST10
ERR7168444_Escherichia_coli-SC51_ST93	ERR7168444	PKTANAMR8762311	16PP00661	outpatients	NA	primary	manga_mandi_hospital	rectal_swab	17-May-16	Escherichia_coli	SC51_ST93
ERR7168444_Escherichia_coli-SC73_ST156	ERR7168444	PKTANAMR8762311	16PP00661	outpatients	NA	primary	manga_mandi_hospital	rectal_swab	17-May-16	Escherichia_coli	SC73_ST156
ERR7168444_Escherichia_coli-SC74_ST540	ERR7168444	PKTANAMR8762311	16PP00661	outpatients	NA	primary	manga_mandi_hospital	rectal_swab	17-May-16	Escherichia_coli	SC74_ST540
ERR7168444_Escherichia_coli-SC89_ST542	ERR7168444	PKTANAMR8762311	16PP00661	outpatients	NA	primary	manga_mandi_hospital	rectal_swab	17-May-16	Escherichia_coli	SC89_ST542
ERR7168444_Escherichia_coli-SC99_ST1727	ERR7168444	PKTANAMR8762311	16PP00661	outpatients	NA	primary	manga_mandi_hospital	rectal_swab	17-May-16	Escherichia_coli	SC99_ST1727
ERR7168445_Escherichia_coli-SC4_ST10	ERR7168445	PKTANAMR8762887	16PP01028	outpatients	NA	control	manga_mandi_hospital	stool	23-Jun-16	Escherichia_coli	SC4_ST10
ERR7168445_Escherichia_coli-SC90_ST685	ERR7168445	PKTANAMR8762887	16PP01028	outpatients	NA	control	manga_mandi_hospital	stool	23-Jun-16	Escherichia_coli	SC90_ST685
ERR7168447_Escherichia_coli-SC215_ST195	ERR7168447	PKTANAMR8762894	16PP00794	outpatients	NA	control	manga_mandi_hospital	stool	25-Jun-16	Escherichia_coli	SC215_ST195
ERR7168447_Escherichia_coli-SC22_ST398	ERR7168447	PKTANAMR8762894	16PP00794	outpatients	NA	control	manga_mandi_hospital	stool	25-Jun-16	Escherichia_coli	SC22_ST398
ERR7168447_Escherichia_coli-SC4_ST10	ERR7168447	PKTANAMR8762894	16PP00794	outpatients	NA	control	manga_mandi_hospital	stool	25-Jun-16	Escherichia_coli	SC4_ST10
ERR7168447_Escherichia_coli-SC52_ST295	ERR7168447	PKTANAMR8762894	16PP00794	outpatients	NA	control	manga_mandi_hospital	stool	25-Jun-16	Escherichia_coli	SC52_ST295
ERR7168448_Escherichia_coli-SC4_ST10	ERR7168448	PKTANAMR8762314	16PP00664	outpatients	NA	primary	manga_mandi_hospital	rectal_swab	17-May-16	Escherichia_coli	SC4_ST10
ERR7168448_Escherichia_coli-SC70_ST607	ERR7168448	PKTANAMR8762314	16PP00664	outpatients	NA	primary	manga_mandi_hospital	rectal_swab	17-May-16	Escherichia_coli	SC70_ST607
ERR7168449_Escherichia_coli-SC4_ST10	ERR7168449	PKTANAMR8762901	16PP01073	outpatients	NA	control	manga_mandi_hospital	stool	24-Jun-16	Escherichia_coli	SC4_ST10
ERR7168450_Escherichia_coli-SC215_ST195	ERR7168450	PKTANAMR8762321	16PP00678	outpatients	NA	primary	manga_mandi_hospital	rectal_swab	17-May-16	Escherichia_coli	SC215_ST195
ERR7168450_Escherichia_coli-SC22_ST398	ERR7168450	PKTANAMR8762321	16PP00678	outpatients	NA	primary	manga_mandi_hospital	rectal_swab	17-May-16	Escherichia_coli	SC22_ST398
ERR7168450_Escherichia_coli-SC46_ST746	ERR7168450	PKTANAMR8762321	16PP00678	outpatients	NA	primary	manga_mandi_hospital	rectal_swab	17-May-16	Escherichia_coli	SC46_ST746
ERR7168450_Escherichia_coli-SC4_ST10	ERR7168450	PKTANAMR8762321	16PP00678	outpatients	NA	primary	manga_mandi_hospital	rectal_swab	17-May-16	Escherichia_coli	SC4_ST10
ERR7168450_Escherichia_coli-SC90_ST685	ERR7168450	PKTANAMR8762321	16PP00678	outpatients	NA	primary	manga_mandi_hospital	rectal_swab	17-May-16	Escherichia_coli	SC90_ST685
ERR7168450_Escherichia_coli-SC94_ST757	ERR7168450	PKTANAMR8762321	16PP00678	outpatients	NA	primary	manga_mandi_hospital	rectal_swab	17-May-16	Escherichia_coli	SC94_ST757
ERR7168451_Escherichia_coli-SC17_ST58	ERR7168451	PKTANAMR8762906	16PP01041	outpatients	NA	control	manga_mandi_hospital	stool	24-Jun-16	Escherichia_coli	SC17_ST58
ERR7168451_Escherichia_coli-SC188_ST3076	ERR7168451	PKTANAMR8762906	16PP01041	outpatients	NA	control	manga_mandi_hospital	stool	24-Jun-16	Escherichia_coli	SC188_ST3076
ERR7168451_Escherichia_coli-SC22_ST398	ERR7168451	PKTANAMR8762906	16PP01041	outpatients	NA	control	manga_mandi_hospital	stool	24-Jun-16	Escherichia_coli	SC22_ST398
ERR7168451_Escherichia_coli-SC34_ST641	ERR7168451	PKTANAMR8762906	16PP01041	outpatients	NA	control	manga_mandi_hospital	stool	24-Jun-16	Escherichia_coli	SC34_ST641
ERR7168451_Escherichia_coli-SC46_ST746	ERR7168451	PKTANAMR8762906	16PP01041	outpatients	NA	control	manga_mandi_hospital	stool	24-Jun-16	Escherichia_coli	SC46_ST746
ERR7168451_Escherichia_coli-SC4_ST10	ERR7168451	PKTANAMR8762906	16PP01041	outpatients	NA	control	manga_mandi_hospital	stool	24-Jun-16	Escherichia_coli	SC4_ST10
ERR7168451_Escherichia_coli-SC57_ST154	ERR7168451	PKTANAMR8762906	16PP01041	outpatients	NA	control	manga_mandi_hospital	stool	24-Jun-16	Escherichia_coli	SC57_ST154
ERR7168451_Escherichia_coli-SC58_ST2773	ERR7168451	PKTANAMR8762906	16PP01041	outpatients	NA	control	manga_mandi_hospital	stool	24-Jun-16	Escherichia_coli	SC58_ST2773
ERR7168451_Escherichia_coli-SC74_ST540	ERR7168451	PKTANAMR8762906	16PP01041	outpatients	NA	control	manga_mandi_hospital	stool	24-Jun-16	Escherichia_coli	SC74_ST540
ERR7168451_Escherichia_coli-SC75_ST940	ERR7168451	PKTANAMR8762906	16PP01041	outpatients	NA	control	manga_mandi_hospital	stool	24-Jun-16	Escherichia_coli	SC75_ST940
ERR7168453_Escherichia_coli-SC12_ST410	ERR7168453	PKTANAMR8762327	16PP00655	outpatients	NA	primary	manga_mandi_hospital	rectal_swab	18-May-16	Escherichia_coli	SC12_ST410
ERR7168453_Escherichia_coli-SC17_ST58	ERR7168453	PKTANAMR8762327	16PP00655	outpatients	NA	primary	manga_mandi_hospital	rectal_swab	18-May-16	Escherichia_coli	SC17_ST58
ERR7168453_Escherichia_coli-SC43_ST206	ERR7168453	PKTANAMR8762327	16PP00655	outpatients	NA	primary	manga_mandi_hospital	rectal_swab	18-May-16	Escherichia_coli	SC43_ST206
ERR7168453_Escherichia_coli-SC4_ST10	ERR7168453	PKTANAMR8762327	16PP00655	outpatients	NA	primary	manga_mandi_hospital	rectal_swab	18-May-16	Escherichia_coli	SC4_ST10
ERR7168455_Escherichia_coli-SC144_ST515	ERR7168455	PKTANAMR8762328	16PP00656	outpatients	NA	primary	manga_mandi_hospital	rectal_swab	18-May-16	Escherichia_coli	SC144_ST515
ERR7168455_Escherichia_coli-SC215_ST195	ERR7168455	PKTANAMR8762328	16PP00656	outpatients	NA	primary	manga_mandi_hospital	rectal_swab	18-May-16	Escherichia_coli	SC215_ST195
ERR7168455_Escherichia_coli-SC46_ST746	ERR7168455	PKTANAMR8762328	16PP00656	outpatients	NA	primary	manga_mandi_hospital	rectal_swab	18-May-16	Escherichia_coli	SC46_ST746
ERR7168455_Escherichia_coli-SC4_ST10	ERR7168455	PKTANAMR8762328	16PP00656	outpatients	NA	primary	manga_mandi_hospital	rectal_swab	18-May-16	Escherichia_coli	SC4_ST10
ERR7168455_Escherichia_coli-SC89_ST542	ERR7168455	PKTANAMR8762328	16PP00656	outpatients	NA	primary	manga_mandi_hospital	rectal_swab	18-May-16	Escherichia_coli	SC89_ST542
ERR7168455_Escherichia_coli-SC90_ST685	ERR7168455	PKTANAMR8762328	16PP00656	outpatients	NA	primary	manga_mandi_hospital	rectal_swab	18-May-16	Escherichia_coli	SC90_ST685
ERR7168457_Escherichia_coli-SC17_ST58	ERR7168457	PKTANAMR8762342	16PP00741	outpatients	NA	primary	manga_mandi_hospital	rectal_swab	19-May-16	Escherichia_coli	SC17_ST58
ERR7168457_Escherichia_coli-SC22_ST398	ERR7168457	PKTANAMR8762342	16PP00741	outpatients	NA	primary	manga_mandi_hospital	rectal_swab	19-May-16	Escherichia_coli	SC22_ST398
ERR7168457_Escherichia_coli-SC232_ST181	ERR7168457	PKTANAMR8762342	16PP00741	outpatients	NA	primary	manga_mandi_hospital	rectal_swab	19-May-16	Escherichia_coli	SC232_ST181
ERR7168457_Escherichia_coli-SC43_ST206	ERR7168457	PKTANAMR8762342	16PP00741	outpatients	NA	primary	manga_mandi_hospital	rectal_swab	19-May-16	Escherichia_coli	SC43_ST206
ERR7168457_Escherichia_coli-SC4_ST10	ERR7168457	PKTANAMR8762342	16PP00741	outpatients	NA	primary	manga_mandi_hospital	rectal_swab	19-May-16	Escherichia_coli	SC4_ST10
ERR7168457_Escherichia_coli-SC67_ST381	ERR7168457	PKTANAMR8762342	16PP00741	outpatients	NA	primary	manga_mandi_hospital	rectal_swab	19-May-16	Escherichia_coli	SC67_ST381
ERR7168457_Escherichia_coli-SC74_ST540	ERR7168457	PKTANAMR8762342	16PP00741	outpatients	NA	primary	manga_mandi_hospital	rectal_swab	19-May-16	Escherichia_coli	SC74_ST540
ERR7168457_Escherichia_coli-SC90_ST685	ERR7168457	PKTANAMR8762342	16PP00741	outpatients	NA	primary	manga_mandi_hospital	rectal_swab	19-May-16	Escherichia_coli	SC90_ST685
ERR7168457_Escherichia_coli-SC94_ST757	ERR7168457	PKTANAMR8762342	16PP00741	outpatients	NA	primary	manga_mandi_hospital	rectal_swab	19-May-16	Escherichia_coli	SC94_ST757
ERR7168457_Escherichia_coli-SC96_ST4038	ERR7168457	PKTANAMR8762342	16PP00741	outpatients	NA	primary	manga_mandi_hospital	rectal_swab	19-May-16	Escherichia_coli	SC96_ST4038
ERR7168458_Escherichia_coli-SC117_ST226	ERR7168458	PKTANAMR8762931	16PP01113	outpatients	NA	control	manga_mandi_hospital	stool	27-Jun-16	Escherichia_coli	SC117_ST226
ERR7168458_Escherichia_coli-SC169_ST361	ERR7168458	PKTANAMR8762931	16PP01113	outpatients	NA	control	manga_mandi_hospital	stool	27-Jun-16	Escherichia_coli	SC169_ST361
ERR7168458_Escherichia_coli-SC22_ST398	ERR7168458	PKTANAMR8762931	16PP01113	outpatients	NA	control	manga_mandi_hospital	stool	27-Jun-16	Escherichia_coli	SC22_ST398
ERR7168458_Escherichia_coli-SC232_ST181	ERR7168458	PKTANAMR8762931	16PP01113	outpatients	NA	control	manga_mandi_hospital	stool	27-Jun-16	Escherichia_coli	SC232_ST181
ERR7168458_Escherichia_coli-SC43_ST206	ERR7168458	PKTANAMR8762931	16PP01113	outpatients	NA	control	manga_mandi_hospital	stool	27-Jun-16	Escherichia_coli	SC43_ST206
ERR7168458_Escherichia_coli-SC46_ST746	ERR7168458	PKTANAMR8762931	16PP01113	outpatients	NA	control	manga_mandi_hospital	stool	27-Jun-16	Escherichia_coli	SC46_ST746
ERR7168458_Escherichia_coli-SC4_ST10	ERR7168458	PKTANAMR8762931	16PP01113	outpatients	NA	control	manga_mandi_hospital	stool	27-Jun-16	Escherichia_coli	SC4_ST10
ERR7168458_Escherichia_coli-SC69_ST349	ERR7168458	PKTANAMR8762931	16PP01113	outpatients	NA	control	manga_mandi_hospital	stool	27-Jun-16	Escherichia_coli	SC69_ST349
ERR7168458_Escherichia_coli-SC74_ST540	ERR7168458	PKTANAMR8762931	16PP01113	outpatients	NA	control	manga_mandi_hospital	stool	27-Jun-16	Escherichia_coli	SC74_ST540
ERR7168458_Escherichia_coli-SC90_ST685	ERR7168458	PKTANAMR8762931	16PP01113	outpatients	NA	control	manga_mandi_hospital	stool	27-Jun-16	Escherichia_coli	SC90_ST685
ERR7168459_Escherichia_coli-SC12_ST410	ERR7168459	PKTANAMR8762353	16PP00735	outpatients	NA	primary	manga_mandi_hospital	rectal_swab	20-May-16	Escherichia_coli	SC12_ST410
ERR7168459_Escherichia_coli-SC17_ST58	ERR7168459	PKTANAMR8762353	16PP00735	outpatients	NA	primary	manga_mandi_hospital	rectal_swab	20-May-16	Escherichia_coli	SC17_ST58
ERR7168459_Escherichia_coli-SC235_ST2797	ERR7168459	PKTANAMR8762353	16PP00735	outpatients	NA	primary	manga_mandi_hospital	rectal_swab	20-May-16	Escherichia_coli	SC235_ST2797
ERR7168459_Escherichia_coli-SC52_ST295	ERR7168459	PKTANAMR8762353	16PP00735	outpatients	NA	primary	manga_mandi_hospital	rectal_swab	20-May-16	Escherichia_coli	SC52_ST295
ERR7168459_Escherichia_coli-SC55_ST906	ERR7168459	PKTANAMR8762353	16PP00735	outpatients	NA	primary	manga_mandi_hospital	rectal_swab	20-May-16	Escherichia_coli	SC55_ST906
ERR7168460_Escherichia_coli-SC158_ST120	ERR7168460	PKTANAMR8762933	16PP01132	outpatients	NA	control	manga_mandi_hospital	stool	27-Jun-16	Escherichia_coli	SC158_ST120
ERR7168460_Escherichia_coli-SC17_ST58	ERR7168460	PKTANAMR8762933	16PP01132	outpatients	NA	control	manga_mandi_hospital	stool	27-Jun-16	Escherichia_coli	SC17_ST58
ERR7168460_Escherichia_coli-SC28_ST101	ERR7168460	PKTANAMR8762933	16PP01132	outpatients	NA	control	manga_mandi_hospital	stool	27-Jun-16	Escherichia_coli	SC28_ST101
ERR7168460_Escherichia_coli-SC4_ST10	ERR7168460	PKTANAMR8762933	16PP01132	outpatients	NA	control	manga_mandi_hospital	stool	27-Jun-16	Escherichia_coli	SC4_ST10
ERR7168460_Escherichia_coli-SC74_ST540	ERR7168460	PKTANAMR8762933	16PP01132	outpatients	NA	control	manga_mandi_hospital	stool	27-Jun-16	Escherichia_coli	SC74_ST540
ERR7168460_Escherichia_coli-SC75_ST940	ERR7168460	PKTANAMR8762933	16PP01132	outpatients	NA	control	manga_mandi_hospital	stool	27-Jun-16	Escherichia_coli	SC75_ST940
ERR7168461_Escherichia_coli-SC117_ST226	ERR7168461	PKTANAMR8762357	16PP00771	outpatients	NA	primary	manga_mandi_hospital	rectal_swab	20-May-16	Escherichia_coli	SC117_ST226
ERR7168461_Escherichia_coli-SC17_ST58	ERR7168461	PKTANAMR8762357	16PP00771	outpatients	NA	primary	manga_mandi_hospital	rectal_swab	20-May-16	Escherichia_coli	SC17_ST58
ERR7168461_Escherichia_coli-SC215_ST195	ERR7168461	PKTANAMR8762357	16PP00771	outpatients	NA	primary	manga_mandi_hospital	rectal_swab	20-May-16	Escherichia_coli	SC215_ST195
ERR7168461_Escherichia_coli-SC22_ST398	ERR7168461	PKTANAMR8762357	16PP00771	outpatients	NA	primary	manga_mandi_hospital	rectal_swab	20-May-16	Escherichia_coli	SC22_ST398
ERR7168461_Escherichia_coli-SC232_ST181	ERR7168461	PKTANAMR8762357	16PP00771	outpatients	NA	primary	manga_mandi_hospital	rectal_swab	20-May-16	Escherichia_coli	SC232_ST181
ERR7168461_Escherichia_coli-SC234_ST1115	ERR7168461	PKTANAMR8762357	16PP00771	outpatients	NA	primary	manga_mandi_hospital	rectal_swab	20-May-16	Escherichia_coli	SC234_ST1115
ERR7168461_Escherichia_coli-SC331_ST5416	ERR7168461	PKTANAMR8762357	16PP00771	outpatients	NA	primary	manga_mandi_hospital	rectal_swab	20-May-16	Escherichia_coli	SC331_ST5416
ERR7168461_Escherichia_coli-SC334_STnew_alleles	ERR7168461	PKTANAMR8762357	16PP00771	outpatients	NA	primary	manga_mandi_hospital	rectal_swab	20-May-16	Escherichia_coli	SC334_STnew_alleles
ERR7168461_Escherichia_coli-SC335_STnew_alleles	ERR7168461	PKTANAMR8762357	16PP00771	outpatients	NA	primary	manga_mandi_hospital	rectal_swab	20-May-16	Escherichia_coli	SC335_STnew_alleles
ERR7168461_Escherichia_coli-SC43_ST206	ERR7168461	PKTANAMR8762357	16PP00771	outpatients	NA	primary	manga_mandi_hospital	rectal_swab	20-May-16	Escherichia_coli	SC43_ST206
ERR7168461_Escherichia_coli-SC46_ST746	ERR7168461	PKTANAMR8762357	16PP00771	outpatients	NA	primary	manga_mandi_hospital	rectal_swab	20-May-16	Escherichia_coli	SC46_ST746
ERR7168461_Escherichia_coli-SC47_ST6	ERR7168461	PKTANAMR8762357	16PP00771	outpatients	NA	primary	manga_mandi_hospital	rectal_swab	20-May-16	Escherichia_coli	SC47_ST6
ERR7168461_Escherichia_coli-SC4_ST10	ERR7168461	PKTANAMR8762357	16PP00771	outpatients	NA	primary	manga_mandi_hospital	rectal_swab	20-May-16	Escherichia_coli	SC4_ST10
ERR7168461_Escherichia_coli-SC65_ST399	ERR7168461	PKTANAMR8762357	16PP00771	outpatients	NA	primary	manga_mandi_hospital	rectal_swab	20-May-16	Escherichia_coli	SC65_ST399
ERR7168461_Escherichia_coli-SC70_ST607	ERR7168461	PKTANAMR8762357	16PP00771	outpatients	NA	primary	manga_mandi_hospital	rectal_swab	20-May-16	Escherichia_coli	SC70_ST607
ERR7168461_Escherichia_coli-SC74_ST540	ERR7168461	PKTANAMR8762357	16PP00771	outpatients	NA	primary	manga_mandi_hospital	rectal_swab	20-May-16	Escherichia_coli	SC74_ST540
ERR7168461_Escherichia_coli-SC89_ST542	ERR7168461	PKTANAMR8762357	16PP00771	outpatients	NA	primary	manga_mandi_hospital	rectal_swab	20-May-16	Escherichia_coli	SC89_ST542
ERR7168463_Escherichia_coli-SC117_ST226	ERR7168463	PKTANAMR8762359	16PP00757	outpatients	NA	primary	manga_mandi_hospital	rectal_swab	21-May-16	Escherichia_coli	SC117_ST226
ERR7168463_Escherichia_coli-SC169_ST361	ERR7168463	PKTANAMR8762359	16PP00757	outpatients	NA	primary	manga_mandi_hospital	rectal_swab	21-May-16	Escherichia_coli	SC169_ST361
ERR7168463_Escherichia_coli-SC17_ST58	ERR7168463	PKTANAMR8762359	16PP00757	outpatients	NA	primary	manga_mandi_hospital	rectal_swab	21-May-16	Escherichia_coli	SC17_ST58
ERR7168463_Escherichia_coli-SC22_ST398	ERR7168463	PKTANAMR8762359	16PP00757	outpatients	NA	primary	manga_mandi_hospital	rectal_swab	21-May-16	Escherichia_coli	SC22_ST398
ERR7168463_Escherichia_coli-SC232_ST181	ERR7168463	PKTANAMR8762359	16PP00757	outpatients	NA	primary	manga_mandi_hospital	rectal_swab	21-May-16	Escherichia_coli	SC232_ST181
ERR7168463_Escherichia_coli-SC24_ST443	ERR7168463	PKTANAMR8762359	16PP00757	outpatients	NA	primary	manga_mandi_hospital	rectal_swab	21-May-16	Escherichia_coli	SC24_ST443
ERR7168463_Escherichia_coli-SC335_STnew_alleles	ERR7168463	PKTANAMR8762359	16PP00757	outpatients	NA	primary	manga_mandi_hospital	rectal_swab	21-May-16	Escherichia_coli	SC335_STnew_alleles
ERR7168463_Escherichia_coli-SC46_ST746	ERR7168463	PKTANAMR8762359	16PP00757	outpatients	NA	primary	manga_mandi_hospital	rectal_swab	21-May-16	Escherichia_coli	SC46_ST746
ERR7168463_Escherichia_coli-SC4_ST10	ERR7168463	PKTANAMR8762359	16PP00757	outpatients	NA	primary	manga_mandi_hospital	rectal_swab	21-May-16	Escherichia_coli	SC4_ST10
ERR7168463_Escherichia_coli-SC71_ST182	ERR7168463	PKTANAMR8762359	16PP00757	outpatients	NA	primary	manga_mandi_hospital	rectal_swab	21-May-16	Escherichia_coli	SC71_ST182
ERR7168463_Escherichia_coli-SC74_ST540	ERR7168463	PKTANAMR8762359	16PP00757	outpatients	NA	primary	manga_mandi_hospital	rectal_swab	21-May-16	Escherichia_coli	SC74_ST540
ERR7168463_Escherichia_coli-SC90_ST685	ERR7168463	PKTANAMR8762359	16PP00757	outpatients	NA	primary	manga_mandi_hospital	rectal_swab	21-May-16	Escherichia_coli	SC90_ST685
ERR7168463_Escherichia_coli-SC99_ST1727	ERR7168463	PKTANAMR8762359	16PP00757	outpatients	NA	primary	manga_mandi_hospital	rectal_swab	21-May-16	Escherichia_coli	SC99_ST1727
ERR7168464_Escherichia_coli-SC22_ST398	ERR7168464	PKTANAMR8762364	16PP00790	outpatients	NA	primary	manga_mandi_hospital	rectal_swab	21-May-16	Escherichia_coli	SC22_ST398
ERR7168464_Escherichia_coli-SC28_ST101	ERR7168464	PKTANAMR8762364	16PP00790	outpatients	NA	primary	manga_mandi_hospital	rectal_swab	21-May-16	Escherichia_coli	SC28_ST101
ERR7168464_Escherichia_coli-SC43_ST206	ERR7168464	PKTANAMR8762364	16PP00790	outpatients	NA	primary	manga_mandi_hospital	rectal_swab	21-May-16	Escherichia_coli	SC43_ST206
ERR7168464_Escherichia_coli-SC4_ST10	ERR7168464	PKTANAMR8762364	16PP00790	outpatients	NA	primary	manga_mandi_hospital	rectal_swab	21-May-16	Escherichia_coli	SC4_ST10
ERR7168464_Escherichia_coli-SC51_ST93	ERR7168464	PKTANAMR8762364	16PP00790	outpatients	NA	primary	manga_mandi_hospital	rectal_swab	21-May-16	Escherichia_coli	SC51_ST93
ERR7168464_Escherichia_coli-SC77_ST409	ERR7168464	PKTANAMR8762364	16PP00790	outpatients	NA	primary	manga_mandi_hospital	rectal_swab	21-May-16	Escherichia_coli	SC77_ST409
ERR7168464_Escherichia_coli-SC89_ST542	ERR7168464	PKTANAMR8762364	16PP00790	outpatients	NA	primary	manga_mandi_hospital	rectal_swab	21-May-16	Escherichia_coli	SC89_ST542
ERR7168465_Escherichia_coli-SC2_ST131	ERR7168465	PKTANAMR8762945	16PP01163	outpatients	NA	control	manga_mandi_hospital	stool	24-Jun-16	Escherichia_coli	SC2_ST131
ERR7168466_Escherichia_coli-SC117_ST226	ERR7168466	PKTANAMR8762951	16PP00907	community	2	NA	punjab_university	stool	31-Mar-16	Escherichia_coli	SC117_ST226
ERR7168466_Escherichia_coli-SC143_ST1684	ERR7168466	PKTANAMR8762951	16PP00907	community	2	NA	punjab_university	stool	31-Mar-16	Escherichia_coli	SC143_ST1684
ERR7168466_Escherichia_coli-SC16_ST38	ERR7168466	PKTANAMR8762951	16PP00907	community	2	NA	punjab_university	stool	31-Mar-16	Escherichia_coli	SC16_ST38
ERR7168466_Escherichia_coli-SC43_ST206	ERR7168466	PKTANAMR8762951	16PP00907	community	2	NA	punjab_university	stool	31-Mar-16	Escherichia_coli	SC43_ST206
ERR7168466_Escherichia_coli-SC4_ST10	ERR7168466	PKTANAMR8762951	16PP00907	community	2	NA	punjab_university	stool	31-Mar-16	Escherichia_coli	SC4_ST10
ERR7168466_Escherichia_coli-SC51_ST93	ERR7168466	PKTANAMR8762951	16PP00907	community	2	NA	punjab_university	stool	31-Mar-16	Escherichia_coli	SC51_ST93
ERR7168466_Escherichia_coli-SC80_ST7077	ERR7168466	PKTANAMR8762951	16PP00907	community	2	NA	punjab_university	stool	31-Mar-16	Escherichia_coli	SC80_ST7077
ERR7168466_Escherichia_coli-SC89_ST542	ERR7168466	PKTANAMR8762951	16PP00907	community	2	NA	punjab_university	stool	31-Mar-16	Escherichia_coli	SC89_ST542
ERR7168467_Escherichia_coli-SC4_ST10	ERR7168467	PKTANAMR8761982	16PP00065	outpatients	NA	primary	manga_mandi_hospital	rectal_swab	08-Apr-16	Escherichia_coli	SC4_ST10
ERR7168468_Escherichia_coli-SC4_ST10	ERR7168468	PKTANAMR8762956	16PP00918	community	3	NA	punjab_university	stool	31-Mar-16	Escherichia_coli	SC4_ST10
ERR7168469_Escherichia_coli-SC22_ST398	ERR7168469	PKTANAMR8761983	16PP00064	outpatients	NA	primary	manga_mandi_hospital	rectal_swab	08-Apr-16	Escherichia_coli	SC22_ST398
ERR7168469_Escherichia_coli-SC232_ST181	ERR7168469	PKTANAMR8761983	16PP00064	outpatients	NA	primary	manga_mandi_hospital	rectal_swab	08-Apr-16	Escherichia_coli	SC232_ST181
ERR7168469_Escherichia_coli-SC4_ST10	ERR7168469	PKTANAMR8761983	16PP00064	outpatients	NA	primary	manga_mandi_hospital	rectal_swab	08-Apr-16	Escherichia_coli	SC4_ST10
ERR7168469_Escherichia_coli-SC70_ST607	ERR7168469	PKTANAMR8761983	16PP00064	outpatients	NA	primary	manga_mandi_hospital	rectal_swab	08-Apr-16	Escherichia_coli	SC70_ST607
ERR7168469_Escherichia_coli-SC74_ST540	ERR7168469	PKTANAMR8761983	16PP00064	outpatients	NA	primary	manga_mandi_hospital	rectal_swab	08-Apr-16	Escherichia_coli	SC74_ST540
ERR7168469_Escherichia_coli-SC90_ST685	ERR7168469	PKTANAMR8761983	16PP00064	outpatients	NA	primary	manga_mandi_hospital	rectal_swab	08-Apr-16	Escherichia_coli	SC90_ST685
ERR7168470_Escherichia_coli-SC141_ST6260	ERR7168470	PKTANAMR8762967	16PP00950	community	6	NA	shadi_kui	stool	03-Apr-16	Escherichia_coli	SC141_ST6260
ERR7168470_Escherichia_coli-SC155_ST96	ERR7168470	PKTANAMR8762967	16PP00950	community	6	NA	shadi_kui	stool	03-Apr-16	Escherichia_coli	SC155_ST96
ERR7168470_Escherichia_coli-SC17_ST58	ERR7168470	PKTANAMR8762967	16PP00950	community	6	NA	shadi_kui	stool	03-Apr-16	Escherichia_coli	SC17_ST58
ERR7168470_Escherichia_coli-SC22_ST398	ERR7168470	PKTANAMR8762967	16PP00950	community	6	NA	shadi_kui	stool	03-Apr-16	Escherichia_coli	SC22_ST398
ERR7168470_Escherichia_coli-SC232_ST181	ERR7168470	PKTANAMR8762967	16PP00950	community	6	NA	shadi_kui	stool	03-Apr-16	Escherichia_coli	SC232_ST181
ERR7168470_Escherichia_coli-SC25_ST517	ERR7168470	PKTANAMR8762967	16PP00950	community	6	NA	shadi_kui	stool	03-Apr-16	Escherichia_coli	SC25_ST517
ERR7168470_Escherichia_coli-SC28_ST101	ERR7168470	PKTANAMR8762967	16PP00950	community	6	NA	shadi_kui	stool	03-Apr-16	Escherichia_coli	SC28_ST101
ERR7168470_Escherichia_coli-SC52_ST295	ERR7168470	PKTANAMR8762967	16PP00950	community	6	NA	shadi_kui	stool	03-Apr-16	Escherichia_coli	SC52_ST295
ERR7168470_Escherichia_coli-SC58_ST2773	ERR7168470	PKTANAMR8762967	16PP00950	community	6	NA	shadi_kui	stool	03-Apr-16	Escherichia_coli	SC58_ST2773
ERR7168470_Escherichia_coli-SC90_ST685	ERR7168470	PKTANAMR8762967	16PP00950	community	6	NA	shadi_kui	stool	03-Apr-16	Escherichia_coli	SC90_ST685
ERR7168470_Escherichia_coli-SC99_ST1727	ERR7168470	PKTANAMR8762967	16PP00950	community	6	NA	shadi_kui	stool	03-Apr-16	Escherichia_coli	SC99_ST1727
ERR7168471_Escherichia_coli-SC117_ST226	ERR7168471	PKTANAMR8761984	16PP00060	outpatients	NA	primary	manga_mandi_hospital	rectal_swab	08-Apr-16	Escherichia_coli	SC117_ST226
ERR7168471_Escherichia_coli-SC123_ST1308	ERR7168471	PKTANAMR8761984	16PP00060	outpatients	NA	primary	manga_mandi_hospital	rectal_swab	08-Apr-16	Escherichia_coli	SC123_ST1308
ERR7168471_Escherichia_coli-SC17_ST58	ERR7168471	PKTANAMR8761984	16PP00060	outpatients	NA	primary	manga_mandi_hospital	rectal_swab	08-Apr-16	Escherichia_coli	SC17_ST58
ERR7168471_Escherichia_coli-SC22_ST398	ERR7168471	PKTANAMR8761984	16PP00060	outpatients	NA	primary	manga_mandi_hospital	rectal_swab	08-Apr-16	Escherichia_coli	SC22_ST398
ERR7168471_Escherichia_coli-SC34_ST641	ERR7168471	PKTANAMR8761984	16PP00060	outpatients	NA	primary	manga_mandi_hospital	rectal_swab	08-Apr-16	Escherichia_coli	SC34_ST641
ERR7168471_Escherichia_coli-SC4_ST10	ERR7168471	PKTANAMR8761984	16PP00060	outpatients	NA	primary	manga_mandi_hospital	rectal_swab	08-Apr-16	Escherichia_coli	SC4_ST10
ERR7168471_Escherichia_coli-SC52_ST295	ERR7168471	PKTANAMR8761984	16PP00060	outpatients	NA	primary	manga_mandi_hospital	rectal_swab	08-Apr-16	Escherichia_coli	SC52_ST295
ERR7168471_Escherichia_coli-SC74_ST540	ERR7168471	PKTANAMR8761984	16PP00060	outpatients	NA	primary	manga_mandi_hospital	rectal_swab	08-Apr-16	Escherichia_coli	SC74_ST540
ERR7168471_Escherichia_coli-SC75_ST940	ERR7168471	PKTANAMR8761984	16PP00060	outpatients	NA	primary	manga_mandi_hospital	rectal_swab	08-Apr-16	Escherichia_coli	SC75_ST940
ERR7168472_Escherichia_coli-SC22_ST398	ERR7168472	PKTANAMR8762997	16PP00962	community	19	NA	shadi_kui	stool	03-Apr-16	Escherichia_coli	SC22_ST398
ERR7168472_Escherichia_coli-SC232_ST181	ERR7168472	PKTANAMR8762997	16PP00962	community	19	NA	shadi_kui	stool	03-Apr-16	Escherichia_coli	SC232_ST181
ERR7168472_Escherichia_coli-SC4_ST10	ERR7168472	PKTANAMR8762997	16PP00962	community	19	NA	shadi_kui	stool	03-Apr-16	Escherichia_coli	SC4_ST10
ERR7168472_Escherichia_coli-SC74_ST540	ERR7168472	PKTANAMR8762997	16PP00962	community	19	NA	shadi_kui	stool	03-Apr-16	Escherichia_coli	SC74_ST540
ERR7168472_Escherichia_coli-SC90_ST685	ERR7168472	PKTANAMR8762997	16PP00962	community	19	NA	shadi_kui	stool	03-Apr-16	Escherichia_coli	SC90_ST685
ERR7168473_Escherichia_coli-SC4_ST10	ERR7168473	PKTANAMR8761986	16PP00062	outpatients	NA	primary	manga_mandi_hospital	rectal_swab	08-Apr-16	Escherichia_coli	SC4_ST10
ERR7168473_Escherichia_coli-SC74_ST540	ERR7168473	PKTANAMR8761986	16PP00062	outpatients	NA	primary	manga_mandi_hospital	rectal_swab	08-Apr-16	Escherichia_coli	SC74_ST540
ERR7168474_Escherichia_coli-SC215_ST195	ERR7168474	PKTANAMR8762999	16PP00957	community	20	NA	shadi_kui	stool	03-Apr-16	Escherichia_coli	SC215_ST195
ERR7168474_Escherichia_coli-SC22_ST398	ERR7168474	PKTANAMR8762999	16PP00957	community	20	NA	shadi_kui	stool	03-Apr-16	Escherichia_coli	SC22_ST398
ERR7168474_Escherichia_coli-SC43_ST206	ERR7168474	PKTANAMR8762999	16PP00957	community	20	NA	shadi_kui	stool	03-Apr-16	Escherichia_coli	SC43_ST206
ERR7168474_Escherichia_coli-SC46_ST746	ERR7168474	PKTANAMR8762999	16PP00957	community	20	NA	shadi_kui	stool	03-Apr-16	Escherichia_coli	SC46_ST746
ERR7168474_Escherichia_coli-SC4_ST10	ERR7168474	PKTANAMR8762999	16PP00957	community	20	NA	shadi_kui	stool	03-Apr-16	Escherichia_coli	SC4_ST10
ERR7168474_Escherichia_coli-SC70_ST607	ERR7168474	PKTANAMR8762999	16PP00957	community	20	NA	shadi_kui	stool	03-Apr-16	Escherichia_coli	SC70_ST607
ERR7168474_Escherichia_coli-SC89_ST542	ERR7168474	PKTANAMR8762999	16PP00957	community	20	NA	shadi_kui	stool	03-Apr-16	Escherichia_coli	SC89_ST542
ERR7168475_Escherichia_coli-SC147_ST2178	ERR7168475	PKTANAMR8761987	16PP00059	outpatients	NA	primary	manga_mandi_hospital	rectal_swab	08-Apr-16	Escherichia_coli	SC147_ST2178
ERR7168475_Escherichia_coli-SC24_ST443	ERR7168475	PKTANAMR8761987	16PP00059	outpatients	NA	primary	manga_mandi_hospital	rectal_swab	08-Apr-16	Escherichia_coli	SC24_ST443
ERR7168475_Escherichia_coli-SC42_ST678	ERR7168475	PKTANAMR8761987	16PP00059	outpatients	NA	primary	manga_mandi_hospital	rectal_swab	08-Apr-16	Escherichia_coli	SC42_ST678
ERR7168475_Escherichia_coli-SC45_ST297	ERR7168475	PKTANAMR8761987	16PP00059	outpatients	NA	primary	manga_mandi_hospital	rectal_swab	08-Apr-16	Escherichia_coli	SC45_ST297
ERR7168475_Escherichia_coli-SC4_ST10	ERR7168475	PKTANAMR8761987	16PP00059	outpatients	NA	primary	manga_mandi_hospital	rectal_swab	08-Apr-16	Escherichia_coli	SC4_ST10
ERR7168475_Escherichia_coli-SC58_ST2773	ERR7168475	PKTANAMR8761987	16PP00059	outpatients	NA	primary	manga_mandi_hospital	rectal_swab	08-Apr-16	Escherichia_coli	SC58_ST2773
ERR7168475_Escherichia_coli-SC96_ST4038	ERR7168475	PKTANAMR8761987	16PP00059	outpatients	NA	primary	manga_mandi_hospital	rectal_swab	08-Apr-16	Escherichia_coli	SC96_ST4038
ERR7168475_Escherichia_coli-SC99_ST1727	ERR7168475	PKTANAMR8761987	16PP00059	outpatients	NA	primary	manga_mandi_hospital	rectal_swab	08-Apr-16	Escherichia_coli	SC99_ST1727
ERR7168477_Escherichia_coli-SC24_ST443	ERR7168477	PKTANAMR8761988	16PP00058	outpatients	NA	primary	manga_mandi_hospital	rectal_swab	08-Apr-16	Escherichia_coli	SC24_ST443
ERR7168477_Escherichia_coli-SC6_ST69	ERR7168477	PKTANAMR8761988	16PP00058	outpatients	NA	primary	manga_mandi_hospital	rectal_swab	08-Apr-16	Escherichia_coli	SC6_ST69
ERR7168478_Escherichia_coli-SC25_ST517	ERR7168478	PKTANAMR8761990	16PP00050	outpatients	NA	primary	manga_mandi_hospital	rectal_swab	09-Apr-16	Escherichia_coli	SC25_ST517
ERR7168478_Escherichia_coli-SC376_ST2064	ERR7168478	PKTANAMR8761990	16PP00050	outpatients	NA	primary	manga_mandi_hospital	rectal_swab	09-Apr-16	Escherichia_coli	SC376_ST2064
ERR7168478_Escherichia_coli-SC43_ST206	ERR7168478	PKTANAMR8761990	16PP00050	outpatients	NA	primary	manga_mandi_hospital	rectal_swab	09-Apr-16	Escherichia_coli	SC43_ST206
ERR7168478_Escherichia_coli-SC90_ST685	ERR7168478	PKTANAMR8761990	16PP00050	outpatients	NA	primary	manga_mandi_hospital	rectal_swab	09-Apr-16	Escherichia_coli	SC90_ST685
ERR7168479_Escherichia_coli-SC75_ST940	ERR7168479	PKTANAMR8763029	16PP00971	community	28	NA	changa-manga	stool	07-May-16	Escherichia_coli	SC75_ST940
ERR7168480_Escherichia_coli-SC10_ST17	ERR7168480	PKTANAMR8761992	16PP00052	outpatients	NA	primary	manga_mandi_hospital	rectal_swab	09-Apr-16	Escherichia_coli	SC10_ST17
ERR7168480_Escherichia_coli-SC147_ST2178	ERR7168480	PKTANAMR8761992	16PP00052	outpatients	NA	primary	manga_mandi_hospital	rectal_swab	09-Apr-16	Escherichia_coli	SC147_ST2178
ERR7168480_Escherichia_coli-SC158_ST120	ERR7168480	PKTANAMR8761992	16PP00052	outpatients	NA	primary	manga_mandi_hospital	rectal_swab	09-Apr-16	Escherichia_coli	SC158_ST120
ERR7168480_Escherichia_coli-SC169_ST361	ERR7168480	PKTANAMR8761992	16PP00052	outpatients	NA	primary	manga_mandi_hospital	rectal_swab	09-Apr-16	Escherichia_coli	SC169_ST361
ERR7168480_Escherichia_coli-SC17_ST58	ERR7168480	PKTANAMR8761992	16PP00052	outpatients	NA	primary	manga_mandi_hospital	rectal_swab	09-Apr-16	Escherichia_coli	SC17_ST58
ERR7168480_Escherichia_coli-SC228_ST2425	ERR7168480	PKTANAMR8761992	16PP00052	outpatients	NA	primary	manga_mandi_hospital	rectal_swab	09-Apr-16	Escherichia_coli	SC228_ST2425
ERR7168480_Escherichia_coli-SC22_ST398	ERR7168480	PKTANAMR8761992	16PP00052	outpatients	NA	primary	manga_mandi_hospital	rectal_swab	09-Apr-16	Escherichia_coli	SC22_ST398
ERR7168480_Escherichia_coli-SC231_ST2522	ERR7168480	PKTANAMR8761992	16PP00052	outpatients	NA	primary	manga_mandi_hospital	rectal_swab	09-Apr-16	Escherichia_coli	SC231_ST2522
ERR7168480_Escherichia_coli-SC240_ST8579	ERR7168480	PKTANAMR8761992	16PP00052	outpatients	NA	primary	manga_mandi_hospital	rectal_swab	09-Apr-16	Escherichia_coli	SC240_ST8579
ERR7168480_Escherichia_coli-SC25_ST517	ERR7168480	PKTANAMR8761992	16PP00052	outpatients	NA	primary	manga_mandi_hospital	rectal_swab	09-Apr-16	Escherichia_coli	SC25_ST517
ERR7168480_Escherichia_coli-SC28_ST101	ERR7168480	PKTANAMR8761992	16PP00052	outpatients	NA	primary	manga_mandi_hospital	rectal_swab	09-Apr-16	Escherichia_coli	SC28_ST101
ERR7168480_Escherichia_coli-SC331_ST5416	ERR7168480	PKTANAMR8761992	16PP00052	outpatients	NA	primary	manga_mandi_hospital	rectal_swab	09-Apr-16	Escherichia_coli	SC331_ST5416
ERR7168480_Escherichia_coli-SC4_ST10	ERR7168480	PKTANAMR8761992	16PP00052	outpatients	NA	primary	manga_mandi_hospital	rectal_swab	09-Apr-16	Escherichia_coli	SC4_ST10
ERR7168480_Escherichia_coli-SC51_ST93	ERR7168480	PKTANAMR8761992	16PP00052	outpatients	NA	primary	manga_mandi_hospital	rectal_swab	09-Apr-16	Escherichia_coli	SC51_ST93
ERR7168480_Escherichia_coli-SC55_ST906	ERR7168480	PKTANAMR8761992	16PP00052	outpatients	NA	primary	manga_mandi_hospital	rectal_swab	09-Apr-16	Escherichia_coli	SC55_ST906
ERR7168480_Escherichia_coli-SC74_ST540	ERR7168480	PKTANAMR8761992	16PP00052	outpatients	NA	primary	manga_mandi_hospital	rectal_swab	09-Apr-16	Escherichia_coli	SC74_ST540
ERR7168480_Escherichia_coli-SC75_ST940	ERR7168480	PKTANAMR8761992	16PP00052	outpatients	NA	primary	manga_mandi_hospital	rectal_swab	09-Apr-16	Escherichia_coli	SC75_ST940
ERR7168480_Escherichia_coli-SC87_ST937	ERR7168480	PKTANAMR8761992	16PP00052	outpatients	NA	primary	manga_mandi_hospital	rectal_swab	09-Apr-16	Escherichia_coli	SC87_ST937
ERR7168480_Escherichia_coli-SC99_ST1727	ERR7168480	PKTANAMR8761992	16PP00052	outpatients	NA	primary	manga_mandi_hospital	rectal_swab	09-Apr-16	Escherichia_coli	SC99_ST1727
ERR7168481_Escherichia_coli-SC50_ST457	ERR7168481	PKTANAMR8763052	16CC01344	community	36	NA	yohanabad	stool	09-May-16	Escherichia_coli	SC50_ST457
ERR7168482_Escherichia_coli-SC117_ST226	ERR7168482	PKTANAMR8761993	16PP00066	outpatients	NA	primary	manga_mandi_hospital	rectal_swab	09-Apr-16	Escherichia_coli	SC117_ST226
ERR7168482_Escherichia_coli-SC17_ST58	ERR7168482	PKTANAMR8761993	16PP00066	outpatients	NA	primary	manga_mandi_hospital	rectal_swab	09-Apr-16	Escherichia_coli	SC17_ST58
ERR7168482_Escherichia_coli-SC22_ST398	ERR7168482	PKTANAMR8761993	16PP00066	outpatients	NA	primary	manga_mandi_hospital	rectal_swab	09-Apr-16	Escherichia_coli	SC22_ST398
ERR7168482_Escherichia_coli-SC46_ST746	ERR7168482	PKTANAMR8761993	16PP00066	outpatients	NA	primary	manga_mandi_hospital	rectal_swab	09-Apr-16	Escherichia_coli	SC46_ST746
ERR7168482_Escherichia_coli-SC4_ST10	ERR7168482	PKTANAMR8761993	16PP00066	outpatients	NA	primary	manga_mandi_hospital	rectal_swab	09-Apr-16	Escherichia_coli	SC4_ST10
ERR7168483_Escherichia_coli-SC69_ST349	ERR7168483	PKTANAMR8763061	16CC01356	community	38	NA	yohanabad	stool	09-May-16	Escherichia_coli	SC69_ST349
ERR7168483_Escherichia_coli-SC78_ST224	ERR7168483	PKTANAMR8763061	16CC01356	community	38	NA	yohanabad	stool	09-May-16	Escherichia_coli	SC78_ST224
ERR7168484_Escherichia_coli-SC17_ST58	ERR7168484	PKTANAMR8761995	16PP00068	outpatients	NA	primary	manga_mandi_hospital	rectal_swab	09-Apr-16	Escherichia_coli	SC17_ST58
ERR7168484_Escherichia_coli-SC64_ST394	ERR7168484	PKTANAMR8761995	16PP00068	outpatients	NA	primary	manga_mandi_hospital	rectal_swab	09-Apr-16	Escherichia_coli	SC64_ST394
ERR7168484_Escherichia_coli-SC81_ST13	ERR7168484	PKTANAMR8761995	16PP00068	outpatients	NA	primary	manga_mandi_hospital	rectal_swab	09-Apr-16	Escherichia_coli	SC81_ST13
ERR7168485_Escherichia_coli-SC121_ST452	ERR7168485	PKTANAMR8763065	16CC01352	community	38	NA	yohanabad	stool	09-May-16	Escherichia_coli	SC121_ST452
ERR7168485_Escherichia_coli-SC4_ST10	ERR7168485	PKTANAMR8763065	16CC01352	community	38	NA	yohanabad	stool	09-May-16	Escherichia_coli	SC4_ST10
ERR7168486_Escherichia_coli-SC121_ST452	ERR7168486	PKTANAMR8761996	16PP00070	outpatients	NA	primary	manga_mandi_hospital	rectal_swab	09-Apr-16	Escherichia_coli	SC121_ST452
ERR7168486_Escherichia_coli-SC4_ST10	ERR7168486	PKTANAMR8761996	16PP00070	outpatients	NA	primary	manga_mandi_hospital	rectal_swab	09-Apr-16	Escherichia_coli	SC4_ST10
ERR7168486_Escherichia_coli-SC70_ST607	ERR7168486	PKTANAMR8761996	16PP00070	outpatients	NA	primary	manga_mandi_hospital	rectal_swab	09-Apr-16	Escherichia_coli	SC70_ST607
ERR7168486_Escherichia_coli-SC90_ST685	ERR7168486	PKTANAMR8761996	16PP00070	outpatients	NA	primary	manga_mandi_hospital	rectal_swab	09-Apr-16	Escherichia_coli	SC90_ST685
ERR7168487_Escherichia_coli-SC117_ST226	ERR7168487	PKTANAMR8763077	16CC01369	community	44	NA	yohanabad	stool	09-May-16	Escherichia_coli	SC117_ST226
ERR7168487_Escherichia_coli-SC133_ST1434	ERR7168487	PKTANAMR8763077	16CC01369	community	44	NA	yohanabad	stool	09-May-16	Escherichia_coli	SC133_ST1434
ERR7168487_Escherichia_coli-SC22_ST398	ERR7168487	PKTANAMR8763077	16CC01369	community	44	NA	yohanabad	stool	09-May-16	Escherichia_coli	SC22_ST398
ERR7168487_Escherichia_coli-SC46_ST746	ERR7168487	PKTANAMR8763077	16CC01369	community	44	NA	yohanabad	stool	09-May-16	Escherichia_coli	SC46_ST746
ERR7168487_Escherichia_coli-SC4_ST10	ERR7168487	PKTANAMR8763077	16CC01369	community	44	NA	yohanabad	stool	09-May-16	Escherichia_coli	SC4_ST10
ERR7168487_Escherichia_coli-SC6_ST69	ERR7168487	PKTANAMR8763077	16CC01369	community	44	NA	yohanabad	stool	09-May-16	Escherichia_coli	SC6_ST69
ERR7168487_Escherichia_coli-SC74_ST540	ERR7168487	PKTANAMR8763077	16CC01369	community	44	NA	yohanabad	stool	09-May-16	Escherichia_coli	SC74_ST540
ERR7168487_Escherichia_coli-SC90_ST685	ERR7168487	PKTANAMR8763077	16CC01369	community	44	NA	yohanabad	stool	09-May-16	Escherichia_coli	SC90_ST685
ERR7168488_Escherichia_coli-SC156_ST52	ERR7168488	PKTANAMR8761997	16PP00095	outpatients	NA	primary	manga_mandi_hospital	rectal_swab	12-Apr-16	Escherichia_coli	SC156_ST52
ERR7168488_Escherichia_coli-SC22_ST398	ERR7168488	PKTANAMR8761997	16PP00095	outpatients	NA	primary	manga_mandi_hospital	rectal_swab	12-Apr-16	Escherichia_coli	SC22_ST398
ERR7168488_Escherichia_coli-SC4_ST10	ERR7168488	PKTANAMR8761997	16PP00095	outpatients	NA	primary	manga_mandi_hospital	rectal_swab	12-Apr-16	Escherichia_coli	SC4_ST10
ERR7168490_Escherichia_coli-SC4_ST10	ERR7168490	PKTANAMR8761998	16PP00096	outpatients	NA	primary	manga_mandi_hospital	rectal_swab	12-Apr-16	Escherichia_coli	SC4_ST10
ERR7168490_Escherichia_coli-SC97_ST4554	ERR7168490	PKTANAMR8761998	16PP00096	outpatients	NA	primary	manga_mandi_hospital	rectal_swab	12-Apr-16	Escherichia_coli	SC97_ST4554
ERR7168491_Escherichia_coli-SC12_ST410	ERR7168491	PKTANAMR8763080	16CC01370	community	45	NA	yohanabad	stool	09-May-16	Escherichia_coli	SC12_ST410
ERR7168491_Escherichia_coli-SC13_ST442	ERR7168491	PKTANAMR8763080	16CC01370	community	45	NA	yohanabad	stool	09-May-16	Escherichia_coli	SC13_ST442
ERR7168491_Escherichia_coli-SC17_ST58	ERR7168491	PKTANAMR8763080	16CC01370	community	45	NA	yohanabad	stool	09-May-16	Escherichia_coli	SC17_ST58
ERR7168491_Escherichia_coli-SC25_ST517	ERR7168491	PKTANAMR8763080	16CC01370	community	45	NA	yohanabad	stool	09-May-16	Escherichia_coli	SC25_ST517
ERR7168491_Escherichia_coli-SC293_ST8393	ERR7168491	PKTANAMR8763080	16CC01370	community	45	NA	yohanabad	stool	09-May-16	Escherichia_coli	SC293_ST8393
ERR7168491_Escherichia_coli-SC46_ST746	ERR7168491	PKTANAMR8763080	16CC01370	community	45	NA	yohanabad	stool	09-May-16	Escherichia_coli	SC46_ST746
ERR7168491_Escherichia_coli-SC4_ST10	ERR7168491	PKTANAMR8763080	16CC01370	community	45	NA	yohanabad	stool	09-May-16	Escherichia_coli	SC4_ST10
ERR7168491_Escherichia_coli-SC74_ST540	ERR7168491	PKTANAMR8763080	16CC01370	community	45	NA	yohanabad	stool	09-May-16	Escherichia_coli	SC74_ST540
ERR7168491_Escherichia_coli-SC89_ST542	ERR7168491	PKTANAMR8763080	16CC01370	community	45	NA	yohanabad	stool	09-May-16	Escherichia_coli	SC89_ST542
ERR7168491_Escherichia_coli-SC90_ST685	ERR7168491	PKTANAMR8763080	16CC01370	community	45	NA	yohanabad	stool	09-May-16	Escherichia_coli	SC90_ST685
ERR7168491_Escherichia_coli-SC99_ST1727	ERR7168491	PKTANAMR8763080	16CC01370	community	45	NA	yohanabad	stool	09-May-16	Escherichia_coli	SC99_ST1727
ERR7168492_Escherichia_coli-SC237_ST2712	ERR7168492	PKTANAMR8763089	16CC01388	community	50	NA	yohanabad	stool	09-May-16	Escherichia_coli	SC237_ST2712
ERR7168493_Escherichia_coli-SC22_ST398	ERR7168493	PKTANAMR8761999	16PP00083	outpatients	NA	primary	manga_mandi_hospital	rectal_swab	12-Apr-16	Escherichia_coli	SC22_ST398
ERR7168493_Escherichia_coli-SC25_ST517	ERR7168493	PKTANAMR8761999	16PP00083	outpatients	NA	primary	manga_mandi_hospital	rectal_swab	12-Apr-16	Escherichia_coli	SC25_ST517
ERR7168493_Escherichia_coli-SC334_STnew_alleles	ERR7168493	PKTANAMR8761999	16PP00083	outpatients	NA	primary	manga_mandi_hospital	rectal_swab	12-Apr-16	Escherichia_coli	SC334_STnew_alleles
ERR7168493_Escherichia_coli-SC4_ST10	ERR7168493	PKTANAMR8761999	16PP00083	outpatients	NA	primary	manga_mandi_hospital	rectal_swab	12-Apr-16	Escherichia_coli	SC4_ST10
ERR7168493_Escherichia_coli-SC74_ST540	ERR7168493	PKTANAMR8761999	16PP00083	outpatients	NA	primary	manga_mandi_hospital	rectal_swab	12-Apr-16	Escherichia_coli	SC74_ST540
ERR7168493_Escherichia_coli-SC75_ST940	ERR7168493	PKTANAMR8761999	16PP00083	outpatients	NA	primary	manga_mandi_hospital	rectal_swab	12-Apr-16	Escherichia_coli	SC75_ST940
ERR7168494_Escherichia_coli-SC43_ST206	ERR7168494	PKTANAMR8763095	16CC01381	community	52	NA	yohanabad	stool	09-May-16	Escherichia_coli	SC43_ST206
ERR7168494_Escherichia_coli-SC4_ST10	ERR7168494	PKTANAMR8763095	16CC01381	community	52	NA	yohanabad	stool	09-May-16	Escherichia_coli	SC4_ST10
ERR7168495_Escherichia_coli-SC20_ST59	ERR7168495	PKTANAMR8762000	16PP00084	outpatients	NA	primary	manga_mandi_hospital	rectal_swab	12-Apr-16	Escherichia_coli	SC20_ST59
ERR7168495_Escherichia_coli-SC69_ST349	ERR7168495	PKTANAMR8762000	16PP00084	outpatients	NA	primary	manga_mandi_hospital	rectal_swab	12-Apr-16	Escherichia_coli	SC69_ST349
ERR7168496_Escherichia_coli-SC117_ST226	ERR7168496	PKTANAMR8763097	16CC01387	community	54	NA	yohanabad	stool	09-May-16	Escherichia_coli	SC117_ST226
ERR7168496_Escherichia_coli-SC17_ST58	ERR7168496	PKTANAMR8763097	16CC01387	community	54	NA	yohanabad	stool	09-May-16	Escherichia_coli	SC17_ST58
ERR7168496_Escherichia_coli-SC22_ST398	ERR7168496	PKTANAMR8763097	16CC01387	community	54	NA	yohanabad	stool	09-May-16	Escherichia_coli	SC22_ST398
ERR7168496_Escherichia_coli-SC232_ST181	ERR7168496	PKTANAMR8763097	16CC01387	community	54	NA	yohanabad	stool	09-May-16	Escherichia_coli	SC232_ST181
ERR7168496_Escherichia_coli-SC25_ST517	ERR7168496	PKTANAMR8763097	16CC01387	community	54	NA	yohanabad	stool	09-May-16	Escherichia_coli	SC25_ST517
ERR7168496_Escherichia_coli-SC28_ST101	ERR7168496	PKTANAMR8763097	16CC01387	community	54	NA	yohanabad	stool	09-May-16	Escherichia_coli	SC28_ST101
ERR7168496_Escherichia_coli-SC335_STnew_alleles	ERR7168496	PKTANAMR8763097	16CC01387	community	54	NA	yohanabad	stool	09-May-16	Escherichia_coli	SC335_STnew_alleles
ERR7168496_Escherichia_coli-SC46_ST746	ERR7168496	PKTANAMR8763097	16CC01387	community	54	NA	yohanabad	stool	09-May-16	Escherichia_coli	SC46_ST746
ERR7168496_Escherichia_coli-SC4_ST10	ERR7168496	PKTANAMR8763097	16CC01387	community	54	NA	yohanabad	stool	09-May-16	Escherichia_coli	SC4_ST10
ERR7168496_Escherichia_coli-SC51_ST93	ERR7168496	PKTANAMR8763097	16CC01387	community	54	NA	yohanabad	stool	09-May-16	Escherichia_coli	SC51_ST93
ERR7168496_Escherichia_coli-SC74_ST540	ERR7168496	PKTANAMR8763097	16CC01387	community	54	NA	yohanabad	stool	09-May-16	Escherichia_coli	SC74_ST540
ERR7168496_Escherichia_coli-SC90_ST685	ERR7168496	PKTANAMR8763097	16CC01387	community	54	NA	yohanabad	stool	09-May-16	Escherichia_coli	SC90_ST685
ERR7168497_Escherichia_coli-SC4_ST10	ERR7168497	PKTANAMR8762001	16PP00078	outpatients	NA	primary	manga_mandi_hospital	rectal_swab	12-Apr-16	Escherichia_coli	SC4_ST10
ERR7168498_Escherichia_coli-SC133_ST1434	ERR7168498	PKTANAMR8763115	16CC01332	community	62	NA	mala_walla	stool	11-Jun-16	Escherichia_coli	SC133_ST1434
ERR7168498_Escherichia_coli-SC16_ST38	ERR7168498	PKTANAMR8763115	16CC01332	community	62	NA	mala_walla	stool	11-Jun-16	Escherichia_coli	SC16_ST38
ERR7168498_Escherichia_coli-SC17_ST58	ERR7168498	PKTANAMR8763115	16CC01332	community	62	NA	mala_walla	stool	11-Jun-16	Escherichia_coli	SC17_ST58
ERR7168498_Escherichia_coli-SC22_ST398	ERR7168498	PKTANAMR8763115	16CC01332	community	62	NA	mala_walla	stool	11-Jun-16	Escherichia_coli	SC22_ST398
ERR7168498_Escherichia_coli-SC331_ST5416	ERR7168498	PKTANAMR8763115	16CC01332	community	62	NA	mala_walla	stool	11-Jun-16	Escherichia_coli	SC331_ST5416
ERR7168498_Escherichia_coli-SC46_ST746	ERR7168498	PKTANAMR8763115	16CC01332	community	62	NA	mala_walla	stool	11-Jun-16	Escherichia_coli	SC46_ST746
ERR7168498_Escherichia_coli-SC4_ST10	ERR7168498	PKTANAMR8763115	16CC01332	community	62	NA	mala_walla	stool	11-Jun-16	Escherichia_coli	SC4_ST10
ERR7168499_Escherichia_coli-SC117_ST226	ERR7168499	PKTANAMR8762002	16PP00077	outpatients	NA	primary	manga_mandi_hospital	rectal_swab	12-Apr-16	Escherichia_coli	SC117_ST226
ERR7168499_Escherichia_coli-SC169_ST361	ERR7168499	PKTANAMR8762002	16PP00077	outpatients	NA	primary	manga_mandi_hospital	rectal_swab	12-Apr-16	Escherichia_coli	SC169_ST361
ERR7168499_Escherichia_coli-SC17_ST58	ERR7168499	PKTANAMR8762002	16PP00077	outpatients	NA	primary	manga_mandi_hospital	rectal_swab	12-Apr-16	Escherichia_coli	SC17_ST58
ERR7168499_Escherichia_coli-SC22_ST398	ERR7168499	PKTANAMR8762002	16PP00077	outpatients	NA	primary	manga_mandi_hospital	rectal_swab	12-Apr-16	Escherichia_coli	SC22_ST398
ERR7168499_Escherichia_coli-SC28_ST101	ERR7168499	PKTANAMR8762002	16PP00077	outpatients	NA	primary	manga_mandi_hospital	rectal_swab	12-Apr-16	Escherichia_coli	SC28_ST101
ERR7168499_Escherichia_coli-SC46_ST746	ERR7168499	PKTANAMR8762002	16PP00077	outpatients	NA	primary	manga_mandi_hospital	rectal_swab	12-Apr-16	Escherichia_coli	SC46_ST746
ERR7168499_Escherichia_coli-SC4_ST10	ERR7168499	PKTANAMR8762002	16PP00077	outpatients	NA	primary	manga_mandi_hospital	rectal_swab	12-Apr-16	Escherichia_coli	SC4_ST10
ERR7168499_Escherichia_coli-SC53_ST448	ERR7168499	PKTANAMR8762002	16PP00077	outpatients	NA	primary	manga_mandi_hospital	rectal_swab	12-Apr-16	Escherichia_coli	SC53_ST448
ERR7168499_Escherichia_coli-SC74_ST540	ERR7168499	PKTANAMR8762002	16PP00077	outpatients	NA	primary	manga_mandi_hospital	rectal_swab	12-Apr-16	Escherichia_coli	SC74_ST540
ERR7168499_Escherichia_coli-SC90_ST685	ERR7168499	PKTANAMR8762002	16PP00077	outpatients	NA	primary	manga_mandi_hospital	rectal_swab	12-Apr-16	Escherichia_coli	SC90_ST685
ERR7168499_Escherichia_coli-SC99_ST1727	ERR7168499	PKTANAMR8762002	16PP00077	outpatients	NA	primary	manga_mandi_hospital	rectal_swab	12-Apr-16	Escherichia_coli	SC99_ST1727
ERR7168500_Escherichia_coli-SC117_ST226	ERR7168500	PKTANAMR8763125	16CC01327	community	67	NA	mala_walla	stool	11-Jun-16	Escherichia_coli	SC117_ST226
ERR7168500_Escherichia_coli-SC169_ST361	ERR7168500	PKTANAMR8763125	16CC01327	community	67	NA	mala_walla	stool	11-Jun-16	Escherichia_coli	SC169_ST361
ERR7168500_Escherichia_coli-SC46_ST746	ERR7168500	PKTANAMR8763125	16CC01327	community	67	NA	mala_walla	stool	11-Jun-16	Escherichia_coli	SC46_ST746
ERR7168500_Escherichia_coli-SC4_ST10	ERR7168500	PKTANAMR8763125	16CC01327	community	67	NA	mala_walla	stool	11-Jun-16	Escherichia_coli	SC4_ST10
ERR7168501_Escherichia_coli-SC169_ST361	ERR7168501	PKTANAMR8762003	16PP00081	outpatients	NA	primary	manga_mandi_hospital	rectal_swab	12-Apr-16	Escherichia_coli	SC169_ST361
ERR7168501_Escherichia_coli-SC188_ST3076	ERR7168501	PKTANAMR8762003	16PP00081	outpatients	NA	primary	manga_mandi_hospital	rectal_swab	12-Apr-16	Escherichia_coli	SC188_ST3076
ERR7168501_Escherichia_coli-SC4_ST10	ERR7168501	PKTANAMR8762003	16PP00081	outpatients	NA	primary	manga_mandi_hospital	rectal_swab	12-Apr-16	Escherichia_coli	SC4_ST10
ERR7168501_Escherichia_coli-SC75_ST940	ERR7168501	PKTANAMR8762003	16PP00081	outpatients	NA	primary	manga_mandi_hospital	rectal_swab	12-Apr-16	Escherichia_coli	SC75_ST940
ERR7168502_Escherichia_coli-SC73_ST156	ERR7168502	PKTANAMR8763130	16CC01305	community	68	NA	mala_walla	stool	11-Jun-16	Escherichia_coli	SC73_ST156
ERR7168503_Escherichia_coli-SC22_ST398	ERR7168503	PKTANAMR8762004	16PP00088	outpatients	NA	primary	manga_mandi_hospital	rectal_swab	12-Apr-16	Escherichia_coli	SC22_ST398
ERR7168503_Escherichia_coli-SC4_ST10	ERR7168503	PKTANAMR8762004	16PP00088	outpatients	NA	primary	manga_mandi_hospital	rectal_swab	12-Apr-16	Escherichia_coli	SC4_ST10
ERR7168503_Escherichia_coli-SC75_ST940	ERR7168503	PKTANAMR8762004	16PP00088	outpatients	NA	primary	manga_mandi_hospital	rectal_swab	12-Apr-16	Escherichia_coli	SC75_ST940
ERR7168504_Escherichia_coli-SC17_ST58	ERR7168504	PKTANAMR8763131	16CC01307	community	69	NA	mala_walla	stool	11-Jun-16	Escherichia_coli	SC17_ST58
ERR7168504_Escherichia_coli-SC215_ST195	ERR7168504	PKTANAMR8763131	16CC01307	community	69	NA	mala_walla	stool	11-Jun-16	Escherichia_coli	SC215_ST195
ERR7168504_Escherichia_coli-SC22_ST398	ERR7168504	PKTANAMR8763131	16CC01307	community	69	NA	mala_walla	stool	11-Jun-16	Escherichia_coli	SC22_ST398
ERR7168504_Escherichia_coli-SC25_ST517	ERR7168504	PKTANAMR8763131	16CC01307	community	69	NA	mala_walla	stool	11-Jun-16	Escherichia_coli	SC25_ST517
ERR7168504_Escherichia_coli-SC28_ST101	ERR7168504	PKTANAMR8763131	16CC01307	community	69	NA	mala_walla	stool	11-Jun-16	Escherichia_coli	SC28_ST101
ERR7168504_Escherichia_coli-SC46_ST746	ERR7168504	PKTANAMR8763131	16CC01307	community	69	NA	mala_walla	stool	11-Jun-16	Escherichia_coli	SC46_ST746
ERR7168504_Escherichia_coli-SC4_ST10	ERR7168504	PKTANAMR8763131	16CC01307	community	69	NA	mala_walla	stool	11-Jun-16	Escherichia_coli	SC4_ST10
ERR7168504_Escherichia_coli-SC74_ST540	ERR7168504	PKTANAMR8763131	16CC01307	community	69	NA	mala_walla	stool	11-Jun-16	Escherichia_coli	SC74_ST540
ERR7168504_Escherichia_coli-SC89_ST542	ERR7168504	PKTANAMR8763131	16CC01307	community	69	NA	mala_walla	stool	11-Jun-16	Escherichia_coli	SC89_ST542
ERR7168504_Escherichia_coli-SC90_ST685	ERR7168504	PKTANAMR8763131	16CC01307	community	69	NA	mala_walla	stool	11-Jun-16	Escherichia_coli	SC90_ST685
ERR7168505_Escherichia_coli-SC11_ST127	ERR7168505	PKTANAMR8762005	16PP00087	outpatients	NA	primary	manga_mandi_hospital	rectal_swab	12-Apr-16	Escherichia_coli	SC11_ST127
ERR7168505_Escherichia_coli-SC17_ST58	ERR7168505	PKTANAMR8762005	16PP00087	outpatients	NA	primary	manga_mandi_hospital	rectal_swab	12-Apr-16	Escherichia_coli	SC17_ST58
ERR7168505_Escherichia_coli-SC240_ST8579	ERR7168505	PKTANAMR8762005	16PP00087	outpatients	NA	primary	manga_mandi_hospital	rectal_swab	12-Apr-16	Escherichia_coli	SC240_ST8579
ERR7168505_Escherichia_coli-SC24_ST443	ERR7168505	PKTANAMR8762005	16PP00087	outpatients	NA	primary	manga_mandi_hospital	rectal_swab	12-Apr-16	Escherichia_coli	SC24_ST443
ERR7168505_Escherichia_coli-SC4_ST10	ERR7168505	PKTANAMR8762005	16PP00087	outpatients	NA	primary	manga_mandi_hospital	rectal_swab	12-Apr-16	Escherichia_coli	SC4_ST10
ERR7168505_Escherichia_coli-SC51_ST93	ERR7168505	PKTANAMR8762005	16PP00087	outpatients	NA	primary	manga_mandi_hospital	rectal_swab	12-Apr-16	Escherichia_coli	SC51_ST93
ERR7168505_Escherichia_coli-SC74_ST540	ERR7168505	PKTANAMR8762005	16PP00087	outpatients	NA	primary	manga_mandi_hospital	rectal_swab	12-Apr-16	Escherichia_coli	SC74_ST540
ERR7168505_Escherichia_coli-SC75_ST940	ERR7168505	PKTANAMR8762005	16PP00087	outpatients	NA	primary	manga_mandi_hospital	rectal_swab	12-Apr-16	Escherichia_coli	SC75_ST940
ERR7168506_Escherichia_coli-SC10_ST17	ERR7168506	PKTANAMR8763136	16CC01312	community	71	NA	mala_walla	stool	11-Jun-16	Escherichia_coli	SC10_ST17
ERR7168506_Escherichia_coli-SC121_ST452	ERR7168506	PKTANAMR8763136	16CC01312	community	71	NA	mala_walla	stool	11-Jun-16	Escherichia_coli	SC121_ST452
ERR7168506_Escherichia_coli-SC147_ST2178	ERR7168506	PKTANAMR8763136	16CC01312	community	71	NA	mala_walla	stool	11-Jun-16	Escherichia_coli	SC147_ST2178
ERR7168506_Escherichia_coli-SC17_ST58	ERR7168506	PKTANAMR8763136	16CC01312	community	71	NA	mala_walla	stool	11-Jun-16	Escherichia_coli	SC17_ST58
ERR7168506_Escherichia_coli-SC215_ST195	ERR7168506	PKTANAMR8763136	16CC01312	community	71	NA	mala_walla	stool	11-Jun-16	Escherichia_coli	SC215_ST195
ERR7168506_Escherichia_coli-SC22_ST398	ERR7168506	PKTANAMR8763136	16CC01312	community	71	NA	mala_walla	stool	11-Jun-16	Escherichia_coli	SC22_ST398
ERR7168506_Escherichia_coli-SC4_ST10	ERR7168506	PKTANAMR8763136	16CC01312	community	71	NA	mala_walla	stool	11-Jun-16	Escherichia_coli	SC4_ST10
ERR7168506_Escherichia_coli-SC5_ST95	ERR7168506	PKTANAMR8763136	16CC01312	community	71	NA	mala_walla	stool	11-Jun-16	Escherichia_coli	SC5_ST95
ERR7168506_Escherichia_coli-SC87_ST937	ERR7168506	PKTANAMR8763136	16CC01312	community	71	NA	mala_walla	stool	11-Jun-16	Escherichia_coli	SC87_ST937
ERR7168506_Escherichia_coli-SC96_ST4038	ERR7168506	PKTANAMR8763136	16CC01312	community	71	NA	mala_walla	stool	11-Jun-16	Escherichia_coli	SC96_ST4038
ERR7168506_Escherichia_coli-SC99_ST1727	ERR7168506	PKTANAMR8763136	16CC01312	community	71	NA	mala_walla	stool	11-Jun-16	Escherichia_coli	SC99_ST1727
ERR7168507_Escherichia_coli-SC17_ST58	ERR7168507	PKTANAMR8762006	16PP00105	outpatients	NA	primary	manga_mandi_hospital	rectal_swab	13-Apr-16	Escherichia_coli	SC17_ST58
ERR7168508_Escherichia_coli-SC17_ST58	ERR7168508	PKTANAMR8763147	16CC01500	community	74	NA	mala_walla	stool	11-Jun-16	Escherichia_coli	SC17_ST58
ERR7168508_Escherichia_coli-SC22_ST398	ERR7168508	PKTANAMR8763147	16CC01500	community	74	NA	mala_walla	stool	11-Jun-16	Escherichia_coli	SC22_ST398
ERR7168508_Escherichia_coli-SC4_ST10	ERR7168508	PKTANAMR8763147	16CC01500	community	74	NA	mala_walla	stool	11-Jun-16	Escherichia_coli	SC4_ST10
ERR7168508_Escherichia_coli-SC89_ST542	ERR7168508	PKTANAMR8763147	16CC01500	community	74	NA	mala_walla	stool	11-Jun-16	Escherichia_coli	SC89_ST542
ERR7168508_Escherichia_coli-SC90_ST685	ERR7168508	PKTANAMR8763147	16CC01500	community	74	NA	mala_walla	stool	11-Jun-16	Escherichia_coli	SC90_ST685
ERR7168509_Escherichia_coli-SC121_ST452	ERR7168509	PKTANAMR8762007	16PP00104	outpatients	NA	primary	manga_mandi_hospital	rectal_swab	13-Apr-16	Escherichia_coli	SC121_ST452
ERR7168509_Escherichia_coli-SC4_ST10	ERR7168509	PKTANAMR8762007	16PP00104	outpatients	NA	primary	manga_mandi_hospital	rectal_swab	13-Apr-16	Escherichia_coli	SC4_ST10
ERR7168509_Escherichia_coli-SC94_ST757	ERR7168509	PKTANAMR8762007	16PP00104	outpatients	NA	primary	manga_mandi_hospital	rectal_swab	13-Apr-16	Escherichia_coli	SC94_ST757
ERR7168511_Escherichia_coli-SC17_ST58	ERR7168511	PKTANAMR8762008	16PP00102	outpatients	NA	primary	manga_mandi_hospital	rectal_swab	13-Apr-16	Escherichia_coli	SC17_ST58
ERR7168511_Escherichia_coli-SC22_ST398	ERR7168511	PKTANAMR8762008	16PP00102	outpatients	NA	primary	manga_mandi_hospital	rectal_swab	13-Apr-16	Escherichia_coli	SC22_ST398
ERR7168511_Escherichia_coli-SC28_ST101	ERR7168511	PKTANAMR8762008	16PP00102	outpatients	NA	primary	manga_mandi_hospital	rectal_swab	13-Apr-16	Escherichia_coli	SC28_ST101
ERR7168511_Escherichia_coli-SC43_ST206	ERR7168511	PKTANAMR8762008	16PP00102	outpatients	NA	primary	manga_mandi_hospital	rectal_swab	13-Apr-16	Escherichia_coli	SC43_ST206
ERR7168511_Escherichia_coli-SC4_ST10	ERR7168511	PKTANAMR8762008	16PP00102	outpatients	NA	primary	manga_mandi_hospital	rectal_swab	13-Apr-16	Escherichia_coli	SC4_ST10
ERR7168511_Escherichia_coli-SC52_ST295	ERR7168511	PKTANAMR8762008	16PP00102	outpatients	NA	primary	manga_mandi_hospital	rectal_swab	13-Apr-16	Escherichia_coli	SC52_ST295
ERR7168511_Escherichia_coli-SC74_ST540	ERR7168511	PKTANAMR8762008	16PP00102	outpatients	NA	primary	manga_mandi_hospital	rectal_swab	13-Apr-16	Escherichia_coli	SC74_ST540
ERR7168512_Escherichia_coli-SC139_ST1079	ERR7168512	PKTANAMR8763166	16CC01456	community	80	NA	jalalpur_jattan	stool	14-Jun-16	Escherichia_coli	SC139_ST1079
ERR7168512_Escherichia_coli-SC17_ST58	ERR7168512	PKTANAMR8763166	16CC01456	community	80	NA	jalalpur_jattan	stool	14-Jun-16	Escherichia_coli	SC17_ST58
ERR7168512_Escherichia_coli-SC44_ST200	ERR7168512	PKTANAMR8763166	16CC01456	community	80	NA	jalalpur_jattan	stool	14-Jun-16	Escherichia_coli	SC44_ST200
ERR7168513_Escherichia_coli-SC25_ST517	ERR7168513	PKTANAMR8762009	16PP00090	outpatients	NA	primary	manga_mandi_hospital	rectal_swab	13-Apr-16	Escherichia_coli	SC25_ST517
ERR7168513_Escherichia_coli-SC2_ST131	ERR7168513	PKTANAMR8762009	16PP00090	outpatients	NA	primary	manga_mandi_hospital	rectal_swab	13-Apr-16	Escherichia_coli	SC2_ST131
ERR7168513_Escherichia_coli-SC4_ST10	ERR7168513	PKTANAMR8762009	16PP00090	outpatients	NA	primary	manga_mandi_hospital	rectal_swab	13-Apr-16	Escherichia_coli	SC4_ST10
ERR7168514_Escherichia_coli-SC104_ST212	ERR7168514	PKTANAMR8763169	16CC01452	community	81	NA	jalalpur_jattan	stool	14-Jun-16	Escherichia_coli	SC104_ST212
ERR7168514_Escherichia_coli-SC147_ST2178	ERR7168514	PKTANAMR8763169	16CC01452	community	81	NA	jalalpur_jattan	stool	14-Jun-16	Escherichia_coli	SC147_ST2178
ERR7168514_Escherichia_coli-SC17_ST58	ERR7168514	PKTANAMR8763169	16CC01452	community	81	NA	jalalpur_jattan	stool	14-Jun-16	Escherichia_coli	SC17_ST58
ERR7168514_Escherichia_coli-SC215_ST195	ERR7168514	PKTANAMR8763169	16CC01452	community	81	NA	jalalpur_jattan	stool	14-Jun-16	Escherichia_coli	SC215_ST195
ERR7168514_Escherichia_coli-SC25_ST517	ERR7168514	PKTANAMR8763169	16CC01452	community	81	NA	jalalpur_jattan	stool	14-Jun-16	Escherichia_coli	SC25_ST517
ERR7168514_Escherichia_coli-SC4_ST10	ERR7168514	PKTANAMR8763169	16CC01452	community	81	NA	jalalpur_jattan	stool	14-Jun-16	Escherichia_coli	SC4_ST10
ERR7168515_Escherichia_coli-SC4_ST10	ERR7168515	PKTANAMR8762010	16PP00091	outpatients	NA	primary	manga_mandi_hospital	rectal_swab	13-Apr-16	Escherichia_coli	SC4_ST10
ERR7168516_Escherichia_coli-SC12_ST410	ERR7168516	PKTANAMR8763173	16CC01432	community	82	NA	jalalpur_jattan	stool	14-Jun-16	Escherichia_coli	SC12_ST410
ERR7168516_Escherichia_coli-SC14_ST405	ERR7168516	PKTANAMR8763173	16CC01432	community	82	NA	jalalpur_jattan	stool	14-Jun-16	Escherichia_coli	SC14_ST405
ERR7168516_Escherichia_coli-SC22_ST398	ERR7168516	PKTANAMR8763173	16CC01432	community	82	NA	jalalpur_jattan	stool	14-Jun-16	Escherichia_coli	SC22_ST398
ERR7168516_Escherichia_coli-SC24_ST443	ERR7168516	PKTANAMR8763173	16CC01432	community	82	NA	jalalpur_jattan	stool	14-Jun-16	Escherichia_coli	SC24_ST443
ERR7168516_Escherichia_coli-SC4_ST10	ERR7168516	PKTANAMR8763173	16CC01432	community	82	NA	jalalpur_jattan	stool	14-Jun-16	Escherichia_coli	SC4_ST10
ERR7168516_Escherichia_coli-SC53_ST448	ERR7168516	PKTANAMR8763173	16CC01432	community	82	NA	jalalpur_jattan	stool	14-Jun-16	Escherichia_coli	SC53_ST448
ERR7168516_Escherichia_coli-SC75_ST940	ERR7168516	PKTANAMR8763173	16CC01432	community	82	NA	jalalpur_jattan	stool	14-Jun-16	Escherichia_coli	SC75_ST940
ERR7168517_Escherichia_coli-SC20_ST59	ERR7168517	PKTANAMR8762011	16PP00092	outpatients	NA	primary	manga_mandi_hospital	rectal_swab	13-Apr-16	Escherichia_coli	SC20_ST59
ERR7168517_Escherichia_coli-SC4_ST10	ERR7168517	PKTANAMR8762011	16PP00092	outpatients	NA	primary	manga_mandi_hospital	rectal_swab	13-Apr-16	Escherichia_coli	SC4_ST10
ERR7168518_Escherichia_coli-SC12_ST410	ERR7168518	PKTANAMR8763175	16CC01434	community	82	NA	jalalpur_jattan	stool	14-Jun-16	Escherichia_coli	SC12_ST410
ERR7168518_Escherichia_coli-SC158_ST120	ERR7168518	PKTANAMR8763175	16CC01434	community	82	NA	jalalpur_jattan	stool	14-Jun-16	Escherichia_coli	SC158_ST120
ERR7168518_Escherichia_coli-SC22_ST398	ERR7168518	PKTANAMR8763175	16CC01434	community	82	NA	jalalpur_jattan	stool	14-Jun-16	Escherichia_coli	SC22_ST398
ERR7168518_Escherichia_coli-SC232_ST181	ERR7168518	PKTANAMR8763175	16CC01434	community	82	NA	jalalpur_jattan	stool	14-Jun-16	Escherichia_coli	SC232_ST181
ERR7168518_Escherichia_coli-SC24_ST443	ERR7168518	PKTANAMR8763175	16CC01434	community	82	NA	jalalpur_jattan	stool	14-Jun-16	Escherichia_coli	SC24_ST443
ERR7168518_Escherichia_coli-SC25_ST517	ERR7168518	PKTANAMR8763175	16CC01434	community	82	NA	jalalpur_jattan	stool	14-Jun-16	Escherichia_coli	SC25_ST517
ERR7168518_Escherichia_coli-SC4_ST10	ERR7168518	PKTANAMR8763175	16CC01434	community	82	NA	jalalpur_jattan	stool	14-Jun-16	Escherichia_coli	SC4_ST10
ERR7168518_Escherichia_coli-SC74_ST540	ERR7168518	PKTANAMR8763175	16CC01434	community	82	NA	jalalpur_jattan	stool	14-Jun-16	Escherichia_coli	SC74_ST540
ERR7168518_Escherichia_coli-SC89_ST542	ERR7168518	PKTANAMR8763175	16CC01434	community	82	NA	jalalpur_jattan	stool	14-Jun-16	Escherichia_coli	SC89_ST542
ERR7168518_Escherichia_coli-SC90_ST685	ERR7168518	PKTANAMR8763175	16CC01434	community	82	NA	jalalpur_jattan	stool	14-Jun-16	Escherichia_coli	SC90_ST685
ERR7168519_Escherichia_coli-SC117_ST226	ERR7168519	PKTANAMR8762012	16PP00098	outpatients	NA	primary	manga_mandi_hospital	rectal_swab	13-Apr-16	Escherichia_coli	SC117_ST226
ERR7168519_Escherichia_coli-SC51_ST93	ERR7168519	PKTANAMR8762012	16PP00098	outpatients	NA	primary	manga_mandi_hospital	rectal_swab	13-Apr-16	Escherichia_coli	SC51_ST93
ERR7168520_Escherichia_coli-SC169_ST361	ERR7168520	PKTANAMR8762013	16PP00108	outpatients	NA	primary	manga_mandi_hospital	rectal_swab	14-Apr-16	Escherichia_coli	SC169_ST361
ERR7168520_Escherichia_coli-SC22_ST398	ERR7168520	PKTANAMR8762013	16PP00108	outpatients	NA	primary	manga_mandi_hospital	rectal_swab	14-Apr-16	Escherichia_coli	SC22_ST398
ERR7168520_Escherichia_coli-SC25_ST517	ERR7168520	PKTANAMR8762013	16PP00108	outpatients	NA	primary	manga_mandi_hospital	rectal_swab	14-Apr-16	Escherichia_coli	SC25_ST517
ERR7168520_Escherichia_coli-SC28_ST101	ERR7168520	PKTANAMR8762013	16PP00108	outpatients	NA	primary	manga_mandi_hospital	rectal_swab	14-Apr-16	Escherichia_coli	SC28_ST101
ERR7168520_Escherichia_coli-SC4_ST10	ERR7168520	PKTANAMR8762013	16PP00108	outpatients	NA	primary	manga_mandi_hospital	rectal_swab	14-Apr-16	Escherichia_coli	SC4_ST10
ERR7168520_Escherichia_coli-SC74_ST540	ERR7168520	PKTANAMR8762013	16PP00108	outpatients	NA	primary	manga_mandi_hospital	rectal_swab	14-Apr-16	Escherichia_coli	SC74_ST540
ERR7168520_Escherichia_coli-SC75_ST940	ERR7168520	PKTANAMR8762013	16PP00108	outpatients	NA	primary	manga_mandi_hospital	rectal_swab	14-Apr-16	Escherichia_coli	SC75_ST940
ERR7168520_Escherichia_coli-SC99_ST1727	ERR7168520	PKTANAMR8762013	16PP00108	outpatients	NA	primary	manga_mandi_hospital	rectal_swab	14-Apr-16	Escherichia_coli	SC99_ST1727
ERR7168521_Escherichia_coli-SC4_ST10	ERR7168521	PKTANAMR8763179	16CC01438	community	82	NA	jalalpur_jattan	stool	14-Jun-16	Escherichia_coli	SC4_ST10
ERR7168522_Escherichia_coli-SC175_ST1136	ERR7168522	PKTANAMR8762014	16PP00113	outpatients	NA	primary	manga_mandi_hospital	rectal_swab	14-Apr-16	Escherichia_coli	SC175_ST1136
ERR7168522_Escherichia_coli-SC4_ST10	ERR7168522	PKTANAMR8762014	16PP00113	outpatients	NA	primary	manga_mandi_hospital	rectal_swab	14-Apr-16	Escherichia_coli	SC4_ST10
ERR7168523_Escherichia_coli-SC100_ST6701	ERR7168523	PKTANAMR8763182	16CC01441	community	82	NA	jalalpur_jattan	stool	14-Jun-16	Escherichia_coli	SC100_ST6701
ERR7168523_Escherichia_coli-SC17_ST58	ERR7168523	PKTANAMR8763182	16CC01441	community	82	NA	jalalpur_jattan	stool	14-Jun-16	Escherichia_coli	SC17_ST58
ERR7168523_Escherichia_coli-SC22_ST398	ERR7168523	PKTANAMR8763182	16CC01441	community	82	NA	jalalpur_jattan	stool	14-Jun-16	Escherichia_coli	SC22_ST398
ERR7168523_Escherichia_coli-SC24_ST443	ERR7168523	PKTANAMR8763182	16CC01441	community	82	NA	jalalpur_jattan	stool	14-Jun-16	Escherichia_coli	SC24_ST443
ERR7168523_Escherichia_coli-SC4_ST10	ERR7168523	PKTANAMR8763182	16CC01441	community	82	NA	jalalpur_jattan	stool	14-Jun-16	Escherichia_coli	SC4_ST10
ERR7168523_Escherichia_coli-SC74_ST540	ERR7168523	PKTANAMR8763182	16CC01441	community	82	NA	jalalpur_jattan	stool	14-Jun-16	Escherichia_coli	SC74_ST540
ERR7168523_Escherichia_coli-SC90_ST685	ERR7168523	PKTANAMR8763182	16CC01441	community	82	NA	jalalpur_jattan	stool	14-Jun-16	Escherichia_coli	SC90_ST685
ERR7168523_Escherichia_coli-SC93_ST173	ERR7168523	PKTANAMR8763182	16CC01441	community	82	NA	jalalpur_jattan	stool	14-Jun-16	Escherichia_coli	SC93_ST173
ERR7168524_Escherichia_coli-SC128_ST1324	ERR7168524	PKTANAMR8762015	16PP00114	outpatients	NA	primary	manga_mandi_hospital	rectal_swab	14-Apr-16	Escherichia_coli	SC128_ST1324
ERR7168524_Escherichia_coli-SC147_ST2178	ERR7168524	PKTANAMR8762015	16PP00114	outpatients	NA	primary	manga_mandi_hospital	rectal_swab	14-Apr-16	Escherichia_coli	SC147_ST2178
ERR7168524_Escherichia_coli-SC17_ST58	ERR7168524	PKTANAMR8762015	16PP00114	outpatients	NA	primary	manga_mandi_hospital	rectal_swab	14-Apr-16	Escherichia_coli	SC17_ST58
ERR7168524_Escherichia_coli-SC22_ST398	ERR7168524	PKTANAMR8762015	16PP00114	outpatients	NA	primary	manga_mandi_hospital	rectal_swab	14-Apr-16	Escherichia_coli	SC22_ST398
ERR7168524_Escherichia_coli-SC24_ST443	ERR7168524	PKTANAMR8762015	16PP00114	outpatients	NA	primary	manga_mandi_hospital	rectal_swab	14-Apr-16	Escherichia_coli	SC24_ST443
ERR7168524_Escherichia_coli-SC25_ST517	ERR7168524	PKTANAMR8762015	16PP00114	outpatients	NA	primary	manga_mandi_hospital	rectal_swab	14-Apr-16	Escherichia_coli	SC25_ST517
ERR7168524_Escherichia_coli-SC27_ST328	ERR7168524	PKTANAMR8762015	16PP00114	outpatients	NA	primary	manga_mandi_hospital	rectal_swab	14-Apr-16	Escherichia_coli	SC27_ST328
ERR7168524_Escherichia_coli-SC28_ST101	ERR7168524	PKTANAMR8762015	16PP00114	outpatients	NA	primary	manga_mandi_hospital	rectal_swab	14-Apr-16	Escherichia_coli	SC28_ST101
ERR7168524_Escherichia_coli-SC34_ST641	ERR7168524	PKTANAMR8762015	16PP00114	outpatients	NA	primary	manga_mandi_hospital	rectal_swab	14-Apr-16	Escherichia_coli	SC34_ST641
ERR7168524_Escherichia_coli-SC4_ST10	ERR7168524	PKTANAMR8762015	16PP00114	outpatients	NA	primary	manga_mandi_hospital	rectal_swab	14-Apr-16	Escherichia_coli	SC4_ST10
ERR7168524_Escherichia_coli-SC53_ST448	ERR7168524	PKTANAMR8762015	16PP00114	outpatients	NA	primary	manga_mandi_hospital	rectal_swab	14-Apr-16	Escherichia_coli	SC53_ST448
ERR7168524_Escherichia_coli-SC73_ST156	ERR7168524	PKTANAMR8762015	16PP00114	outpatients	NA	primary	manga_mandi_hospital	rectal_swab	14-Apr-16	Escherichia_coli	SC73_ST156
ERR7168524_Escherichia_coli-SC74_ST540	ERR7168524	PKTANAMR8762015	16PP00114	outpatients	NA	primary	manga_mandi_hospital	rectal_swab	14-Apr-16	Escherichia_coli	SC74_ST540
ERR7168524_Escherichia_coli-SC75_ST940	ERR7168524	PKTANAMR8762015	16PP00114	outpatients	NA	primary	manga_mandi_hospital	rectal_swab	14-Apr-16	Escherichia_coli	SC75_ST940
ERR7168524_Escherichia_coli-SC87_ST937	ERR7168524	PKTANAMR8762015	16PP00114	outpatients	NA	primary	manga_mandi_hospital	rectal_swab	14-Apr-16	Escherichia_coli	SC87_ST937
ERR7168524_Escherichia_coli-SC91_ST345	ERR7168524	PKTANAMR8762015	16PP00114	outpatients	NA	primary	manga_mandi_hospital	rectal_swab	14-Apr-16	Escherichia_coli	SC91_ST345
ERR7168524_Escherichia_coli-SC93_ST173	ERR7168524	PKTANAMR8762015	16PP00114	outpatients	NA	primary	manga_mandi_hospital	rectal_swab	14-Apr-16	Escherichia_coli	SC93_ST173
ERR7168524_Escherichia_coli-SC96_ST4038	ERR7168524	PKTANAMR8762015	16PP00114	outpatients	NA	primary	manga_mandi_hospital	rectal_swab	14-Apr-16	Escherichia_coli	SC96_ST4038
ERR7168524_Escherichia_coli-SC99_ST1727	ERR7168524	PKTANAMR8762015	16PP00114	outpatients	NA	primary	manga_mandi_hospital	rectal_swab	14-Apr-16	Escherichia_coli	SC99_ST1727
ERR7168525_Escherichia_coli-SC117_ST226	ERR7168525	PKTANAMR8763184	16CC01448	community	83	NA	jalalpur_jattan	stool	14-Jun-16	Escherichia_coli	SC117_ST226
ERR7168525_Escherichia_coli-SC147_ST2178	ERR7168525	PKTANAMR8763184	16CC01448	community	83	NA	jalalpur_jattan	stool	14-Jun-16	Escherichia_coli	SC147_ST2178
ERR7168525_Escherichia_coli-SC22_ST398	ERR7168525	PKTANAMR8763184	16CC01448	community	83	NA	jalalpur_jattan	stool	14-Jun-16	Escherichia_coli	SC22_ST398
ERR7168525_Escherichia_coli-SC24_ST443	ERR7168525	PKTANAMR8763184	16CC01448	community	83	NA	jalalpur_jattan	stool	14-Jun-16	Escherichia_coli	SC24_ST443
ERR7168525_Escherichia_coli-SC25_ST517	ERR7168525	PKTANAMR8763184	16CC01448	community	83	NA	jalalpur_jattan	stool	14-Jun-16	Escherichia_coli	SC25_ST517
ERR7168525_Escherichia_coli-SC45_ST297	ERR7168525	PKTANAMR8763184	16CC01448	community	83	NA	jalalpur_jattan	stool	14-Jun-16	Escherichia_coli	SC45_ST297
ERR7168525_Escherichia_coli-SC4_ST10	ERR7168525	PKTANAMR8763184	16CC01448	community	83	NA	jalalpur_jattan	stool	14-Jun-16	Escherichia_coli	SC4_ST10
ERR7168525_Escherichia_coli-SC58_ST2773	ERR7168525	PKTANAMR8763184	16CC01448	community	83	NA	jalalpur_jattan	stool	14-Jun-16	Escherichia_coli	SC58_ST2773
ERR7168525_Escherichia_coli-SC90_ST685	ERR7168525	PKTANAMR8763184	16CC01448	community	83	NA	jalalpur_jattan	stool	14-Jun-16	Escherichia_coli	SC90_ST685
ERR7168525_Escherichia_coli-SC96_ST4038	ERR7168525	PKTANAMR8763184	16CC01448	community	83	NA	jalalpur_jattan	stool	14-Jun-16	Escherichia_coli	SC96_ST4038
ERR7168525_Escherichia_coli-SC99_ST1727	ERR7168525	PKTANAMR8763184	16CC01448	community	83	NA	jalalpur_jattan	stool	14-Jun-16	Escherichia_coli	SC99_ST1727
ERR7168526_Escherichia_coli-SC121_ST452	ERR7168526	PKTANAMR8762016	16PP00116	outpatients	NA	primary	manga_mandi_hospital	rectal_swab	14-Apr-16	Escherichia_coli	SC121_ST452
ERR7168526_Escherichia_coli-SC12_ST410	ERR7168526	PKTANAMR8762016	16PP00116	outpatients	NA	primary	manga_mandi_hospital	rectal_swab	14-Apr-16	Escherichia_coli	SC12_ST410
ERR7168526_Escherichia_coli-SC4_ST10	ERR7168526	PKTANAMR8762016	16PP00116	outpatients	NA	primary	manga_mandi_hospital	rectal_swab	14-Apr-16	Escherichia_coli	SC4_ST10
ERR7168526_Escherichia_coli-SC52_ST295	ERR7168526	PKTANAMR8762016	16PP00116	outpatients	NA	primary	manga_mandi_hospital	rectal_swab	14-Apr-16	Escherichia_coli	SC52_ST295
ERR7168526_Escherichia_coli-SC74_ST540	ERR7168526	PKTANAMR8762016	16PP00116	outpatients	NA	primary	manga_mandi_hospital	rectal_swab	14-Apr-16	Escherichia_coli	SC74_ST540
ERR7168526_Escherichia_coli-SC90_ST685	ERR7168526	PKTANAMR8762016	16PP00116	outpatients	NA	primary	manga_mandi_hospital	rectal_swab	14-Apr-16	Escherichia_coli	SC90_ST685
ERR7168527_Escherichia_coli-SC4_ST10	ERR7168527	PKTANAMR8763189	16CC01446	community	84	NA	jalalpur_jattan	stool	14-Jun-16	Escherichia_coli	SC4_ST10
ERR7168528_Escherichia_coli-SC22_ST398	ERR7168528	PKTANAMR8762018	16PP00119	outpatients	NA	primary	manga_mandi_hospital	rectal_swab	14-Apr-16	Escherichia_coli	SC22_ST398
ERR7168528_Escherichia_coli-SC232_ST181	ERR7168528	PKTANAMR8762018	16PP00119	outpatients	NA	primary	manga_mandi_hospital	rectal_swab	14-Apr-16	Escherichia_coli	SC232_ST181
ERR7168528_Escherichia_coli-SC4_ST10	ERR7168528	PKTANAMR8762018	16PP00119	outpatients	NA	primary	manga_mandi_hospital	rectal_swab	14-Apr-16	Escherichia_coli	SC4_ST10
ERR7168528_Escherichia_coli-SC90_ST685	ERR7168528	PKTANAMR8762018	16PP00119	outpatients	NA	primary	manga_mandi_hospital	rectal_swab	14-Apr-16	Escherichia_coli	SC90_ST685
ERR7168529_Escherichia_coli-SC17_ST58	ERR7168529	PKTANAMR8763191	16CC01412	community	85	NA	jalalpur_jattan	stool	14-Jun-16	Escherichia_coli	SC17_ST58
ERR7168529_Escherichia_coli-SC215_ST195	ERR7168529	PKTANAMR8763191	16CC01412	community	85	NA	jalalpur_jattan	stool	14-Jun-16	Escherichia_coli	SC215_ST195
ERR7168529_Escherichia_coli-SC22_ST398	ERR7168529	PKTANAMR8763191	16CC01412	community	85	NA	jalalpur_jattan	stool	14-Jun-16	Escherichia_coli	SC22_ST398
ERR7168529_Escherichia_coli-SC46_ST746	ERR7168529	PKTANAMR8763191	16CC01412	community	85	NA	jalalpur_jattan	stool	14-Jun-16	Escherichia_coli	SC46_ST746
ERR7168529_Escherichia_coli-SC4_ST10	ERR7168529	PKTANAMR8763191	16CC01412	community	85	NA	jalalpur_jattan	stool	14-Jun-16	Escherichia_coli	SC4_ST10
ERR7168529_Escherichia_coli-SC81_ST13	ERR7168529	PKTANAMR8763191	16CC01412	community	85	NA	jalalpur_jattan	stool	14-Jun-16	Escherichia_coli	SC81_ST13
ERR7168529_Escherichia_coli-SC89_ST542	ERR7168529	PKTANAMR8763191	16CC01412	community	85	NA	jalalpur_jattan	stool	14-Jun-16	Escherichia_coli	SC89_ST542
ERR7168530_Escherichia_coli-SC22_ST398	ERR7168530	PKTANAMR8762019	16PP00110	outpatients	NA	primary	manga_mandi_hospital	rectal_swab	15-Apr-16	Escherichia_coli	SC22_ST398
ERR7168530_Escherichia_coli-SC294_ST8391	ERR7168530	PKTANAMR8762019	16PP00110	outpatients	NA	primary	manga_mandi_hospital	rectal_swab	15-Apr-16	Escherichia_coli	SC294_ST8391
ERR7168530_Escherichia_coli-SC2_ST131	ERR7168530	PKTANAMR8762019	16PP00110	outpatients	NA	primary	manga_mandi_hospital	rectal_swab	15-Apr-16	Escherichia_coli	SC2_ST131
ERR7168530_Escherichia_coli-SC4_ST10	ERR7168530	PKTANAMR8762019	16PP00110	outpatients	NA	primary	manga_mandi_hospital	rectal_swab	15-Apr-16	Escherichia_coli	SC4_ST10
ERR7168530_Escherichia_coli-SC6_ST69	ERR7168530	PKTANAMR8762019	16PP00110	outpatients	NA	primary	manga_mandi_hospital	rectal_swab	15-Apr-16	Escherichia_coli	SC6_ST69
ERR7168531_Escherichia_coli-SC4_ST10	ERR7168531	PKTANAMR8763221	16CC01519	community	92	NA	chak_218	stool	17-Jun-16	Escherichia_coli	SC4_ST10
ERR7168533_Escherichia_coli-SC16_ST38	ERR7168533	PKTANAMR8763223	16CC01521	community	93	NA	chak_218	stool	17-Jun-16	Escherichia_coli	SC16_ST38
ERR7168533_Escherichia_coli-SC201_ST543	ERR7168533	PKTANAMR8763223	16CC01521	community	93	NA	chak_218	stool	17-Jun-16	Escherichia_coli	SC201_ST543
ERR7168534_Escherichia_coli-SC22_ST398	ERR7168534	PKTANAMR8763227	16CC01525	community	95	NA	chak_218	stool	17-Jun-16	Escherichia_coli	SC22_ST398
ERR7168534_Escherichia_coli-SC43_ST206	ERR7168534	PKTANAMR8763227	16CC01525	community	95	NA	chak_218	stool	17-Jun-16	Escherichia_coli	SC43_ST206
ERR7168534_Escherichia_coli-SC46_ST746	ERR7168534	PKTANAMR8763227	16CC01525	community	95	NA	chak_218	stool	17-Jun-16	Escherichia_coli	SC46_ST746
ERR7168534_Escherichia_coli-SC4_ST10	ERR7168534	PKTANAMR8763227	16CC01525	community	95	NA	chak_218	stool	17-Jun-16	Escherichia_coli	SC4_ST10
ERR7168534_Escherichia_coli-SC74_ST540	ERR7168534	PKTANAMR8763227	16CC01525	community	95	NA	chak_218	stool	17-Jun-16	Escherichia_coli	SC74_ST540
ERR7168534_Escherichia_coli-SC90_ST685	ERR7168534	PKTANAMR8763227	16CC01525	community	95	NA	chak_218	stool	17-Jun-16	Escherichia_coli	SC90_ST685
ERR7168534_Escherichia_coli-SC94_ST757	ERR7168534	PKTANAMR8763227	16CC01525	community	95	NA	chak_218	stool	17-Jun-16	Escherichia_coli	SC94_ST757
ERR7168535_Escherichia_coli-SC17_ST58	ERR7168535	PKTANAMR8762022	16PP00121	outpatients	NA	primary	manga_mandi_hospital	rectal_swab	15-Apr-16	Escherichia_coli	SC17_ST58
ERR7168535_Escherichia_coli-SC22_ST398	ERR7168535	PKTANAMR8762022	16PP00121	outpatients	NA	primary	manga_mandi_hospital	rectal_swab	15-Apr-16	Escherichia_coli	SC22_ST398
ERR7168535_Escherichia_coli-SC46_ST746	ERR7168535	PKTANAMR8762022	16PP00121	outpatients	NA	primary	manga_mandi_hospital	rectal_swab	15-Apr-16	Escherichia_coli	SC46_ST746
ERR7168535_Escherichia_coli-SC4_ST10	ERR7168535	PKTANAMR8762022	16PP00121	outpatients	NA	primary	manga_mandi_hospital	rectal_swab	15-Apr-16	Escherichia_coli	SC4_ST10
ERR7168535_Escherichia_coli-SC52_ST295	ERR7168535	PKTANAMR8762022	16PP00121	outpatients	NA	primary	manga_mandi_hospital	rectal_swab	15-Apr-16	Escherichia_coli	SC52_ST295
ERR7168535_Escherichia_coli-SC75_ST940	ERR7168535	PKTANAMR8762022	16PP00121	outpatients	NA	primary	manga_mandi_hospital	rectal_swab	15-Apr-16	Escherichia_coli	SC75_ST940
ERR7168535_Escherichia_coli-SC96_ST4038	ERR7168535	PKTANAMR8762022	16PP00121	outpatients	NA	primary	manga_mandi_hospital	rectal_swab	15-Apr-16	Escherichia_coli	SC96_ST4038
ERR7168536_Escherichia_coli-SC25_ST517	ERR7168536	PKTANAMR8763228	16CC01526	community	95	NA	chak_218	stool	17-Jun-16	Escherichia_coli	SC25_ST517
ERR7168536_Escherichia_coli-SC4_ST10	ERR7168536	PKTANAMR8763228	16CC01526	community	95	NA	chak_218	stool	17-Jun-16	Escherichia_coli	SC4_ST10
ERR7168537_Escherichia_coli-SC17_ST58	ERR7168537	PKTANAMR8762024	16PP00125	outpatients	NA	primary	manga_mandi_hospital	rectal_swab	15-Apr-16	Escherichia_coli	SC17_ST58
ERR7168537_Escherichia_coli-SC25_ST517	ERR7168537	PKTANAMR8762024	16PP00125	outpatients	NA	primary	manga_mandi_hospital	rectal_swab	15-Apr-16	Escherichia_coli	SC25_ST517
ERR7168537_Escherichia_coli-SC27_ST328	ERR7168537	PKTANAMR8762024	16PP00125	outpatients	NA	primary	manga_mandi_hospital	rectal_swab	15-Apr-16	Escherichia_coli	SC27_ST328
ERR7168537_Escherichia_coli-SC28_ST101	ERR7168537	PKTANAMR8762024	16PP00125	outpatients	NA	primary	manga_mandi_hospital	rectal_swab	15-Apr-16	Escherichia_coli	SC28_ST101
ERR7168537_Escherichia_coli-SC4_ST10	ERR7168537	PKTANAMR8762024	16PP00125	outpatients	NA	primary	manga_mandi_hospital	rectal_swab	15-Apr-16	Escherichia_coli	SC4_ST10
ERR7168537_Escherichia_coli-SC87_ST937	ERR7168537	PKTANAMR8762024	16PP00125	outpatients	NA	primary	manga_mandi_hospital	rectal_swab	15-Apr-16	Escherichia_coli	SC87_ST937
ERR7168538_Escherichia_coli-SC117_ST226	ERR7168538	PKTANAMR8763233	16CC01531	community	97	NA	chak_218	stool	17-Jun-16	Escherichia_coli	SC117_ST226
ERR7168538_Escherichia_coli-SC149_ST224	ERR7168538	PKTANAMR8763233	16CC01531	community	97	NA	chak_218	stool	17-Jun-16	Escherichia_coli	SC149_ST224
ERR7168538_Escherichia_coli-SC17_ST58	ERR7168538	PKTANAMR8763233	16CC01531	community	97	NA	chak_218	stool	17-Jun-16	Escherichia_coli	SC17_ST58
ERR7168538_Escherichia_coli-SC243_ST3559	ERR7168538	PKTANAMR8763233	16CC01531	community	97	NA	chak_218	stool	17-Jun-16	Escherichia_coli	SC243_ST3559
ERR7168538_Escherichia_coli-SC25_ST517	ERR7168538	PKTANAMR8763233	16CC01531	community	97	NA	chak_218	stool	17-Jun-16	Escherichia_coli	SC25_ST517
ERR7168538_Escherichia_coli-SC42_ST678	ERR7168538	PKTANAMR8763233	16CC01531	community	97	NA	chak_218	stool	17-Jun-16	Escherichia_coli	SC42_ST678
ERR7168538_Escherichia_coli-SC4_ST10	ERR7168538	PKTANAMR8763233	16CC01531	community	97	NA	chak_218	stool	17-Jun-16	Escherichia_coli	SC4_ST10
ERR7168538_Escherichia_coli-SC69_ST349	ERR7168538	PKTANAMR8763233	16CC01531	community	97	NA	chak_218	stool	17-Jun-16	Escherichia_coli	SC69_ST349
ERR7168538_Escherichia_coli-SC75_ST940	ERR7168538	PKTANAMR8763233	16CC01531	community	97	NA	chak_218	stool	17-Jun-16	Escherichia_coli	SC75_ST940
ERR7168539_Escherichia_coli-SC117_ST226	ERR7168539	PKTANAMR8762025	16PP00127	outpatients	NA	primary	manga_mandi_hospital	rectal_swab	15-Apr-16	Escherichia_coli	SC117_ST226
ERR7168539_Escherichia_coli-SC147_ST2178	ERR7168539	PKTANAMR8762025	16PP00127	outpatients	NA	primary	manga_mandi_hospital	rectal_swab	15-Apr-16	Escherichia_coli	SC147_ST2178
ERR7168539_Escherichia_coli-SC17_ST58	ERR7168539	PKTANAMR8762025	16PP00127	outpatients	NA	primary	manga_mandi_hospital	rectal_swab	15-Apr-16	Escherichia_coli	SC17_ST58
ERR7168539_Escherichia_coli-SC22_ST398	ERR7168539	PKTANAMR8762025	16PP00127	outpatients	NA	primary	manga_mandi_hospital	rectal_swab	15-Apr-16	Escherichia_coli	SC22_ST398
ERR7168539_Escherichia_coli-SC4_ST10	ERR7168539	PKTANAMR8762025	16PP00127	outpatients	NA	primary	manga_mandi_hospital	rectal_swab	15-Apr-16	Escherichia_coli	SC4_ST10
ERR7168539_Escherichia_coli-SC70_ST607	ERR7168539	PKTANAMR8762025	16PP00127	outpatients	NA	primary	manga_mandi_hospital	rectal_swab	15-Apr-16	Escherichia_coli	SC70_ST607
ERR7168539_Escherichia_coli-SC73_ST156	ERR7168539	PKTANAMR8762025	16PP00127	outpatients	NA	primary	manga_mandi_hospital	rectal_swab	15-Apr-16	Escherichia_coli	SC73_ST156
ERR7168539_Escherichia_coli-SC74_ST540	ERR7168539	PKTANAMR8762025	16PP00127	outpatients	NA	primary	manga_mandi_hospital	rectal_swab	15-Apr-16	Escherichia_coli	SC74_ST540
ERR7168539_Escherichia_coli-SC75_ST940	ERR7168539	PKTANAMR8762025	16PP00127	outpatients	NA	primary	manga_mandi_hospital	rectal_swab	15-Apr-16	Escherichia_coli	SC75_ST940
ERR7168539_Escherichia_coli-SC7_ST21	ERR7168539	PKTANAMR8762025	16PP00127	outpatients	NA	primary	manga_mandi_hospital	rectal_swab	15-Apr-16	Escherichia_coli	SC7_ST21
ERR7168539_Escherichia_coli-SC90_ST685	ERR7168539	PKTANAMR8762025	16PP00127	outpatients	NA	primary	manga_mandi_hospital	rectal_swab	15-Apr-16	Escherichia_coli	SC90_ST685
ERR7168540_Escherichia_coli-SC121_ST452	ERR7168540	PKTANAMR8763235	16CC01533	community	97	NA	chak_218	stool	17-Jun-16	Escherichia_coli	SC121_ST452
ERR7168541_Escherichia_coli-SC22_ST398	ERR7168541	PKTANAMR8762026	16PP00128	outpatients	NA	primary	manga_mandi_hospital	rectal_swab	15-Apr-16	Escherichia_coli	SC22_ST398
ERR7168541_Escherichia_coli-SC232_ST181	ERR7168541	PKTANAMR8762026	16PP00128	outpatients	NA	primary	manga_mandi_hospital	rectal_swab	15-Apr-16	Escherichia_coli	SC232_ST181
ERR7168541_Escherichia_coli-SC4_ST10	ERR7168541	PKTANAMR8762026	16PP00128	outpatients	NA	primary	manga_mandi_hospital	rectal_swab	15-Apr-16	Escherichia_coli	SC4_ST10
ERR7168541_Escherichia_coli-SC51_ST93	ERR7168541	PKTANAMR8762026	16PP00128	outpatients	NA	primary	manga_mandi_hospital	rectal_swab	15-Apr-16	Escherichia_coli	SC51_ST93
ERR7168542_Escherichia_coli-SC22_ST398	ERR7168542	PKTANAMR8763236	16CC01534	community	98	NA	chak_218	stool	17-Jun-16	Escherichia_coli	SC22_ST398
ERR7168542_Escherichia_coli-SC46_ST746	ERR7168542	PKTANAMR8763236	16CC01534	community	98	NA	chak_218	stool	17-Jun-16	Escherichia_coli	SC46_ST746
ERR7168542_Escherichia_coli-SC4_ST10	ERR7168542	PKTANAMR8763236	16CC01534	community	98	NA	chak_218	stool	17-Jun-16	Escherichia_coli	SC4_ST10
ERR7168542_Escherichia_coli-SC74_ST540	ERR7168542	PKTANAMR8763236	16CC01534	community	98	NA	chak_218	stool	17-Jun-16	Escherichia_coli	SC74_ST540
ERR7168542_Escherichia_coli-SC89_ST542	ERR7168542	PKTANAMR8763236	16CC01534	community	98	NA	chak_218	stool	17-Jun-16	Escherichia_coli	SC89_ST542
ERR7168542_Escherichia_coli-SC90_ST685	ERR7168542	PKTANAMR8763236	16CC01534	community	98	NA	chak_218	stool	17-Jun-16	Escherichia_coli	SC90_ST685
ERR7168543_Escherichia_coli-SC17_ST58	ERR7168543	PKTANAMR8762027	16PP00130	outpatients	NA	primary	manga_mandi_hospital	rectal_swab	16-Apr-16	Escherichia_coli	SC17_ST58
ERR7168543_Escherichia_coli-SC22_ST398	ERR7168543	PKTANAMR8762027	16PP00130	outpatients	NA	primary	manga_mandi_hospital	rectal_swab	16-Apr-16	Escherichia_coli	SC22_ST398
ERR7168543_Escherichia_coli-SC27_ST328	ERR7168543	PKTANAMR8762027	16PP00130	outpatients	NA	primary	manga_mandi_hospital	rectal_swab	16-Apr-16	Escherichia_coli	SC27_ST328
ERR7168543_Escherichia_coli-SC43_ST206	ERR7168543	PKTANAMR8762027	16PP00130	outpatients	NA	primary	manga_mandi_hospital	rectal_swab	16-Apr-16	Escherichia_coli	SC43_ST206
ERR7168543_Escherichia_coli-SC46_ST746	ERR7168543	PKTANAMR8762027	16PP00130	outpatients	NA	primary	manga_mandi_hospital	rectal_swab	16-Apr-16	Escherichia_coli	SC46_ST746
ERR7168543_Escherichia_coli-SC4_ST10	ERR7168543	PKTANAMR8762027	16PP00130	outpatients	NA	primary	manga_mandi_hospital	rectal_swab	16-Apr-16	Escherichia_coli	SC4_ST10
ERR7168543_Escherichia_coli-SC75_ST940	ERR7168543	PKTANAMR8762027	16PP00130	outpatients	NA	primary	manga_mandi_hospital	rectal_swab	16-Apr-16	Escherichia_coli	SC75_ST940
ERR7168543_Escherichia_coli-SC89_ST542	ERR7168543	PKTANAMR8762027	16PP00130	outpatients	NA	primary	manga_mandi_hospital	rectal_swab	16-Apr-16	Escherichia_coli	SC89_ST542
ERR7168544_Escherichia_coli-SC149_ST224	ERR7168544	PKTANAMR8763237	16CC01535	community	98	NA	chak_218	stool	17-Jun-16	Escherichia_coli	SC149_ST224
ERR7168544_Escherichia_coli-SC4_ST10	ERR7168544	PKTANAMR8763237	16CC01535	community	98	NA	chak_218	stool	17-Jun-16	Escherichia_coli	SC4_ST10
ERR7168545_Escherichia_coli-SC4_ST10	ERR7168545	PKTANAMR8762028	16PP00132	outpatients	NA	primary	manga_mandi_hospital	rectal_swab	16-Apr-16	Escherichia_coli	SC4_ST10
ERR7168546_Escherichia_coli-SC16_ST38	ERR7168546	PKTANAMR8763239	16CC01537	community	98	NA	chak_218	stool	17-Jun-16	Escherichia_coli	SC16_ST38
ERR7168546_Escherichia_coli-SC4_ST10	ERR7168546	PKTANAMR8763239	16CC01537	community	98	NA	chak_218	stool	17-Jun-16	Escherichia_coli	SC4_ST10
ERR7168547_Escherichia_coli-SC4_ST10	ERR7168547	PKTANAMR8762029	16PP00133	outpatients	NA	primary	manga_mandi_hospital	rectal_swab	16-Apr-16	Escherichia_coli	SC4_ST10
ERR7168548_Escherichia_coli-SC17_ST58	ERR7168548	PKTANAMR8763242	16CC01540	community	99	NA	chak_218	stool	17-Jun-16	Escherichia_coli	SC17_ST58
ERR7168548_Escherichia_coli-SC34_ST641	ERR7168548	PKTANAMR8763242	16CC01540	community	99	NA	chak_218	stool	17-Jun-16	Escherichia_coli	SC34_ST641
ERR7168548_Escherichia_coli-SC4_ST10	ERR7168548	PKTANAMR8763242	16CC01540	community	99	NA	chak_218	stool	17-Jun-16	Escherichia_coli	SC4_ST10
ERR7168548_Escherichia_coli-SC96_ST4038	ERR7168548	PKTANAMR8763242	16CC01540	community	99	NA	chak_218	stool	17-Jun-16	Escherichia_coli	SC96_ST4038
ERR7168549_Escherichia_coli-SC10_ST17	ERR7168549	PKTANAMR8762030	16PP00135	outpatients	NA	primary	manga_mandi_hospital	rectal_swab	16-Apr-16	Escherichia_coli	SC10_ST17
ERR7168549_Escherichia_coli-SC4_ST10	ERR7168549	PKTANAMR8762030	16PP00135	outpatients	NA	primary	manga_mandi_hospital	rectal_swab	16-Apr-16	Escherichia_coli	SC4_ST10
ERR7168549_Escherichia_coli-SC74_ST540	ERR7168549	PKTANAMR8762030	16PP00135	outpatients	NA	primary	manga_mandi_hospital	rectal_swab	16-Apr-16	Escherichia_coli	SC74_ST540
ERR7168549_Escherichia_coli-SC90_ST685	ERR7168549	PKTANAMR8762030	16PP00135	outpatients	NA	primary	manga_mandi_hospital	rectal_swab	16-Apr-16	Escherichia_coli	SC90_ST685
ERR7168550_Escherichia_coli-SC117_ST226	ERR7168550	PKTANAMR8763246	16CC01551	community	100	NA	chak_218	stool	17-Jun-16	Escherichia_coli	SC117_ST226
ERR7168550_Escherichia_coli-SC12_ST410	ERR7168550	PKTANAMR8763246	16CC01551	community	100	NA	chak_218	stool	17-Jun-16	Escherichia_coli	SC12_ST410
ERR7168550_Escherichia_coli-SC149_ST224	ERR7168550	PKTANAMR8763246	16CC01551	community	100	NA	chak_218	stool	17-Jun-16	Escherichia_coli	SC149_ST224
ERR7168550_Escherichia_coli-SC169_ST361	ERR7168550	PKTANAMR8763246	16CC01551	community	100	NA	chak_218	stool	17-Jun-16	Escherichia_coli	SC169_ST361
ERR7168550_Escherichia_coli-SC17_ST58	ERR7168550	PKTANAMR8763246	16CC01551	community	100	NA	chak_218	stool	17-Jun-16	Escherichia_coli	SC17_ST58
ERR7168550_Escherichia_coli-SC22_ST398	ERR7168550	PKTANAMR8763246	16CC01551	community	100	NA	chak_218	stool	17-Jun-16	Escherichia_coli	SC22_ST398
ERR7168550_Escherichia_coli-SC28_ST101	ERR7168550	PKTANAMR8763246	16CC01551	community	100	NA	chak_218	stool	17-Jun-16	Escherichia_coli	SC28_ST101
ERR7168550_Escherichia_coli-SC46_ST746	ERR7168550	PKTANAMR8763246	16CC01551	community	100	NA	chak_218	stool	17-Jun-16	Escherichia_coli	SC46_ST746
ERR7168550_Escherichia_coli-SC4_ST10	ERR7168550	PKTANAMR8763246	16CC01551	community	100	NA	chak_218	stool	17-Jun-16	Escherichia_coli	SC4_ST10
ERR7168550_Escherichia_coli-SC70_ST607	ERR7168550	PKTANAMR8763246	16CC01551	community	100	NA	chak_218	stool	17-Jun-16	Escherichia_coli	SC70_ST607
ERR7168550_Escherichia_coli-SC74_ST540	ERR7168550	PKTANAMR8763246	16CC01551	community	100	NA	chak_218	stool	17-Jun-16	Escherichia_coli	SC74_ST540
ERR7168550_Escherichia_coli-SC96_ST4038	ERR7168550	PKTANAMR8763246	16CC01551	community	100	NA	chak_218	stool	17-Jun-16	Escherichia_coli	SC96_ST4038
ERR7168550_Escherichia_coli-SC99_ST1727	ERR7168550	PKTANAMR8763246	16CC01551	community	100	NA	chak_218	stool	17-Jun-16	Escherichia_coli	SC99_ST1727
ERR7168551_Escherichia_coli-SC22_ST398	ERR7168551	PKTANAMR8762031	16PP00136	outpatients	NA	primary	manga_mandi_hospital	rectal_swab	16-Apr-16	Escherichia_coli	SC22_ST398
ERR7168551_Escherichia_coli-SC24_ST443	ERR7168551	PKTANAMR8762031	16PP00136	outpatients	NA	primary	manga_mandi_hospital	rectal_swab	16-Apr-16	Escherichia_coli	SC24_ST443
ERR7168551_Escherichia_coli-SC28_ST101	ERR7168551	PKTANAMR8762031	16PP00136	outpatients	NA	primary	manga_mandi_hospital	rectal_swab	16-Apr-16	Escherichia_coli	SC28_ST101
ERR7168551_Escherichia_coli-SC4_ST10	ERR7168551	PKTANAMR8762031	16PP00136	outpatients	NA	primary	manga_mandi_hospital	rectal_swab	16-Apr-16	Escherichia_coli	SC4_ST10
ERR7168551_Escherichia_coli-SC64_ST394	ERR7168551	PKTANAMR8762031	16PP00136	outpatients	NA	primary	manga_mandi_hospital	rectal_swab	16-Apr-16	Escherichia_coli	SC64_ST394
ERR7168551_Escherichia_coli-SC74_ST540	ERR7168551	PKTANAMR8762031	16PP00136	outpatients	NA	primary	manga_mandi_hospital	rectal_swab	16-Apr-16	Escherichia_coli	SC74_ST540
ERR7168551_Escherichia_coli-SC75_ST940	ERR7168551	PKTANAMR8762031	16PP00136	outpatients	NA	primary	manga_mandi_hospital	rectal_swab	16-Apr-16	Escherichia_coli	SC75_ST940
ERR7168551_Escherichia_coli-SC87_ST937	ERR7168551	PKTANAMR8762031	16PP00136	outpatients	NA	primary	manga_mandi_hospital	rectal_swab	16-Apr-16	Escherichia_coli	SC87_ST937
ERR7168552_Escherichia_coli-SC22_ST398	ERR7168552	PKTANAMR8763254	16CC01556	community	103	NA	chak_218	stool	17-Jun-16	Escherichia_coli	SC22_ST398
ERR7168552_Escherichia_coli-SC28_ST101	ERR7168552	PKTANAMR8763254	16CC01556	community	103	NA	chak_218	stool	17-Jun-16	Escherichia_coli	SC28_ST101
ERR7168552_Escherichia_coli-SC43_ST206	ERR7168552	PKTANAMR8763254	16CC01556	community	103	NA	chak_218	stool	17-Jun-16	Escherichia_coli	SC43_ST206
ERR7168552_Escherichia_coli-SC46_ST746	ERR7168552	PKTANAMR8763254	16CC01556	community	103	NA	chak_218	stool	17-Jun-16	Escherichia_coli	SC46_ST746
ERR7168552_Escherichia_coli-SC4_ST10	ERR7168552	PKTANAMR8763254	16CC01556	community	103	NA	chak_218	stool	17-Jun-16	Escherichia_coli	SC4_ST10
ERR7168552_Escherichia_coli-SC87_ST937	ERR7168552	PKTANAMR8763254	16CC01556	community	103	NA	chak_218	stool	17-Jun-16	Escherichia_coli	SC87_ST937
ERR7168552_Escherichia_coli-SC89_ST542	ERR7168552	PKTANAMR8763254	16CC01556	community	103	NA	chak_218	stool	17-Jun-16	Escherichia_coli	SC89_ST542
ERR7168552_Escherichia_coli-SC90_ST685	ERR7168552	PKTANAMR8763254	16CC01556	community	103	NA	chak_218	stool	17-Jun-16	Escherichia_coli	SC90_ST685
ERR7168553_Escherichia_coli-SC215_ST195	ERR7168553	PKTANAMR8762032	16PP00139	outpatients	NA	primary	manga_mandi_hospital	rectal_swab	16-Apr-16	Escherichia_coli	SC215_ST195
ERR7168553_Escherichia_coli-SC22_ST398	ERR7168553	PKTANAMR8762032	16PP00139	outpatients	NA	primary	manga_mandi_hospital	rectal_swab	16-Apr-16	Escherichia_coli	SC22_ST398
ERR7168553_Escherichia_coli-SC46_ST746	ERR7168553	PKTANAMR8762032	16PP00139	outpatients	NA	primary	manga_mandi_hospital	rectal_swab	16-Apr-16	Escherichia_coli	SC46_ST746
ERR7168553_Escherichia_coli-SC4_ST10	ERR7168553	PKTANAMR8762032	16PP00139	outpatients	NA	primary	manga_mandi_hospital	rectal_swab	16-Apr-16	Escherichia_coli	SC4_ST10
ERR7168553_Escherichia_coli-SC74_ST540	ERR7168553	PKTANAMR8762032	16PP00139	outpatients	NA	primary	manga_mandi_hospital	rectal_swab	16-Apr-16	Escherichia_coli	SC74_ST540
ERR7168553_Escherichia_coli-SC90_ST685	ERR7168553	PKTANAMR8762032	16PP00139	outpatients	NA	primary	manga_mandi_hospital	rectal_swab	16-Apr-16	Escherichia_coli	SC90_ST685
ERR7168555_Escherichia_coli-SC4_ST10	ERR7168555	PKTANAMR8762033	16PP00140	outpatients	NA	primary	manga_mandi_hospital	rectal_swab	16-Apr-16	Escherichia_coli	SC4_ST10
ERR7168556_Escherichia_coli-SC128_ST1324	ERR7168556	PKTANAMR8763271	16CC01484	community	108	NA	chak_218	stool	17-Jun-16	Escherichia_coli	SC128_ST1324
ERR7168556_Escherichia_coli-SC149_ST224	ERR7168556	PKTANAMR8763271	16CC01484	community	108	NA	chak_218	stool	17-Jun-16	Escherichia_coli	SC149_ST224
ERR7168556_Escherichia_coli-SC17_ST58	ERR7168556	PKTANAMR8763271	16CC01484	community	108	NA	chak_218	stool	17-Jun-16	Escherichia_coli	SC17_ST58
ERR7168556_Escherichia_coli-SC25_ST517	ERR7168556	PKTANAMR8763271	16CC01484	community	108	NA	chak_218	stool	17-Jun-16	Escherichia_coli	SC25_ST517
ERR7168556_Escherichia_coli-SC28_ST101	ERR7168556	PKTANAMR8763271	16CC01484	community	108	NA	chak_218	stool	17-Jun-16	Escherichia_coli	SC28_ST101
ERR7168556_Escherichia_coli-SC99_ST1727	ERR7168556	PKTANAMR8763271	16CC01484	community	108	NA	chak_218	stool	17-Jun-16	Escherichia_coli	SC99_ST1727
ERR7168557_Escherichia_coli-SC117_ST226	ERR7168557	PKTANAMR8762034	16PP00146	outpatients	NA	primary	manga_mandi_hospital	rectal_swab	16-Apr-16	Escherichia_coli	SC117_ST226
ERR7168557_Escherichia_coli-SC46_ST746	ERR7168557	PKTANAMR8762034	16PP00146	outpatients	NA	primary	manga_mandi_hospital	rectal_swab	16-Apr-16	Escherichia_coli	SC46_ST746
ERR7168557_Escherichia_coli-SC4_ST10	ERR7168557	PKTANAMR8762034	16PP00146	outpatients	NA	primary	manga_mandi_hospital	rectal_swab	16-Apr-16	Escherichia_coli	SC4_ST10
ERR7168557_Escherichia_coli-SC90_ST685	ERR7168557	PKTANAMR8762034	16PP00146	outpatients	NA	primary	manga_mandi_hospital	rectal_swab	16-Apr-16	Escherichia_coli	SC90_ST685
ERR7168557_Escherichia_coli-SC99_ST1727	ERR7168557	PKTANAMR8762034	16PP00146	outpatients	NA	primary	manga_mandi_hospital	rectal_swab	16-Apr-16	Escherichia_coli	SC99_ST1727
ERR7168560_Escherichia_coli-SC121_ST452	ERR7168560	PKTANAMR8762036	16PP00148	outpatients	NA	primary	manga_mandi_hospital	rectal_swab	16-Apr-16	Escherichia_coli	SC121_ST452
ERR7168560_Escherichia_coli-SC16_ST38	ERR7168560	PKTANAMR8762036	16PP00148	outpatients	NA	primary	manga_mandi_hospital	rectal_swab	16-Apr-16	Escherichia_coli	SC16_ST38
ERR7168560_Escherichia_coli-SC4_ST10	ERR7168560	PKTANAMR8762036	16PP00148	outpatients	NA	primary	manga_mandi_hospital	rectal_swab	16-Apr-16	Escherichia_coli	SC4_ST10
ERR7168560_Escherichia_coli-SC73_ST156	ERR7168560	PKTANAMR8762036	16PP00148	outpatients	NA	primary	manga_mandi_hospital	rectal_swab	16-Apr-16	Escherichia_coli	SC73_ST156
ERR7168561_Escherichia_coli-SC104_ST212	ERR7168561	PKTANAMR8763284	16CC01501	community	113	NA	chak_218	stool	17-Jun-16	Escherichia_coli	SC104_ST212
ERR7168561_Escherichia_coli-SC117_ST226	ERR7168561	PKTANAMR8763284	16CC01501	community	113	NA	chak_218	stool	17-Jun-16	Escherichia_coli	SC117_ST226
ERR7168561_Escherichia_coli-SC176_ST603	ERR7168561	PKTANAMR8763284	16CC01501	community	113	NA	chak_218	stool	17-Jun-16	Escherichia_coli	SC176_ST603
ERR7168561_Escherichia_coli-SC22_ST398	ERR7168561	PKTANAMR8763284	16CC01501	community	113	NA	chak_218	stool	17-Jun-16	Escherichia_coli	SC22_ST398
ERR7168561_Escherichia_coli-SC27_ST328	ERR7168561	PKTANAMR8763284	16CC01501	community	113	NA	chak_218	stool	17-Jun-16	Escherichia_coli	SC27_ST328
ERR7168561_Escherichia_coli-SC43_ST206	ERR7168561	PKTANAMR8763284	16CC01501	community	113	NA	chak_218	stool	17-Jun-16	Escherichia_coli	SC43_ST206
ERR7168561_Escherichia_coli-SC46_ST746	ERR7168561	PKTANAMR8763284	16CC01501	community	113	NA	chak_218	stool	17-Jun-16	Escherichia_coli	SC46_ST746
ERR7168561_Escherichia_coli-SC4_ST10	ERR7168561	PKTANAMR8763284	16CC01501	community	113	NA	chak_218	stool	17-Jun-16	Escherichia_coli	SC4_ST10
ERR7168561_Escherichia_coli-SC74_ST540	ERR7168561	PKTANAMR8763284	16CC01501	community	113	NA	chak_218	stool	17-Jun-16	Escherichia_coli	SC74_ST540
ERR7168561_Escherichia_coli-SC90_ST685	ERR7168561	PKTANAMR8763284	16CC01501	community	113	NA	chak_218	stool	17-Jun-16	Escherichia_coli	SC90_ST685
ERR7168561_Escherichia_coli-SC99_ST1727	ERR7168561	PKTANAMR8763284	16CC01501	community	113	NA	chak_218	stool	17-Jun-16	Escherichia_coli	SC99_ST1727
ERR7168562_Escherichia_coli-SC117_ST226	ERR7168562	PKTANAMR8762038	16PP00151	outpatients	NA	primary	manga_mandi_hospital	rectal_swab	16-Apr-16	Escherichia_coli	SC117_ST226
ERR7168562_Escherichia_coli-SC22_ST398	ERR7168562	PKTANAMR8762038	16PP00151	outpatients	NA	primary	manga_mandi_hospital	rectal_swab	16-Apr-16	Escherichia_coli	SC22_ST398
ERR7168562_Escherichia_coli-SC46_ST746	ERR7168562	PKTANAMR8762038	16PP00151	outpatients	NA	primary	manga_mandi_hospital	rectal_swab	16-Apr-16	Escherichia_coli	SC46_ST746
ERR7168562_Escherichia_coli-SC4_ST10	ERR7168562	PKTANAMR8762038	16PP00151	outpatients	NA	primary	manga_mandi_hospital	rectal_swab	16-Apr-16	Escherichia_coli	SC4_ST10
ERR7168563_Escherichia_coli-SC34_ST641	ERR7168563	PKTANAMR8763285	16CC01470	community	113	NA	chak_218	stool	17-Jun-16	Escherichia_coli	SC34_ST641
ERR7168564_Escherichia_coli-SC22_ST398	ERR7168564	PKTANAMR8762039	16PP00152	outpatients	NA	primary	manga_mandi_hospital	rectal_swab	16-Apr-16	Escherichia_coli	SC22_ST398
ERR7168564_Escherichia_coli-SC74_ST540	ERR7168564	PKTANAMR8762039	16PP00152	outpatients	NA	primary	manga_mandi_hospital	rectal_swab	16-Apr-16	Escherichia_coli	SC74_ST540
ERR7168564_Escherichia_coli-SC90_ST685	ERR7168564	PKTANAMR8762039	16PP00152	outpatients	NA	primary	manga_mandi_hospital	rectal_swab	16-Apr-16	Escherichia_coli	SC90_ST685
ERR7168566_Escherichia_coli-SC22_ST398	ERR7168566	PKTANAMR8762040	16PP00160	outpatients	NA	primary	manga_mandi_hospital	rectal_swab	19-Apr-16	Escherichia_coli	SC22_ST398
ERR7168566_Escherichia_coli-SC4_ST10	ERR7168566	PKTANAMR8762040	16PP00160	outpatients	NA	primary	manga_mandi_hospital	rectal_swab	19-Apr-16	Escherichia_coli	SC4_ST10
ERR7168567_Escherichia_coli-SC22_ST398	ERR7168567	PKTANAMR8763317	16CC01570	community	121	NA	mandi_faizabad	stool	20-Jun-16	Escherichia_coli	SC22_ST398
ERR7168567_Escherichia_coli-SC46_ST746	ERR7168567	PKTANAMR8763317	16CC01570	community	121	NA	mandi_faizabad	stool	20-Jun-16	Escherichia_coli	SC46_ST746
ERR7168567_Escherichia_coli-SC4_ST10	ERR7168567	PKTANAMR8763317	16CC01570	community	121	NA	mandi_faizabad	stool	20-Jun-16	Escherichia_coli	SC4_ST10
ERR7168567_Escherichia_coli-SC75_ST940	ERR7168567	PKTANAMR8763317	16CC01570	community	121	NA	mandi_faizabad	stool	20-Jun-16	Escherichia_coli	SC75_ST940
ERR7168568_Escherichia_coli-SC117_ST226	ERR7168568	PKTANAMR8762041	16PP00165	outpatients	NA	primary	manga_mandi_hospital	rectal_swab	19-Apr-16	Escherichia_coli	SC117_ST226
ERR7168568_Escherichia_coli-SC17_ST58	ERR7168568	PKTANAMR8762041	16PP00165	outpatients	NA	primary	manga_mandi_hospital	rectal_swab	19-Apr-16	Escherichia_coli	SC17_ST58
ERR7168568_Escherichia_coli-SC215_ST195	ERR7168568	PKTANAMR8762041	16PP00165	outpatients	NA	primary	manga_mandi_hospital	rectal_swab	19-Apr-16	Escherichia_coli	SC215_ST195
ERR7168568_Escherichia_coli-SC22_ST398	ERR7168568	PKTANAMR8762041	16PP00165	outpatients	NA	primary	manga_mandi_hospital	rectal_swab	19-Apr-16	Escherichia_coli	SC22_ST398
ERR7168568_Escherichia_coli-SC25_ST517	ERR7168568	PKTANAMR8762041	16PP00165	outpatients	NA	primary	manga_mandi_hospital	rectal_swab	19-Apr-16	Escherichia_coli	SC25_ST517
ERR7168568_Escherichia_coli-SC43_ST206	ERR7168568	PKTANAMR8762041	16PP00165	outpatients	NA	primary	manga_mandi_hospital	rectal_swab	19-Apr-16	Escherichia_coli	SC43_ST206
ERR7168568_Escherichia_coli-SC46_ST746	ERR7168568	PKTANAMR8762041	16PP00165	outpatients	NA	primary	manga_mandi_hospital	rectal_swab	19-Apr-16	Escherichia_coli	SC46_ST746
ERR7168568_Escherichia_coli-SC4_ST10	ERR7168568	PKTANAMR8762041	16PP00165	outpatients	NA	primary	manga_mandi_hospital	rectal_swab	19-Apr-16	Escherichia_coli	SC4_ST10
ERR7168568_Escherichia_coli-SC70_ST607	ERR7168568	PKTANAMR8762041	16PP00165	outpatients	NA	primary	manga_mandi_hospital	rectal_swab	19-Apr-16	Escherichia_coli	SC70_ST607
ERR7168568_Escherichia_coli-SC74_ST540	ERR7168568	PKTANAMR8762041	16PP00165	outpatients	NA	primary	manga_mandi_hospital	rectal_swab	19-Apr-16	Escherichia_coli	SC74_ST540
ERR7168568_Escherichia_coli-SC89_ST542	ERR7168568	PKTANAMR8762041	16PP00165	outpatients	NA	primary	manga_mandi_hospital	rectal_swab	19-Apr-16	Escherichia_coli	SC89_ST542
ERR7168568_Escherichia_coli-SC90_ST685	ERR7168568	PKTANAMR8762041	16PP00165	outpatients	NA	primary	manga_mandi_hospital	rectal_swab	19-Apr-16	Escherichia_coli	SC90_ST685
ERR7168570_Escherichia_coli-SC215_ST195	ERR7168570	PKTANAMR8762042	16PP00166	outpatients	NA	primary	manga_mandi_hospital	rectal_swab	19-Apr-16	Escherichia_coli	SC215_ST195
ERR7168570_Escherichia_coli-SC25_ST517	ERR7168570	PKTANAMR8762042	16PP00166	outpatients	NA	primary	manga_mandi_hospital	rectal_swab	19-Apr-16	Escherichia_coli	SC25_ST517
ERR7168570_Escherichia_coli-SC46_ST746	ERR7168570	PKTANAMR8762042	16PP00166	outpatients	NA	primary	manga_mandi_hospital	rectal_swab	19-Apr-16	Escherichia_coli	SC46_ST746
ERR7168570_Escherichia_coli-SC75_ST940	ERR7168570	PKTANAMR8762042	16PP00166	outpatients	NA	primary	manga_mandi_hospital	rectal_swab	19-Apr-16	Escherichia_coli	SC75_ST940
ERR7168570_Escherichia_coli-SC80_ST7077	ERR7168570	PKTANAMR8762042	16PP00166	outpatients	NA	primary	manga_mandi_hospital	rectal_swab	19-Apr-16	Escherichia_coli	SC80_ST7077
ERR7168570_Escherichia_coli-SC89_ST542	ERR7168570	PKTANAMR8762042	16PP00166	outpatients	NA	primary	manga_mandi_hospital	rectal_swab	19-Apr-16	Escherichia_coli	SC89_ST542
ERR7168571_Escherichia_coli-SC103_ST26	ERR7168571	PKTANAMR8763333	16CC01586	community	125	NA	mandi_faizabad	stool	20-Jun-16	Escherichia_coli	SC103_ST26
ERR7168571_Escherichia_coli-SC25_ST517	ERR7168571	PKTANAMR8763333	16CC01586	community	125	NA	mandi_faizabad	stool	20-Jun-16	Escherichia_coli	SC25_ST517
ERR7168571_Escherichia_coli-SC55_ST906	ERR7168571	PKTANAMR8763333	16CC01586	community	125	NA	mandi_faizabad	stool	20-Jun-16	Escherichia_coli	SC55_ST906
ERR7168571_Escherichia_coli-SC58_ST2773	ERR7168571	PKTANAMR8763333	16CC01586	community	125	NA	mandi_faizabad	stool	20-Jun-16	Escherichia_coli	SC58_ST2773
ERR7168571_Escherichia_coli-SC75_ST940	ERR7168571	PKTANAMR8763333	16CC01586	community	125	NA	mandi_faizabad	stool	20-Jun-16	Escherichia_coli	SC75_ST940
ERR7168571_Escherichia_coli-SC99_ST1727	ERR7168571	PKTANAMR8763333	16CC01586	community	125	NA	mandi_faizabad	stool	20-Jun-16	Escherichia_coli	SC99_ST1727
ERR7168572_Escherichia_coli-SC169_ST361	ERR7168572	PKTANAMR8762043	16PP00168	outpatients	NA	primary	manga_mandi_hospital	rectal_swab	19-Apr-16	Escherichia_coli	SC169_ST361
ERR7168572_Escherichia_coli-SC17_ST58	ERR7168572	PKTANAMR8762043	16PP00168	outpatients	NA	primary	manga_mandi_hospital	rectal_swab	19-Apr-16	Escherichia_coli	SC17_ST58
ERR7168572_Escherichia_coli-SC22_ST398	ERR7168572	PKTANAMR8762043	16PP00168	outpatients	NA	primary	manga_mandi_hospital	rectal_swab	19-Apr-16	Escherichia_coli	SC22_ST398
ERR7168572_Escherichia_coli-SC25_ST517	ERR7168572	PKTANAMR8762043	16PP00168	outpatients	NA	primary	manga_mandi_hospital	rectal_swab	19-Apr-16	Escherichia_coli	SC25_ST517
ERR7168572_Escherichia_coli-SC28_ST101	ERR7168572	PKTANAMR8762043	16PP00168	outpatients	NA	primary	manga_mandi_hospital	rectal_swab	19-Apr-16	Escherichia_coli	SC28_ST101
ERR7168572_Escherichia_coli-SC4_ST10	ERR7168572	PKTANAMR8762043	16PP00168	outpatients	NA	primary	manga_mandi_hospital	rectal_swab	19-Apr-16	Escherichia_coli	SC4_ST10
ERR7168572_Escherichia_coli-SC74_ST540	ERR7168572	PKTANAMR8762043	16PP00168	outpatients	NA	primary	manga_mandi_hospital	rectal_swab	19-Apr-16	Escherichia_coli	SC74_ST540
ERR7168573_Escherichia_coli-SC22_ST398	ERR7168573	PKTANAMR8763335	16CC01588	community	125	NA	mandi_faizabad	stool	20-Jun-16	Escherichia_coli	SC22_ST398
ERR7168573_Escherichia_coli-SC232_ST181	ERR7168573	PKTANAMR8763335	16CC01588	community	125	NA	mandi_faizabad	stool	20-Jun-16	Escherichia_coli	SC232_ST181
ERR7168573_Escherichia_coli-SC46_ST746	ERR7168573	PKTANAMR8763335	16CC01588	community	125	NA	mandi_faizabad	stool	20-Jun-16	Escherichia_coli	SC46_ST746
ERR7168573_Escherichia_coli-SC4_ST10	ERR7168573	PKTANAMR8763335	16CC01588	community	125	NA	mandi_faizabad	stool	20-Jun-16	Escherichia_coli	SC4_ST10
ERR7168573_Escherichia_coli-SC74_ST540	ERR7168573	PKTANAMR8763335	16CC01588	community	125	NA	mandi_faizabad	stool	20-Jun-16	Escherichia_coli	SC74_ST540
ERR7168573_Escherichia_coli-SC89_ST542	ERR7168573	PKTANAMR8763335	16CC01588	community	125	NA	mandi_faizabad	stool	20-Jun-16	Escherichia_coli	SC89_ST542
ERR7168574_Escherichia_coli-SC64_ST394	ERR7168574	PKTANAMR8763348	16CC01597	community	128	NA	mandi_faizabad	stool	20-Jun-16	Escherichia_coli	SC64_ST394
ERR7168575_Escherichia_coli-SC22_ST398	ERR7168575	PKTANAMR8762044	16PP00171	outpatients	NA	primary	manga_mandi_hospital	rectal_swab	19-Apr-16	Escherichia_coli	SC22_ST398
ERR7168575_Escherichia_coli-SC232_ST181	ERR7168575	PKTANAMR8762044	16PP00171	outpatients	NA	primary	manga_mandi_hospital	rectal_swab	19-Apr-16	Escherichia_coli	SC232_ST181
ERR7168575_Escherichia_coli-SC25_ST517	ERR7168575	PKTANAMR8762044	16PP00171	outpatients	NA	primary	manga_mandi_hospital	rectal_swab	19-Apr-16	Escherichia_coli	SC25_ST517
ERR7168575_Escherichia_coli-SC4_ST10	ERR7168575	PKTANAMR8762044	16PP00171	outpatients	NA	primary	manga_mandi_hospital	rectal_swab	19-Apr-16	Escherichia_coli	SC4_ST10
ERR7168575_Escherichia_coli-SC74_ST540	ERR7168575	PKTANAMR8762044	16PP00171	outpatients	NA	primary	manga_mandi_hospital	rectal_swab	19-Apr-16	Escherichia_coli	SC74_ST540
ERR7168575_Escherichia_coli-SC75_ST940	ERR7168575	PKTANAMR8762044	16PP00171	outpatients	NA	primary	manga_mandi_hospital	rectal_swab	19-Apr-16	Escherichia_coli	SC75_ST940
ERR7168576_Escherichia_coli-SC22_ST398	ERR7168576	PKTANAMR8763350	16AA01703	community	129	NA	mandi_faizabad	stool	20-Jun-16	Escherichia_coli	SC22_ST398
ERR7168576_Escherichia_coli-SC46_ST746	ERR7168576	PKTANAMR8763350	16AA01703	community	129	NA	mandi_faizabad	stool	20-Jun-16	Escherichia_coli	SC46_ST746
ERR7168576_Escherichia_coli-SC4_ST10	ERR7168576	PKTANAMR8763350	16AA01703	community	129	NA	mandi_faizabad	stool	20-Jun-16	Escherichia_coli	SC4_ST10
ERR7168577_Escherichia_coli-SC4_ST10	ERR7168577	PKTANAMR8762045	16PP00172	outpatients	NA	primary	manga_mandi_hospital	rectal_swab	19-Apr-16	Escherichia_coli	SC4_ST10
ERR7168577_Escherichia_coli-SC51_ST93	ERR7168577	PKTANAMR8762045	16PP00172	outpatients	NA	primary	manga_mandi_hospital	rectal_swab	19-Apr-16	Escherichia_coli	SC51_ST93
ERR7168578_Escherichia_coli-SC68_ST83	ERR7168578	PKTANAMR8763351	16AA01704	community	130	NA	mandi_faizabad	stool	20-Jun-16	Escherichia_coli	SC68_ST83
ERR7168579_Escherichia_coli-SC4_ST10	ERR7168579	PKTANAMR8762046	16PP00173	outpatients	NA	primary	manga_mandi_hospital	rectal_swab	19-Apr-16	Escherichia_coli	SC4_ST10
ERR7168580_Escherichia_coli-SC232_ST181	ERR7168580	PKTANAMR8763361	16AA01763	community	132	NA	mandi_faizabad	stool	20-Jun-16	Escherichia_coli	SC232_ST181
ERR7168580_Escherichia_coli-SC2_ST131	ERR7168580	PKTANAMR8763361	16AA01763	community	132	NA	mandi_faizabad	stool	20-Jun-16	Escherichia_coli	SC2_ST131
ERR7168580_Escherichia_coli-SC4_ST10	ERR7168580	PKTANAMR8763361	16AA01763	community	132	NA	mandi_faizabad	stool	20-Jun-16	Escherichia_coli	SC4_ST10
ERR7168580_Escherichia_coli-SC64_ST394	ERR7168580	PKTANAMR8763361	16AA01763	community	132	NA	mandi_faizabad	stool	20-Jun-16	Escherichia_coli	SC64_ST394
ERR7168581_Escherichia_coli-SC149_ST224	ERR7168581	PKTANAMR8762047	16PP00174	outpatients	NA	primary	manga_mandi_hospital	rectal_swab	19-Apr-16	Escherichia_coli	SC149_ST224
ERR7168581_Escherichia_coli-SC156_ST52	ERR7168581	PKTANAMR8762047	16PP00174	outpatients	NA	primary	manga_mandi_hospital	rectal_swab	19-Apr-16	Escherichia_coli	SC156_ST52
ERR7168581_Escherichia_coli-SC17_ST58	ERR7168581	PKTANAMR8762047	16PP00174	outpatients	NA	primary	manga_mandi_hospital	rectal_swab	19-Apr-16	Escherichia_coli	SC17_ST58
ERR7168581_Escherichia_coli-SC22_ST398	ERR7168581	PKTANAMR8762047	16PP00174	outpatients	NA	primary	manga_mandi_hospital	rectal_swab	19-Apr-16	Escherichia_coli	SC22_ST398
ERR7168581_Escherichia_coli-SC4_ST10	ERR7168581	PKTANAMR8762047	16PP00174	outpatients	NA	primary	manga_mandi_hospital	rectal_swab	19-Apr-16	Escherichia_coli	SC4_ST10
ERR7168581_Escherichia_coli-SC75_ST940	ERR7168581	PKTANAMR8762047	16PP00174	outpatients	NA	primary	manga_mandi_hospital	rectal_swab	19-Apr-16	Escherichia_coli	SC75_ST940
ERR7168582_Escherichia_coli-SC4_ST10	ERR7168582	PKTANAMR8763364	16AA01767	community	133	NA	mandi_faizabad	stool	20-Jun-16	Escherichia_coli	SC4_ST10
ERR7168583_Escherichia_coli-SC4_ST10	ERR7168583	PKTANAMR8762048	16PP00175	outpatients	NA	primary	manga_mandi_hospital	rectal_swab	19-Apr-16	Escherichia_coli	SC4_ST10
ERR7168584_Escherichia_coli-SC93_ST173	ERR7168584	PKTANAMR8763365	16AA01766	community	133	NA	mandi_faizabad	stool	20-Jun-16	Escherichia_coli	SC93_ST173
ERR7168584_Escherichia_coli-SC99_ST1727	ERR7168584	PKTANAMR8763365	16AA01766	community	133	NA	mandi_faizabad	stool	20-Jun-16	Escherichia_coli	SC99_ST1727
ERR7168585_Escherichia_coli-SC46_ST746	ERR7168585	PKTANAMR8762049	16PP00176	outpatients	NA	primary	manga_mandi_hospital	rectal_swab	19-Apr-16	Escherichia_coli	SC46_ST746
ERR7168585_Escherichia_coli-SC4_ST10	ERR7168585	PKTANAMR8762049	16PP00176	outpatients	NA	primary	manga_mandi_hospital	rectal_swab	19-Apr-16	Escherichia_coli	SC4_ST10
ERR7168585_Escherichia_coli-SC5_ST95	ERR7168585	PKTANAMR8762049	16PP00176	outpatients	NA	primary	manga_mandi_hospital	rectal_swab	19-Apr-16	Escherichia_coli	SC5_ST95
ERR7168585_Escherichia_coli-SC6_ST69	ERR7168585	PKTANAMR8762049	16PP00176	outpatients	NA	primary	manga_mandi_hospital	rectal_swab	19-Apr-16	Escherichia_coli	SC6_ST69
ERR7168586_Escherichia_coli-SC51_ST93	ERR7168586	PKTANAMR8763367	16AA01768	community	134	NA	mandi_faizabad	stool	20-Jun-16	Escherichia_coli	SC51_ST93
ERR7168586_Escherichia_coli-SC78_ST224	ERR7168586	PKTANAMR8763367	16AA01768	community	134	NA	mandi_faizabad	stool	20-Jun-16	Escherichia_coli	SC78_ST224
ERR7168587_Escherichia_coli-SC147_ST2178	ERR7168587	PKTANAMR8762050	16PP00177	outpatients	NA	primary	manga_mandi_hospital	rectal_swab	19-Apr-16	Escherichia_coli	SC147_ST2178
ERR7168587_Escherichia_coli-SC24_ST443	ERR7168587	PKTANAMR8762050	16PP00177	outpatients	NA	primary	manga_mandi_hospital	rectal_swab	19-Apr-16	Escherichia_coli	SC24_ST443
ERR7168587_Escherichia_coli-SC28_ST101	ERR7168587	PKTANAMR8762050	16PP00177	outpatients	NA	primary	manga_mandi_hospital	rectal_swab	19-Apr-16	Escherichia_coli	SC28_ST101
ERR7168587_Escherichia_coli-SC42_ST678	ERR7168587	PKTANAMR8762050	16PP00177	outpatients	NA	primary	manga_mandi_hospital	rectal_swab	19-Apr-16	Escherichia_coli	SC42_ST678
ERR7168587_Escherichia_coli-SC4_ST10	ERR7168587	PKTANAMR8762050	16PP00177	outpatients	NA	primary	manga_mandi_hospital	rectal_swab	19-Apr-16	Escherichia_coli	SC4_ST10
ERR7168587_Escherichia_coli-SC52_ST295	ERR7168587	PKTANAMR8762050	16PP00177	outpatients	NA	primary	manga_mandi_hospital	rectal_swab	19-Apr-16	Escherichia_coli	SC52_ST295
ERR7168587_Escherichia_coli-SC75_ST940	ERR7168587	PKTANAMR8762050	16PP00177	outpatients	NA	primary	manga_mandi_hospital	rectal_swab	19-Apr-16	Escherichia_coli	SC75_ST940
ERR7168587_Escherichia_coli-SC99_ST1727	ERR7168587	PKTANAMR8762050	16PP00177	outpatients	NA	primary	manga_mandi_hospital	rectal_swab	19-Apr-16	Escherichia_coli	SC99_ST1727
ERR7168589_Escherichia_coli-SC169_ST361	ERR7168589	PKTANAMR8762051	16PP00179	outpatients	NA	primary	manga_mandi_hospital	rectal_swab	19-Apr-16	Escherichia_coli	SC169_ST361
ERR7168589_Escherichia_coli-SC16_ST38	ERR7168589	PKTANAMR8762051	16PP00179	outpatients	NA	primary	manga_mandi_hospital	rectal_swab	19-Apr-16	Escherichia_coli	SC16_ST38
ERR7168589_Escherichia_coli-SC17_ST58	ERR7168589	PKTANAMR8762051	16PP00179	outpatients	NA	primary	manga_mandi_hospital	rectal_swab	19-Apr-16	Escherichia_coli	SC17_ST58
ERR7168589_Escherichia_coli-SC215_ST195	ERR7168589	PKTANAMR8762051	16PP00179	outpatients	NA	primary	manga_mandi_hospital	rectal_swab	19-Apr-16	Escherichia_coli	SC215_ST195
ERR7168589_Escherichia_coli-SC22_ST398	ERR7168589	PKTANAMR8762051	16PP00179	outpatients	NA	primary	manga_mandi_hospital	rectal_swab	19-Apr-16	Escherichia_coli	SC22_ST398
ERR7168589_Escherichia_coli-SC232_ST181	ERR7168589	PKTANAMR8762051	16PP00179	outpatients	NA	primary	manga_mandi_hospital	rectal_swab	19-Apr-16	Escherichia_coli	SC232_ST181
ERR7168589_Escherichia_coli-SC43_ST206	ERR7168589	PKTANAMR8762051	16PP00179	outpatients	NA	primary	manga_mandi_hospital	rectal_swab	19-Apr-16	Escherichia_coli	SC43_ST206
ERR7168589_Escherichia_coli-SC46_ST746	ERR7168589	PKTANAMR8762051	16PP00179	outpatients	NA	primary	manga_mandi_hospital	rectal_swab	19-Apr-16	Escherichia_coli	SC46_ST746
ERR7168589_Escherichia_coli-SC4_ST10	ERR7168589	PKTANAMR8762051	16PP00179	outpatients	NA	primary	manga_mandi_hospital	rectal_swab	19-Apr-16	Escherichia_coli	SC4_ST10
ERR7168589_Escherichia_coli-SC74_ST540	ERR7168589	PKTANAMR8762051	16PP00179	outpatients	NA	primary	manga_mandi_hospital	rectal_swab	19-Apr-16	Escherichia_coli	SC74_ST540
ERR7168589_Escherichia_coli-SC90_ST685	ERR7168589	PKTANAMR8762051	16PP00179	outpatients	NA	primary	manga_mandi_hospital	rectal_swab	19-Apr-16	Escherichia_coli	SC90_ST685
ERR7168591_Escherichia_coli-SC4_ST10	ERR7168591	PKTANAMR8762052	16PP00184	outpatients	NA	primary	manga_mandi_hospital	rectal_swab	19-Apr-16	Escherichia_coli	SC4_ST10
ERR7168593_Escherichia_coli-SC129_ST1011	ERR7168593	PKTANAMR8762053	16PP00185	outpatients	NA	primary	manga_mandi_hospital	rectal_swab	19-Apr-16	Escherichia_coli	SC129_ST1011
ERR7168593_Escherichia_coli-SC17_ST58	ERR7168593	PKTANAMR8762053	16PP00185	outpatients	NA	primary	manga_mandi_hospital	rectal_swab	19-Apr-16	Escherichia_coli	SC17_ST58
ERR7168593_Escherichia_coli-SC4_ST10	ERR7168593	PKTANAMR8762053	16PP00185	outpatients	NA	primary	manga_mandi_hospital	rectal_swab	19-Apr-16	Escherichia_coli	SC4_ST10
ERR7168595_Escherichia_coli-SC121_ST452	ERR7168595	PKTANAMR8762054	16PP00186	outpatients	NA	primary	manga_mandi_hospital	rectal_swab	19-Apr-16	Escherichia_coli	SC121_ST452
ERR7168595_Escherichia_coli-SC17_ST58	ERR7168595	PKTANAMR8762054	16PP00186	outpatients	NA	primary	manga_mandi_hospital	rectal_swab	19-Apr-16	Escherichia_coli	SC17_ST58
ERR7168595_Escherichia_coli-SC4_ST10	ERR7168595	PKTANAMR8762054	16PP00186	outpatients	NA	primary	manga_mandi_hospital	rectal_swab	19-Apr-16	Escherichia_coli	SC4_ST10
ERR7168597_Escherichia_coli-SC12_ST410	ERR7168597	PKTANAMR8762056	16PP00154	outpatients	NA	primary	manga_mandi_hospital	rectal_swab	20-Apr-16	Escherichia_coli	SC12_ST410
ERR7168597_Escherichia_coli-SC22_ST398	ERR7168597	PKTANAMR8762056	16PP00154	outpatients	NA	primary	manga_mandi_hospital	rectal_swab	20-Apr-16	Escherichia_coli	SC22_ST398
ERR7168597_Escherichia_coli-SC232_ST181	ERR7168597	PKTANAMR8762056	16PP00154	outpatients	NA	primary	manga_mandi_hospital	rectal_swab	20-Apr-16	Escherichia_coli	SC232_ST181
ERR7168597_Escherichia_coli-SC28_ST101	ERR7168597	PKTANAMR8762056	16PP00154	outpatients	NA	primary	manga_mandi_hospital	rectal_swab	20-Apr-16	Escherichia_coli	SC28_ST101
ERR7168597_Escherichia_coli-SC335_STnew_alleles	ERR7168597	PKTANAMR8762056	16PP00154	outpatients	NA	primary	manga_mandi_hospital	rectal_swab	20-Apr-16	Escherichia_coli	SC335_STnew_alleles
ERR7168597_Escherichia_coli-SC44_ST200	ERR7168597	PKTANAMR8762056	16PP00154	outpatients	NA	primary	manga_mandi_hospital	rectal_swab	20-Apr-16	Escherichia_coli	SC44_ST200
ERR7168597_Escherichia_coli-SC4_ST10	ERR7168597	PKTANAMR8762056	16PP00154	outpatients	NA	primary	manga_mandi_hospital	rectal_swab	20-Apr-16	Escherichia_coli	SC4_ST10
ERR7168597_Escherichia_coli-SC74_ST540	ERR7168597	PKTANAMR8762056	16PP00154	outpatients	NA	primary	manga_mandi_hospital	rectal_swab	20-Apr-16	Escherichia_coli	SC74_ST540
ERR7168597_Escherichia_coli-SC90_ST685	ERR7168597	PKTANAMR8762056	16PP00154	outpatients	NA	primary	manga_mandi_hospital	rectal_swab	20-Apr-16	Escherichia_coli	SC90_ST685
ERR7168597_Escherichia_coli-SC96_ST4038	ERR7168597	PKTANAMR8762056	16PP00154	outpatients	NA	primary	manga_mandi_hospital	rectal_swab	20-Apr-16	Escherichia_coli	SC96_ST4038
ERR7168599_Escherichia_coli-SC46_ST746	ERR7168599	PKTANAMR8762057	16PP00156	outpatients	NA	primary	manga_mandi_hospital	rectal_swab	20-Apr-16	Escherichia_coli	SC46_ST746
ERR7168599_Escherichia_coli-SC4_ST10	ERR7168599	PKTANAMR8762057	16PP00156	outpatients	NA	primary	manga_mandi_hospital	rectal_swab	20-Apr-16	Escherichia_coli	SC4_ST10
ERR7168599_Escherichia_coli-SC6_ST69	ERR7168599	PKTANAMR8762057	16PP00156	outpatients	NA	primary	manga_mandi_hospital	rectal_swab	20-Apr-16	Escherichia_coli	SC6_ST69
ERR7168601_Escherichia_coli-SC46_ST746	ERR7168601	PKTANAMR8762058	16PP00157	outpatients	NA	primary	manga_mandi_hospital	rectal_swab	20-Apr-16	Escherichia_coli	SC46_ST746
ERR7168601_Escherichia_coli-SC4_ST10	ERR7168601	PKTANAMR8762058	16PP00157	outpatients	NA	primary	manga_mandi_hospital	rectal_swab	20-Apr-16	Escherichia_coli	SC4_ST10
ERR7168602_Escherichia_coli-SC117_ST226	ERR7168602	PKTANAMR8762059	16PP00180	outpatients	NA	primary	manga_mandi_hospital	rectal_swab	20-Apr-16	Escherichia_coli	SC117_ST226
ERR7168602_Escherichia_coli-SC17_ST58	ERR7168602	PKTANAMR8762059	16PP00180	outpatients	NA	primary	manga_mandi_hospital	rectal_swab	20-Apr-16	Escherichia_coli	SC17_ST58
ERR7168602_Escherichia_coli-SC22_ST398	ERR7168602	PKTANAMR8762059	16PP00180	outpatients	NA	primary	manga_mandi_hospital	rectal_swab	20-Apr-16	Escherichia_coli	SC22_ST398
ERR7168602_Escherichia_coli-SC232_ST181	ERR7168602	PKTANAMR8762059	16PP00180	outpatients	NA	primary	manga_mandi_hospital	rectal_swab	20-Apr-16	Escherichia_coli	SC232_ST181
ERR7168602_Escherichia_coli-SC335_STnew_alleles	ERR7168602	PKTANAMR8762059	16PP00180	outpatients	NA	primary	manga_mandi_hospital	rectal_swab	20-Apr-16	Escherichia_coli	SC335_STnew_alleles
ERR7168602_Escherichia_coli-SC46_ST746	ERR7168602	PKTANAMR8762059	16PP00180	outpatients	NA	primary	manga_mandi_hospital	rectal_swab	20-Apr-16	Escherichia_coli	SC46_ST746
ERR7168602_Escherichia_coli-SC4_ST10	ERR7168602	PKTANAMR8762059	16PP00180	outpatients	NA	primary	manga_mandi_hospital	rectal_swab	20-Apr-16	Escherichia_coli	SC4_ST10
ERR7168602_Escherichia_coli-SC74_ST540	ERR7168602	PKTANAMR8762059	16PP00180	outpatients	NA	primary	manga_mandi_hospital	rectal_swab	20-Apr-16	Escherichia_coli	SC74_ST540
ERR7168602_Escherichia_coli-SC90_ST685	ERR7168602	PKTANAMR8762059	16PP00180	outpatients	NA	primary	manga_mandi_hospital	rectal_swab	20-Apr-16	Escherichia_coli	SC90_ST685
ERR7168604_Escherichia_coli-SC17_ST58	ERR7168604	PKTANAMR8762060	16PP00190	outpatients	NA	primary	manga_mandi_hospital	rectal_swab	20-Apr-16	Escherichia_coli	SC17_ST58
ERR7168604_Escherichia_coli-SC22_ST398	ERR7168604	PKTANAMR8762060	16PP00190	outpatients	NA	primary	manga_mandi_hospital	rectal_swab	20-Apr-16	Escherichia_coli	SC22_ST398
ERR7168604_Escherichia_coli-SC46_ST746	ERR7168604	PKTANAMR8762060	16PP00190	outpatients	NA	primary	manga_mandi_hospital	rectal_swab	20-Apr-16	Escherichia_coli	SC46_ST746
ERR7168604_Escherichia_coli-SC4_ST10	ERR7168604	PKTANAMR8762060	16PP00190	outpatients	NA	primary	manga_mandi_hospital	rectal_swab	20-Apr-16	Escherichia_coli	SC4_ST10
ERR7168604_Escherichia_coli-SC74_ST540	ERR7168604	PKTANAMR8762060	16PP00190	outpatients	NA	primary	manga_mandi_hospital	rectal_swab	20-Apr-16	Escherichia_coli	SC74_ST540
ERR7168604_Escherichia_coli-SC75_ST940	ERR7168604	PKTANAMR8762060	16PP00190	outpatients	NA	primary	manga_mandi_hospital	rectal_swab	20-Apr-16	Escherichia_coli	SC75_ST940
ERR7168604_Escherichia_coli-SC90_ST685	ERR7168604	PKTANAMR8762060	16PP00190	outpatients	NA	primary	manga_mandi_hospital	rectal_swab	20-Apr-16	Escherichia_coli	SC90_ST685
ERR7168606_Escherichia_coli-SC17_ST58	ERR7168606	PKTANAMR8762061	16PP00191	outpatients	NA	primary	manga_mandi_hospital	rectal_swab	20-Apr-16	Escherichia_coli	SC17_ST58
ERR7168606_Escherichia_coli-SC22_ST398	ERR7168606	PKTANAMR8762061	16PP00191	outpatients	NA	primary	manga_mandi_hospital	rectal_swab	20-Apr-16	Escherichia_coli	SC22_ST398
ERR7168606_Escherichia_coli-SC4_ST10	ERR7168606	PKTANAMR8762061	16PP00191	outpatients	NA	primary	manga_mandi_hospital	rectal_swab	20-Apr-16	Escherichia_coli	SC4_ST10
ERR7168606_Escherichia_coli-SC52_ST295	ERR7168606	PKTANAMR8762061	16PP00191	outpatients	NA	primary	manga_mandi_hospital	rectal_swab	20-Apr-16	Escherichia_coli	SC52_ST295
ERR7168606_Escherichia_coli-SC69_ST349	ERR7168606	PKTANAMR8762061	16PP00191	outpatients	NA	primary	manga_mandi_hospital	rectal_swab	20-Apr-16	Escherichia_coli	SC69_ST349
ERR7168606_Escherichia_coli-SC74_ST540	ERR7168606	PKTANAMR8762061	16PP00191	outpatients	NA	primary	manga_mandi_hospital	rectal_swab	20-Apr-16	Escherichia_coli	SC74_ST540
ERR7168606_Escherichia_coli-SC90_ST685	ERR7168606	PKTANAMR8762061	16PP00191	outpatients	NA	primary	manga_mandi_hospital	rectal_swab	20-Apr-16	Escherichia_coli	SC90_ST685
ERR7168608_Escherichia_coli-SC4_ST10	ERR7168608	PKTANAMR8762062	16PP00192	outpatients	NA	primary	manga_mandi_hospital	rectal_swab	20-Apr-16	Escherichia_coli	SC4_ST10
ERR7168610_Escherichia_coli-SC4_ST10	ERR7168610	PKTANAMR8762063	16PP00197	outpatients	NA	primary	manga_mandi_hospital	rectal_swab	20-Apr-16	Escherichia_coli	SC4_ST10
ERR7168612_Escherichia_coli-SC22_ST398	ERR7168612	PKTANAMR8762064	16PP00220	outpatients	NA	primary	manga_mandi_hospital	rectal_swab	20-Apr-16	Escherichia_coli	SC22_ST398
ERR7168612_Escherichia_coli-SC46_ST746	ERR7168612	PKTANAMR8762064	16PP00220	outpatients	NA	primary	manga_mandi_hospital	rectal_swab	20-Apr-16	Escherichia_coli	SC46_ST746
ERR7168612_Escherichia_coli-SC4_ST10	ERR7168612	PKTANAMR8762064	16PP00220	outpatients	NA	primary	manga_mandi_hospital	rectal_swab	20-Apr-16	Escherichia_coli	SC4_ST10
ERR7168614_Escherichia_coli-SC17_ST58	ERR7168614	PKTANAMR8762066	16PP00223	outpatients	NA	primary	manga_mandi_hospital	rectal_swab	20-Apr-16	Escherichia_coli	SC17_ST58
ERR7168614_Escherichia_coli-SC22_ST398	ERR7168614	PKTANAMR8762066	16PP00223	outpatients	NA	primary	manga_mandi_hospital	rectal_swab	20-Apr-16	Escherichia_coli	SC22_ST398
ERR7168614_Escherichia_coli-SC46_ST746	ERR7168614	PKTANAMR8762066	16PP00223	outpatients	NA	primary	manga_mandi_hospital	rectal_swab	20-Apr-16	Escherichia_coli	SC46_ST746
ERR7168614_Escherichia_coli-SC4_ST10	ERR7168614	PKTANAMR8762066	16PP00223	outpatients	NA	primary	manga_mandi_hospital	rectal_swab	20-Apr-16	Escherichia_coli	SC4_ST10
ERR7168614_Escherichia_coli-SC74_ST540	ERR7168614	PKTANAMR8762066	16PP00223	outpatients	NA	primary	manga_mandi_hospital	rectal_swab	20-Apr-16	Escherichia_coli	SC74_ST540
ERR7168614_Escherichia_coli-SC75_ST940	ERR7168614	PKTANAMR8762066	16PP00223	outpatients	NA	primary	manga_mandi_hospital	rectal_swab	20-Apr-16	Escherichia_coli	SC75_ST940
ERR7168614_Escherichia_coli-SC89_ST542	ERR7168614	PKTANAMR8762066	16PP00223	outpatients	NA	primary	manga_mandi_hospital	rectal_swab	20-Apr-16	Escherichia_coli	SC89_ST542
ERR7168617_Escherichia_coli-SC4_ST10	ERR7168617	PKTANAMR8762067	16PP00224	outpatients	NA	primary	manga_mandi_hospital	rectal_swab	20-Apr-16	Escherichia_coli	SC4_ST10
ERR7168619_Escherichia_coli-SC117_ST226	ERR7168619	PKTANAMR8762069	16PP00227	outpatients	NA	primary	manga_mandi_hospital	rectal_swab	20-Apr-16	Escherichia_coli	SC117_ST226
ERR7168619_Escherichia_coli-SC144_ST515	ERR7168619	PKTANAMR8762069	16PP00227	outpatients	NA	primary	manga_mandi_hospital	rectal_swab	20-Apr-16	Escherichia_coli	SC144_ST515
ERR7168619_Escherichia_coli-SC147_ST2178	ERR7168619	PKTANAMR8762069	16PP00227	outpatients	NA	primary	manga_mandi_hospital	rectal_swab	20-Apr-16	Escherichia_coli	SC147_ST2178
ERR7168619_Escherichia_coli-SC17_ST58	ERR7168619	PKTANAMR8762069	16PP00227	outpatients	NA	primary	manga_mandi_hospital	rectal_swab	20-Apr-16	Escherichia_coli	SC17_ST58
ERR7168619_Escherichia_coli-SC215_ST195	ERR7168619	PKTANAMR8762069	16PP00227	outpatients	NA	primary	manga_mandi_hospital	rectal_swab	20-Apr-16	Escherichia_coli	SC215_ST195
ERR7168619_Escherichia_coli-SC22_ST398	ERR7168619	PKTANAMR8762069	16PP00227	outpatients	NA	primary	manga_mandi_hospital	rectal_swab	20-Apr-16	Escherichia_coli	SC22_ST398
ERR7168619_Escherichia_coli-SC232_ST181	ERR7168619	PKTANAMR8762069	16PP00227	outpatients	NA	primary	manga_mandi_hospital	rectal_swab	20-Apr-16	Escherichia_coli	SC232_ST181
ERR7168619_Escherichia_coli-SC24_ST443	ERR7168619	PKTANAMR8762069	16PP00227	outpatients	NA	primary	manga_mandi_hospital	rectal_swab	20-Apr-16	Escherichia_coli	SC24_ST443
ERR7168619_Escherichia_coli-SC25_ST517	ERR7168619	PKTANAMR8762069	16PP00227	outpatients	NA	primary	manga_mandi_hospital	rectal_swab	20-Apr-16	Escherichia_coli	SC25_ST517
ERR7168619_Escherichia_coli-SC331_ST5416	ERR7168619	PKTANAMR8762069	16PP00227	outpatients	NA	primary	manga_mandi_hospital	rectal_swab	20-Apr-16	Escherichia_coli	SC331_ST5416
ERR7168619_Escherichia_coli-SC46_ST746	ERR7168619	PKTANAMR8762069	16PP00227	outpatients	NA	primary	manga_mandi_hospital	rectal_swab	20-Apr-16	Escherichia_coli	SC46_ST746
ERR7168619_Escherichia_coli-SC47_ST6	ERR7168619	PKTANAMR8762069	16PP00227	outpatients	NA	primary	manga_mandi_hospital	rectal_swab	20-Apr-16	Escherichia_coli	SC47_ST6
ERR7168619_Escherichia_coli-SC4_ST10	ERR7168619	PKTANAMR8762069	16PP00227	outpatients	NA	primary	manga_mandi_hospital	rectal_swab	20-Apr-16	Escherichia_coli	SC4_ST10
ERR7168619_Escherichia_coli-SC74_ST540	ERR7168619	PKTANAMR8762069	16PP00227	outpatients	NA	primary	manga_mandi_hospital	rectal_swab	20-Apr-16	Escherichia_coli	SC74_ST540
ERR7168619_Escherichia_coli-SC75_ST940	ERR7168619	PKTANAMR8762069	16PP00227	outpatients	NA	primary	manga_mandi_hospital	rectal_swab	20-Apr-16	Escherichia_coli	SC75_ST940
ERR7168619_Escherichia_coli-SC89_ST542	ERR7168619	PKTANAMR8762069	16PP00227	outpatients	NA	primary	manga_mandi_hospital	rectal_swab	20-Apr-16	Escherichia_coli	SC89_ST542
ERR7168620_Escherichia_coli-SC105_ST636	ERR7168620	PKTANAMR8761960	16PP00026	outpatients	NA	primary	manga_mandi_hospital	rectal_swab	05-Apr-16	Escherichia_coli	SC105_ST636
ERR7168621_Escherichia_coli-SC22_ST398	ERR7168621	PKTANAMR8762070	16PP00189	outpatients	NA	primary	manga_mandi_hospital	rectal_swab	21-Apr-16	Escherichia_coli	SC22_ST398
ERR7168621_Escherichia_coli-SC25_ST517	ERR7168621	PKTANAMR8762070	16PP00189	outpatients	NA	primary	manga_mandi_hospital	rectal_swab	21-Apr-16	Escherichia_coli	SC25_ST517
ERR7168621_Escherichia_coli-SC46_ST746	ERR7168621	PKTANAMR8762070	16PP00189	outpatients	NA	primary	manga_mandi_hospital	rectal_swab	21-Apr-16	Escherichia_coli	SC46_ST746
ERR7168621_Escherichia_coli-SC4_ST10	ERR7168621	PKTANAMR8762070	16PP00189	outpatients	NA	primary	manga_mandi_hospital	rectal_swab	21-Apr-16	Escherichia_coli	SC4_ST10
ERR7168621_Escherichia_coli-SC74_ST540	ERR7168621	PKTANAMR8762070	16PP00189	outpatients	NA	primary	manga_mandi_hospital	rectal_swab	21-Apr-16	Escherichia_coli	SC74_ST540
ERR7168622_Escherichia_coli-SC4_ST10	ERR7168622	PKTANAMR8761961	16PP00034	outpatients	NA	primary	manga_mandi_hospital	rectal_swab	05-Apr-16	Escherichia_coli	SC4_ST10
ERR7168623_Escherichia_coli-SC46_ST746	ERR7168623	PKTANAMR8762071	16PP00199	outpatients	NA	primary	manga_mandi_hospital	rectal_swab	21-Apr-16	Escherichia_coli	SC46_ST746
ERR7168623_Escherichia_coli-SC4_ST10	ERR7168623	PKTANAMR8762071	16PP00199	outpatients	NA	primary	manga_mandi_hospital	rectal_swab	21-Apr-16	Escherichia_coli	SC4_ST10
ERR7168624_Escherichia_coli-SC4_ST10	ERR7168624	PKTANAMR8761962	16PP00031	outpatients	NA	primary	manga_mandi_hospital	rectal_swab	05-Apr-16	Escherichia_coli	SC4_ST10
ERR7168624_Escherichia_coli-SC74_ST540	ERR7168624	PKTANAMR8761962	16PP00031	outpatients	NA	primary	manga_mandi_hospital	rectal_swab	05-Apr-16	Escherichia_coli	SC74_ST540
ERR7168625_Escherichia_coli-SC117_ST226	ERR7168625	PKTANAMR8762073	16PP00203	outpatients	NA	primary	manga_mandi_hospital	rectal_swab	21-Apr-16	Escherichia_coli	SC117_ST226
ERR7168625_Escherichia_coli-SC17_ST58	ERR7168625	PKTANAMR8762073	16PP00203	outpatients	NA	primary	manga_mandi_hospital	rectal_swab	21-Apr-16	Escherichia_coli	SC17_ST58
ERR7168625_Escherichia_coli-SC22_ST398	ERR7168625	PKTANAMR8762073	16PP00203	outpatients	NA	primary	manga_mandi_hospital	rectal_swab	21-Apr-16	Escherichia_coli	SC22_ST398
ERR7168625_Escherichia_coli-SC27_ST328	ERR7168625	PKTANAMR8762073	16PP00203	outpatients	NA	primary	manga_mandi_hospital	rectal_swab	21-Apr-16	Escherichia_coli	SC27_ST328
ERR7168625_Escherichia_coli-SC4_ST10	ERR7168625	PKTANAMR8762073	16PP00203	outpatients	NA	primary	manga_mandi_hospital	rectal_swab	21-Apr-16	Escherichia_coli	SC4_ST10
ERR7168625_Escherichia_coli-SC74_ST540	ERR7168625	PKTANAMR8762073	16PP00203	outpatients	NA	primary	manga_mandi_hospital	rectal_swab	21-Apr-16	Escherichia_coli	SC74_ST540
ERR7168626_Escherichia_coli-SC121_ST452	ERR7168626	PKTANAMR8761963	16PP00025	outpatients	NA	primary	manga_mandi_hospital	rectal_swab	05-Apr-16	Escherichia_coli	SC121_ST452
ERR7168626_Escherichia_coli-SC20_ST59	ERR7168626	PKTANAMR8761963	16PP00025	outpatients	NA	primary	manga_mandi_hospital	rectal_swab	05-Apr-16	Escherichia_coli	SC20_ST59
ERR7168626_Escherichia_coli-SC5_ST95	ERR7168626	PKTANAMR8761963	16PP00025	outpatients	NA	primary	manga_mandi_hospital	rectal_swab	05-Apr-16	Escherichia_coli	SC5_ST95
ERR7168627_Escherichia_coli-SC139_ST1079	ERR7168627	PKTANAMR8762074	16PP00206	outpatients	NA	primary	manga_mandi_hospital	rectal_swab	21-Apr-16	Escherichia_coli	SC139_ST1079
ERR7168627_Escherichia_coli-SC147_ST2178	ERR7168627	PKTANAMR8762074	16PP00206	outpatients	NA	primary	manga_mandi_hospital	rectal_swab	21-Apr-16	Escherichia_coli	SC147_ST2178
ERR7168627_Escherichia_coli-SC17_ST58	ERR7168627	PKTANAMR8762074	16PP00206	outpatients	NA	primary	manga_mandi_hospital	rectal_swab	21-Apr-16	Escherichia_coli	SC17_ST58
ERR7168627_Escherichia_coli-SC188_ST3076	ERR7168627	PKTANAMR8762074	16PP00206	outpatients	NA	primary	manga_mandi_hospital	rectal_swab	21-Apr-16	Escherichia_coli	SC188_ST3076
ERR7168627_Escherichia_coli-SC22_ST398	ERR7168627	PKTANAMR8762074	16PP00206	outpatients	NA	primary	manga_mandi_hospital	rectal_swab	21-Apr-16	Escherichia_coli	SC22_ST398
ERR7168627_Escherichia_coli-SC24_ST443	ERR7168627	PKTANAMR8762074	16PP00206	outpatients	NA	primary	manga_mandi_hospital	rectal_swab	21-Apr-16	Escherichia_coli	SC24_ST443
ERR7168627_Escherichia_coli-SC28_ST101	ERR7168627	PKTANAMR8762074	16PP00206	outpatients	NA	primary	manga_mandi_hospital	rectal_swab	21-Apr-16	Escherichia_coli	SC28_ST101
ERR7168627_Escherichia_coli-SC43_ST206	ERR7168627	PKTANAMR8762074	16PP00206	outpatients	NA	primary	manga_mandi_hospital	rectal_swab	21-Apr-16	Escherichia_coli	SC43_ST206
ERR7168627_Escherichia_coli-SC47_ST6	ERR7168627	PKTANAMR8762074	16PP00206	outpatients	NA	primary	manga_mandi_hospital	rectal_swab	21-Apr-16	Escherichia_coli	SC47_ST6
ERR7168627_Escherichia_coli-SC4_ST10	ERR7168627	PKTANAMR8762074	16PP00206	outpatients	NA	primary	manga_mandi_hospital	rectal_swab	21-Apr-16	Escherichia_coli	SC4_ST10
ERR7168627_Escherichia_coli-SC67_ST381	ERR7168627	PKTANAMR8762074	16PP00206	outpatients	NA	primary	manga_mandi_hospital	rectal_swab	21-Apr-16	Escherichia_coli	SC67_ST381
ERR7168627_Escherichia_coli-SC74_ST540	ERR7168627	PKTANAMR8762074	16PP00206	outpatients	NA	primary	manga_mandi_hospital	rectal_swab	21-Apr-16	Escherichia_coli	SC74_ST540
ERR7168627_Escherichia_coli-SC75_ST940	ERR7168627	PKTANAMR8762074	16PP00206	outpatients	NA	primary	manga_mandi_hospital	rectal_swab	21-Apr-16	Escherichia_coli	SC75_ST940
ERR7168628_Escherichia_coli-SC16_ST38	ERR7168628	PKTANAMR8761964	16PP00024	outpatients	NA	primary	manga_mandi_hospital	rectal_swab	05-Apr-16	Escherichia_coli	SC16_ST38
ERR7168628_Escherichia_coli-SC22_ST398	ERR7168628	PKTANAMR8761964	16PP00024	outpatients	NA	primary	manga_mandi_hospital	rectal_swab	05-Apr-16	Escherichia_coli	SC22_ST398
ERR7168628_Escherichia_coli-SC2_ST131	ERR7168628	PKTANAMR8761964	16PP00024	outpatients	NA	primary	manga_mandi_hospital	rectal_swab	05-Apr-16	Escherichia_coli	SC2_ST131
ERR7168628_Escherichia_coli-SC4_ST10	ERR7168628	PKTANAMR8761964	16PP00024	outpatients	NA	primary	manga_mandi_hospital	rectal_swab	05-Apr-16	Escherichia_coli	SC4_ST10
ERR7168628_Escherichia_coli-SC65_ST399	ERR7168628	PKTANAMR8761964	16PP00024	outpatients	NA	primary	manga_mandi_hospital	rectal_swab	05-Apr-16	Escherichia_coli	SC65_ST399
ERR7168628_Escherichia_coli-SC90_ST685	ERR7168628	PKTANAMR8761964	16PP00024	outpatients	NA	primary	manga_mandi_hospital	rectal_swab	05-Apr-16	Escherichia_coli	SC90_ST685
ERR7168629_Escherichia_coli-SC133_ST1434	ERR7168629	PKTANAMR8762075	16PP00208	outpatients	NA	primary	manga_mandi_hospital	rectal_swab	21-Apr-16	Escherichia_coli	SC133_ST1434
ERR7168629_Escherichia_coli-SC22_ST398	ERR7168629	PKTANAMR8762075	16PP00208	outpatients	NA	primary	manga_mandi_hospital	rectal_swab	21-Apr-16	Escherichia_coli	SC22_ST398
ERR7168629_Escherichia_coli-SC4_ST10	ERR7168629	PKTANAMR8762075	16PP00208	outpatients	NA	primary	manga_mandi_hospital	rectal_swab	21-Apr-16	Escherichia_coli	SC4_ST10
ERR7168630_Escherichia_coli-SC117_ST226	ERR7168630	PKTANAMR8761965	16PP00028	outpatients	NA	primary	manga_mandi_hospital	rectal_swab	05-Apr-16	Escherichia_coli	SC117_ST226
ERR7168630_Escherichia_coli-SC46_ST746	ERR7168630	PKTANAMR8761965	16PP00028	outpatients	NA	primary	manga_mandi_hospital	rectal_swab	05-Apr-16	Escherichia_coli	SC46_ST746
ERR7168630_Escherichia_coli-SC4_ST10	ERR7168630	PKTANAMR8761965	16PP00028	outpatients	NA	primary	manga_mandi_hospital	rectal_swab	05-Apr-16	Escherichia_coli	SC4_ST10
ERR7168631_Escherichia_coli-SC117_ST226	ERR7168631	PKTANAMR8762076	16PP00210	outpatients	NA	primary	manga_mandi_hospital	rectal_swab	21-Apr-16	Escherichia_coli	SC117_ST226
ERR7168631_Escherichia_coli-SC17_ST58	ERR7168631	PKTANAMR8762076	16PP00210	outpatients	NA	primary	manga_mandi_hospital	rectal_swab	21-Apr-16	Escherichia_coli	SC17_ST58
ERR7168631_Escherichia_coli-SC22_ST398	ERR7168631	PKTANAMR8762076	16PP00210	outpatients	NA	primary	manga_mandi_hospital	rectal_swab	21-Apr-16	Escherichia_coli	SC22_ST398
ERR7168631_Escherichia_coli-SC4_ST10	ERR7168631	PKTANAMR8762076	16PP00210	outpatients	NA	primary	manga_mandi_hospital	rectal_swab	21-Apr-16	Escherichia_coli	SC4_ST10
ERR7168631_Escherichia_coli-SC74_ST540	ERR7168631	PKTANAMR8762076	16PP00210	outpatients	NA	primary	manga_mandi_hospital	rectal_swab	21-Apr-16	Escherichia_coli	SC74_ST540
ERR7168631_Escherichia_coli-SC75_ST940	ERR7168631	PKTANAMR8762076	16PP00210	outpatients	NA	primary	manga_mandi_hospital	rectal_swab	21-Apr-16	Escherichia_coli	SC75_ST940
ERR7168632_Escherichia_coli-SC37_ST504	ERR7168632	PKTANAMR8761966	16PP00017	outpatients	NA	primary	manga_mandi_hospital	rectal_swab	05-Apr-16	Escherichia_coli	SC37_ST504
ERR7168632_Escherichia_coli-SC46_ST746	ERR7168632	PKTANAMR8761966	16PP00017	outpatients	NA	primary	manga_mandi_hospital	rectal_swab	05-Apr-16	Escherichia_coli	SC46_ST746
ERR7168632_Escherichia_coli-SC4_ST10	ERR7168632	PKTANAMR8761966	16PP00017	outpatients	NA	primary	manga_mandi_hospital	rectal_swab	05-Apr-16	Escherichia_coli	SC4_ST10
ERR7168633_Escherichia_coli-SC169_ST361	ERR7168633	PKTANAMR8762077	16PP00211	outpatients	NA	primary	manga_mandi_hospital	rectal_swab	21-Apr-16	Escherichia_coli	SC169_ST361
ERR7168633_Escherichia_coli-SC17_ST58	ERR7168633	PKTANAMR8762077	16PP00211	outpatients	NA	primary	manga_mandi_hospital	rectal_swab	21-Apr-16	Escherichia_coli	SC17_ST58
ERR7168633_Escherichia_coli-SC22_ST398	ERR7168633	PKTANAMR8762077	16PP00211	outpatients	NA	primary	manga_mandi_hospital	rectal_swab	21-Apr-16	Escherichia_coli	SC22_ST398
ERR7168633_Escherichia_coli-SC28_ST101	ERR7168633	PKTANAMR8762077	16PP00211	outpatients	NA	primary	manga_mandi_hospital	rectal_swab	21-Apr-16	Escherichia_coli	SC28_ST101
ERR7168633_Escherichia_coli-SC4_ST10	ERR7168633	PKTANAMR8762077	16PP00211	outpatients	NA	primary	manga_mandi_hospital	rectal_swab	21-Apr-16	Escherichia_coli	SC4_ST10
ERR7168633_Escherichia_coli-SC74_ST540	ERR7168633	PKTANAMR8762077	16PP00211	outpatients	NA	primary	manga_mandi_hospital	rectal_swab	21-Apr-16	Escherichia_coli	SC74_ST540
ERR7168633_Escherichia_coli-SC75_ST940	ERR7168633	PKTANAMR8762077	16PP00211	outpatients	NA	primary	manga_mandi_hospital	rectal_swab	21-Apr-16	Escherichia_coli	SC75_ST940
ERR7168634_Escherichia_coli-SC169_ST361	ERR7168634	PKTANAMR8761967	16PP00029	outpatients	NA	primary	manga_mandi_hospital	rectal_swab	05-Apr-16	Escherichia_coli	SC169_ST361
ERR7168634_Escherichia_coli-SC17_ST58	ERR7168634	PKTANAMR8761967	16PP00029	outpatients	NA	primary	manga_mandi_hospital	rectal_swab	05-Apr-16	Escherichia_coli	SC17_ST58
ERR7168634_Escherichia_coli-SC22_ST398	ERR7168634	PKTANAMR8761967	16PP00029	outpatients	NA	primary	manga_mandi_hospital	rectal_swab	05-Apr-16	Escherichia_coli	SC22_ST398
ERR7168634_Escherichia_coli-SC24_ST443	ERR7168634	PKTANAMR8761967	16PP00029	outpatients	NA	primary	manga_mandi_hospital	rectal_swab	05-Apr-16	Escherichia_coli	SC24_ST443
ERR7168634_Escherichia_coli-SC25_ST517	ERR7168634	PKTANAMR8761967	16PP00029	outpatients	NA	primary	manga_mandi_hospital	rectal_swab	05-Apr-16	Escherichia_coli	SC25_ST517
ERR7168634_Escherichia_coli-SC28_ST101	ERR7168634	PKTANAMR8761967	16PP00029	outpatients	NA	primary	manga_mandi_hospital	rectal_swab	05-Apr-16	Escherichia_coli	SC28_ST101
ERR7168634_Escherichia_coli-SC4_ST10	ERR7168634	PKTANAMR8761967	16PP00029	outpatients	NA	primary	manga_mandi_hospital	rectal_swab	05-Apr-16	Escherichia_coli	SC4_ST10
ERR7168634_Escherichia_coli-SC53_ST448	ERR7168634	PKTANAMR8761967	16PP00029	outpatients	NA	primary	manga_mandi_hospital	rectal_swab	05-Apr-16	Escherichia_coli	SC53_ST448
ERR7168634_Escherichia_coli-SC74_ST540	ERR7168634	PKTANAMR8761967	16PP00029	outpatients	NA	primary	manga_mandi_hospital	rectal_swab	05-Apr-16	Escherichia_coli	SC74_ST540
ERR7168634_Escherichia_coli-SC99_ST1727	ERR7168634	PKTANAMR8761967	16PP00029	outpatients	NA	primary	manga_mandi_hospital	rectal_swab	05-Apr-16	Escherichia_coli	SC99_ST1727
ERR7168635_Escherichia_coli-SC24_ST443	ERR7168635	PKTANAMR8762079	16PP00216	outpatients	NA	primary	manga_mandi_hospital	rectal_swab	21-Apr-16	Escherichia_coli	SC24_ST443
ERR7168636_Escherichia_coli-SC12_ST410	ERR7168636	PKTANAMR8761968	16PP00023	outpatients	NA	primary	manga_mandi_hospital	rectal_swab	05-Apr-16	Escherichia_coli	SC12_ST410
ERR7168636_Escherichia_coli-SC17_ST58	ERR7168636	PKTANAMR8761968	16PP00023	outpatients	NA	primary	manga_mandi_hospital	rectal_swab	05-Apr-16	Escherichia_coli	SC17_ST58
ERR7168636_Escherichia_coli-SC22_ST398	ERR7168636	PKTANAMR8761968	16PP00023	outpatients	NA	primary	manga_mandi_hospital	rectal_swab	05-Apr-16	Escherichia_coli	SC22_ST398
ERR7168636_Escherichia_coli-SC46_ST746	ERR7168636	PKTANAMR8761968	16PP00023	outpatients	NA	primary	manga_mandi_hospital	rectal_swab	05-Apr-16	Escherichia_coli	SC46_ST746
ERR7168636_Escherichia_coli-SC4_ST10	ERR7168636	PKTANAMR8761968	16PP00023	outpatients	NA	primary	manga_mandi_hospital	rectal_swab	05-Apr-16	Escherichia_coli	SC4_ST10
ERR7168636_Escherichia_coli-SC78_ST224	ERR7168636	PKTANAMR8761968	16PP00023	outpatients	NA	primary	manga_mandi_hospital	rectal_swab	05-Apr-16	Escherichia_coli	SC78_ST224
ERR7168636_Escherichia_coli-SC90_ST685	ERR7168636	PKTANAMR8761968	16PP00023	outpatients	NA	primary	manga_mandi_hospital	rectal_swab	05-Apr-16	Escherichia_coli	SC90_ST685
ERR7168637_Escherichia_coli-SC4_ST10	ERR7168637	PKTANAMR8762080	16PP00236	outpatients	NA	primary	manga_mandi_hospital	rectal_swab	21-Apr-16	Escherichia_coli	SC4_ST10
ERR7168638_Escherichia_coli-SC4_ST10	ERR7168638	PKTANAMR8761969	16PP00030	outpatients	NA	primary	manga_mandi_hospital	rectal_swab	05-Apr-16	Escherichia_coli	SC4_ST10
ERR7168639_Escherichia_coli-SC144_ST515	ERR7168639	PKTANAMR8762082	16PP00238	outpatients	NA	primary	manga_mandi_hospital	rectal_swab	21-Apr-16	Escherichia_coli	SC144_ST515
ERR7168639_Escherichia_coli-SC17_ST58	ERR7168639	PKTANAMR8762082	16PP00238	outpatients	NA	primary	manga_mandi_hospital	rectal_swab	21-Apr-16	Escherichia_coli	SC17_ST58
ERR7168639_Escherichia_coli-SC22_ST398	ERR7168639	PKTANAMR8762082	16PP00238	outpatients	NA	primary	manga_mandi_hospital	rectal_swab	21-Apr-16	Escherichia_coli	SC22_ST398
ERR7168639_Escherichia_coli-SC43_ST206	ERR7168639	PKTANAMR8762082	16PP00238	outpatients	NA	primary	manga_mandi_hospital	rectal_swab	21-Apr-16	Escherichia_coli	SC43_ST206
ERR7168639_Escherichia_coli-SC46_ST746	ERR7168639	PKTANAMR8762082	16PP00238	outpatients	NA	primary	manga_mandi_hospital	rectal_swab	21-Apr-16	Escherichia_coli	SC46_ST746
ERR7168639_Escherichia_coli-SC4_ST10	ERR7168639	PKTANAMR8762082	16PP00238	outpatients	NA	primary	manga_mandi_hospital	rectal_swab	21-Apr-16	Escherichia_coli	SC4_ST10
ERR7168639_Escherichia_coli-SC74_ST540	ERR7168639	PKTANAMR8762082	16PP00238	outpatients	NA	primary	manga_mandi_hospital	rectal_swab	21-Apr-16	Escherichia_coli	SC74_ST540
ERR7168639_Escherichia_coli-SC75_ST940	ERR7168639	PKTANAMR8762082	16PP00238	outpatients	NA	primary	manga_mandi_hospital	rectal_swab	21-Apr-16	Escherichia_coli	SC75_ST940
ERR7168640_Escherichia_coli-SC27_ST328	ERR7168640	PKTANAMR8761970	16PP00051	outpatients	NA	primary	manga_mandi_hospital	rectal_swab	06-Apr-16	Escherichia_coli	SC27_ST328
ERR7168640_Escherichia_coli-SC34_ST641	ERR7168640	PKTANAMR8761970	16PP00051	outpatients	NA	primary	manga_mandi_hospital	rectal_swab	06-Apr-16	Escherichia_coli	SC34_ST641
ERR7168640_Escherichia_coli-SC37_ST504	ERR7168640	PKTANAMR8761970	16PP00051	outpatients	NA	primary	manga_mandi_hospital	rectal_swab	06-Apr-16	Escherichia_coli	SC37_ST504
ERR7168640_Escherichia_coli-SC43_ST206	ERR7168640	PKTANAMR8761970	16PP00051	outpatients	NA	primary	manga_mandi_hospital	rectal_swab	06-Apr-16	Escherichia_coli	SC43_ST206
ERR7168640_Escherichia_coli-SC4_ST10	ERR7168640	PKTANAMR8761970	16PP00051	outpatients	NA	primary	manga_mandi_hospital	rectal_swab	06-Apr-16	Escherichia_coli	SC4_ST10
ERR7168641_Escherichia_coli-SC25_ST517	ERR7168641	PKTANAMR8762083	16PP00230	outpatients	NA	primary	manga_mandi_hospital	rectal_swab	22-Apr-16	Escherichia_coli	SC25_ST517
ERR7168641_Escherichia_coli-SC4_ST10	ERR7168641	PKTANAMR8762083	16PP00230	outpatients	NA	primary	manga_mandi_hospital	rectal_swab	22-Apr-16	Escherichia_coli	SC4_ST10
ERR7168642_Escherichia_coli-SC22_ST398	ERR7168642	PKTANAMR8761971	16PP00038	outpatients	NA	primary	manga_mandi_hospital	rectal_swab	06-Apr-16	Escherichia_coli	SC22_ST398
ERR7168642_Escherichia_coli-SC232_ST181	ERR7168642	PKTANAMR8761971	16PP00038	outpatients	NA	primary	manga_mandi_hospital	rectal_swab	06-Apr-16	Escherichia_coli	SC232_ST181
ERR7168642_Escherichia_coli-SC4_ST10	ERR7168642	PKTANAMR8761971	16PP00038	outpatients	NA	primary	manga_mandi_hospital	rectal_swab	06-Apr-16	Escherichia_coli	SC4_ST10
ERR7168642_Escherichia_coli-SC74_ST540	ERR7168642	PKTANAMR8761971	16PP00038	outpatients	NA	primary	manga_mandi_hospital	rectal_swab	06-Apr-16	Escherichia_coli	SC74_ST540
ERR7168642_Escherichia_coli-SC90_ST685	ERR7168642	PKTANAMR8761971	16PP00038	outpatients	NA	primary	manga_mandi_hospital	rectal_swab	06-Apr-16	Escherichia_coli	SC90_ST685
ERR7168643_Escherichia_coli-SC17_ST58	ERR7168643	PKTANAMR8762084	16PP00231	outpatients	NA	primary	manga_mandi_hospital	rectal_swab	22-Apr-16	Escherichia_coli	SC17_ST58
ERR7168643_Escherichia_coli-SC22_ST398	ERR7168643	PKTANAMR8762084	16PP00231	outpatients	NA	primary	manga_mandi_hospital	rectal_swab	22-Apr-16	Escherichia_coli	SC22_ST398
ERR7168643_Escherichia_coli-SC243_ST3559	ERR7168643	PKTANAMR8762084	16PP00231	outpatients	NA	primary	manga_mandi_hospital	rectal_swab	22-Apr-16	Escherichia_coli	SC243_ST3559
ERR7168643_Escherichia_coli-SC24_ST443	ERR7168643	PKTANAMR8762084	16PP00231	outpatients	NA	primary	manga_mandi_hospital	rectal_swab	22-Apr-16	Escherichia_coli	SC24_ST443
ERR7168643_Escherichia_coli-SC43_ST206	ERR7168643	PKTANAMR8762084	16PP00231	outpatients	NA	primary	manga_mandi_hospital	rectal_swab	22-Apr-16	Escherichia_coli	SC43_ST206
ERR7168643_Escherichia_coli-SC4_ST10	ERR7168643	PKTANAMR8762084	16PP00231	outpatients	NA	primary	manga_mandi_hospital	rectal_swab	22-Apr-16	Escherichia_coli	SC4_ST10
ERR7168643_Escherichia_coli-SC51_ST93	ERR7168643	PKTANAMR8762084	16PP00231	outpatients	NA	primary	manga_mandi_hospital	rectal_swab	22-Apr-16	Escherichia_coli	SC51_ST93
ERR7168643_Escherichia_coli-SC75_ST940	ERR7168643	PKTANAMR8762084	16PP00231	outpatients	NA	primary	manga_mandi_hospital	rectal_swab	22-Apr-16	Escherichia_coli	SC75_ST940
ERR7168643_Escherichia_coli-SC99_ST1727	ERR7168643	PKTANAMR8762084	16PP00231	outpatients	NA	primary	manga_mandi_hospital	rectal_swab	22-Apr-16	Escherichia_coli	SC99_ST1727
ERR7168644_Escherichia_coli-SC17_ST58	ERR7168644	PKTANAMR8762085	16PP00233	outpatients	NA	primary	manga_mandi_hospital	rectal_swab	22-Apr-16	Escherichia_coli	SC17_ST58
ERR7168644_Escherichia_coli-SC198_ST720	ERR7168644	PKTANAMR8762085	16PP00233	outpatients	NA	primary	manga_mandi_hospital	rectal_swab	22-Apr-16	Escherichia_coli	SC198_ST720
ERR7168644_Escherichia_coli-SC46_ST746	ERR7168644	PKTANAMR8762085	16PP00233	outpatients	NA	primary	manga_mandi_hospital	rectal_swab	22-Apr-16	Escherichia_coli	SC46_ST746
ERR7168644_Escherichia_coli-SC4_ST10	ERR7168644	PKTANAMR8762085	16PP00233	outpatients	NA	primary	manga_mandi_hospital	rectal_swab	22-Apr-16	Escherichia_coli	SC4_ST10
ERR7168645_Escherichia_coli-SC117_ST226	ERR7168645	PKTANAMR8761972	16PP00042	outpatients	NA	primary	manga_mandi_hospital	rectal_swab	06-Apr-16	Escherichia_coli	SC117_ST226
ERR7168645_Escherichia_coli-SC147_ST2178	ERR7168645	PKTANAMR8761972	16PP00042	outpatients	NA	primary	manga_mandi_hospital	rectal_swab	06-Apr-16	Escherichia_coli	SC147_ST2178
ERR7168645_Escherichia_coli-SC169_ST361	ERR7168645	PKTANAMR8761972	16PP00042	outpatients	NA	primary	manga_mandi_hospital	rectal_swab	06-Apr-16	Escherichia_coli	SC169_ST361
ERR7168645_Escherichia_coli-SC17_ST58	ERR7168645	PKTANAMR8761972	16PP00042	outpatients	NA	primary	manga_mandi_hospital	rectal_swab	06-Apr-16	Escherichia_coli	SC17_ST58
ERR7168645_Escherichia_coli-SC22_ST398	ERR7168645	PKTANAMR8761972	16PP00042	outpatients	NA	primary	manga_mandi_hospital	rectal_swab	06-Apr-16	Escherichia_coli	SC22_ST398
ERR7168645_Escherichia_coli-SC234_ST1115	ERR7168645	PKTANAMR8761972	16PP00042	outpatients	NA	primary	manga_mandi_hospital	rectal_swab	06-Apr-16	Escherichia_coli	SC234_ST1115
ERR7168645_Escherichia_coli-SC28_ST101	ERR7168645	PKTANAMR8761972	16PP00042	outpatients	NA	primary	manga_mandi_hospital	rectal_swab	06-Apr-16	Escherichia_coli	SC28_ST101
ERR7168645_Escherichia_coli-SC4_ST10	ERR7168645	PKTANAMR8761972	16PP00042	outpatients	NA	primary	manga_mandi_hospital	rectal_swab	06-Apr-16	Escherichia_coli	SC4_ST10
ERR7168645_Escherichia_coli-SC58_ST2773	ERR7168645	PKTANAMR8761972	16PP00042	outpatients	NA	primary	manga_mandi_hospital	rectal_swab	06-Apr-16	Escherichia_coli	SC58_ST2773
ERR7168645_Escherichia_coli-SC6_ST69	ERR7168645	PKTANAMR8761972	16PP00042	outpatients	NA	primary	manga_mandi_hospital	rectal_swab	06-Apr-16	Escherichia_coli	SC6_ST69
ERR7168645_Escherichia_coli-SC90_ST685	ERR7168645	PKTANAMR8761972	16PP00042	outpatients	NA	primary	manga_mandi_hospital	rectal_swab	06-Apr-16	Escherichia_coli	SC90_ST685
ERR7168646_Escherichia_coli-SC169_ST361	ERR7168646	PKTANAMR8762086	16PP00234	outpatients	NA	primary	manga_mandi_hospital	rectal_swab	22-Apr-16	Escherichia_coli	SC169_ST361
ERR7168647_Escherichia_coli-SC147_ST2178	ERR7168647	PKTANAMR8761974	16PP00044	outpatients	NA	primary	manga_mandi_hospital	rectal_swab	06-Apr-16	Escherichia_coli	SC147_ST2178
ERR7168647_Escherichia_coli-SC169_ST361	ERR7168647	PKTANAMR8761974	16PP00044	outpatients	NA	primary	manga_mandi_hospital	rectal_swab	06-Apr-16	Escherichia_coli	SC169_ST361
ERR7168647_Escherichia_coli-SC16_ST38	ERR7168647	PKTANAMR8761974	16PP00044	outpatients	NA	primary	manga_mandi_hospital	rectal_swab	06-Apr-16	Escherichia_coli	SC16_ST38
ERR7168647_Escherichia_coli-SC17_ST58	ERR7168647	PKTANAMR8761974	16PP00044	outpatients	NA	primary	manga_mandi_hospital	rectal_swab	06-Apr-16	Escherichia_coli	SC17_ST58
ERR7168647_Escherichia_coli-SC22_ST398	ERR7168647	PKTANAMR8761974	16PP00044	outpatients	NA	primary	manga_mandi_hospital	rectal_swab	06-Apr-16	Escherichia_coli	SC22_ST398
ERR7168647_Escherichia_coli-SC231_ST2522	ERR7168647	PKTANAMR8761974	16PP00044	outpatients	NA	primary	manga_mandi_hospital	rectal_swab	06-Apr-16	Escherichia_coli	SC231_ST2522
ERR7168647_Escherichia_coli-SC232_ST181	ERR7168647	PKTANAMR8761974	16PP00044	outpatients	NA	primary	manga_mandi_hospital	rectal_swab	06-Apr-16	Escherichia_coli	SC232_ST181
ERR7168647_Escherichia_coli-SC24_ST443	ERR7168647	PKTANAMR8761974	16PP00044	outpatients	NA	primary	manga_mandi_hospital	rectal_swab	06-Apr-16	Escherichia_coli	SC24_ST443
ERR7168647_Escherichia_coli-SC25_ST517	ERR7168647	PKTANAMR8761974	16PP00044	outpatients	NA	primary	manga_mandi_hospital	rectal_swab	06-Apr-16	Escherichia_coli	SC25_ST517
ERR7168647_Escherichia_coli-SC28_ST101	ERR7168647	PKTANAMR8761974	16PP00044	outpatients	NA	primary	manga_mandi_hospital	rectal_swab	06-Apr-16	Escherichia_coli	SC28_ST101
ERR7168647_Escherichia_coli-SC34_ST641	ERR7168647	PKTANAMR8761974	16PP00044	outpatients	NA	primary	manga_mandi_hospital	rectal_swab	06-Apr-16	Escherichia_coli	SC34_ST641
ERR7168647_Escherichia_coli-SC46_ST746	ERR7168647	PKTANAMR8761974	16PP00044	outpatients	NA	primary	manga_mandi_hospital	rectal_swab	06-Apr-16	Escherichia_coli	SC46_ST746
ERR7168647_Escherichia_coli-SC4_ST10	ERR7168647	PKTANAMR8761974	16PP00044	outpatients	NA	primary	manga_mandi_hospital	rectal_swab	06-Apr-16	Escherichia_coli	SC4_ST10
ERR7168647_Escherichia_coli-SC57_ST154	ERR7168647	PKTANAMR8761974	16PP00044	outpatients	NA	primary	manga_mandi_hospital	rectal_swab	06-Apr-16	Escherichia_coli	SC57_ST154
ERR7168647_Escherichia_coli-SC74_ST540	ERR7168647	PKTANAMR8761974	16PP00044	outpatients	NA	primary	manga_mandi_hospital	rectal_swab	06-Apr-16	Escherichia_coli	SC74_ST540
ERR7168647_Escherichia_coli-SC75_ST940	ERR7168647	PKTANAMR8761974	16PP00044	outpatients	NA	primary	manga_mandi_hospital	rectal_swab	06-Apr-16	Escherichia_coli	SC75_ST940
ERR7168647_Escherichia_coli-SC87_ST937	ERR7168647	PKTANAMR8761974	16PP00044	outpatients	NA	primary	manga_mandi_hospital	rectal_swab	06-Apr-16	Escherichia_coli	SC87_ST937
ERR7168647_Escherichia_coli-SC91_ST345	ERR7168647	PKTANAMR8761974	16PP00044	outpatients	NA	primary	manga_mandi_hospital	rectal_swab	06-Apr-16	Escherichia_coli	SC91_ST345
ERR7168647_Escherichia_coli-SC99_ST1727	ERR7168647	PKTANAMR8761974	16PP00044	outpatients	NA	primary	manga_mandi_hospital	rectal_swab	06-Apr-16	Escherichia_coli	SC99_ST1727
ERR7168648_Escherichia_coli-SC4_ST10	ERR7168648	PKTANAMR8762088	16PP00247	outpatients	NA	primary	manga_mandi_hospital	rectal_swab	23-Apr-16	Escherichia_coli	SC4_ST10
ERR7168648_Escherichia_coli-SC69_ST349	ERR7168648	PKTANAMR8762088	16PP00247	outpatients	NA	primary	manga_mandi_hospital	rectal_swab	23-Apr-16	Escherichia_coli	SC69_ST349
ERR7168648_Escherichia_coli-SC70_ST607	ERR7168648	PKTANAMR8762088	16PP00247	outpatients	NA	primary	manga_mandi_hospital	rectal_swab	23-Apr-16	Escherichia_coli	SC70_ST607
ERR7168648_Escherichia_coli-SC89_ST542	ERR7168648	PKTANAMR8762088	16PP00247	outpatients	NA	primary	manga_mandi_hospital	rectal_swab	23-Apr-16	Escherichia_coli	SC89_ST542
ERR7168649_Escherichia_coli-SC169_ST361	ERR7168649	PKTANAMR8761977	16PP00036	outpatients	NA	primary	manga_mandi_hospital	rectal_swab	06-Apr-16	Escherichia_coli	SC169_ST361
ERR7168649_Escherichia_coli-SC17_ST58	ERR7168649	PKTANAMR8761977	16PP00036	outpatients	NA	primary	manga_mandi_hospital	rectal_swab	06-Apr-16	Escherichia_coli	SC17_ST58
ERR7168649_Escherichia_coli-SC22_ST398	ERR7168649	PKTANAMR8761977	16PP00036	outpatients	NA	primary	manga_mandi_hospital	rectal_swab	06-Apr-16	Escherichia_coli	SC22_ST398
ERR7168649_Escherichia_coli-SC25_ST517	ERR7168649	PKTANAMR8761977	16PP00036	outpatients	NA	primary	manga_mandi_hospital	rectal_swab	06-Apr-16	Escherichia_coli	SC25_ST517
ERR7168649_Escherichia_coli-SC28_ST101	ERR7168649	PKTANAMR8761977	16PP00036	outpatients	NA	primary	manga_mandi_hospital	rectal_swab	06-Apr-16	Escherichia_coli	SC28_ST101
ERR7168649_Escherichia_coli-SC34_ST641	ERR7168649	PKTANAMR8761977	16PP00036	outpatients	NA	primary	manga_mandi_hospital	rectal_swab	06-Apr-16	Escherichia_coli	SC34_ST641
ERR7168649_Escherichia_coli-SC46_ST746	ERR7168649	PKTANAMR8761977	16PP00036	outpatients	NA	primary	manga_mandi_hospital	rectal_swab	06-Apr-16	Escherichia_coli	SC46_ST746
ERR7168649_Escherichia_coli-SC4_ST10	ERR7168649	PKTANAMR8761977	16PP00036	outpatients	NA	primary	manga_mandi_hospital	rectal_swab	06-Apr-16	Escherichia_coli	SC4_ST10
ERR7168649_Escherichia_coli-SC51_ST93	ERR7168649	PKTANAMR8761977	16PP00036	outpatients	NA	primary	manga_mandi_hospital	rectal_swab	06-Apr-16	Escherichia_coli	SC51_ST93
ERR7168649_Escherichia_coli-SC57_ST154	ERR7168649	PKTANAMR8761977	16PP00036	outpatients	NA	primary	manga_mandi_hospital	rectal_swab	06-Apr-16	Escherichia_coli	SC57_ST154
ERR7168649_Escherichia_coli-SC74_ST540	ERR7168649	PKTANAMR8761977	16PP00036	outpatients	NA	primary	manga_mandi_hospital	rectal_swab	06-Apr-16	Escherichia_coli	SC74_ST540
ERR7168649_Escherichia_coli-SC96_ST4038	ERR7168649	PKTANAMR8761977	16PP00036	outpatients	NA	primary	manga_mandi_hospital	rectal_swab	06-Apr-16	Escherichia_coli	SC96_ST4038
ERR7168649_Escherichia_coli-SC99_ST1727	ERR7168649	PKTANAMR8761977	16PP00036	outpatients	NA	primary	manga_mandi_hospital	rectal_swab	06-Apr-16	Escherichia_coli	SC99_ST1727
ERR7168650_Escherichia_coli-SC169_ST361	ERR7168650	PKTANAMR8762089	16PP00248	outpatients	NA	primary	manga_mandi_hospital	rectal_swab	23-Apr-16	Escherichia_coli	SC169_ST361
ERR7168650_Escherichia_coli-SC17_ST58	ERR7168650	PKTANAMR8762089	16PP00248	outpatients	NA	primary	manga_mandi_hospital	rectal_swab	23-Apr-16	Escherichia_coli	SC17_ST58
ERR7168650_Escherichia_coli-SC22_ST398	ERR7168650	PKTANAMR8762089	16PP00248	outpatients	NA	primary	manga_mandi_hospital	rectal_swab	23-Apr-16	Escherichia_coli	SC22_ST398
ERR7168650_Escherichia_coli-SC232_ST181	ERR7168650	PKTANAMR8762089	16PP00248	outpatients	NA	primary	manga_mandi_hospital	rectal_swab	23-Apr-16	Escherichia_coli	SC232_ST181
ERR7168650_Escherichia_coli-SC334_STnew_alleles	ERR7168650	PKTANAMR8762089	16PP00248	outpatients	NA	primary	manga_mandi_hospital	rectal_swab	23-Apr-16	Escherichia_coli	SC334_STnew_alleles
ERR7168650_Escherichia_coli-SC46_ST746	ERR7168650	PKTANAMR8762089	16PP00248	outpatients	NA	primary	manga_mandi_hospital	rectal_swab	23-Apr-16	Escherichia_coli	SC46_ST746
ERR7168650_Escherichia_coli-SC4_ST10	ERR7168650	PKTANAMR8762089	16PP00248	outpatients	NA	primary	manga_mandi_hospital	rectal_swab	23-Apr-16	Escherichia_coli	SC4_ST10
ERR7168650_Escherichia_coli-SC71_ST182	ERR7168650	PKTANAMR8762089	16PP00248	outpatients	NA	primary	manga_mandi_hospital	rectal_swab	23-Apr-16	Escherichia_coli	SC71_ST182
ERR7168650_Escherichia_coli-SC74_ST540	ERR7168650	PKTANAMR8762089	16PP00248	outpatients	NA	primary	manga_mandi_hospital	rectal_swab	23-Apr-16	Escherichia_coli	SC74_ST540
ERR7168650_Escherichia_coli-SC75_ST940	ERR7168650	PKTANAMR8762089	16PP00248	outpatients	NA	primary	manga_mandi_hospital	rectal_swab	23-Apr-16	Escherichia_coli	SC75_ST940
ERR7168650_Escherichia_coli-SC90_ST685	ERR7168650	PKTANAMR8762089	16PP00248	outpatients	NA	primary	manga_mandi_hospital	rectal_swab	23-Apr-16	Escherichia_coli	SC90_ST685
ERR7168652_Escherichia_coli-SC22_ST398	ERR7168652	PKTANAMR8762091	16PP00284	outpatients	NA	primary	manga_mandi_hospital	rectal_swab	23-Apr-16	Escherichia_coli	SC22_ST398
ERR7168652_Escherichia_coli-SC25_ST517	ERR7168652	PKTANAMR8762091	16PP00284	outpatients	NA	primary	manga_mandi_hospital	rectal_swab	23-Apr-16	Escherichia_coli	SC25_ST517
ERR7168652_Escherichia_coli-SC4_ST10	ERR7168652	PKTANAMR8762091	16PP00284	outpatients	NA	primary	manga_mandi_hospital	rectal_swab	23-Apr-16	Escherichia_coli	SC4_ST10
ERR7168652_Escherichia_coli-SC74_ST540	ERR7168652	PKTANAMR8762091	16PP00284	outpatients	NA	primary	manga_mandi_hospital	rectal_swab	23-Apr-16	Escherichia_coli	SC74_ST540
ERR7168652_Escherichia_coli-SC90_ST685	ERR7168652	PKTANAMR8762091	16PP00284	outpatients	NA	primary	manga_mandi_hospital	rectal_swab	23-Apr-16	Escherichia_coli	SC90_ST685
ERR7168653_Escherichia_coli-SC46_ST746	ERR7168653	PKTANAMR8761979	16PP00047	outpatients	NA	primary	manga_mandi_hospital	rectal_swab	07-Apr-16	Escherichia_coli	SC46_ST746
ERR7168653_Escherichia_coli-SC4_ST10	ERR7168653	PKTANAMR8761979	16PP00047	outpatients	NA	primary	manga_mandi_hospital	rectal_swab	07-Apr-16	Escherichia_coli	SC4_ST10
ERR7168653_Escherichia_coli-SC51_ST93	ERR7168653	PKTANAMR8761979	16PP00047	outpatients	NA	primary	manga_mandi_hospital	rectal_swab	07-Apr-16	Escherichia_coli	SC51_ST93
ERR7168653_Escherichia_coli-SC74_ST540	ERR7168653	PKTANAMR8761979	16PP00047	outpatients	NA	primary	manga_mandi_hospital	rectal_swab	07-Apr-16	Escherichia_coli	SC74_ST540
ERR7168653_Escherichia_coli-SC90_ST685	ERR7168653	PKTANAMR8761979	16PP00047	outpatients	NA	primary	manga_mandi_hospital	rectal_swab	07-Apr-16	Escherichia_coli	SC90_ST685
ERR7168654_Escherichia_coli-SC117_ST226	ERR7168654	PKTANAMR8762092	16PP00285	outpatients	NA	primary	manga_mandi_hospital	rectal_swab	23-Apr-16	Escherichia_coli	SC117_ST226
ERR7168654_Escherichia_coli-SC133_ST1434	ERR7168654	PKTANAMR8762092	16PP00285	outpatients	NA	primary	manga_mandi_hospital	rectal_swab	23-Apr-16	Escherichia_coli	SC133_ST1434
ERR7168654_Escherichia_coli-SC17_ST58	ERR7168654	PKTANAMR8762092	16PP00285	outpatients	NA	primary	manga_mandi_hospital	rectal_swab	23-Apr-16	Escherichia_coli	SC17_ST58
ERR7168654_Escherichia_coli-SC22_ST398	ERR7168654	PKTANAMR8762092	16PP00285	outpatients	NA	primary	manga_mandi_hospital	rectal_swab	23-Apr-16	Escherichia_coli	SC22_ST398
ERR7168654_Escherichia_coli-SC232_ST181	ERR7168654	PKTANAMR8762092	16PP00285	outpatients	NA	primary	manga_mandi_hospital	rectal_swab	23-Apr-16	Escherichia_coli	SC232_ST181
ERR7168654_Escherichia_coli-SC46_ST746	ERR7168654	PKTANAMR8762092	16PP00285	outpatients	NA	primary	manga_mandi_hospital	rectal_swab	23-Apr-16	Escherichia_coli	SC46_ST746
ERR7168654_Escherichia_coli-SC4_ST10	ERR7168654	PKTANAMR8762092	16PP00285	outpatients	NA	primary	manga_mandi_hospital	rectal_swab	23-Apr-16	Escherichia_coli	SC4_ST10
ERR7168654_Escherichia_coli-SC74_ST540	ERR7168654	PKTANAMR8762092	16PP00285	outpatients	NA	primary	manga_mandi_hospital	rectal_swab	23-Apr-16	Escherichia_coli	SC74_ST540
ERR7168654_Escherichia_coli-SC89_ST542	ERR7168654	PKTANAMR8762092	16PP00285	outpatients	NA	primary	manga_mandi_hospital	rectal_swab	23-Apr-16	Escherichia_coli	SC89_ST542
ERR7168654_Escherichia_coli-SC90_ST685	ERR7168654	PKTANAMR8762092	16PP00285	outpatients	NA	primary	manga_mandi_hospital	rectal_swab	23-Apr-16	Escherichia_coli	SC90_ST685
ERR7168656_Escherichia_coli-SC22_ST398	ERR7168656	PKTANAMR8761981	16PP00049	outpatients	NA	primary	manga_mandi_hospital	rectal_swab	07-Apr-16	Escherichia_coli	SC22_ST398
ERR7168656_Escherichia_coli-SC4_ST10	ERR7168656	PKTANAMR8761981	16PP00049	outpatients	NA	primary	manga_mandi_hospital	rectal_swab	07-Apr-16	Escherichia_coli	SC4_ST10
ERR7168657_Escherichia_coli-SC16_ST38	ERR7168657	PKTANAMR8762093	16PP00286	outpatients	NA	primary	manga_mandi_hospital	rectal_swab	23-Apr-16	Escherichia_coli	SC16_ST38
ERR7168657_Escherichia_coli-SC46_ST746	ERR7168657	PKTANAMR8762093	16PP00286	outpatients	NA	primary	manga_mandi_hospital	rectal_swab	23-Apr-16	Escherichia_coli	SC46_ST746
ERR7168657_Escherichia_coli-SC4_ST10	ERR7168657	PKTANAMR8762093	16PP00286	outpatients	NA	primary	manga_mandi_hospital	rectal_swab	23-Apr-16	Escherichia_coli	SC4_ST10
ERR7168658_Escherichia_coli-SC17_ST58	ERR7168658	PKTANAMR8762365	16PP00725	outpatients	NA	primary	manga_mandi_hospital	rectal_swab	23-May-16	Escherichia_coli	SC17_ST58
ERR7168658_Escherichia_coli-SC42_ST678	ERR7168658	PKTANAMR8762365	16PP00725	outpatients	NA	primary	manga_mandi_hospital	rectal_swab	23-May-16	Escherichia_coli	SC42_ST678
ERR7168658_Escherichia_coli-SC4_ST10	ERR7168658	PKTANAMR8762365	16PP00725	outpatients	NA	primary	manga_mandi_hospital	rectal_swab	23-May-16	Escherichia_coli	SC4_ST10
ERR7168658_Escherichia_coli-SC64_ST394	ERR7168658	PKTANAMR8762365	16PP00725	outpatients	NA	primary	manga_mandi_hospital	rectal_swab	23-May-16	Escherichia_coli	SC64_ST394
ERR7168659_Escherichia_coli-SC22_ST398	ERR7168659	PKTANAMR8762366	16PP00726	outpatients	NA	primary	manga_mandi_hospital	rectal_swab	23-May-16	Escherichia_coli	SC22_ST398
ERR7168659_Escherichia_coli-SC4_ST10	ERR7168659	PKTANAMR8762366	16PP00726	outpatients	NA	primary	manga_mandi_hospital	rectal_swab	23-May-16	Escherichia_coli	SC4_ST10
ERR7168659_Escherichia_coli-SC74_ST540	ERR7168659	PKTANAMR8762366	16PP00726	outpatients	NA	primary	manga_mandi_hospital	rectal_swab	23-May-16	Escherichia_coli	SC74_ST540
ERR7168659_Escherichia_coli-SC90_ST685	ERR7168659	PKTANAMR8762366	16PP00726	outpatients	NA	primary	manga_mandi_hospital	rectal_swab	23-May-16	Escherichia_coli	SC90_ST685
ERR7168660_Escherichia_coli-SC4_ST10	ERR7168660	PKTANAMR8762489	16PP00068	outpatients	NA	control	manga_mandi_hospital	stool	09-May-16	Escherichia_coli	SC4_ST10
ERR7168661_Escherichia_coli-SC4_ST10	ERR7168661	PKTANAMR8762367	16PP00761	outpatients	NA	primary	manga_mandi_hospital	rectal_swab	23-May-16	Escherichia_coli	SC4_ST10
ERR7168662_Escherichia_coli-SC17_ST58	ERR7168662	PKTANAMR8762490	16PP00070	outpatients	NA	control	manga_mandi_hospital	stool	06-Jun-16	Escherichia_coli	SC17_ST58
ERR7168663_Escherichia_coli-SC4_ST10	ERR7168663	PKTANAMR8762491	16PP00095	outpatients	NA	control	manga_mandi_hospital	stool	12-May-16	Escherichia_coli	SC4_ST10
ERR7168663_Escherichia_coli-SC99_ST1727	ERR7168663	PKTANAMR8762491	16PP00095	outpatients	NA	control	manga_mandi_hospital	stool	12-May-16	Escherichia_coli	SC99_ST1727
ERR7168664_Escherichia_coli-SC169_ST361	ERR7168664	PKTANAMR8762368	16PP00762	outpatients	NA	primary	manga_mandi_hospital	rectal_swab	23-May-16	Escherichia_coli	SC169_ST361
ERR7168664_Escherichia_coli-SC17_ST58	ERR7168664	PKTANAMR8762368	16PP00762	outpatients	NA	primary	manga_mandi_hospital	rectal_swab	23-May-16	Escherichia_coli	SC17_ST58
ERR7168664_Escherichia_coli-SC22_ST398	ERR7168664	PKTANAMR8762368	16PP00762	outpatients	NA	primary	manga_mandi_hospital	rectal_swab	23-May-16	Escherichia_coli	SC22_ST398
ERR7168664_Escherichia_coli-SC25_ST517	ERR7168664	PKTANAMR8762368	16PP00762	outpatients	NA	primary	manga_mandi_hospital	rectal_swab	23-May-16	Escherichia_coli	SC25_ST517
ERR7168664_Escherichia_coli-SC312_ST2520	ERR7168664	PKTANAMR8762368	16PP00762	outpatients	NA	primary	manga_mandi_hospital	rectal_swab	23-May-16	Escherichia_coli	SC312_ST2520
ERR7168664_Escherichia_coli-SC4_ST10	ERR7168664	PKTANAMR8762368	16PP00762	outpatients	NA	primary	manga_mandi_hospital	rectal_swab	23-May-16	Escherichia_coli	SC4_ST10
ERR7168664_Escherichia_coli-SC75_ST940	ERR7168664	PKTANAMR8762368	16PP00762	outpatients	NA	primary	manga_mandi_hospital	rectal_swab	23-May-16	Escherichia_coli	SC75_ST940
ERR7168664_Escherichia_coli-SC7_ST21	ERR7168664	PKTANAMR8762368	16PP00762	outpatients	NA	primary	manga_mandi_hospital	rectal_swab	23-May-16	Escherichia_coli	SC7_ST21
ERR7168665_Escherichia_coli-SC215_ST195	ERR7168665	PKTANAMR8762369	16PP00765	outpatients	NA	primary	manga_mandi_hospital	rectal_swab	23-May-16	Escherichia_coli	SC215_ST195
ERR7168665_Escherichia_coli-SC22_ST398	ERR7168665	PKTANAMR8762369	16PP00765	outpatients	NA	primary	manga_mandi_hospital	rectal_swab	23-May-16	Escherichia_coli	SC22_ST398
ERR7168665_Escherichia_coli-SC46_ST746	ERR7168665	PKTANAMR8762369	16PP00765	outpatients	NA	primary	manga_mandi_hospital	rectal_swab	23-May-16	Escherichia_coli	SC46_ST746
ERR7168665_Escherichia_coli-SC4_ST10	ERR7168665	PKTANAMR8762369	16PP00765	outpatients	NA	primary	manga_mandi_hospital	rectal_swab	23-May-16	Escherichia_coli	SC4_ST10
ERR7168665_Escherichia_coli-SC74_ST540	ERR7168665	PKTANAMR8762369	16PP00765	outpatients	NA	primary	manga_mandi_hospital	rectal_swab	23-May-16	Escherichia_coli	SC74_ST540
ERR7168666_Escherichia_coli-SC22_ST398	ERR7168666	PKTANAMR8762492	16PP00096	outpatients	NA	control	manga_mandi_hospital	stool	12-May-16	Escherichia_coli	SC22_ST398
ERR7168666_Escherichia_coli-SC53_ST448	ERR7168666	PKTANAMR8762492	16PP00096	outpatients	NA	control	manga_mandi_hospital	stool	12-May-16	Escherichia_coli	SC53_ST448
ERR7168666_Escherichia_coli-SC6_ST69	ERR7168666	PKTANAMR8762492	16PP00096	outpatients	NA	control	manga_mandi_hospital	stool	12-May-16	Escherichia_coli	SC6_ST69
ERR7168667_Escherichia_coli-SC22_ST398	ERR7168667	PKTANAMR8762493	16PP00083	outpatients	NA	control	manga_mandi_hospital	stool	12-May-16	Escherichia_coli	SC22_ST398
ERR7168667_Escherichia_coli-SC46_ST746	ERR7168667	PKTANAMR8762493	16PP00083	outpatients	NA	control	manga_mandi_hospital	stool	12-May-16	Escherichia_coli	SC46_ST746
ERR7168667_Escherichia_coli-SC4_ST10	ERR7168667	PKTANAMR8762493	16PP00083	outpatients	NA	control	manga_mandi_hospital	stool	12-May-16	Escherichia_coli	SC4_ST10
ERR7168667_Escherichia_coli-SC51_ST93	ERR7168667	PKTANAMR8762493	16PP00083	outpatients	NA	control	manga_mandi_hospital	stool	12-May-16	Escherichia_coli	SC51_ST93
ERR7168667_Escherichia_coli-SC74_ST540	ERR7168667	PKTANAMR8762493	16PP00083	outpatients	NA	control	manga_mandi_hospital	stool	12-May-16	Escherichia_coli	SC74_ST540
ERR7168667_Escherichia_coli-SC89_ST542	ERR7168667	PKTANAMR8762493	16PP00083	outpatients	NA	control	manga_mandi_hospital	stool	12-May-16	Escherichia_coli	SC89_ST542
ERR7168668_Escherichia_coli-SC121_ST452	ERR7168668	PKTANAMR8762370	16PP00767	outpatients	NA	primary	manga_mandi_hospital	rectal_swab	23-May-16	Escherichia_coli	SC121_ST452
ERR7168668_Escherichia_coli-SC22_ST398	ERR7168668	PKTANAMR8762370	16PP00767	outpatients	NA	primary	manga_mandi_hospital	rectal_swab	23-May-16	Escherichia_coli	SC22_ST398
ERR7168668_Escherichia_coli-SC4_ST10	ERR7168668	PKTANAMR8762370	16PP00767	outpatients	NA	primary	manga_mandi_hospital	rectal_swab	23-May-16	Escherichia_coli	SC4_ST10
ERR7168669_Escherichia_coli-SC4_ST10	ERR7168669	PKTANAMR8762371	16PP00770	outpatients	NA	primary	manga_mandi_hospital	rectal_swab	23-May-16	Escherichia_coli	SC4_ST10
ERR7168670_Escherichia_coli-SC4_ST10	ERR7168670	PKTANAMR8762495	16PP00078	outpatients	NA	control	manga_mandi_hospital	stool	12-May-16	Escherichia_coli	SC4_ST10
ERR7168671_Escherichia_coli-SC100_ST6701	ERR7168671	PKTANAMR8762372	16PP00779	outpatients	NA	primary	manga_mandi_hospital	rectal_swab	23-May-16	Escherichia_coli	SC100_ST6701
ERR7168671_Escherichia_coli-SC147_ST2178	ERR7168671	PKTANAMR8762372	16PP00779	outpatients	NA	primary	manga_mandi_hospital	rectal_swab	23-May-16	Escherichia_coli	SC147_ST2178
ERR7168671_Escherichia_coli-SC22_ST398	ERR7168671	PKTANAMR8762372	16PP00779	outpatients	NA	primary	manga_mandi_hospital	rectal_swab	23-May-16	Escherichia_coli	SC22_ST398
ERR7168671_Escherichia_coli-SC232_ST181	ERR7168671	PKTANAMR8762372	16PP00779	outpatients	NA	primary	manga_mandi_hospital	rectal_swab	23-May-16	Escherichia_coli	SC232_ST181
ERR7168671_Escherichia_coli-SC25_ST517	ERR7168671	PKTANAMR8762372	16PP00779	outpatients	NA	primary	manga_mandi_hospital	rectal_swab	23-May-16	Escherichia_coli	SC25_ST517
ERR7168671_Escherichia_coli-SC4_ST10	ERR7168671	PKTANAMR8762372	16PP00779	outpatients	NA	primary	manga_mandi_hospital	rectal_swab	23-May-16	Escherichia_coli	SC4_ST10
ERR7168671_Escherichia_coli-SC52_ST295	ERR7168671	PKTANAMR8762372	16PP00779	outpatients	NA	primary	manga_mandi_hospital	rectal_swab	23-May-16	Escherichia_coli	SC52_ST295
ERR7168671_Escherichia_coli-SC74_ST540	ERR7168671	PKTANAMR8762372	16PP00779	outpatients	NA	primary	manga_mandi_hospital	rectal_swab	23-May-16	Escherichia_coli	SC74_ST540
ERR7168671_Escherichia_coli-SC89_ST542	ERR7168671	PKTANAMR8762372	16PP00779	outpatients	NA	primary	manga_mandi_hospital	rectal_swab	23-May-16	Escherichia_coli	SC89_ST542
ERR7168671_Escherichia_coli-SC90_ST685	ERR7168671	PKTANAMR8762372	16PP00779	outpatients	NA	primary	manga_mandi_hospital	rectal_swab	23-May-16	Escherichia_coli	SC90_ST685
ERR7168672_Escherichia_coli-SC4_ST10	ERR7168672	PKTANAMR8762496	16PP00077	outpatients	NA	control	manga_mandi_hospital	stool	19-May-16	Escherichia_coli	SC4_ST10
ERR7168672_Escherichia_coli-SC5_ST95	ERR7168672	PKTANAMR8762496	16PP00077	outpatients	NA	control	manga_mandi_hospital	stool	19-May-16	Escherichia_coli	SC5_ST95
ERR7168673_Escherichia_coli-SC17_ST58	ERR7168673	PKTANAMR8762374	16PP00783	outpatients	NA	primary	manga_mandi_hospital	rectal_swab	23-May-16	Escherichia_coli	SC17_ST58
ERR7168674_Escherichia_coli-SC117_ST226	ERR7168674	PKTANAMR8762499	16PP00087	outpatients	NA	control	manga_mandi_hospital	stool	13-May-16	Escherichia_coli	SC117_ST226
ERR7168674_Escherichia_coli-SC17_ST58	ERR7168674	PKTANAMR8762499	16PP00087	outpatients	NA	control	manga_mandi_hospital	stool	13-May-16	Escherichia_coli	SC17_ST58
ERR7168674_Escherichia_coli-SC22_ST398	ERR7168674	PKTANAMR8762499	16PP00087	outpatients	NA	control	manga_mandi_hospital	stool	13-May-16	Escherichia_coli	SC22_ST398
ERR7168674_Escherichia_coli-SC232_ST181	ERR7168674	PKTANAMR8762499	16PP00087	outpatients	NA	control	manga_mandi_hospital	stool	13-May-16	Escherichia_coli	SC232_ST181
ERR7168674_Escherichia_coli-SC46_ST746	ERR7168674	PKTANAMR8762499	16PP00087	outpatients	NA	control	manga_mandi_hospital	stool	13-May-16	Escherichia_coli	SC46_ST746
ERR7168674_Escherichia_coli-SC4_ST10	ERR7168674	PKTANAMR8762499	16PP00087	outpatients	NA	control	manga_mandi_hospital	stool	13-May-16	Escherichia_coli	SC4_ST10
ERR7168674_Escherichia_coli-SC70_ST607	ERR7168674	PKTANAMR8762499	16PP00087	outpatients	NA	control	manga_mandi_hospital	stool	13-May-16	Escherichia_coli	SC70_ST607
ERR7168674_Escherichia_coli-SC74_ST540	ERR7168674	PKTANAMR8762499	16PP00087	outpatients	NA	control	manga_mandi_hospital	stool	13-May-16	Escherichia_coli	SC74_ST540
ERR7168674_Escherichia_coli-SC77_ST409	ERR7168674	PKTANAMR8762499	16PP00087	outpatients	NA	control	manga_mandi_hospital	stool	13-May-16	Escherichia_coli	SC77_ST409
ERR7168674_Escherichia_coli-SC90_ST685	ERR7168674	PKTANAMR8762499	16PP00087	outpatients	NA	control	manga_mandi_hospital	stool	13-May-16	Escherichia_coli	SC90_ST685
ERR7168675_Escherichia_coli-SC43_ST206	ERR7168675	PKTANAMR8762375	16PP00795	outpatients	NA	primary	manga_mandi_hospital	rectal_swab	24-May-16	Escherichia_coli	SC43_ST206
ERR7168675_Escherichia_coli-SC46_ST746	ERR7168675	PKTANAMR8762375	16PP00795	outpatients	NA	primary	manga_mandi_hospital	rectal_swab	24-May-16	Escherichia_coli	SC46_ST746
ERR7168675_Escherichia_coli-SC4_ST10	ERR7168675	PKTANAMR8762375	16PP00795	outpatients	NA	primary	manga_mandi_hospital	rectal_swab	24-May-16	Escherichia_coli	SC4_ST10
ERR7168675_Escherichia_coli-SC51_ST93	ERR7168675	PKTANAMR8762375	16PP00795	outpatients	NA	primary	manga_mandi_hospital	rectal_swab	24-May-16	Escherichia_coli	SC51_ST93
ERR7168675_Escherichia_coli-SC80_ST7077	ERR7168675	PKTANAMR8762375	16PP00795	outpatients	NA	primary	manga_mandi_hospital	rectal_swab	24-May-16	Escherichia_coli	SC80_ST7077
ERR7168675_Escherichia_coli-SC89_ST542	ERR7168675	PKTANAMR8762375	16PP00795	outpatients	NA	primary	manga_mandi_hospital	rectal_swab	24-May-16	Escherichia_coli	SC89_ST542
ERR7168676_Escherichia_coli-SC175_ST1136	ERR7168676	PKTANAMR8762500	16PP00105	outpatients	NA	control	manga_mandi_hospital	stool	14-May-16	Escherichia_coli	SC175_ST1136
ERR7168677_Escherichia_coli-SC4_ST10	ERR7168677	PKTANAMR8762377	16PP01002	outpatients	NA	primary	manga_mandi_hospital	rectal_swab	24-May-16	Escherichia_coli	SC4_ST10
ERR7168678_Escherichia_coli-SC12_ST410	ERR7168678	PKTANAMR8762502	16PP00102	outpatients	NA	control	manga_mandi_hospital	stool	13-May-16	Escherichia_coli	SC12_ST410
ERR7168678_Escherichia_coli-SC16_ST38	ERR7168678	PKTANAMR8762502	16PP00102	outpatients	NA	control	manga_mandi_hospital	stool	13-May-16	Escherichia_coli	SC16_ST38
ERR7168678_Escherichia_coli-SC22_ST398	ERR7168678	PKTANAMR8762502	16PP00102	outpatients	NA	control	manga_mandi_hospital	stool	13-May-16	Escherichia_coli	SC22_ST398
ERR7168678_Escherichia_coli-SC4_ST10	ERR7168678	PKTANAMR8762502	16PP00102	outpatients	NA	control	manga_mandi_hospital	stool	13-May-16	Escherichia_coli	SC4_ST10
ERR7168678_Escherichia_coli-SC75_ST940	ERR7168678	PKTANAMR8762502	16PP00102	outpatients	NA	control	manga_mandi_hospital	stool	13-May-16	Escherichia_coli	SC75_ST940
ERR7168679_Escherichia_coli-SC28_ST101	ERR7168679	PKTANAMR8762379	16PP01004	outpatients	NA	primary	manga_mandi_hospital	rectal_swab	24-May-16	Escherichia_coli	SC28_ST101
ERR7168680_Escherichia_coli-SC149_ST224	ERR7168680	PKTANAMR8762503	16PP00090	outpatients	NA	control	manga_mandi_hospital	stool	13-May-16	Escherichia_coli	SC149_ST224
ERR7168680_Escherichia_coli-SC4_ST10	ERR7168680	PKTANAMR8762503	16PP00090	outpatients	NA	control	manga_mandi_hospital	stool	13-May-16	Escherichia_coli	SC4_ST10
ERR7168680_Escherichia_coli-SC75_ST940	ERR7168680	PKTANAMR8762503	16PP00090	outpatients	NA	control	manga_mandi_hospital	stool	13-May-16	Escherichia_coli	SC75_ST940
ERR7168680_Escherichia_coli-SC90_ST685	ERR7168680	PKTANAMR8762503	16PP00090	outpatients	NA	control	manga_mandi_hospital	stool	13-May-16	Escherichia_coli	SC90_ST685
ERR7168681_Escherichia_coli-SC12_ST410	ERR7168681	PKTANAMR8762380	16PP01005	outpatients	NA	primary	manga_mandi_hospital	rectal_swab	24-May-16	Escherichia_coli	SC12_ST410
ERR7168681_Escherichia_coli-SC17_ST58	ERR7168681	PKTANAMR8762380	16PP01005	outpatients	NA	primary	manga_mandi_hospital	rectal_swab	24-May-16	Escherichia_coli	SC17_ST58
ERR7168681_Escherichia_coli-SC22_ST398	ERR7168681	PKTANAMR8762380	16PP01005	outpatients	NA	primary	manga_mandi_hospital	rectal_swab	24-May-16	Escherichia_coli	SC22_ST398
ERR7168681_Escherichia_coli-SC232_ST181	ERR7168681	PKTANAMR8762380	16PP01005	outpatients	NA	primary	manga_mandi_hospital	rectal_swab	24-May-16	Escherichia_coli	SC232_ST181
ERR7168681_Escherichia_coli-SC28_ST101	ERR7168681	PKTANAMR8762380	16PP01005	outpatients	NA	primary	manga_mandi_hospital	rectal_swab	24-May-16	Escherichia_coli	SC28_ST101
ERR7168681_Escherichia_coli-SC320_ST3862	ERR7168681	PKTANAMR8762380	16PP01005	outpatients	NA	primary	manga_mandi_hospital	rectal_swab	24-May-16	Escherichia_coli	SC320_ST3862
ERR7168681_Escherichia_coli-SC335_STnew_alleles	ERR7168681	PKTANAMR8762380	16PP01005	outpatients	NA	primary	manga_mandi_hospital	rectal_swab	24-May-16	Escherichia_coli	SC335_STnew_alleles
ERR7168681_Escherichia_coli-SC4_ST10	ERR7168681	PKTANAMR8762380	16PP01005	outpatients	NA	primary	manga_mandi_hospital	rectal_swab	24-May-16	Escherichia_coli	SC4_ST10
ERR7168681_Escherichia_coli-SC70_ST607	ERR7168681	PKTANAMR8762380	16PP01005	outpatients	NA	primary	manga_mandi_hospital	rectal_swab	24-May-16	Escherichia_coli	SC70_ST607
ERR7168681_Escherichia_coli-SC74_ST540	ERR7168681	PKTANAMR8762380	16PP01005	outpatients	NA	primary	manga_mandi_hospital	rectal_swab	24-May-16	Escherichia_coli	SC74_ST540
ERR7168681_Escherichia_coli-SC90_ST685	ERR7168681	PKTANAMR8762380	16PP01005	outpatients	NA	primary	manga_mandi_hospital	rectal_swab	24-May-16	Escherichia_coli	SC90_ST685
ERR7168682_Escherichia_coli-SC22_ST398	ERR7168682	PKTANAMR8762504	16PP00091	outpatients	NA	control	manga_mandi_hospital	stool	16-May-16	Escherichia_coli	SC22_ST398
ERR7168682_Escherichia_coli-SC43_ST206	ERR7168682	PKTANAMR8762504	16PP00091	outpatients	NA	control	manga_mandi_hospital	stool	16-May-16	Escherichia_coli	SC43_ST206
ERR7168682_Escherichia_coli-SC46_ST746	ERR7168682	PKTANAMR8762504	16PP00091	outpatients	NA	control	manga_mandi_hospital	stool	16-May-16	Escherichia_coli	SC46_ST746
ERR7168682_Escherichia_coli-SC4_ST10	ERR7168682	PKTANAMR8762504	16PP00091	outpatients	NA	control	manga_mandi_hospital	stool	16-May-16	Escherichia_coli	SC4_ST10
ERR7168682_Escherichia_coli-SC90_ST685	ERR7168682	PKTANAMR8762504	16PP00091	outpatients	NA	control	manga_mandi_hospital	stool	16-May-16	Escherichia_coli	SC90_ST685
ERR7168682_Escherichia_coli-SC94_ST757	ERR7168682	PKTANAMR8762504	16PP00091	outpatients	NA	control	manga_mandi_hospital	stool	16-May-16	Escherichia_coli	SC94_ST757
ERR7168683_Escherichia_coli-SC17_ST58	ERR7168683	PKTANAMR8762383	16PP01011	outpatients	NA	primary	manga_mandi_hospital	rectal_swab	24-May-16	Escherichia_coli	SC17_ST58
ERR7168683_Escherichia_coli-SC25_ST517	ERR7168683	PKTANAMR8762383	16PP01011	outpatients	NA	primary	manga_mandi_hospital	rectal_swab	24-May-16	Escherichia_coli	SC25_ST517
ERR7168683_Escherichia_coli-SC4_ST10	ERR7168683	PKTANAMR8762383	16PP01011	outpatients	NA	primary	manga_mandi_hospital	rectal_swab	24-May-16	Escherichia_coli	SC4_ST10
ERR7168683_Escherichia_coli-SC55_ST906	ERR7168683	PKTANAMR8762383	16PP01011	outpatients	NA	primary	manga_mandi_hospital	rectal_swab	24-May-16	Escherichia_coli	SC55_ST906
ERR7168683_Escherichia_coli-SC5_ST95	ERR7168683	PKTANAMR8762383	16PP01011	outpatients	NA	primary	manga_mandi_hospital	rectal_swab	24-May-16	Escherichia_coli	SC5_ST95
ERR7168683_Escherichia_coli-SC74_ST540	ERR7168683	PKTANAMR8762383	16PP01011	outpatients	NA	primary	manga_mandi_hospital	rectal_swab	24-May-16	Escherichia_coli	SC74_ST540
ERR7168684_Escherichia_coli-SC17_ST58	ERR7168684	PKTANAMR8762505	16PP00092	outpatients	NA	control	manga_mandi_hospital	stool	13-May-16	Escherichia_coli	SC17_ST58
ERR7168685_Escherichia_coli-SC121_ST452	ERR7168685	PKTANAMR8762385	16PP01025	outpatients	NA	primary	manga_mandi_hospital	rectal_swab	24-May-16	Escherichia_coli	SC121_ST452
ERR7168685_Escherichia_coli-SC17_ST58	ERR7168685	PKTANAMR8762385	16PP01025	outpatients	NA	primary	manga_mandi_hospital	rectal_swab	24-May-16	Escherichia_coli	SC17_ST58
ERR7168686_Escherichia_coli-SC90_ST685	ERR7168686	PKTANAMR8762386	16PP00796	outpatients	NA	primary	manga_mandi_hospital	rectal_swab	25-May-16	Escherichia_coli	SC90_ST685
ERR7168687_Escherichia_coli-SC24_ST443	ERR7168687	PKTANAMR8762506	16PP00098	outpatients	NA	control	manga_mandi_hospital	stool	12-May-16	Escherichia_coli	SC24_ST443
ERR7168687_Escherichia_coli-SC28_ST101	ERR7168687	PKTANAMR8762506	16PP00098	outpatients	NA	control	manga_mandi_hospital	stool	12-May-16	Escherichia_coli	SC28_ST101
ERR7168688_Escherichia_coli-SC17_ST58	ERR7168688	PKTANAMR8762388	16PP01014	outpatients	NA	primary	manga_mandi_hospital	rectal_swab	25-May-16	Escherichia_coli	SC17_ST58
ERR7168688_Escherichia_coli-SC4_ST10	ERR7168688	PKTANAMR8762388	16PP01014	outpatients	NA	primary	manga_mandi_hospital	rectal_swab	25-May-16	Escherichia_coli	SC4_ST10
ERR7168689_Escherichia_coli-SC17_ST58	ERR7168689	PKTANAMR8762389	16PP01016	outpatients	NA	primary	manga_mandi_hospital	rectal_swab	25-May-16	Escherichia_coli	SC17_ST58
ERR7168689_Escherichia_coli-SC22_ST398	ERR7168689	PKTANAMR8762389	16PP01016	outpatients	NA	primary	manga_mandi_hospital	rectal_swab	25-May-16	Escherichia_coli	SC22_ST398
ERR7168689_Escherichia_coli-SC43_ST206	ERR7168689	PKTANAMR8762389	16PP01016	outpatients	NA	primary	manga_mandi_hospital	rectal_swab	25-May-16	Escherichia_coli	SC43_ST206
ERR7168689_Escherichia_coli-SC94_ST757	ERR7168689	PKTANAMR8762389	16PP01016	outpatients	NA	primary	manga_mandi_hospital	rectal_swab	25-May-16	Escherichia_coli	SC94_ST757
ERR7168690_Escherichia_coli-SC25_ST517	ERR7168690	PKTANAMR8762508	16PP00113	outpatients	NA	control	manga_mandi_hospital	stool	17-May-16	Escherichia_coli	SC25_ST517
ERR7168690_Escherichia_coli-SC4_ST10	ERR7168690	PKTANAMR8762508	16PP00113	outpatients	NA	control	manga_mandi_hospital	stool	17-May-16	Escherichia_coli	SC4_ST10
ERR7168690_Escherichia_coli-SC6_ST69	ERR7168690	PKTANAMR8762508	16PP00113	outpatients	NA	control	manga_mandi_hospital	stool	17-May-16	Escherichia_coli	SC6_ST69
ERR7168690_Escherichia_coli-SC74_ST540	ERR7168690	PKTANAMR8762508	16PP00113	outpatients	NA	control	manga_mandi_hospital	stool	17-May-16	Escherichia_coli	SC74_ST540
ERR7168691_Escherichia_coli-SC133_ST1434	ERR7168691	PKTANAMR8762390	16PP01017	outpatients	NA	primary	manga_mandi_hospital	rectal_swab	25-May-16	Escherichia_coli	SC133_ST1434
ERR7168691_Escherichia_coli-SC13_ST442	ERR7168691	PKTANAMR8762390	16PP01017	outpatients	NA	primary	manga_mandi_hospital	rectal_swab	25-May-16	Escherichia_coli	SC13_ST442
ERR7168691_Escherichia_coli-SC147_ST2178	ERR7168691	PKTANAMR8762390	16PP01017	outpatients	NA	primary	manga_mandi_hospital	rectal_swab	25-May-16	Escherichia_coli	SC147_ST2178
ERR7168691_Escherichia_coli-SC24_ST443	ERR7168691	PKTANAMR8762390	16PP01017	outpatients	NA	primary	manga_mandi_hospital	rectal_swab	25-May-16	Escherichia_coli	SC24_ST443
ERR7168691_Escherichia_coli-SC28_ST101	ERR7168691	PKTANAMR8762390	16PP01017	outpatients	NA	primary	manga_mandi_hospital	rectal_swab	25-May-16	Escherichia_coli	SC28_ST101
ERR7168691_Escherichia_coli-SC42_ST678	ERR7168691	PKTANAMR8762390	16PP01017	outpatients	NA	primary	manga_mandi_hospital	rectal_swab	25-May-16	Escherichia_coli	SC42_ST678
ERR7168691_Escherichia_coli-SC4_ST10	ERR7168691	PKTANAMR8762390	16PP01017	outpatients	NA	primary	manga_mandi_hospital	rectal_swab	25-May-16	Escherichia_coli	SC4_ST10
ERR7168691_Escherichia_coli-SC75_ST940	ERR7168691	PKTANAMR8762390	16PP01017	outpatients	NA	primary	manga_mandi_hospital	rectal_swab	25-May-16	Escherichia_coli	SC75_ST940
ERR7168691_Escherichia_coli-SC87_ST937	ERR7168691	PKTANAMR8762390	16PP01017	outpatients	NA	primary	manga_mandi_hospital	rectal_swab	25-May-16	Escherichia_coli	SC87_ST937
ERR7168691_Escherichia_coli-SC99_ST1727	ERR7168691	PKTANAMR8762390	16PP01017	outpatients	NA	primary	manga_mandi_hospital	rectal_swab	25-May-16	Escherichia_coli	SC99_ST1727
ERR7168692_Escherichia_coli-SC78_ST224	ERR7168692	PKTANAMR8762509	16PP00114	outpatients	NA	control	manga_mandi_hospital	stool	17-May-16	Escherichia_coli	SC78_ST224
ERR7168693_Escherichia_coli-SC104_ST212	ERR7168693	PKTANAMR8762511	16PP00117	outpatients	NA	control	manga_mandi_hospital	stool	19-May-16	Escherichia_coli	SC104_ST212
ERR7168693_Escherichia_coli-SC34_ST641	ERR7168693	PKTANAMR8762511	16PP00117	outpatients	NA	control	manga_mandi_hospital	stool	19-May-16	Escherichia_coli	SC34_ST641
ERR7168693_Escherichia_coli-SC46_ST746	ERR7168693	PKTANAMR8762511	16PP00117	outpatients	NA	control	manga_mandi_hospital	stool	19-May-16	Escherichia_coli	SC46_ST746
ERR7168693_Escherichia_coli-SC4_ST10	ERR7168693	PKTANAMR8762511	16PP00117	outpatients	NA	control	manga_mandi_hospital	stool	19-May-16	Escherichia_coli	SC4_ST10
ERR7168693_Escherichia_coli-SC58_ST2773	ERR7168693	PKTANAMR8762511	16PP00117	outpatients	NA	control	manga_mandi_hospital	stool	19-May-16	Escherichia_coli	SC58_ST2773
ERR7168694_Escherichia_coli-SC376_ST2064	ERR7168694	PKTANAMR8762391	16PP01019	outpatients	NA	primary	manga_mandi_hospital	rectal_swab	25-May-16	Escherichia_coli	SC376_ST2064
ERR7168695_Escherichia_coli-SC29_ST144	ERR7168695	PKTANAMR8762392	16PP01020	outpatients	NA	primary	manga_mandi_hospital	rectal_swab	25-May-16	Escherichia_coli	SC29_ST144
ERR7168695_Escherichia_coli-SC4_ST10	ERR7168695	PKTANAMR8762392	16PP01020	outpatients	NA	primary	manga_mandi_hospital	rectal_swab	25-May-16	Escherichia_coli	SC4_ST10
ERR7168696_Escherichia_coli-SC121_ST452	ERR7168696	PKTANAMR8762512	16PP00119	outpatients	NA	control	manga_mandi_hospital	stool	14-May-16	Escherichia_coli	SC121_ST452
ERR7168696_Escherichia_coli-SC17_ST58	ERR7168696	PKTANAMR8762512	16PP00119	outpatients	NA	control	manga_mandi_hospital	stool	14-May-16	Escherichia_coli	SC17_ST58
ERR7168696_Escherichia_coli-SC22_ST398	ERR7168696	PKTANAMR8762512	16PP00119	outpatients	NA	control	manga_mandi_hospital	stool	14-May-16	Escherichia_coli	SC22_ST398
ERR7168696_Escherichia_coli-SC24_ST443	ERR7168696	PKTANAMR8762512	16PP00119	outpatients	NA	control	manga_mandi_hospital	stool	14-May-16	Escherichia_coli	SC24_ST443
ERR7168696_Escherichia_coli-SC25_ST517	ERR7168696	PKTANAMR8762512	16PP00119	outpatients	NA	control	manga_mandi_hospital	stool	14-May-16	Escherichia_coli	SC25_ST517
ERR7168696_Escherichia_coli-SC46_ST746	ERR7168696	PKTANAMR8762512	16PP00119	outpatients	NA	control	manga_mandi_hospital	stool	14-May-16	Escherichia_coli	SC46_ST746
ERR7168696_Escherichia_coli-SC4_ST10	ERR7168696	PKTANAMR8762512	16PP00119	outpatients	NA	control	manga_mandi_hospital	stool	14-May-16	Escherichia_coli	SC4_ST10
ERR7168696_Escherichia_coli-SC6_ST69	ERR7168696	PKTANAMR8762512	16PP00119	outpatients	NA	control	manga_mandi_hospital	stool	14-May-16	Escherichia_coli	SC6_ST69
ERR7168696_Escherichia_coli-SC75_ST940	ERR7168696	PKTANAMR8762512	16PP00119	outpatients	NA	control	manga_mandi_hospital	stool	14-May-16	Escherichia_coli	SC75_ST940
ERR7168696_Escherichia_coli-SC99_ST1727	ERR7168696	PKTANAMR8762512	16PP00119	outpatients	NA	control	manga_mandi_hospital	stool	14-May-16	Escherichia_coli	SC99_ST1727
ERR7168697_Escherichia_coli-SC4_ST10	ERR7168697	PKTANAMR8762513	16PP00110	outpatients	NA	control	manga_mandi_hospital	stool	17-May-16	Escherichia_coli	SC4_ST10
ERR7168698_Escherichia_coli-SC6_ST69	ERR7168698	PKTANAMR8762393	16PP01028	outpatients	NA	primary	manga_mandi_hospital	rectal_swab	25-May-16	Escherichia_coli	SC6_ST69
ERR7168699_Escherichia_coli-SC175_ST1136	ERR7168699	PKTANAMR8762397	16PP01038	outpatients	NA	primary	manga_mandi_hospital	rectal_swab	25-May-16	Escherichia_coli	SC175_ST1136
ERR7168699_Escherichia_coli-SC17_ST58	ERR7168699	PKTANAMR8762397	16PP01038	outpatients	NA	primary	manga_mandi_hospital	rectal_swab	25-May-16	Escherichia_coli	SC17_ST58
ERR7168699_Escherichia_coli-SC22_ST398	ERR7168699	PKTANAMR8762397	16PP01038	outpatients	NA	primary	manga_mandi_hospital	rectal_swab	25-May-16	Escherichia_coli	SC22_ST398
ERR7168699_Escherichia_coli-SC46_ST746	ERR7168699	PKTANAMR8762397	16PP01038	outpatients	NA	primary	manga_mandi_hospital	rectal_swab	25-May-16	Escherichia_coli	SC46_ST746
ERR7168699_Escherichia_coli-SC4_ST10	ERR7168699	PKTANAMR8762397	16PP01038	outpatients	NA	primary	manga_mandi_hospital	rectal_swab	25-May-16	Escherichia_coli	SC4_ST10
ERR7168700_Escherichia_coli-SC149_ST224	ERR7168700	PKTANAMR8762514	16PP00109	outpatients	NA	control	manga_mandi_hospital	stool	17-May-16	Escherichia_coli	SC149_ST224
ERR7168700_Escherichia_coli-SC175_ST1136	ERR7168700	PKTANAMR8762514	16PP00109	outpatients	NA	control	manga_mandi_hospital	stool	17-May-16	Escherichia_coli	SC175_ST1136
ERR7168700_Escherichia_coli-SC17_ST58	ERR7168700	PKTANAMR8762514	16PP00109	outpatients	NA	control	manga_mandi_hospital	stool	17-May-16	Escherichia_coli	SC17_ST58
ERR7168700_Escherichia_coli-SC22_ST398	ERR7168700	PKTANAMR8762514	16PP00109	outpatients	NA	control	manga_mandi_hospital	stool	17-May-16	Escherichia_coli	SC22_ST398
ERR7168700_Escherichia_coli-SC4_ST10	ERR7168700	PKTANAMR8762514	16PP00109	outpatients	NA	control	manga_mandi_hospital	stool	17-May-16	Escherichia_coli	SC4_ST10
ERR7168700_Escherichia_coli-SC74_ST540	ERR7168700	PKTANAMR8762514	16PP00109	outpatients	NA	control	manga_mandi_hospital	stool	17-May-16	Escherichia_coli	SC74_ST540
ERR7168700_Escherichia_coli-SC96_ST4038	ERR7168700	PKTANAMR8762514	16PP00109	outpatients	NA	control	manga_mandi_hospital	stool	17-May-16	Escherichia_coli	SC96_ST4038
ERR7168700_Escherichia_coli-SC99_ST1727	ERR7168700	PKTANAMR8762514	16PP00109	outpatients	NA	control	manga_mandi_hospital	stool	17-May-16	Escherichia_coli	SC99_ST1727
ERR7168701_Escherichia_coli-SC121_ST452	ERR7168701	PKTANAMR8762515	16PP00112	outpatients	NA	control	manga_mandi_hospital	stool	03-Jun-16	Escherichia_coli	SC121_ST452
ERR7168701_Escherichia_coli-SC4_ST10	ERR7168701	PKTANAMR8762515	16PP00112	outpatients	NA	control	manga_mandi_hospital	stool	03-Jun-16	Escherichia_coli	SC4_ST10
ERR7168702_Escherichia_coli-SC158_ST120	ERR7168702	PKTANAMR8762398	16PP01039	outpatients	NA	primary	manga_mandi_hospital	rectal_swab	25-May-16	Escherichia_coli	SC158_ST120
ERR7168702_Escherichia_coli-SC46_ST746	ERR7168702	PKTANAMR8762398	16PP01039	outpatients	NA	primary	manga_mandi_hospital	rectal_swab	25-May-16	Escherichia_coli	SC46_ST746
ERR7168702_Escherichia_coli-SC4_ST10	ERR7168702	PKTANAMR8762398	16PP01039	outpatients	NA	primary	manga_mandi_hospital	rectal_swab	25-May-16	Escherichia_coli	SC4_ST10
ERR7168702_Escherichia_coli-SC51_ST93	ERR7168702	PKTANAMR8762398	16PP01039	outpatients	NA	primary	manga_mandi_hospital	rectal_swab	25-May-16	Escherichia_coli	SC51_ST93
ERR7168702_Escherichia_coli-SC94_ST757	ERR7168702	PKTANAMR8762398	16PP01039	outpatients	NA	primary	manga_mandi_hospital	rectal_swab	25-May-16	Escherichia_coli	SC94_ST757
ERR7168703_Escherichia_coli-SC15_ST648	ERR7168703	PKTANAMR8762399	16PP00793	outpatients	NA	primary	manga_mandi_hospital	rectal_swab	26-May-16	Escherichia_coli	SC15_ST648
ERR7168703_Escherichia_coli-SC2_ST131	ERR7168703	PKTANAMR8762399	16PP00793	outpatients	NA	primary	manga_mandi_hospital	rectal_swab	26-May-16	Escherichia_coli	SC2_ST131
ERR7168703_Escherichia_coli-SC4_ST10	ERR7168703	PKTANAMR8762399	16PP00793	outpatients	NA	primary	manga_mandi_hospital	rectal_swab	26-May-16	Escherichia_coli	SC4_ST10
ERR7168705_Escherichia_coli-SC73_ST156	ERR7168705	PKTANAMR8762403	16PP01040	outpatients	NA	primary	manga_mandi_hospital	rectal_swab	26-May-16	Escherichia_coli	SC73_ST156
ERR7168706_Escherichia_coli-SC147_ST2178	ERR7168706	PKTANAMR8762518	16PP00125	outpatients	NA	control	manga_mandi_hospital	stool	18-May-16	Escherichia_coli	SC147_ST2178
ERR7168706_Escherichia_coli-SC16_ST38	ERR7168706	PKTANAMR8762518	16PP00125	outpatients	NA	control	manga_mandi_hospital	stool	18-May-16	Escherichia_coli	SC16_ST38
ERR7168706_Escherichia_coli-SC17_ST58	ERR7168706	PKTANAMR8762518	16PP00125	outpatients	NA	control	manga_mandi_hospital	stool	18-May-16	Escherichia_coli	SC17_ST58
ERR7168706_Escherichia_coli-SC22_ST398	ERR7168706	PKTANAMR8762518	16PP00125	outpatients	NA	control	manga_mandi_hospital	stool	18-May-16	Escherichia_coli	SC22_ST398
ERR7168706_Escherichia_coli-SC368_ST4623	ERR7168706	PKTANAMR8762518	16PP00125	outpatients	NA	control	manga_mandi_hospital	stool	18-May-16	Escherichia_coli	SC368_ST4623
ERR7168706_Escherichia_coli-SC46_ST746	ERR7168706	PKTANAMR8762518	16PP00125	outpatients	NA	control	manga_mandi_hospital	stool	18-May-16	Escherichia_coli	SC46_ST746
ERR7168706_Escherichia_coli-SC4_ST10	ERR7168706	PKTANAMR8762518	16PP00125	outpatients	NA	control	manga_mandi_hospital	stool	18-May-16	Escherichia_coli	SC4_ST10
ERR7168706_Escherichia_coli-SC51_ST93	ERR7168706	PKTANAMR8762518	16PP00125	outpatients	NA	control	manga_mandi_hospital	stool	18-May-16	Escherichia_coli	SC51_ST93
ERR7168706_Escherichia_coli-SC52_ST295	ERR7168706	PKTANAMR8762518	16PP00125	outpatients	NA	control	manga_mandi_hospital	stool	18-May-16	Escherichia_coli	SC52_ST295
ERR7168706_Escherichia_coli-SC74_ST540	ERR7168706	PKTANAMR8762518	16PP00125	outpatients	NA	control	manga_mandi_hospital	stool	18-May-16	Escherichia_coli	SC74_ST540
ERR7168706_Escherichia_coli-SC87_ST937	ERR7168706	PKTANAMR8762518	16PP00125	outpatients	NA	control	manga_mandi_hospital	stool	18-May-16	Escherichia_coli	SC87_ST937
ERR7168706_Escherichia_coli-SC96_ST4038	ERR7168706	PKTANAMR8762518	16PP00125	outpatients	NA	control	manga_mandi_hospital	stool	18-May-16	Escherichia_coli	SC96_ST4038
ERR7168706_Escherichia_coli-SC99_ST1727	ERR7168706	PKTANAMR8762518	16PP00125	outpatients	NA	control	manga_mandi_hospital	stool	18-May-16	Escherichia_coli	SC99_ST1727
ERR7168707_Escherichia_coli-SC38_ST62	ERR7168707	PKTANAMR8762404	16PP01044	outpatients	NA	primary	manga_mandi_hospital	rectal_swab	26-May-16	Escherichia_coli	SC38_ST62
ERR7168707_Escherichia_coli-SC4_ST10	ERR7168707	PKTANAMR8762404	16PP01044	outpatients	NA	primary	manga_mandi_hospital	rectal_swab	26-May-16	Escherichia_coli	SC4_ST10
ERR7168708_Escherichia_coli-SC117_ST226	ERR7168708	PKTANAMR8762520	16PP00128	outpatients	NA	control	manga_mandi_hospital	stool	17-May-16	Escherichia_coli	SC117_ST226
ERR7168708_Escherichia_coli-SC11_ST127	ERR7168708	PKTANAMR8762520	16PP00128	outpatients	NA	control	manga_mandi_hospital	stool	17-May-16	Escherichia_coli	SC11_ST127
ERR7168708_Escherichia_coli-SC22_ST398	ERR7168708	PKTANAMR8762520	16PP00128	outpatients	NA	control	manga_mandi_hospital	stool	17-May-16	Escherichia_coli	SC22_ST398
ERR7168708_Escherichia_coli-SC43_ST206	ERR7168708	PKTANAMR8762520	16PP00128	outpatients	NA	control	manga_mandi_hospital	stool	17-May-16	Escherichia_coli	SC43_ST206
ERR7168708_Escherichia_coli-SC46_ST746	ERR7168708	PKTANAMR8762520	16PP00128	outpatients	NA	control	manga_mandi_hospital	stool	17-May-16	Escherichia_coli	SC46_ST746
ERR7168708_Escherichia_coli-SC4_ST10	ERR7168708	PKTANAMR8762520	16PP00128	outpatients	NA	control	manga_mandi_hospital	stool	17-May-16	Escherichia_coli	SC4_ST10
ERR7168708_Escherichia_coli-SC51_ST93	ERR7168708	PKTANAMR8762520	16PP00128	outpatients	NA	control	manga_mandi_hospital	stool	17-May-16	Escherichia_coli	SC51_ST93
ERR7168708_Escherichia_coli-SC74_ST540	ERR7168708	PKTANAMR8762520	16PP00128	outpatients	NA	control	manga_mandi_hospital	stool	17-May-16	Escherichia_coli	SC74_ST540
ERR7168708_Escherichia_coli-SC89_ST542	ERR7168708	PKTANAMR8762520	16PP00128	outpatients	NA	control	manga_mandi_hospital	stool	17-May-16	Escherichia_coli	SC89_ST542
ERR7168708_Escherichia_coli-SC94_ST757	ERR7168708	PKTANAMR8762520	16PP00128	outpatients	NA	control	manga_mandi_hospital	stool	17-May-16	Escherichia_coli	SC94_ST757
ERR7168709_Escherichia_coli-SC239_ST1629	ERR7168709	PKTANAMR8762406	16PP01072	outpatients	NA	primary	manga_mandi_hospital	rectal_swab	26-May-16	Escherichia_coli	SC239_ST1629
ERR7168709_Escherichia_coli-SC4_ST10	ERR7168709	PKTANAMR8762406	16PP01072	outpatients	NA	primary	manga_mandi_hospital	rectal_swab	26-May-16	Escherichia_coli	SC4_ST10
ERR7168709_Escherichia_coli-SC64_ST394	ERR7168709	PKTANAMR8762406	16PP01072	outpatients	NA	primary	manga_mandi_hospital	rectal_swab	26-May-16	Escherichia_coli	SC64_ST394
ERR7168709_Escherichia_coli-SC90_ST685	ERR7168709	PKTANAMR8762406	16PP01072	outpatients	NA	primary	manga_mandi_hospital	rectal_swab	26-May-16	Escherichia_coli	SC90_ST685
ERR7168710_Escherichia_coli-SC158_ST120	ERR7168710	PKTANAMR8762521	16PP00130	outpatients	NA	control	manga_mandi_hospital	stool	31-May-16	Escherichia_coli	SC158_ST120
ERR7168710_Escherichia_coli-SC17_ST58	ERR7168710	PKTANAMR8762521	16PP00130	outpatients	NA	control	manga_mandi_hospital	stool	31-May-16	Escherichia_coli	SC17_ST58
ERR7168710_Escherichia_coli-SC22_ST398	ERR7168710	PKTANAMR8762521	16PP00130	outpatients	NA	control	manga_mandi_hospital	stool	31-May-16	Escherichia_coli	SC22_ST398
ERR7168710_Escherichia_coli-SC25_ST517	ERR7168710	PKTANAMR8762521	16PP00130	outpatients	NA	control	manga_mandi_hospital	stool	31-May-16	Escherichia_coli	SC25_ST517
ERR7168710_Escherichia_coli-SC28_ST101	ERR7168710	PKTANAMR8762521	16PP00130	outpatients	NA	control	manga_mandi_hospital	stool	31-May-16	Escherichia_coli	SC28_ST101
ERR7168710_Escherichia_coli-SC3_ST73	ERR7168710	PKTANAMR8762521	16PP00130	outpatients	NA	control	manga_mandi_hospital	stool	31-May-16	Escherichia_coli	SC3_ST73
ERR7168710_Escherichia_coli-SC75_ST940	ERR7168710	PKTANAMR8762521	16PP00130	outpatients	NA	control	manga_mandi_hospital	stool	31-May-16	Escherichia_coli	SC75_ST940
ERR7168710_Escherichia_coli-SC90_ST685	ERR7168710	PKTANAMR8762521	16PP00130	outpatients	NA	control	manga_mandi_hospital	stool	31-May-16	Escherichia_coli	SC90_ST685
ERR7168711_Escherichia_coli-SC73_ST156	ERR7168711	PKTANAMR8762408	16PP01078	outpatients	NA	primary	manga_mandi_hospital	rectal_swab	26-May-16	Escherichia_coli	SC73_ST156
ERR7168712_Escherichia_coli-SC22_ST398	ERR7168712	PKTANAMR8762523	16PP00133	outpatients	NA	control	manga_mandi_hospital	stool	18-May-16	Escherichia_coli	SC22_ST398
ERR7168712_Escherichia_coli-SC27_ST328	ERR7168712	PKTANAMR8762523	16PP00133	outpatients	NA	control	manga_mandi_hospital	stool	18-May-16	Escherichia_coli	SC27_ST328
ERR7168712_Escherichia_coli-SC4_ST10	ERR7168712	PKTANAMR8762523	16PP00133	outpatients	NA	control	manga_mandi_hospital	stool	18-May-16	Escherichia_coli	SC4_ST10
ERR7168712_Escherichia_coli-SC74_ST540	ERR7168712	PKTANAMR8762523	16PP00133	outpatients	NA	control	manga_mandi_hospital	stool	18-May-16	Escherichia_coli	SC74_ST540
ERR7168713_Escherichia_coli-SC25_ST517	ERR7168713	PKTANAMR8762409	16PP01082	outpatients	NA	primary	manga_mandi_hospital	rectal_swab	26-May-16	Escherichia_coli	SC25_ST517
ERR7168714_Escherichia_coli-SC22_ST398	ERR7168714	PKTANAMR8762524	16PP00135	outpatients	NA	control	manga_mandi_hospital	stool	16-May-16	Escherichia_coli	SC22_ST398
ERR7168714_Escherichia_coli-SC25_ST517	ERR7168714	PKTANAMR8762524	16PP00135	outpatients	NA	control	manga_mandi_hospital	stool	16-May-16	Escherichia_coli	SC25_ST517
ERR7168714_Escherichia_coli-SC37_ST504	ERR7168714	PKTANAMR8762524	16PP00135	outpatients	NA	control	manga_mandi_hospital	stool	16-May-16	Escherichia_coli	SC37_ST504
ERR7168714_Escherichia_coli-SC4_ST10	ERR7168714	PKTANAMR8762524	16PP00135	outpatients	NA	control	manga_mandi_hospital	stool	16-May-16	Escherichia_coli	SC4_ST10
ERR7168714_Escherichia_coli-SC69_ST349	ERR7168714	PKTANAMR8762524	16PP00135	outpatients	NA	control	manga_mandi_hospital	stool	16-May-16	Escherichia_coli	SC69_ST349
ERR7168715_Escherichia_coli-SC4_ST10	ERR7168715	PKTANAMR8762410	16PP01083	outpatients	NA	primary	manga_mandi_hospital	rectal_swab	26-May-16	Escherichia_coli	SC4_ST10
ERR7168716_Escherichia_coli-SC11_ST127	ERR7168716	PKTANAMR8762525	16PP00136	outpatients	NA	control	manga_mandi_hospital	stool	18-May-16	Escherichia_coli	SC11_ST127
ERR7168716_Escherichia_coli-SC128_ST1324	ERR7168716	PKTANAMR8762525	16PP00136	outpatients	NA	control	manga_mandi_hospital	stool	18-May-16	Escherichia_coli	SC128_ST1324
ERR7168716_Escherichia_coli-SC17_ST58	ERR7168716	PKTANAMR8762525	16PP00136	outpatients	NA	control	manga_mandi_hospital	stool	18-May-16	Escherichia_coli	SC17_ST58
ERR7168716_Escherichia_coli-SC22_ST398	ERR7168716	PKTANAMR8762525	16PP00136	outpatients	NA	control	manga_mandi_hospital	stool	18-May-16	Escherichia_coli	SC22_ST398
ERR7168716_Escherichia_coli-SC243_ST3559	ERR7168716	PKTANAMR8762525	16PP00136	outpatients	NA	control	manga_mandi_hospital	stool	18-May-16	Escherichia_coli	SC243_ST3559
ERR7168716_Escherichia_coli-SC25_ST517	ERR7168716	PKTANAMR8762525	16PP00136	outpatients	NA	control	manga_mandi_hospital	stool	18-May-16	Escherichia_coli	SC25_ST517
ERR7168716_Escherichia_coli-SC4_ST10	ERR7168716	PKTANAMR8762525	16PP00136	outpatients	NA	control	manga_mandi_hospital	stool	18-May-16	Escherichia_coli	SC4_ST10
ERR7168716_Escherichia_coli-SC75_ST940	ERR7168716	PKTANAMR8762525	16PP00136	outpatients	NA	control	manga_mandi_hospital	stool	18-May-16	Escherichia_coli	SC75_ST940
ERR7168716_Escherichia_coli-SC99_ST1727	ERR7168716	PKTANAMR8762525	16PP00136	outpatients	NA	control	manga_mandi_hospital	stool	18-May-16	Escherichia_coli	SC99_ST1727
ERR7168717_Escherichia_coli-SC46_ST746	ERR7168717	PKTANAMR8762411	16PP01086	outpatients	NA	primary	manga_mandi_hospital	rectal_swab	26-May-16	Escherichia_coli	SC46_ST746
ERR7168717_Escherichia_coli-SC4_ST10	ERR7168717	PKTANAMR8762411	16PP01086	outpatients	NA	primary	manga_mandi_hospital	rectal_swab	26-May-16	Escherichia_coli	SC4_ST10
ERR7168718_Escherichia_coli-SC147_ST2178	ERR7168718	PKTANAMR8762412	16PP01041	outpatients	NA	primary	manga_mandi_hospital	rectal_swab	27-May-16	Escherichia_coli	SC147_ST2178
ERR7168718_Escherichia_coli-SC4_ST10	ERR7168718	PKTANAMR8762412	16PP01041	outpatients	NA	primary	manga_mandi_hospital	rectal_swab	27-May-16	Escherichia_coli	SC4_ST10
ERR7168718_Escherichia_coli-SC51_ST93	ERR7168718	PKTANAMR8762412	16PP01041	outpatients	NA	primary	manga_mandi_hospital	rectal_swab	27-May-16	Escherichia_coli	SC51_ST93
ERR7168719_Escherichia_coli-SC16_ST38	ERR7168719	PKTANAMR8762413	16PP01051	outpatients	NA	primary	manga_mandi_hospital	rectal_swab	27-May-16	Escherichia_coli	SC16_ST38
ERR7168719_Escherichia_coli-SC43_ST206	ERR7168719	PKTANAMR8762413	16PP01051	outpatients	NA	primary	manga_mandi_hospital	rectal_swab	27-May-16	Escherichia_coli	SC43_ST206
ERR7168719_Escherichia_coli-SC4_ST10	ERR7168719	PKTANAMR8762413	16PP01051	outpatients	NA	primary	manga_mandi_hospital	rectal_swab	27-May-16	Escherichia_coli	SC4_ST10
ERR7168720_Escherichia_coli-SC103_ST26	ERR7168720	PKTANAMR8762527	16PP00140	outpatients	NA	control	manga_mandi_hospital	stool	24-May-16	Escherichia_coli	SC103_ST26
ERR7168720_Escherichia_coli-SC17_ST58	ERR7168720	PKTANAMR8762527	16PP00140	outpatients	NA	control	manga_mandi_hospital	stool	24-May-16	Escherichia_coli	SC17_ST58
ERR7168720_Escherichia_coli-SC37_ST504	ERR7168720	PKTANAMR8762527	16PP00140	outpatients	NA	control	manga_mandi_hospital	stool	24-May-16	Escherichia_coli	SC37_ST504
ERR7168720_Escherichia_coli-SC4_ST10	ERR7168720	PKTANAMR8762527	16PP00140	outpatients	NA	control	manga_mandi_hospital	stool	24-May-16	Escherichia_coli	SC4_ST10
ERR7168720_Escherichia_coli-SC75_ST940	ERR7168720	PKTANAMR8762527	16PP00140	outpatients	NA	control	manga_mandi_hospital	stool	24-May-16	Escherichia_coli	SC75_ST940
ERR7168721_Escherichia_coli-SC22_ST398	ERR7168721	PKTANAMR8762414	16PP01052	outpatients	NA	primary	manga_mandi_hospital	rectal_swab	27-May-16	Escherichia_coli	SC22_ST398
ERR7168721_Escherichia_coli-SC4_ST10	ERR7168721	PKTANAMR8762414	16PP01052	outpatients	NA	primary	manga_mandi_hospital	rectal_swab	27-May-16	Escherichia_coli	SC4_ST10
ERR7168721_Escherichia_coli-SC94_ST757	ERR7168721	PKTANAMR8762414	16PP01052	outpatients	NA	primary	manga_mandi_hospital	rectal_swab	27-May-16	Escherichia_coli	SC94_ST757
ERR7168722_Escherichia_coli-SC22_ST398	ERR7168722	PKTANAMR8762528	16PP00146	outpatients	NA	control	manga_mandi_hospital	stool	17-May-16	Escherichia_coli	SC22_ST398
ERR7168722_Escherichia_coli-SC4_ST10	ERR7168722	PKTANAMR8762528	16PP00146	outpatients	NA	control	manga_mandi_hospital	stool	17-May-16	Escherichia_coli	SC4_ST10
ERR7168723_Escherichia_coli-SC4_ST10	ERR7168723	PKTANAMR8762529	16PP00147	outpatients	NA	control	manga_mandi_hospital	stool	28-May-16	Escherichia_coli	SC4_ST10
ERR7168724_Escherichia_coli-SC16_ST38	ERR7168724	PKTANAMR8762415	16PP01053	outpatients	NA	primary	manga_mandi_hospital	rectal_swab	27-May-16	Escherichia_coli	SC16_ST38
ERR7168724_Escherichia_coli-SC17_ST58	ERR7168724	PKTANAMR8762415	16PP01053	outpatients	NA	primary	manga_mandi_hospital	rectal_swab	27-May-16	Escherichia_coli	SC17_ST58
ERR7168724_Escherichia_coli-SC22_ST398	ERR7168724	PKTANAMR8762415	16PP01053	outpatients	NA	primary	manga_mandi_hospital	rectal_swab	27-May-16	Escherichia_coli	SC22_ST398
ERR7168724_Escherichia_coli-SC4_ST10	ERR7168724	PKTANAMR8762415	16PP01053	outpatients	NA	primary	manga_mandi_hospital	rectal_swab	27-May-16	Escherichia_coli	SC4_ST10
ERR7168725_Escherichia_coli-SC201_ST543	ERR7168725	PKTANAMR8762416	16PP01056	outpatients	NA	primary	manga_mandi_hospital	rectal_swab	27-May-16	Escherichia_coli	SC201_ST543
ERR7168725_Escherichia_coli-SC4_ST10	ERR7168725	PKTANAMR8762416	16PP01056	outpatients	NA	primary	manga_mandi_hospital	rectal_swab	27-May-16	Escherichia_coli	SC4_ST10
ERR7168726_Escherichia_coli-SC121_ST452	ERR7168726	PKTANAMR8762530	16PP00148	outpatients	NA	control	manga_mandi_hospital	stool	18-May-16	Escherichia_coli	SC121_ST452
ERR7168726_Escherichia_coli-SC22_ST398	ERR7168726	PKTANAMR8762530	16PP00148	outpatients	NA	control	manga_mandi_hospital	stool	18-May-16	Escherichia_coli	SC22_ST398
ERR7168726_Escherichia_coli-SC46_ST746	ERR7168726	PKTANAMR8762530	16PP00148	outpatients	NA	control	manga_mandi_hospital	stool	18-May-16	Escherichia_coli	SC46_ST746
ERR7168726_Escherichia_coli-SC4_ST10	ERR7168726	PKTANAMR8762530	16PP00148	outpatients	NA	control	manga_mandi_hospital	stool	18-May-16	Escherichia_coli	SC4_ST10
ERR7168727_Escherichia_coli-SC17_ST58	ERR7168727	PKTANAMR8762531	16PP00149	outpatients	NA	control	manga_mandi_hospital	stool	18-May-16	Escherichia_coli	SC17_ST58
ERR7168727_Escherichia_coli-SC4_ST10	ERR7168727	PKTANAMR8762531	16PP00149	outpatients	NA	control	manga_mandi_hospital	stool	18-May-16	Escherichia_coli	SC4_ST10
ERR7168728_Escherichia_coli-SC17_ST58	ERR7168728	PKTANAMR8762418	16PP01092	outpatients	NA	primary	manga_mandi_hospital	rectal_swab	27-May-16	Escherichia_coli	SC17_ST58
ERR7168729_Escherichia_coli-SC4_ST10	ERR7168729	PKTANAMR8762419	16PP01095	outpatients	NA	primary	manga_mandi_hospital	rectal_swab	27-May-16	Escherichia_coli	SC4_ST10
ERR7168730_Escherichia_coli-SC22_ST398	ERR7168730	PKTANAMR8762532	16PP00151	outpatients	NA	control	manga_mandi_hospital	stool	17-May-16	Escherichia_coli	SC22_ST398
ERR7168730_Escherichia_coli-SC4_ST10	ERR7168730	PKTANAMR8762532	16PP00151	outpatients	NA	control	manga_mandi_hospital	stool	17-May-16	Escherichia_coli	SC4_ST10
ERR7168731_Escherichia_coli-SC27_ST328	ERR7168731	PKTANAMR8762534	16PP00160	outpatients	NA	control	manga_mandi_hospital	stool	19-May-16	Escherichia_coli	SC27_ST328
ERR7168731_Escherichia_coli-SC28_ST101	ERR7168731	PKTANAMR8762534	16PP00160	outpatients	NA	control	manga_mandi_hospital	stool	19-May-16	Escherichia_coli	SC28_ST101
ERR7168731_Escherichia_coli-SC42_ST678	ERR7168731	PKTANAMR8762534	16PP00160	outpatients	NA	control	manga_mandi_hospital	stool	19-May-16	Escherichia_coli	SC42_ST678
ERR7168731_Escherichia_coli-SC43_ST206	ERR7168731	PKTANAMR8762534	16PP00160	outpatients	NA	control	manga_mandi_hospital	stool	19-May-16	Escherichia_coli	SC43_ST206
ERR7168731_Escherichia_coli-SC46_ST746	ERR7168731	PKTANAMR8762534	16PP00160	outpatients	NA	control	manga_mandi_hospital	stool	19-May-16	Escherichia_coli	SC46_ST746
ERR7168731_Escherichia_coli-SC4_ST10	ERR7168731	PKTANAMR8762534	16PP00160	outpatients	NA	control	manga_mandi_hospital	stool	19-May-16	Escherichia_coli	SC4_ST10
ERR7168731_Escherichia_coli-SC52_ST295	ERR7168731	PKTANAMR8762534	16PP00160	outpatients	NA	control	manga_mandi_hospital	stool	19-May-16	Escherichia_coli	SC52_ST295
ERR7168731_Escherichia_coli-SC7_ST21	ERR7168731	PKTANAMR8762534	16PP00160	outpatients	NA	control	manga_mandi_hospital	stool	19-May-16	Escherichia_coli	SC7_ST21
ERR7168731_Escherichia_coli-SC90_ST685	ERR7168731	PKTANAMR8762534	16PP00160	outpatients	NA	control	manga_mandi_hospital	stool	19-May-16	Escherichia_coli	SC90_ST685
ERR7168732_Escherichia_coli-SC16_ST38	ERR7168732	PKTANAMR8762420	16PP01097	outpatients	NA	primary	manga_mandi_hospital	rectal_swab	27-May-16	Escherichia_coli	SC16_ST38
ERR7168732_Escherichia_coli-SC215_ST195	ERR7168732	PKTANAMR8762420	16PP01097	outpatients	NA	primary	manga_mandi_hospital	rectal_swab	27-May-16	Escherichia_coli	SC215_ST195
ERR7168732_Escherichia_coli-SC28_ST101	ERR7168732	PKTANAMR8762420	16PP01097	outpatients	NA	primary	manga_mandi_hospital	rectal_swab	27-May-16	Escherichia_coli	SC28_ST101
ERR7168732_Escherichia_coli-SC4_ST10	ERR7168732	PKTANAMR8762420	16PP01097	outpatients	NA	primary	manga_mandi_hospital	rectal_swab	27-May-16	Escherichia_coli	SC4_ST10
ERR7168732_Escherichia_coli-SC52_ST295	ERR7168732	PKTANAMR8762420	16PP01097	outpatients	NA	primary	manga_mandi_hospital	rectal_swab	27-May-16	Escherichia_coli	SC52_ST295
ERR7168732_Escherichia_coli-SC75_ST940	ERR7168732	PKTANAMR8762420	16PP01097	outpatients	NA	primary	manga_mandi_hospital	rectal_swab	27-May-16	Escherichia_coli	SC75_ST940
ERR7168733_Escherichia_coli-SC22_ST398	ERR7168733	PKTANAMR8762421	16PP01099	outpatients	NA	primary	manga_mandi_hospital	rectal_swab	27-May-16	Escherichia_coli	SC22_ST398
ERR7168733_Escherichia_coli-SC74_ST540	ERR7168733	PKTANAMR8762421	16PP01099	outpatients	NA	primary	manga_mandi_hospital	rectal_swab	27-May-16	Escherichia_coli	SC74_ST540
ERR7168733_Escherichia_coli-SC90_ST685	ERR7168733	PKTANAMR8762421	16PP01099	outpatients	NA	primary	manga_mandi_hospital	rectal_swab	27-May-16	Escherichia_coli	SC90_ST685
ERR7168734_Escherichia_coli-SC4_ST10	ERR7168734	PKTANAMR8762422	16PP01057	outpatients	NA	primary	manga_mandi_hospital	rectal_swab	28-May-16	Escherichia_coli	SC4_ST10
ERR7168735_Escherichia_coli-SC4_ST10	ERR7168735	PKTANAMR8762537	16PP00168	outpatients	NA	control	manga_mandi_hospital	stool	07-May-16	Escherichia_coli	SC4_ST10
ERR7168736_Escherichia_coli-SC201_ST543	ERR7168736	PKTANAMR8762538	16PP00171	outpatients	NA	control	manga_mandi_hospital	stool	21-May-16	Escherichia_coli	SC201_ST543
ERR7168736_Escherichia_coli-SC4_ST10	ERR7168736	PKTANAMR8762538	16PP00171	outpatients	NA	control	manga_mandi_hospital	stool	21-May-16	Escherichia_coli	SC4_ST10
ERR7168737_Escherichia_coli-SC22_ST398	ERR7168737	PKTANAMR8762424	16PP01059	outpatients	NA	primary	manga_mandi_hospital	rectal_swab	28-May-16	Escherichia_coli	SC22_ST398
ERR7168737_Escherichia_coli-SC28_ST101	ERR7168737	PKTANAMR8762424	16PP01059	outpatients	NA	primary	manga_mandi_hospital	rectal_swab	28-May-16	Escherichia_coli	SC28_ST101
ERR7168737_Escherichia_coli-SC4_ST10	ERR7168737	PKTANAMR8762424	16PP01059	outpatients	NA	primary	manga_mandi_hospital	rectal_swab	28-May-16	Escherichia_coli	SC4_ST10
ERR7168737_Escherichia_coli-SC74_ST540	ERR7168737	PKTANAMR8762424	16PP01059	outpatients	NA	primary	manga_mandi_hospital	rectal_swab	28-May-16	Escherichia_coli	SC74_ST540
ERR7168738_Escherichia_coli-SC4_ST10	ERR7168738	PKTANAMR8762425	16PP01061	outpatients	NA	primary	manga_mandi_hospital	rectal_swab	28-May-16	Escherichia_coli	SC4_ST10
ERR7168738_Escherichia_coli-SC52_ST295	ERR7168738	PKTANAMR8762425	16PP01061	outpatients	NA	primary	manga_mandi_hospital	rectal_swab	28-May-16	Escherichia_coli	SC52_ST295
ERR7168738_Escherichia_coli-SC74_ST540	ERR7168738	PKTANAMR8762425	16PP01061	outpatients	NA	primary	manga_mandi_hospital	rectal_swab	28-May-16	Escherichia_coli	SC74_ST540
ERR7168739_Escherichia_coli-SC17_ST58	ERR7168739	PKTANAMR8762539	16PP00172	outpatients	NA	control	manga_mandi_hospital	stool	24-May-16	Escherichia_coli	SC17_ST58
ERR7168739_Escherichia_coli-SC25_ST517	ERR7168739	PKTANAMR8762539	16PP00172	outpatients	NA	control	manga_mandi_hospital	stool	24-May-16	Escherichia_coli	SC25_ST517
ERR7168739_Escherichia_coli-SC4_ST10	ERR7168739	PKTANAMR8762539	16PP00172	outpatients	NA	control	manga_mandi_hospital	stool	24-May-16	Escherichia_coli	SC4_ST10
ERR7168739_Escherichia_coli-SC6_ST69	ERR7168739	PKTANAMR8762539	16PP00172	outpatients	NA	control	manga_mandi_hospital	stool	24-May-16	Escherichia_coli	SC6_ST69
ERR7168740_Escherichia_coli-SC337_ST716	ERR7168740	PKTANAMR8762426	16PP01062	outpatients	NA	primary	manga_mandi_hospital	rectal_swab	28-May-16	Escherichia_coli	SC337_ST716
ERR7168740_Escherichia_coli-SC4_ST10	ERR7168740	PKTANAMR8762426	16PP01062	outpatients	NA	primary	manga_mandi_hospital	rectal_swab	28-May-16	Escherichia_coli	SC4_ST10
ERR7168741_Escherichia_coli-SC12_ST410	ERR7168741	PKTANAMR8762540	16PP00173	outpatients	NA	control	manga_mandi_hospital	stool	26-May-16	Escherichia_coli	SC12_ST410
ERR7168742_Escherichia_coli-SC6_ST69	ERR7168742	PKTANAMR8762428	16PP01069	outpatients	NA	primary	manga_mandi_hospital	rectal_swab	28-May-16	Escherichia_coli	SC6_ST69
ERR7168744_Escherichia_coli-SC16_ST38	ERR7168744	PKTANAMR8762429	16PP01070	outpatients	NA	primary	manga_mandi_hospital	rectal_swab	28-May-16	Escherichia_coli	SC16_ST38
ERR7168744_Escherichia_coli-SC18_ST141	ERR7168744	PKTANAMR8762429	16PP01070	outpatients	NA	primary	manga_mandi_hospital	rectal_swab	28-May-16	Escherichia_coli	SC18_ST141
ERR7168744_Escherichia_coli-SC9_ST12	ERR7168744	PKTANAMR8762429	16PP01070	outpatients	NA	primary	manga_mandi_hospital	rectal_swab	28-May-16	Escherichia_coli	SC9_ST12
ERR7168745_Escherichia_coli-SC22_ST398	ERR7168745	PKTANAMR8762542	16PP00175	outpatients	NA	control	manga_mandi_hospital	stool	20-May-16	Escherichia_coli	SC22_ST398
ERR7168745_Escherichia_coli-SC4_ST10	ERR7168745	PKTANAMR8762542	16PP00175	outpatients	NA	control	manga_mandi_hospital	stool	20-May-16	Escherichia_coli	SC4_ST10
ERR7168745_Escherichia_coli-SC74_ST540	ERR7168745	PKTANAMR8762542	16PP00175	outpatients	NA	control	manga_mandi_hospital	stool	20-May-16	Escherichia_coli	SC74_ST540
ERR7168746_Escherichia_coli-SC11_ST127	ERR7168746	PKTANAMR8762431	16PP01104	outpatients	NA	primary	manga_mandi_hospital	rectal_swab	28-May-16	Escherichia_coli	SC11_ST127
ERR7168747_Escherichia_coli-SC6_ST69	ERR7168747	PKTANAMR8762543	16PP00176	outpatients	NA	control	manga_mandi_hospital	stool	20-May-16	Escherichia_coli	SC6_ST69
ERR7168748_Escherichia_coli-SC71_ST182	ERR7168748	PKTANAMR8762432	16PP01106	outpatients	NA	primary	manga_mandi_hospital	rectal_swab	28-May-16	Escherichia_coli	SC71_ST182
ERR7168749_Escherichia_coli-SC4_ST10	ERR7168749	PKTANAMR8762433	16PP01108	outpatients	NA	primary	manga_mandi_hospital	rectal_swab	28-May-16	Escherichia_coli	SC4_ST10
ERR7168750_Escherichia_coli-SC14_ST405	ERR7168750	PKTANAMR8762545	16PP00179	outpatients	NA	control	manga_mandi_hospital	stool	20-May-16	Escherichia_coli	SC14_ST405
ERR7168750_Escherichia_coli-SC15_ST648	ERR7168750	PKTANAMR8762545	16PP00179	outpatients	NA	control	manga_mandi_hospital	stool	20-May-16	Escherichia_coli	SC15_ST648
ERR7168750_Escherichia_coli-SC24_ST443	ERR7168750	PKTANAMR8762545	16PP00179	outpatients	NA	control	manga_mandi_hospital	stool	20-May-16	Escherichia_coli	SC24_ST443
ERR7168750_Escherichia_coli-SC4_ST10	ERR7168750	PKTANAMR8762545	16PP00179	outpatients	NA	control	manga_mandi_hospital	stool	20-May-16	Escherichia_coli	SC4_ST10
ERR7168751_Escherichia_coli-SC320_ST3862	ERR7168751	PKTANAMR8762546	16PP00184	outpatients	NA	control	manga_mandi_hospital	stool	17-May-16	Escherichia_coli	SC320_ST3862
ERR7168752_Escherichia_coli-SC4_ST10	ERR7168752	PKTANAMR8762434	16PP01109	outpatients	NA	primary	manga_mandi_hospital	rectal_swab	30-May-16	Escherichia_coli	SC4_ST10
ERR7168753_Escherichia_coli-SC4_ST10	ERR7168753	PKTANAMR8762547	16PP00185	outpatients	NA	control	manga_mandi_hospital	stool	19-May-16	Escherichia_coli	SC4_ST10
ERR7168754_Escherichia_coli-SC25_ST517	ERR7168754	PKTANAMR8762435	16PP01126	outpatients	NA	primary	manga_mandi_hospital	rectal_swab	30-May-16	Escherichia_coli	SC25_ST517
ERR7168754_Escherichia_coli-SC4_ST10	ERR7168754	PKTANAMR8762435	16PP01126	outpatients	NA	primary	manga_mandi_hospital	rectal_swab	30-May-16	Escherichia_coli	SC4_ST10
ERR7168754_Escherichia_coli-SC56_ST501	ERR7168754	PKTANAMR8762435	16PP01126	outpatients	NA	primary	manga_mandi_hospital	rectal_swab	30-May-16	Escherichia_coli	SC56_ST501
ERR7168755_Escherichia_coli-SC22_ST398	ERR7168755	PKTANAMR8762436	16PP01128	outpatients	NA	primary	manga_mandi_hospital	rectal_swab	30-May-16	Escherichia_coli	SC22_ST398
ERR7168755_Escherichia_coli-SC4_ST10	ERR7168755	PKTANAMR8762436	16PP01128	outpatients	NA	primary	manga_mandi_hospital	rectal_swab	30-May-16	Escherichia_coli	SC4_ST10
ERR7168755_Escherichia_coli-SC70_ST607	ERR7168755	PKTANAMR8762436	16PP01128	outpatients	NA	primary	manga_mandi_hospital	rectal_swab	30-May-16	Escherichia_coli	SC70_ST607
ERR7168755_Escherichia_coli-SC90_ST685	ERR7168755	PKTANAMR8762436	16PP01128	outpatients	NA	primary	manga_mandi_hospital	rectal_swab	30-May-16	Escherichia_coli	SC90_ST685
ERR7168755_Escherichia_coli-SC94_ST757	ERR7168755	PKTANAMR8762436	16PP01128	outpatients	NA	primary	manga_mandi_hospital	rectal_swab	30-May-16	Escherichia_coli	SC94_ST757
ERR7168756_Escherichia_coli-SC16_ST38	ERR7168756	PKTANAMR8762548	16PP00186	outpatients	NA	control	manga_mandi_hospital	stool	19-May-16	Escherichia_coli	SC16_ST38
ERR7168756_Escherichia_coli-SC4_ST10	ERR7168756	PKTANAMR8762548	16PP00186	outpatients	NA	control	manga_mandi_hospital	stool	19-May-16	Escherichia_coli	SC4_ST10
ERR7168757_Escherichia_coli-SC16_ST38	ERR7168757	PKTANAMR8762550	16PP00154	outpatients	NA	control	manga_mandi_hospital	stool	18-May-16	Escherichia_coli	SC16_ST38
ERR7168757_Escherichia_coli-SC4_ST10	ERR7168757	PKTANAMR8762550	16PP00154	outpatients	NA	control	manga_mandi_hospital	stool	18-May-16	Escherichia_coli	SC4_ST10
ERR7168757_Escherichia_coli-SC75_ST940	ERR7168757	PKTANAMR8762550	16PP00154	outpatients	NA	control	manga_mandi_hospital	stool	18-May-16	Escherichia_coli	SC75_ST940
ERR7168758_Escherichia_coli-SC4_ST10	ERR7168758	PKTANAMR8762437	16PP01113	outpatients	NA	primary	manga_mandi_hospital	rectal_swab	31-May-16	Escherichia_coli	SC4_ST10
ERR7168758_Escherichia_coli-SC5_ST95	ERR7168758	PKTANAMR8762437	16PP01113	outpatients	NA	primary	manga_mandi_hospital	rectal_swab	31-May-16	Escherichia_coli	SC5_ST95
ERR7168759_Escherichia_coli-SC4_ST10	ERR7168759	PKTANAMR8762438	16PP01114	outpatients	NA	primary	manga_mandi_hospital	rectal_swab	31-May-16	Escherichia_coli	SC4_ST10
ERR7168760_Escherichia_coli-SC4_ST10	ERR7168760	PKTANAMR8762552	16PP00157	outpatients	NA	control	manga_mandi_hospital	stool	20-May-16	Escherichia_coli	SC4_ST10
ERR7168761_Escherichia_coli-SC4_ST10	ERR7168761	PKTANAMR8762553	16PP00180	outpatients	NA	control	manga_mandi_hospital	stool	23-May-16	Escherichia_coli	SC4_ST10
ERR7168761_Escherichia_coli-SC6_ST69	ERR7168761	PKTANAMR8762553	16PP00180	outpatients	NA	control	manga_mandi_hospital	stool	23-May-16	Escherichia_coli	SC6_ST69
ERR7168762_Escherichia_coli-SC42_ST678	ERR7168762	PKTANAMR8762440	16PP01116	outpatients	NA	primary	manga_mandi_hospital	rectal_swab	01-Jun-16	Escherichia_coli	SC42_ST678
ERR7168762_Escherichia_coli-SC81_ST13	ERR7168762	PKTANAMR8762440	16PP01116	outpatients	NA	primary	manga_mandi_hospital	rectal_swab	01-Jun-16	Escherichia_coli	SC81_ST13
ERR7168763_Escherichia_coli-SC4_ST10	ERR7168763	PKTANAMR8762441	16PP01143	outpatients	NA	primary	manga_mandi_hospital	rectal_swab	01-Jun-16	Escherichia_coli	SC4_ST10
ERR7168764_Escherichia_coli-SC14_ST405	ERR7168764	PKTANAMR8762442	16PP01144	outpatients	NA	primary	manga_mandi_hospital	rectal_swab	01-Jun-16	Escherichia_coli	SC14_ST405
ERR7168764_Escherichia_coli-SC242_ST2141	ERR7168764	PKTANAMR8762442	16PP01144	outpatients	NA	primary	manga_mandi_hospital	rectal_swab	01-Jun-16	Escherichia_coli	SC242_ST2141
ERR7168764_Escherichia_coli-SC2_ST131	ERR7168764	PKTANAMR8762442	16PP01144	outpatients	NA	primary	manga_mandi_hospital	rectal_swab	01-Jun-16	Escherichia_coli	SC2_ST131
ERR7168764_Escherichia_coli-SC4_ST10	ERR7168764	PKTANAMR8762442	16PP01144	outpatients	NA	primary	manga_mandi_hospital	rectal_swab	01-Jun-16	Escherichia_coli	SC4_ST10
ERR7168765_Escherichia_coli-SC4_ST10	ERR7168765	PKTANAMR8762556	16PP00192	outpatients	NA	control	manga_mandi_hospital	stool	20-May-16	Escherichia_coli	SC4_ST10
ERR7168766_Escherichia_coli-SC25_ST517	ERR7168766	PKTANAMR8762557	16PP00197	outpatients	NA	control	manga_mandi_hospital	stool	23-May-16	Escherichia_coli	SC25_ST517
ERR7168766_Escherichia_coli-SC46_ST746	ERR7168766	PKTANAMR8762557	16PP00197	outpatients	NA	control	manga_mandi_hospital	stool	23-May-16	Escherichia_coli	SC46_ST746
ERR7168766_Escherichia_coli-SC4_ST10	ERR7168766	PKTANAMR8762557	16PP00197	outpatients	NA	control	manga_mandi_hospital	stool	23-May-16	Escherichia_coli	SC4_ST10
ERR7168767_Escherichia_coli-SC14_ST405	ERR7168767	PKTANAMR8762443	16PP01156	outpatients	NA	primary	manga_mandi_hospital	rectal_swab	01-Jun-16	Escherichia_coli	SC14_ST405
ERR7168767_Escherichia_coli-SC22_ST398	ERR7168767	PKTANAMR8762443	16PP01156	outpatients	NA	primary	manga_mandi_hospital	rectal_swab	01-Jun-16	Escherichia_coli	SC22_ST398
ERR7168767_Escherichia_coli-SC43_ST206	ERR7168767	PKTANAMR8762443	16PP01156	outpatients	NA	primary	manga_mandi_hospital	rectal_swab	01-Jun-16	Escherichia_coli	SC43_ST206
ERR7168767_Escherichia_coli-SC46_ST746	ERR7168767	PKTANAMR8762443	16PP01156	outpatients	NA	primary	manga_mandi_hospital	rectal_swab	01-Jun-16	Escherichia_coli	SC46_ST746
ERR7168767_Escherichia_coli-SC4_ST10	ERR7168767	PKTANAMR8762443	16PP01156	outpatients	NA	primary	manga_mandi_hospital	rectal_swab	01-Jun-16	Escherichia_coli	SC4_ST10
ERR7168767_Escherichia_coli-SC80_ST7077	ERR7168767	PKTANAMR8762443	16PP01156	outpatients	NA	primary	manga_mandi_hospital	rectal_swab	01-Jun-16	Escherichia_coli	SC80_ST7077
ERR7168767_Escherichia_coli-SC89_ST542	ERR7168767	PKTANAMR8762443	16PP01156	outpatients	NA	primary	manga_mandi_hospital	rectal_swab	01-Jun-16	Escherichia_coli	SC89_ST542
ERR7168767_Escherichia_coli-SC94_ST757	ERR7168767	PKTANAMR8762443	16PP01156	outpatients	NA	primary	manga_mandi_hospital	rectal_swab	01-Jun-16	Escherichia_coli	SC94_ST757
ERR7168768_Escherichia_coli-SC303_ST7009	ERR7168768	PKTANAMR8762444	16PP01145	outpatients	NA	primary	manga_mandi_hospital	rectal_swab	02-Jun-16	Escherichia_coli	SC303_ST7009
ERR7168769_Escherichia_coli-SC4_ST10	ERR7168769	PKTANAMR8762558	16PP00220	outpatients	NA	control	manga_mandi_hospital	stool	20-May-16	Escherichia_coli	SC4_ST10
ERR7168770_Escherichia_coli-SC46_ST746	ERR7168770	PKTANAMR8762559	16PP00221	outpatients	NA	control	manga_mandi_hospital	stool	20-May-16	Escherichia_coli	SC46_ST746
ERR7168770_Escherichia_coli-SC4_ST10	ERR7168770	PKTANAMR8762559	16PP00221	outpatients	NA	control	manga_mandi_hospital	stool	20-May-16	Escherichia_coli	SC4_ST10
ERR7168770_Escherichia_coli-SC69_ST349	ERR7168770	PKTANAMR8762559	16PP00221	outpatients	NA	control	manga_mandi_hospital	stool	20-May-16	Escherichia_coli	SC69_ST349
ERR7168771_Escherichia_coli-SC22_ST398	ERR7168771	PKTANAMR8762445	16PP01150	outpatients	NA	primary	manga_mandi_hospital	rectal_swab	02-Jun-16	Escherichia_coli	SC22_ST398
ERR7168771_Escherichia_coli-SC4_ST10	ERR7168771	PKTANAMR8762445	16PP01150	outpatients	NA	primary	manga_mandi_hospital	rectal_swab	02-Jun-16	Escherichia_coli	SC4_ST10
ERR7168771_Escherichia_coli-SC74_ST540	ERR7168771	PKTANAMR8762445	16PP01150	outpatients	NA	primary	manga_mandi_hospital	rectal_swab	02-Jun-16	Escherichia_coli	SC74_ST540
ERR7168772_Escherichia_coli-SC4_ST10	ERR7168772	PKTANAMR8762446	16PP01152	outpatients	NA	primary	manga_mandi_hospital	rectal_swab	02-Jun-16	Escherichia_coli	SC4_ST10
ERR7168772_Escherichia_coli-SC6_ST69	ERR7168772	PKTANAMR8762446	16PP01152	outpatients	NA	primary	manga_mandi_hospital	rectal_swab	02-Jun-16	Escherichia_coli	SC6_ST69
ERR7168774_Escherichia_coli-SC25_ST517	ERR7168774	PKTANAMR8762447	16PP01154	outpatients	NA	primary	manga_mandi_hospital	rectal_swab	02-Jun-16	Escherichia_coli	SC25_ST517
ERR7168775_Escherichia_coli-SC4_ST10	ERR7168775	PKTANAMR8762561	16PP00224	outpatients	NA	control	manga_mandi_hospital	stool	21-May-16	Escherichia_coli	SC4_ST10
ERR7168776_Escherichia_coli-SC158_ST120	ERR7168776	PKTANAMR8762448	16PP01157	outpatients	NA	primary	manga_mandi_hospital	rectal_swab	02-Jun-16	Escherichia_coli	SC158_ST120
ERR7168776_Escherichia_coli-SC15_ST648	ERR7168776	PKTANAMR8762448	16PP01157	outpatients	NA	primary	manga_mandi_hospital	rectal_swab	02-Jun-16	Escherichia_coli	SC15_ST648
ERR7168776_Escherichia_coli-SC17_ST58	ERR7168776	PKTANAMR8762448	16PP01157	outpatients	NA	primary	manga_mandi_hospital	rectal_swab	02-Jun-16	Escherichia_coli	SC17_ST58
ERR7168776_Escherichia_coli-SC4_ST10	ERR7168776	PKTANAMR8762448	16PP01157	outpatients	NA	primary	manga_mandi_hospital	rectal_swab	02-Jun-16	Escherichia_coli	SC4_ST10
ERR7168776_Escherichia_coli-SC75_ST940	ERR7168776	PKTANAMR8762448	16PP01157	outpatients	NA	primary	manga_mandi_hospital	rectal_swab	02-Jun-16	Escherichia_coli	SC75_ST940
ERR7168777_Escherichia_coli-SC4_ST10	ERR7168777	PKTANAMR8762562	16PP00225	outpatients	NA	control	manga_mandi_hospital	stool	27-May-16	Escherichia_coli	SC4_ST10
ERR7168778_Escherichia_coli-SC4_ST10	ERR7168778	PKTANAMR8762450	16PP01159	outpatients	NA	primary	manga_mandi_hospital	rectal_swab	02-Jun-16	Escherichia_coli	SC4_ST10
ERR7168778_Escherichia_coli-SC90_ST685	ERR7168778	PKTANAMR8762450	16PP01159	outpatients	NA	primary	manga_mandi_hospital	rectal_swab	02-Jun-16	Escherichia_coli	SC90_ST685
ERR7168779_Escherichia_coli-SC4_ST10	ERR7168779	PKTANAMR8762451	16PP01163	outpatients	NA	primary	manga_mandi_hospital	rectal_swab	02-Jun-16	Escherichia_coli	SC4_ST10
ERR7168779_Escherichia_coli-SC9_ST12	ERR7168779	PKTANAMR8762451	16PP01163	outpatients	NA	primary	manga_mandi_hospital	rectal_swab	02-Jun-16	Escherichia_coli	SC9_ST12
ERR7168780_Escherichia_coli-SC246_ST1163	ERR7168780	PKTANAMR8762564	16PP00189	outpatients	NA	control	manga_mandi_hospital	stool	21-May-16	Escherichia_coli	SC246_ST1163
ERR7168781_Escherichia_coli-SC4_ST10	ERR7168781	PKTANAMR8762566	16PP00202	outpatients	NA	control	manga_mandi_hospital	stool	24-May-16	Escherichia_coli	SC4_ST10
ERR7168782_Escherichia_coli-SC215_ST195	ERR7168782	PKTANAMR8762452	16PP01120	outpatients	NA	primary	manga_mandi_hospital	rectal_swab	03-Jun-16	Escherichia_coli	SC215_ST195
ERR7168782_Escherichia_coli-SC46_ST746	ERR7168782	PKTANAMR8762452	16PP01120	outpatients	NA	primary	manga_mandi_hospital	rectal_swab	03-Jun-16	Escherichia_coli	SC46_ST746
ERR7168782_Escherichia_coli-SC4_ST10	ERR7168782	PKTANAMR8762452	16PP01120	outpatients	NA	primary	manga_mandi_hospital	rectal_swab	03-Jun-16	Escherichia_coli	SC4_ST10
ERR7168782_Escherichia_coli-SC6_ST69	ERR7168782	PKTANAMR8762452	16PP01120	outpatients	NA	primary	manga_mandi_hospital	rectal_swab	03-Jun-16	Escherichia_coli	SC6_ST69
ERR7168783_Escherichia_coli-SC4_ST10	ERR7168783	PKTANAMR8762568	16PP00206	outpatients	NA	control	manga_mandi_hospital	stool	21-May-16	Escherichia_coli	SC4_ST10
ERR7168783_Escherichia_coli-SC51_ST93	ERR7168783	PKTANAMR8762568	16PP00206	outpatients	NA	control	manga_mandi_hospital	stool	21-May-16	Escherichia_coli	SC51_ST93
ERR7168783_Escherichia_coli-SC90_ST685	ERR7168783	PKTANAMR8762568	16PP00206	outpatients	NA	control	manga_mandi_hospital	stool	21-May-16	Escherichia_coli	SC90_ST685
ERR7168783_Escherichia_coli-SC94_ST757	ERR7168783	PKTANAMR8762568	16PP00206	outpatients	NA	control	manga_mandi_hospital	stool	21-May-16	Escherichia_coli	SC94_ST757
ERR7168784_Escherichia_coli-SC2_ST131	ERR7168784	PKTANAMR8762455	16PP00034	outpatients	NA	control	manga_mandi_hospital	stool	05-May-16	Escherichia_coli	SC2_ST131
ERR7168784_Escherichia_coli-SC43_ST206	ERR7168784	PKTANAMR8762455	16PP00034	outpatients	NA	control	manga_mandi_hospital	stool	05-May-16	Escherichia_coli	SC43_ST206
ERR7168784_Escherichia_coli-SC46_ST746	ERR7168784	PKTANAMR8762455	16PP00034	outpatients	NA	control	manga_mandi_hospital	stool	05-May-16	Escherichia_coli	SC46_ST746
ERR7168784_Escherichia_coli-SC4_ST10	ERR7168784	PKTANAMR8762455	16PP00034	outpatients	NA	control	manga_mandi_hospital	stool	05-May-16	Escherichia_coli	SC4_ST10
ERR7168784_Escherichia_coli-SC80_ST7077	ERR7168784	PKTANAMR8762455	16PP00034	outpatients	NA	control	manga_mandi_hospital	stool	05-May-16	Escherichia_coli	SC80_ST7077
ERR7168784_Escherichia_coli-SC89_ST542	ERR7168784	PKTANAMR8762455	16PP00034	outpatients	NA	control	manga_mandi_hospital	stool	05-May-16	Escherichia_coli	SC89_ST542
ERR7168785_Escherichia_coli-SC4_ST10	ERR7168785	PKTANAMR8762569	16PP00208	outpatients	NA	control	manga_mandi_hospital	stool	23-May-16	Escherichia_coli	SC4_ST10
ERR7168786_Escherichia_coli-SC43_ST206	ERR7168786	PKTANAMR8762456	16PP00031	outpatients	NA	control	manga_mandi_hospital	stool	04-May-16	Escherichia_coli	SC43_ST206
ERR7168786_Escherichia_coli-SC46_ST746	ERR7168786	PKTANAMR8762456	16PP00031	outpatients	NA	control	manga_mandi_hospital	stool	04-May-16	Escherichia_coli	SC46_ST746
ERR7168786_Escherichia_coli-SC4_ST10	ERR7168786	PKTANAMR8762456	16PP00031	outpatients	NA	control	manga_mandi_hospital	stool	04-May-16	Escherichia_coli	SC4_ST10
ERR7168786_Escherichia_coli-SC80_ST7077	ERR7168786	PKTANAMR8762456	16PP00031	outpatients	NA	control	manga_mandi_hospital	stool	04-May-16	Escherichia_coli	SC80_ST7077
ERR7168786_Escherichia_coli-SC89_ST542	ERR7168786	PKTANAMR8762456	16PP00031	outpatients	NA	control	manga_mandi_hospital	stool	04-May-16	Escherichia_coli	SC89_ST542
ERR7168787_Escherichia_coli-SC117_ST226	ERR7168787	PKTANAMR8762457	16PP00025	outpatients	NA	control	manga_mandi_hospital	stool	04-May-16	Escherichia_coli	SC117_ST226
ERR7168787_Escherichia_coli-SC43_ST206	ERR7168787	PKTANAMR8762457	16PP00025	outpatients	NA	control	manga_mandi_hospital	stool	04-May-16	Escherichia_coli	SC43_ST206
ERR7168787_Escherichia_coli-SC4_ST10	ERR7168787	PKTANAMR8762457	16PP00025	outpatients	NA	control	manga_mandi_hospital	stool	04-May-16	Escherichia_coli	SC4_ST10
ERR7168787_Escherichia_coli-SC94_ST757	ERR7168787	PKTANAMR8762457	16PP00025	outpatients	NA	control	manga_mandi_hospital	stool	04-May-16	Escherichia_coli	SC94_ST757
ERR7168788_Escherichia_coli-SC74_ST540	ERR7168788	PKTANAMR8762458	16PP00024	outpatients	NA	control	manga_mandi_hospital	stool	05-May-16	Escherichia_coli	SC74_ST540
ERR7168789_Escherichia_coli-SC144_ST515	ERR7168789	PKTANAMR8762571	16PP00211	outpatients	NA	control	manga_mandi_hospital	stool	17-May-16	Escherichia_coli	SC144_ST515
ERR7168789_Escherichia_coli-SC17_ST58	ERR7168789	PKTANAMR8762571	16PP00211	outpatients	NA	control	manga_mandi_hospital	stool	17-May-16	Escherichia_coli	SC17_ST58
ERR7168789_Escherichia_coli-SC22_ST398	ERR7168789	PKTANAMR8762571	16PP00211	outpatients	NA	control	manga_mandi_hospital	stool	17-May-16	Escherichia_coli	SC22_ST398
ERR7168789_Escherichia_coli-SC25_ST517	ERR7168789	PKTANAMR8762571	16PP00211	outpatients	NA	control	manga_mandi_hospital	stool	17-May-16	Escherichia_coli	SC25_ST517
ERR7168789_Escherichia_coli-SC282_ST2351	ERR7168789	PKTANAMR8762571	16PP00211	outpatients	NA	control	manga_mandi_hospital	stool	17-May-16	Escherichia_coli	SC282_ST2351
ERR7168789_Escherichia_coli-SC45_ST297	ERR7168789	PKTANAMR8762571	16PP00211	outpatients	NA	control	manga_mandi_hospital	stool	17-May-16	Escherichia_coli	SC45_ST297
ERR7168789_Escherichia_coli-SC4_ST10	ERR7168789	PKTANAMR8762571	16PP00211	outpatients	NA	control	manga_mandi_hospital	stool	17-May-16	Escherichia_coli	SC4_ST10
ERR7168789_Escherichia_coli-SC52_ST295	ERR7168789	PKTANAMR8762571	16PP00211	outpatients	NA	control	manga_mandi_hospital	stool	17-May-16	Escherichia_coli	SC52_ST295
ERR7168789_Escherichia_coli-SC75_ST940	ERR7168789	PKTANAMR8762571	16PP00211	outpatients	NA	control	manga_mandi_hospital	stool	17-May-16	Escherichia_coli	SC75_ST940
ERR7168789_Escherichia_coli-SC81_ST13	ERR7168789	PKTANAMR8762571	16PP00211	outpatients	NA	control	manga_mandi_hospital	stool	17-May-16	Escherichia_coli	SC81_ST13
ERR7168789_Escherichia_coli-SC94_ST757	ERR7168789	PKTANAMR8762571	16PP00211	outpatients	NA	control	manga_mandi_hospital	stool	17-May-16	Escherichia_coli	SC94_ST757
ERR7168790_Escherichia_coli-SC4_ST10	ERR7168790	PKTANAMR8762459	16PP00028	outpatients	NA	control	manga_mandi_hospital	stool	06-May-16	Escherichia_coli	SC4_ST10
ERR7168791_Escherichia_coli-SC147_ST2178	ERR7168791	PKTANAMR8762572	16PP00212	outpatients	NA	control	manga_mandi_hospital	stool	23-May-16	Escherichia_coli	SC147_ST2178
ERR7168791_Escherichia_coli-SC17_ST58	ERR7168791	PKTANAMR8762572	16PP00212	outpatients	NA	control	manga_mandi_hospital	stool	23-May-16	Escherichia_coli	SC17_ST58
ERR7168791_Escherichia_coli-SC22_ST398	ERR7168791	PKTANAMR8762572	16PP00212	outpatients	NA	control	manga_mandi_hospital	stool	23-May-16	Escherichia_coli	SC22_ST398
ERR7168791_Escherichia_coli-SC28_ST101	ERR7168791	PKTANAMR8762572	16PP00212	outpatients	NA	control	manga_mandi_hospital	stool	23-May-16	Escherichia_coli	SC28_ST101
ERR7168791_Escherichia_coli-SC2_ST131	ERR7168791	PKTANAMR8762572	16PP00212	outpatients	NA	control	manga_mandi_hospital	stool	23-May-16	Escherichia_coli	SC2_ST131
ERR7168791_Escherichia_coli-SC4_ST10	ERR7168791	PKTANAMR8762572	16PP00212	outpatients	NA	control	manga_mandi_hospital	stool	23-May-16	Escherichia_coli	SC4_ST10
ERR7168791_Escherichia_coli-SC74_ST540	ERR7168791	PKTANAMR8762572	16PP00212	outpatients	NA	control	manga_mandi_hospital	stool	23-May-16	Escherichia_coli	SC74_ST540
ERR7168791_Escherichia_coli-SC75_ST940	ERR7168791	PKTANAMR8762572	16PP00212	outpatients	NA	control	manga_mandi_hospital	stool	23-May-16	Escherichia_coli	SC75_ST940
ERR7168792_Escherichia_coli-SC117_ST226	ERR7168792	PKTANAMR8762460	16PP00017	outpatients	NA	control	manga_mandi_hospital	stool	10-May-16	Escherichia_coli	SC117_ST226
ERR7168792_Escherichia_coli-SC17_ST58	ERR7168792	PKTANAMR8762460	16PP00017	outpatients	NA	control	manga_mandi_hospital	stool	10-May-16	Escherichia_coli	SC17_ST58
[truncated: 3,895 more rows]

## Sheet: Assembly quality
assembly	demix_check_score	checkm_completeness	checkm_contamination	checkm_strain_heterogeneity	total_length	n_contigs	mean_contig_length	longest_contig	shortest_contig	N_count	Gaps	N50	N50n	N70	N70n	N90	N90n	pass_qc
ERR7168275_Escherichia_coli-SC64_ST394	1	98.04	1.77	40.91	5625909	522	10777.6	410481	301	0	0	186548	11	64369	20	5053	80	True
ERR7168275_Escherichia_coli-SC90_ST685	2	92.41	2.6	18.75	4696128	852	5511.89	60538	394	0	0	12288	103	7036	203	2475	425	True
ERR7168276_Escherichia_coli-SC17_ST58	1	87.14	2.93	48.57	4061171	1022	3973.75	46251	394	0	0	6849	166	4140	316	1774	614	False
ERR7168276_Escherichia_coli-SC22_ST398	1	83.87	3.12	66.29	3825265	1011	3783.64	56243	301	0	0	7133	144	3998	286	1626	574	False
ERR7168276_Escherichia_coli-SC2_ST131	1	84.28	3.75	43.06	4237563	1115	3800.5	69282	394	0	0	6974	141	3744	309	1617	635	False
ERR7168276_Escherichia_coli-SC4_ST10	1	76.03	2.76	70.59	3526649	1121	3145.98	37100	301	0	0	5423	186	3247	355	1365	682	False
ERR7168276_Escherichia_coli-SC52_ST295	2	80.58	4.15	41.46	3567480	1209	2950.77	34815	345	0	0	4850	205	2777	401	1323	764	False
ERR7168276_Escherichia_coli-SC99_ST1727	2	88.49	2.17	54.72	3944546	983	4012.76	64165	394	0	0	7516	142	4292	282	1770	567	False
ERR7168277_Escherichia_coli-SC22_ST398	1	83.18	2.62	2.44	3821557	1087	3515.69	45319	354	0	0	6712	165	3698	321	1496	645	False
ERR7168277_Escherichia_coli-SC4_ST10	1	86.59	1.4	20.51	3981797	896	4443.97	62356	333	0	0	9468	109	5124	224	1886	482	False
ERR7168277_Escherichia_coli-SC90_ST685	1	97.56	1.37	27.59	4453493	535	8324.29	84305	300	0	0	28679	52	14282	96	3768	215	True
ERR7168278_Escherichia_coli-SC123_ST1308	2	95.75	3.42	57.33	4421371	748	5910.92	84905	316	0	0	14935	81	7355	168	2623	362	True
ERR7168278_Escherichia_coli-SC147_ST2178	1	95.21	3.97	62.38	4489896	999	4494.39	52157	303	0	0	9271	135	5617	257	1993	516	True
ERR7168278_Escherichia_coli-SC17_ST58	1	99.04	2.04	78.57	4868486	555	8772.05	231749	301	0	0	47449	26	24821	54	4684	146	True
ERR7168278_Escherichia_coli-SC22_ST398	1	98.85	3.87	55.22	4950319	530	9340.22	172520	394	0	0	56515	26	26796	51	5142	134	True
ERR7168278_Escherichia_coli-SC232_ST181	1	95.65	3.77	70.24	4438212	682	6507.64	115793	301	0	0	23291	54	11675	107	2853	257	True
ERR7168278_Escherichia_coli-SC34_ST641	1	96.79	2.09	55.32	4694306	570	8235.62	247628	316	0	0	25302	48	12399	98	3670	230	True
ERR7168278_Escherichia_coli-SC46_ST746	1	96.25	3.5	77.32	4661300	807	5776.08	67950	307	0	0	17577	77	9271	152	2367	346	True
ERR7168278_Escherichia_coli-SC4_ST10	1	98.44	2.24	72.22	4674856	357	13094.8	312445	316	0	0	119473	14	45403	27	10269	68	True
ERR7168278_Escherichia_coli-SC51_ST93	1	94.08	3.59	53.73	4455301	673	6620.06	141706	302	0	0	20238	59	10391	120	2821	278	True
ERR7168278_Escherichia_coli-SC74_ST540	1	95	5.18	63.86	4638665	748	6201.42	99868	309	0	0	18458	64	10474	131	2574	313	True
ERR7168278_Escherichia_coli-SC90_ST685	1	96.04	5.58	66.36	4681299	852	5494.48	66122	305	0	0	19035	74	9584	140	2351	329	True
ERR7168279_Escherichia_coli-SC157_ST219	1	96.72	2.37	31.43	4992182	550	9076.69	123718	389	0	0	42004	35	21351	67	4112	173	True
ERR7168279_Escherichia_coli-SC17_ST58	2	87.85	4.34	18.64	4308159	1223	3522.62	48840	394	0	0	6610	174	3709	354	1546	707	False
ERR7168279_Escherichia_coli-SC28_ST101	2	78.13	3.23	28.57	3713437	1359	2732.48	34476	394	0	0	4462	236	2608	456	1210	860	False
ERR7168279_Escherichia_coli-SC4_ST10	1	65.86	2.64	17.07	3344608	1365	2450.26	39208	394	0	0	3657	244	2341	475	1094	888	False
ERR7168280_Escherichia_coli-SC25_ST517	2	20.05	0.41	0	987593	626	1577.62	27293	394	0	0	2244	102	1275	220	662	433	False
ERR7168282_Escherichia_coli-SC215_ST195	2	87.91	2.23	21.05	4122623	1120	3680.91	66290	311	0	0	7705	150	4288	292	1516	611	False
ERR7168282_Escherichia_coli-SC22_ST398	1	96.79	5.14	38.36	5060550	892	5673.26	153437	303	0	0	16075	78	7596	167	2311	397	True
ERR7168282_Escherichia_coli-SC43_ST206	1	89.98	2.82	5	4256099	1124	3786.56	103511	311	0	0	8628	126	4406	264	1495	599	False
ERR7168282_Escherichia_coli-SC4_ST10	1	92.98	0.94	14.29	4440327	530	8377.98	235056	318	0	0	44410	22	18350	52	3559	159	True
ERR7168282_Escherichia_coli-SC89_ST542	1	88.54	2.53	29.55	4216846	1214	3473.51	37873	311	0	0	7203	162	3840	322	1424	669	False
ERR7168282_Escherichia_coli-SC90_ST685	1	92.87	4.07	33.85	4551517	1190	3824.8	43849	301	0	0	8042	154	4367	305	1564	642	True
ERR7168283_Escherichia_coli-SC17_ST58	1	98.92	0.46	33.33	4685816	167	28058.8	488275	301	0	0	143429	10	76688	19	33148	35	True
ERR7168283_Escherichia_coli-SC4_ST10	1	69.51	1.65	21.43	2991382	859	3482.4	100450	326	0	0	5736	130	3310	270	1597	522	False
ERR7168284_Escherichia_coli-SC215_ST195	2	92.4	2.81	41.3	4429782	852	5199.27	77191	305	0	0	13316	93	7590	181	2301	381	True
ERR7168284_Escherichia_coli-SC22_ST398	1	98.12	6.2	50.59	5348991	726	7367.76	189665	332	0	0	29305	49	15494	99	3031	255	True
ERR7168284_Escherichia_coli-SC232_ST181	2	96.87	2.92	53.66	4635507	650	7131.55	117768	306	0	0	25538	51	13257	100	3122	236	True
ERR7168284_Escherichia_coli-SC43_ST206	1	94.69	4.33	38	4626613	885	5227.81	111817	324	0	0	15375	85	7057	173	2187	407	True
ERR7168284_Escherichia_coli-SC4_ST10	1	95.87	1.75	54.84	4630551	520	8904.91	400296	315	0	0	82640	17	26931	39	4308	122	True
ERR7168284_Escherichia_coli-SC89_ST542	1	93.38	4.13	42.86	4547675	929	4895.24	97529	305	0	0	12657	104	6828	201	2142	438	True
ERR7168284_Escherichia_coli-SC90_ST685	1	95.87	4.83	40	4880257	797	6123.28	106073	310	0	0	19163	65	9646	135	2500	326	True
ERR7168285_Escherichia_coli-SC16_ST38	1	99.46	5.22	61.19	6267029	1046	5991.42	176694	301	0	0	37769	39	15443	90	2158	325	False
ERR7168285_Escherichia_coli-SC46_ST746	1	95.26	4.74	32.65	5170397	1064	4859.4	53264	306	0	0	12269	114	5755	240	2039	539	True
ERR7168285_Escherichia_coli-SC4_ST10	1	98.98	4.69	50.67	5515309	878	6281.67	231338	301	0	0	26350	38	11145	105	2571	311	True
ERR7168286_Escherichia_coli-SC158_ST120	1	94.75	4.93	45.76	4801308	735	6532.39	131765	308	0	0	25841	53	11758	106	2675	284	True
ERR7168286_Escherichia_coli-SC16_ST38	1	97.24	3.93	33.33	5253559	492	10678	261209	357	0	0	91473	17	50295	33	4391	116	True
ERR7168286_Escherichia_coli-SC17_ST58	1	96.36	4.44	24.07	4911864	912	5385.82	180100	394	0	0	12030	87	6472	198	2189	456	True
ERR7168286_Escherichia_coli-SC22_ST398	1	97.83	4.02	38.89	5077274	719	7061.58	88112	373	0	0	23099	59	10320	124	3065	299	True
ERR7168286_Escherichia_coli-SC34_ST641	1	96.48	4.47	40.68	4918731	960	5123.68	86735	301	0	0	11101	118	5984	238	2127	500	True
ERR7168286_Escherichia_coli-SC4_ST10	1	98.78	3.23	35.71	5063412	553	9156.26	179931	394	0	0	46420	31	18932	64	3981	177	True
ERR7168286_Escherichia_coli-SC69_ST349	1	97.79	3.58	30	5031607	517	9732.32	192641	394	0	0	37254	36	17862	75	4338	182	True
ERR7168286_Escherichia_coli-SC74_ST540	1	93.08	3.33	23.81	4643351	837	5547.61	64755	376	0	0	14220	89	6621	182	2371	413	True
ERR7168286_Escherichia_coli-SC75_ST940	1	94.97	3.95	25.49	4656383	935	4980.09	89418	394	0	0	10230	116	5884	233	2099	496	True
ERR7168286_Escherichia_coli-SC99_ST1727	1	96.24	3.23	20	4594719	816	5630.78	72690	334	0	0	13167	92	6770	192	2344	418	True
ERR7168287_Escherichia_coli-SC17_ST58	1	99.56	2.63	45.45	5650791	573	9861.76	569843	394	0	0	135200	11	43918	25	4406	117	True
ERR7168287_Escherichia_coli-SC201_ST543	1	99.11	1.81	55.17	5491856	552	9949.01	260511	301	0	0	58956	27	28706	53	4411	137	True
ERR7168287_Escherichia_coli-SC232_ST181	2	97.54	4.16	53.03	4948950	830	5962.59	120637	303	0	0	20521	71	9185	143	2398	346	True
ERR7168287_Escherichia_coli-SC25_ST517	1	98.68	2.1	45.65	5419825	681	7958.63	186278	305	0	0	43030	33	18029	71	3132	207	True
ERR7168287_Escherichia_coli-SC34_ST641	1	98.24	2.67	18.75	5355439	759	7055.91	129205	313	0	0	25759	55	13413	113	2868	287	True
ERR7168287_Escherichia_coli-SC4_ST10	1	99.02	8.39	64.39	5884230	1299	4529.82	106446	301	0	0	17696	81	7770	184	1708	532	True
ERR7168287_Escherichia_coli-SC74_ST540	1	97.74	3.61	30.23	5276477	694	7602.99	167132	313	0	0	30096	47	15456	96	2983	259	True
ERR7168289_Escherichia_coli-SC17_ST58	1	99.32	2.56	52.38	5562331	629	8843.13	532074	313	0	0	99041	14	41917	31	3367	128	True
ERR7168289_Escherichia_coli-SC25_ST517	1	99.54	2.73	60	5438184	561	9693.73	403719	310	0	0	119059	14	55024	26	4329	90	True
ERR7168289_Escherichia_coli-SC294_ST8391	2	97.39	1.56	16.67	5113313	610	8382.48	95840	301	0	0	29211	57	15076	106	4107	230	True
ERR7168289_Escherichia_coli-SC74_ST540	1	99.08	4.25	53.85	5228549	725	7211.79	175767	301	0	0	46091	34	22151	62	2916	208	True
ERR7168290_Escherichia_coli-SC104_ST212	2	92.65	2.57	14.29	4156549	846	4913.18	61666	396	0	0	9824	118	5569	229	2120	462	True
ERR7168290_Escherichia_coli-SC147_ST2178	1	97.55	0.94	23.81	4486032	495	9062.69	162764	378	0	0	28671	49	13525	95	4827	200	True
ERR7168290_Escherichia_coli-SC17_ST58	1	98.54	1.2	44	4764562	421	11317.2	187878	316	0	0	37775	31	21708	64	6063	144	True
ERR7168290_Escherichia_coli-SC243_ST3559	2	95.08	2.61	47.83	4419198	674	6556.67	97659	304	0	0	14841	91	9328	166	3619	312	True
ERR7168290_Escherichia_coli-SC25_ST517	1	98.26	1.58	51.28	4720062	419	11265.1	184834	301	0	0	39727	31	23267	63	6534	136	True
ERR7168290_Escherichia_coli-SC335_STnew_alleles	2	95.78	1.89	25	4169296	639	6524.72	121219	394	0	0	14936	77	8455	150	2947	313	True
ERR7168290_Escherichia_coli-SC46_ST746	1	95.66	1.58	22.22	4449527	628	7085.23	118378	378	0	0	21626	59	10865	116	3145	266	True
ERR7168290_Escherichia_coli-SC4_ST10	1	98.44	0.98	59.09	4648317	352	13205.5	199910	396	0	0	62489	23	35534	42	9302	98	True
ERR7168290_Escherichia_coli-SC74_ST540	1	94.86	1.46	21.74	4359810	699	6237.21	73764	395	0	0	17119	75	8348	146	2715	334	True
ERR7168290_Escherichia_coli-SC87_ST937	1	99.14	0.68	43.75	4634598	298	15552.3	220074	396	0	0	89112	15	46069	30	14340	64	True
ERR7168290_Escherichia_coli-SC89_ST542	1	92.91	2.45	29.41	4154415	819	5072.55	77252	394	0	0	12053	104	5932	202	2223	419	True
ERR7168290_Escherichia_coli-SC96_ST4038	1	97.06	1.72	41.46	4556963	696	6547.36	115606	301	0	0	15898	82	8793	159	2980	325	True
ERR7168291_Escherichia_coli-SC15_ST648	1	98.05	1.27	5	5212649	239	21810.2	647996	318	0	0	165143	9	91257	18	15596	45	True
ERR7168292_Escherichia_coli-SC16_ST38	2	89.89	3.69	29.41	4398459	1018	4320.69	71007	303	0	0	8209	138	4720	281	1857	573	False
ERR7168292_Escherichia_coli-SC4_ST10	1	97.63	2.01	38.1	4588003	561	8178.26	104931	394	0	0	25344	52	12254	107	3529	237	True
ERR7168292_Escherichia_coli-SC69_ST349	1	99.17	0.54	45.45	5050547	195	25900.2	536272	301	0	0	241386	8	130135	14	41356	28	True
ERR7168292_Escherichia_coli-SC6_ST69	1	98.83	2.84	63.16	5170582	581	8899.45	145801	300	0	0	37958	37	20857	73	3936	189	True
ERR7168293_Escherichia_coli-SC17_ST58	1	98.46	2.08	30.77	4969702	597	8324.46	209334	340	0	0	37045	37	19419	74	3259	190	True
ERR7168293_Escherichia_coli-SC22_ST398	1	97.68	3.46	51.22	4910716	639	7685	180802	310	0	0	36347	38	15155	80	3355	214	True
ERR7168293_Escherichia_coli-SC46_ST746	1	94.34	3.96	35	4717120	799	5903.78	109182	394	0	0	18504	67	8639	142	2262	353	True
ERR7168293_Escherichia_coli-SC4_ST10	1	98.52	5.41	67.05	5031587	848	5933.48	99084	304	0	0	18738	68	9999	143	2743	327	True
ERR7168293_Escherichia_coli-SC6_ST69	1	99.56	2.39	19.23	5357028	376	14247.4	497747	301	0	0	146447	10	78384	20	13338	47	True
ERR7168294_Escherichia_coli-SC15_ST648	1	99.45	1.36	14.29	5623350	309	18198.5	708316	301	0	0	231775	7	96120	15	20091	38	True
ERR7168294_Escherichia_coli-SC24_ST443	2	84.29	1.56	6.9	4002543	1018	3931.77	47964	397	0	0	6760	175	4123	326	1852	613	False
ERR7168294_Escherichia_coli-SC2_ST131	2	84.09	1.93	11.11	3926267	1163	3375.98	41123	328	0	0	5572	200	3527	378	1566	705	False
ERR7168295_Escherichia_coli-SC22_ST398	1	95.1	5.32	48.61	5266042	1315	4004.59	50877	304	0	0	8966	154	4887	317	1666	687	True
ERR7168295_Escherichia_coli-SC4_ST10	1	99.48	6.1	58.82	5726670	653	8769.79	308774	302	0	0	119407	16	39729	32	3843	136	True
ERR7168296_Escherichia_coli-SC147_ST2178	1	99.71	3.99	70.59	4959504	664	7469.13	146920	305	0	0	31574	44	15702	88	3557	222	True
ERR7168296_Escherichia_coli-SC24_ST443	1	96.46	4.73	68.69	4970153	1214	4094.03	58615	301	0	0	8777	147	5023	297	1818	613	True
ERR7168296_Escherichia_coli-SC44_ST200	2	94.38	4.04	38.89	4767117	1137	4192.72	51692	301	0	0	9229	144	4979	285	1795	597	True
ERR7168296_Escherichia_coli-SC4_ST10	1	98.1	1.86	44.83	4898252	653	7501.15	138863	395	0	0	28393	46	13563	98	3552	239	True
ERR7168296_Escherichia_coli-SC55_ST906	1	97.86	2.63	57.41	4846849	640	7573.2	115139	300	0	0	30980	42	14913	86	3420	222	True
ERR7168296_Escherichia_coli-SC69_ST349	2	98.34	4.08	71.01	5127728	847	6053.99	156099	304	0	0	24026	56	10785	120	2364	327	True
ERR7168296_Escherichia_coli-SC75_ST940	1	94.91	2.1	35	4732946	998	4742.43	66869	395	0	0	12291	101	5802	214	1941	497	True
ERR7168296_Escherichia_coli-SC99_ST1727	1	98.07	2.3	40	4793280	662	7240.6	152899	322	0	0	23587	52	12749	105	3173	261	True
ERR7168297_Escherichia_coli-SC117_ST226	2	93.49	2.18	38.46	4572208	751	6088.16	125614	395	0	0	18363	65	9185	135	2383	335	True
ERR7168297_Escherichia_coli-SC147_ST2178	1	97.36	2.54	41.03	4644124	772	6015.7	61760	310	0	0	16470	82	8424	162	2649	352	True
ERR7168297_Escherichia_coli-SC17_ST58	1	98.65	2.17	42.31	4959954	516	9612.31	156892	316	0	0	40661	34	20479	69	4812	167	True
ERR7168297_Escherichia_coli-SC21_ST393	1	91	3.05	48.39	4496778	816	5510.76	74068	396	0	0	12920	90	6672	190	2438	407	True
ERR7168297_Escherichia_coli-SC24_ST443	1	98.42	2.23	53.33	4866572	524	9287.35	139912	345	0	0	39780	34	20255	68	4450	168	True
ERR7168297_Escherichia_coli-SC25_ST517	1	96.5	3.07	50	4820960	876	5503.38	61390	301	0	0	13246	98	7464	193	2341	419	True
ERR7168297_Escherichia_coli-SC28_ST101	1	99.15	2.74	46.67	4893742	679	7207.28	118442	308	0	0	23516	63	12152	121	3431	266	True
ERR7168297_Escherichia_coli-SC34_ST641	1	96.42	3.66	52	4814801	984	4893.09	54451	301	0	0	11342	121	5691	241	2053	506	True
ERR7168297_Escherichia_coli-SC46_ST746	1	95.4	4.44	65.93	4901090	1190	4118.56	60515	302	0	0	9379	148	5508	286	1791	594	True
ERR7168297_Escherichia_coli-SC4_ST10	1	99.09	3.09	67.44	5209859	537	9701.79	444307	303	0	0	104080	14	45303	28	4416	91	True
ERR7168297_Escherichia_coli-SC75_ST940	1	97.64	2.09	32.26	4728497	708	6678.67	103395	325	0	0	18147	70	9742	144	3065	310	True
ERR7168297_Escherichia_coli-SC96_ST4038	1	98.2	1.9	34.62	4664690	613	7609.61	135218	345	0	0	25352	52	11731	108	3338	251	True
ERR7168297_Escherichia_coli-SC99_ST1727	1	97.56	3.59	60	4692711	791	5932.63	69266	301	0	0	15879	91	8613	170	2780	352	True
ERR7168298_Escherichia_coli-SC4_ST10	1	38.81	1.31	22.22	1941115	1016	1910.55	33808	302	0	0	2804	172	1675	350	810	678	False
ERR7168299_Escherichia_coli-SC4_ST10	1	99.03	6.18	80	5537134	850	6514.28	208661	302	0	0	60908	24	21012	54	2433	223	True
ERR7168299_Escherichia_coli-SC64_ST394	1	98.95	3.23	75.51	5888810	775	7598.46	257770	305	0	0	80006	19	26284	44	3103	200	True
ERR7168299_Escherichia_coli-SC9_ST12	1	97.23	2.88	68.18	5707626	828	6893.27	197589	301	0	0	63317	26	29065	52	2559	215	True
ERR7168300_Escherichia_coli-SC117_ST226	2	95.97	1.62	60.71	4794882	722	6641.11	101883	300	0	0	19702	67	10718	130	2699	302	True
ERR7168300_Escherichia_coli-SC169_ST361	1	98.19	0.64	61.9	4905956	579	8473.15	120980	300	0	0	28057	49	15297	96	4074	216	True
ERR7168300_Escherichia_coli-SC16_ST38	2	88.22	2.84	43.48	4722499	1064	4438.44	149689	394	0	0	9726	113	4613	255	1825	568	False
ERR7168300_Escherichia_coli-SC17_ST58	1	95.49	2.38	39.39	4982985	970	5137.1	62195	313	0	0	10890	127	5694	250	2121	522	True
ERR7168300_Escherichia_coli-SC22_ST398	1	98.93	4.83	70.51	5396692	889	6070.52	140513	300	0	0	26708	52	10206	115	2486	329	True
ERR7168300_Escherichia_coli-SC25_ST517	1	98.04	2.73	75.86	5204699	974	5343.63	92406	300	0	0	15704	86	8349	175	2128	425	True
ERR7168300_Escherichia_coli-SC334_STnew_alleles	2	94.56	0.86	41.18	4683299	637	7352.12	85367	300	0	0	23472	60	11708	117	3058	273	True
ERR7168300_Escherichia_coli-SC46_ST746	1	97.97	3.83	73.49	5114371	1048	4880.12	66986	300	0	0	14622	99	7102	197	2041	456	True
ERR7168300_Escherichia_coli-SC4_ST10	1	99.56	2.91	63.16	5485625	549	9992.03	349380	300	0	0	101585	12	47249	27	4400	98	True
ERR7168300_Escherichia_coli-SC74_ST540	1	98.82	2.25	70.37	5145867	559	9205.49	256425	300	0	0	45721	30	23582	63	4110	169	True
ERR7168301_Escherichia_coli-SC27_ST328	1	97.76	0.94	45	5294088	476	11122	325944	301	0	0	89099	20	43778	35	5779	96	True
ERR7168301_Escherichia_coli-SC46_ST746	1	92.98	2.5	55.56	4960911	1113	4457.24	63172	301	0	0	10577	125	5740	253	1896	546	True
ERR7168301_Escherichia_coli-SC4_ST10	1	98.65	3.92	71.43	5351773	604	8860.55	170543	300	0	0	50544	31	20732	65	3964	178	True
ERR7168301_Escherichia_coli-SC52_ST295	2	88.97	2.42	15	4854850	1535	3162.77	27611	301	0	0	6217	217	3342	428	1328	884	False
ERR7168302_Escherichia_coli-SC4_ST10	1	97.21	2.06	61.54	5048998	524	9635.49	244257	394	0	0	54730	28	26582	54	4783	139	True
ERR7168302_Escherichia_coli-SC6_ST69	1	99.56	3.78	78	5822193	537	10842.1	342342	302	0	0	136828	15	66144	27	6402	76	True
ERR7168304_Escherichia_coli-SC22_ST398	1	96.97	3.11	31.82	4788575	556	8612.54	94382	352	0	0	25749	56	14202	109	4346	230	True
ERR7168305_Escherichia_coli-SC17_ST58	1	97.18	2.59	31.43	4940922	668	7396.59	196385	394	0	0	22056	53	10724	119	3103	291	True
ERR7168305_Escherichia_coli-SC215_ST195	1	92.31	2.54	22.86	4536800	801	5663.92	142052	385	0	0	15608	74	7225	159	2363	382	True
ERR7168305_Escherichia_coli-SC22_ST398	1	97.96	4.09	37.93	5174358	801	6459.87	125510	301	0	0	22197	57	10929	124	2724	319	True
ERR7168305_Escherichia_coli-SC25_ST517	1	90.92	3.41	27.91	4459766	1142	3905.22	64173	301	0	0	7395	162	4115	323	1635	661	True
ERR7168305_Escherichia_coli-SC46_ST746	1	98.83	2.72	25	5072546	617	8221.31	176995	304	0	0	39143	31	22572	67	3215	191	True
ERR7168305_Escherichia_coli-SC4_ST10	1	97.28	2.21	40.62	4941653	362	13651	292045	369	0	0	124219	13	55903	24	7773	67	True
ERR7168305_Escherichia_coli-SC74_ST540	2	90.19	2.21	24.24	4641568	917	5061.69	111752	321	0	0	11814	98	6098	207	2110	464	True
ERR7168305_Escherichia_coli-SC90_ST685	1	93.86	3.33	39.29	4767005	1058	4505.68	64057	300	0	0	10901	122	5792	245	1864	528	True
ERR7168306_Escherichia_coli-SC24_ST443	2	86.48	4.81	28.95	4479533	1626	2754.94	41146	302	0	0	5307	186	2611	434	1107	953	False
ERR7168306_Escherichia_coli-SC4_ST10	1	94.12	2.15	13.33	5077010	641	7920.45	218533	300	0	0	56428	26	32750	50	3086	156	True
ERR7168307_Escherichia_coli-SC4_ST10	1	99.5	4.42	64	5541152	777	7131.47	177862	300	0	0	25625	51	11646	118	3312	297	True
ERR7168308_Escherichia_coli-SC46_ST746	1	90.14	2.32	3.57	4245165	920	4614.31	63098	301	0	0	10142	110	5386	225	1966	482	True
ERR7168308_Escherichia_coli-SC4_ST10	1	89.21	1.64	22.22	4328505	728	5945.75	115820	397	0	0	16069	70	7820	148	2486	347	False
ERR7168309_Escherichia_coli-SC17_ST58	1	96.19	3.42	34	4808961	835	5759.23	73466	313	0	0	14284	91	7757	181	2576	389	True
ERR7168309_Escherichia_coli-SC215_ST195	1	95.35	3.13	32.08	4641570	789	5882.85	66655	305	0	0	18134	79	9547	147	2566	337	True
ERR7168309_Escherichia_coli-SC225_ST6071	2	93.74	3.1	16.67	4531230	701	6463.95	66134	395	0	0	17962	72	10445	136	2938	300	True
ERR7168309_Escherichia_coli-SC22_ST398	1	99.07	6.21	49.43	5143475	888	5792.2	85916	301	0	0	22310	68	9862	135	2274	348	True
ERR7168309_Escherichia_coli-SC28_ST101	1	98.37	3.38	15.15	4928185	667	7388.58	126914	349	0	0	25613	56	11847	113	3445	265	True
ERR7168309_Escherichia_coli-SC43_ST206	1	97.22	3.1	31.43	4857579	624	7784.58	136340	325	0	0	30041	50	16661	94	3283	224	True
ERR7168309_Escherichia_coli-SC46_ST746	1	98.63	5.34	57.14	5071676	646	7850.89	168977	305	0	0	31945	42	18679	82	3637	193	True
ERR7168309_Escherichia_coli-SC4_ST10	1	99.4	3.61	54.17	4925644	435	11323.3	389271	303	0	0	79745	15	34499	34	6207	84	True
ERR7168309_Escherichia_coli-SC53_ST448	1	99.45	3.43	34.21	4965660	500	9931.32	206464	394	0	0	51362	31	31245	58	4997	127	True
ERR7168309_Escherichia_coli-SC74_ST540	1	96.32	4.28	37.7	4909159	899	5460.69	58237	301	0	0	14247	101	8458	190	2319	411	True
ERR7168310_Escherichia_coli-SC147_ST2178	1	97.55	3.33	56.36	4871505	683	7132.51	138307	324	0	0	27560	48	11486	104	3048	259	True
ERR7168310_Escherichia_coli-SC17_ST58	1	98.2	3.14	59.26	5237657	717	7304.96	153625	324	0	0	28168	55	13293	107	3306	261	True
ERR7168310_Escherichia_coli-SC25_ST517	1	97.05	3.06	62.79	4991920	753	6629.38	78525	324	0	0	18680	78	9711	154	3040	340	True
ERR7168310_Escherichia_coli-SC312_ST2520	2	98.69	2.79	55	4811040	597	8058.69	89555	303	0	0	29402	51	15749	96	3838	214	True
ERR7168310_Escherichia_coli-SC4_ST10	1	96.87	2.66	65.79	4971752	743	6691.46	133072	394	0	0	25006	55	11742	113	2811	283	True
ERR7168310_Escherichia_coli-SC51_ST93	1	99.5	3.37	61.9	5208640	533	9772.31	365831	324	0	0	86361	17	37651	35	4408	112	True
ERR7168310_Escherichia_coli-SC74_ST540	2	93.74	3.95	55.93	4766032	925	5152.47	67853	307	0	0	14696	103	6620	204	2104	450	True
ERR7168311_Escherichia_coli-SC89_ST542	1	98.38	0.89	6.67	5103247	373	13681.6	259010	300	0	0	102694	17	38893	35	6518	91	True
ERR7168312_Escherichia_coli-SC6_ST69	1	99.56	1.87	35.29	5369845	251	21393.8	433422	301	0	0	177649	9	102977	16	27833	36	True
ERR7168312_Escherichia_coli-SC7_ST21	1	98.78	1.07	0	5062406	510	9926.29	131549	385	0	0	27326	52	15297	100	5112	210	True
ERR7168314_Escherichia_coli-SC14_ST405	1	96.75	1.39	35	5390231	382	14110.5	392068	304	0	0	84297	20	43787	38	8271	86	True
ERR7168314_Escherichia_coli-SC4_ST10	1	98.68	1.88	82	4862352	412	11801.8	143483	301	0	0	43163	35	25939	63	6912	132	True
ERR7168315_Escherichia_coli-SC4_ST10	1	78.45	3.02	15	3915812	949	4126.25	58523	378	0	0	8067	118	4493	249	1775	525	False
ERR7168316_Escherichia_coli-SC28_ST101	1	89.15	2.92	12.12	4110386	814	5049.61	52289	372	0	0	9484	109	5516	221	2140	449	False
ERR7168316_Escherichia_coli-SC337_ST716	2	98.99	1.89	0	5033285	329	15298.7	187830	311	0	0	65398	24	36651	44	9928	90	True
ERR7168316_Escherichia_coli-SC70_ST607	1	86.89	2.27	10	3990079	809	4932.11	91232	377	0	0	10539	99	5463	204	2083	439	False
ERR7168317_Escherichia_coli-SC22_ST398	1	96.53	2.23	60.98	4721277	735	6423.51	94445	310	0	0	19493	69	9053	138	2660	320	True
ERR7168317_Escherichia_coli-SC4_ST10	1	98.62	2.21	66.67	4976250	415	11991	465294	302	0	0	93922	14	60315	26	8378	66	True
ERR7168317_Escherichia_coli-SC9_ST12	1	99.59	3.02	67.5	5569395	484	11507	509639	301	0	0	110621	13	49314	28	9117	79	True
ERR7168318_Escherichia_coli-SC2_ST131	1	99.49	1.51	0	5114703	239	21400.4	241163	399	0	0	74359	19	36009	39	13171	86	True
ERR7168319_Escherichia_coli-SC128_ST1324	2	96.96	1.07	25	4722418	680	6944.73	140999	394	0	0	20285	62	11087	127	2950	286	True
ERR7168319_Escherichia_coli-SC169_ST361	1	98.39	1.44	40.74	4824430	411	11738.3	209234	344	0	0	79115	20	37362	39	6364	96	True
ERR7168319_Escherichia_coli-SC17_ST58	1	98.5	4.35	50.79	5026887	836	6013.02	81349	301	0	0	18045	80	8662	162	2593	364	True
ERR7168319_Escherichia_coli-SC22_ST398	1	98.73	8.95	69.95	5522215	1379	4004.51	130628	301	0	0	14096	87	6868	201	1520	541	True
ERR7168319_Escherichia_coli-SC240_ST8579	2	97.76	4.15	53.23	4685462	753	6222.39	82775	302	0	0	18719	69	10051	137	2668	313	True
ERR7168319_Escherichia_coli-SC243_ST3559	1	97.42	3.62	63.33	4759724	761	6254.57	119984	303	0	0	19448	69	11264	131	2801	301	True
ERR7168319_Escherichia_coli-SC282_ST2351	2	99.52	1.34	35.71	4794235	365	13134.9	202578	313	0	0	54337	27	33743	49	10173	97	True
ERR7168319_Escherichia_coli-SC321_ST3188	2	97.46	1.64	26.92	4635764	472	9821.53	252411	344	0	0	34708	35	20200	69	4372	160	True
ERR7168319_Escherichia_coli-SC4_ST10	1	99.12	3.14	58.54	4918349	510	9643.82	215613	307	0	0	57052	24	27483	48	4247	130	True
ERR7168319_Escherichia_coli-SC96_ST4038	1	97.76	2.87	66.1	4856666	705	6888.89	92986	301	0	0	19468	68	10779	134	3076	290	True
ERR7168319_Escherichia_coli-SC99_ST1727	1	98.46	4.02	69.12	4940287	661	7473.96	145576	300	0	0	38484	36	17677	74	3265	194	True
ERR7168320_Escherichia_coli-SC4_ST10	1	98.75	1.65	11.76	5178712	437	11850.6	217667	307	0	0	53356	29	29265	55	7208	128	True
ERR7168320_Escherichia_coli-SC6_ST69	1	99.04	3.01	48.72	5837341	483	12085.6	237037	302	0	0	67389	25	30808	52	5729	138	True
ERR7168321_Escherichia_coli-SC4_ST10	1	98.85	1.34	0	5133611	462	11111.7	201471	300	0	0	74028	21	41477	38	5636	99	True
ERR7168322_Escherichia_coli-SC4_ST10	1	99.21	0.45	0	4763919	279	17075	230377	305	0	0	80333	17	55357	31	15152	62	True
ERR7168323_Escherichia_coli-SC133_ST1434	1	98.36	1.71	45	4861244	407	11944.1	365554	307	0	0	41476	28	25841	58	6337	132	True
ERR7168323_Escherichia_coli-SC22_ST398	1	94.76	2.92	50	4867015	824	5906.57	71722	301	0	0	15140	90	7740	180	2645	391	True
ERR7168323_Escherichia_coli-SC4_ST10	1	98.19	2.82	60.61	5005112	467	10717.6	191507	352	0	0	47187	25	26797	52	5335	133	True
ERR7168323_Escherichia_coli-SC74_ST540	2	94.4	4.15	41.86	4785652	827	5786.76	70307	309	0	0	13744	96	7519	189	2520	408	True
ERR7168324_Escherichia_coli-SC4_ST10	1	99.24	1.21	21.43	5341012	396	13487.4	227364	305	0	0	91584	20	41428	38	7511	90	True
ERR7168324_Escherichia_coli-SC6_ST69	1	97.35	3.07	23.68	4828910	862	5601.98	61280	371	0	0	11377	126	6873	236	2686	448	True
ERR7168325_Escherichia_coli-SC4_ST10	1	99.31	1.28	6.25	5268677	369	14278.3	328401	305	0	0	92438	18	50619	32	8639	78	True
ERR7168326_Escherichia_coli-SC147_ST2178	1	98.38	1.9	68.29	4764461	457	10425.5	198157	318	0	0	53969	23	33829	45	5632	104	True
ERR7168326_Escherichia_coli-SC17_ST58	1	98.78	7.71	76.19	5323518	820	6492.1	297030	300	0	0	47541	28	16283	67	2800	225	True
ERR7168326_Escherichia_coli-SC188_ST3076	2	97.49	1.61	63.64	4573692	443	10324.4	122273	316	0	0	37710	35	21814	66	5594	138	True
ERR7168326_Escherichia_coli-SC228_ST2425	2	97.25	7.51	74.6	4736286	969	4887.81	88624	301	0	0	13230	99	7166	193	2153	415	True
ERR7168326_Escherichia_coli-SC22_ST398	1	98.98	3.26	71.43	5036864	593	8493.87	238517	315	0	0	51047	28	27647	56	4092	149	True
ERR7168326_Escherichia_coli-SC232_ST181	2	96.94	2.56	68.63	4546397	716	6349.72	102005	305	0	0	23323	59	11308	116	2725	277	True
ERR7168326_Escherichia_coli-SC243_ST3559	1	98.27	1.9	61.29	4663334	428	10895.6	226789	318	0	0	44519	31	26946	58	6368	121	True
ERR7168326_Escherichia_coli-SC24_ST443	1	98.84	2.28	73.47	4924491	463	10636	267231	313	0	0	73917	19	43444	36	6749	84	True
ERR7168326_Escherichia_coli-SC25_ST517	1	98.27	5.63	76.77	5100106	931	5478.09	111219	301	0	0	18759	71	9166	145	2387	356	True
ERR7168326_Escherichia_coli-SC282_ST2351	2	99.24	2.75	78	4785107	433	11051.1	243181	303	0	0	73519	20	39915	37	6974	87	True
ERR7168326_Escherichia_coli-SC28_ST101	1	98.3	8.36	81.38	5124807	1163	4406.54	71074	300	0	0	13517	100	7516	202	1849	475	True
ERR7168326_Escherichia_coli-SC34_ST641	1	98.52	2.9	73.47	4932459	623	7917.27	124575	395	0	0	26663	48	13837	99	3783	224	True
ERR7168326_Escherichia_coli-SC4_ST10	1	98.12	4.56	82.35	4910235	678	7242.23	142942	305	0	0	30968	44	17041	86	3057	216	True
ERR7168326_Escherichia_coli-SC52_ST295	1	97.92	2.3	78.05	4915648	594	8275.5	249304	318	0	0	34936	42	18281	78	4016	186	True
ERR7168326_Escherichia_coli-SC57_ST154	1	98.07	3.71	80.95	4660387	637	7316.15	104487	301	0	0	24292	57	14044	105	3461	232	True
ERR7168326_Escherichia_coli-SC65_ST399	1	93.33	5.29	57.14	4460201	1099	4058.42	42242	304	0	0	9131	134	4614	269	1763	577	True
ERR7168326_Escherichia_coli-SC74_ST540	1	98.11	2.23	67.5	4832552	598	8081.19	103942	363	0	0	35846	44	16158	84	3517	206	True
ERR7168326_Escherichia_coli-SC87_ST937	1	97.28	7.9	78.07	4947182	1315	3762.12	57765	301	0	0	10050	141	5757	272	1585	587	True
ERR7168326_Escherichia_coli-SC96_ST4038	1	97.51	8.79	76.96	5046424	1399	3607.17	80294	301	0	0	9712	140	4906	288	1445	646	True
ERR7168326_Escherichia_coli-SC99_ST1727	1	99.03	2.06	67.57	4832356	463	10437	257260	317	0	0	58577	26	28523	49	5737	115	True
ERR7168327_Escherichia_coli-SC17_ST58	1	99.56	4.71	55.77	5753591	625	9205.75	326157	322	0	0	133526	14	59531	27	3136	137	True
ERR7168327_Escherichia_coli-SC22_ST398	1	97.63	6.94	68.42	5439963	1408	3863.61	86757	300	0	0	9144	157	4770	321	1643	708	True
ERR7168327_Escherichia_coli-SC45_ST297	1	99.09	2.79	43.9	5166232	824	6269.7	155283	301	0	0	21767	64	11276	129	2591	323	True
ERR7168327_Escherichia_coli-SC4_ST10	1	99.4	3.24	52.5	5479129	585	9366.03	374703	336	0	0	124496	12	41391	26	3498	120	True
ERR7168328_Escherichia_coli-SC4_ST10	1	96.97	3.15	40	5071909	785	6461.03	98216	300	0	0	17268	83	10216	158	2956	341	True
ERR7168328_Escherichia_coli-SC70_ST607	1	98.35	4.12	52.73	5183630	675	7679.45	102191	308	0	0	24667	65	13312	122	3651	262	True
ERR7168329_Escherichia_coli-SC43_ST206	1	86.94	2.66	17.02	4690019	1412	3321.54	39779	300	0	0	6618	186	3605	380	1342	796	False
ERR7168329_Escherichia_coli-SC4_ST10	1	97.24	5.5	64.44	5201567	1067	4874.95	77410	301	0	0	14974	101	7636	198	1944	462	True
ERR7168329_Escherichia_coli-SC89_ST542	2	87.27	2.71	16.67	4410937	1310	3367.13	46130	304	0	0	7382	171	3892	340	1344	725	False
ERR7168330_Escherichia_coli-SC4_ST10	1	99.09	0.72	23.08	5015257	305	16443.5	339966	308	0	0	102141	17	49074	31	11523	70	True
ERR7168331_Escherichia_coli-SC16_ST38	2	95.71	5.2	58.11	5355734	1175	4558.07	63512	301	0	0	10583	145	5895	281	2005	580	True
ERR7168331_Escherichia_coli-SC4_ST10	1	98.58	10.53	69.74	5668207	1661	3412.53	47971	301	0	0	7617	210	4391	403	1477	826	False
ERR7168331_Escherichia_coli-SC94_ST757	2	84.47	3.62	18.75	4346278	1331	3265.42	42103	300	0	0	6375	187	3490	370	1373	769	False
ERR7168332_Escherichia_coli-SC121_ST452	1	97.34	4.27	8.51	5789968	727	7964.19	304411	301	0	0	89701	21	44480	38	3022	148	True
ERR7168332_Escherichia_coli-SC215_ST195	2	89.79	4.45	9.8	4614777	1001	4610.17	63252	333	0	0	10439	108	5254	233	1892	531	False
ERR7168332_Escherichia_coli-SC22_ST398	1	94.93	4.96	32.26	5193214	914	5681.85	126399	333	0	0	15435	81	7647	173	2311	426	True
ERR7168332_Escherichia_coli-SC43_ST206	1	90.66	5.49	7.14	4913458	1113	4414.61	68640	333	0	0	8931	142	5037	291	1905	604	True
ERR7168332_Escherichia_coli-SC4_ST10	1	98.73	4.62	38.98	5430084	608	8931.06	282016	301	0	0	119225	17	39140	31	3340	156	True
ERR7168332_Escherichia_coli-SC74_ST540	2	92.75	4.15	26	4851367	999	4856.22	79550	333	0	0	11764	111	5814	228	1967	520	True
ERR7168333_Escherichia_coli-SC117_ST226	1	98.42	1.44	30	4767876	412	11572.5	193090	305	0	0	47217	28	25531	55	6160	127	True
ERR7168333_Escherichia_coli-SC22_ST398	1	97.31	2.7	41.86	4925780	589	8362.95	129762	349	0	0	30460	48	17134	90	4306	207	True
ERR7168333_Escherichia_coli-SC46_ST746	1	94.06	2.7	39.02	4639720	835	5556.55	67116	343	0	0	14986	88	8044	173	2224	393	True
ERR7168334_Escherichia_coli-SC117_ST226	1	97.82	4.98	74.42	4982677	985	5058.56	110313	301	0	0	26239	52	9223	118	1809	368	True
ERR7168334_Escherichia_coli-SC121_ST452	1	98.75	2.77	41.46	5463782	469	11649.9	367685	394	0	0	87074	18	43840	34	6588	86	True
ERR7168334_Escherichia_coli-SC169_ST361	2	97.97	3.06	68.42	4862268	622	7817.15	121198	301	0	0	36679	34	15598	73	3351	203	True
ERR7168334_Escherichia_coli-SC17_ST58	1	99.35	1.79	67.74	5245184	679	7724.87	237280	354	0	0	31236	45	16658	92	3260	235	True
ERR7168334_Escherichia_coli-SC215_ST195	1	97.38	4.32	70	4831672	836	5779.51	108610	301	0	0	19636	67	10784	131	2537	317	True
ERR7168334_Escherichia_coli-SC22_ST398	1	99.36	5.3	71.03	5526765	1062	5204.11	154984	301	0	0	25805	51	9581	118	2033	374	True
ERR7168334_Escherichia_coli-SC232_ST181	1	98.75	4.53	78.64	4918930	1017	4836.71	123124	301	0	0	18777	67	8710	141	1898	386	True
ERR7168334_Escherichia_coli-SC25_ST517	1	98.86	1.33	66.67	5284681	527	10027.9	329927	351	0	0	119656	14	41126	30	4142	109	True
ERR7168334_Escherichia_coli-SC43_ST206	1	98.6	3.36	67.24	5197905	881	5900.01	145464	304	0	0	30003	47	11857	105	2369	297	True
ERR7168334_Escherichia_coli-SC46_ST746	1	99.09	10.56	83.42	5503741	1705	3228	60389	300	0	0	10327	130	4745	289	1105	789	False
ERR7168334_Escherichia_coli-SC4_ST10	1	99.24	2.07	70.59	5207154	547	9519.48	560074	316	0	0	148138	9	48785	21	3604	95	True
ERR7168334_Escherichia_coli-SC5_ST95	2	96.55	3.96	58.93	4669473	943	4951.72	74973	324	0	0	11220	111	6648	221	2010	467	True
ERR7168334_Escherichia_coli-SC74_ST540	1	98.57	3.09	73.58	5161403	758	6809.24	122189	301	0	0	28669	48	13499	102	2756	262	True
ERR7168334_Escherichia_coli-SC75_ST940	1	97.97	2.08	72.97	4904685	691	7097.95	150970	310	0	0	25030	50	11446	106	2996	270	True
ERR7168334_Escherichia_coli-SC89_ST542	1	98.48	6.7	76.38	5127682	1087	4717.28	114592	301	0	0	20189	64	7826	147	1803	423	True
ERR7168335_Escherichia_coli-SC25_ST517	1	95.99	3.03	31.82	4692230	843	5566.11	96043	307	0	0	13244	91	7093	188	2412	409	True
ERR7168335_Escherichia_coli-SC43_ST206	1	93.51	1.78	6.06	4618644	917	5036.69	69744	312	0	0	13238	97	6922	194	2067	445	True
ERR7168335_Escherichia_coli-SC46_ST746	1	94.36	3.14	33.33	4677643	906	5162.96	57809	307	0	0	13045	100	7012	198	2199	439	True
ERR7168335_Escherichia_coli-SC4_ST10	1	97.33	1.49	28.57	4768688	566	8425.24	155178	329	0	0	36773	37	15963	77	3683	194	True
ERR7168335_Escherichia_coli-SC90_ST685	2	85.51	2.65	15.79	4274598	1230	3475.28	39643	301	0	0	7036	173	3816	339	1475	696	False
ERR7168335_Escherichia_coli-SC94_ST757	1	97.7	0.88	4.76	4850732	493	9839.21	134321	305	0	0	44737	35	25032	64	4804	151	True
ERR7168336_Escherichia_coli-SC4_ST10	1	98.8	3.68	71.88	5344927	550	9718.05	356376	302	0	0	46805	25	21047	59	4597	156	True
ERR7168337_Escherichia_coli-SC46_ST746	2	88.65	2.25	3.7	4524352	1110	4075.99	86625	305	0	0	9292	116	4873	248	1595	568	False
ERR7168337_Escherichia_coli-SC4_ST10	1	97.39	1.35	40.91	5105156	530	9632.37	290603	305	0	0	55711	24	25058	53	4101	145	True
ERR7168337_Escherichia_coli-SC6_ST69	1	99.33	2.11	40	5513126	387	14245.8	288821	303	0	0	97846	18	46524	34	7790	89	True
ERR7168338_Escherichia_coli-SC22_ST398	1	92.46	1.98	9.09	4437391	924	4802.37	70172	323	0	0	11548	100	5360	211	2001	476	True
ERR7168338_Escherichia_coli-SC46_ST746	2	89.36	1.61	5.88	4222478	1029	4103.48	52984	319	0	0	8214	142	4625	276	1762	565	False
ERR7168338_Escherichia_coli-SC74_ST540	1	91.82	1.61	3.85	4490485	697	6442.59	143368	354	0	0	22582	47	9622	107	2415	299	True
ERR7168338_Escherichia_coli-SC90_ST685	2	90.09	1.77	19.35	4314982	946	4561.29	50540	354	0	0	11173	108	5318	219	1884	487	True
ERR7168339_Escherichia_coli-SC53_ST448	1	99.23	0.63	0	5150328	297	17341.2	338702	301	0	0	82354	19	43478	37	9594	80	True
ERR7168340_Escherichia_coli-SC117_ST226	1	99.5	1.82	78.12	4892376	412	11874.7	277796	331	0	0	74998	19	45645	35	8356	77	True
ERR7168340_Escherichia_coli-SC12_ST410	1	98.14	1.97	57.58	5049514	674	7491.86	130420	326	0	0	22404	54	11506	117	3342	272	True
ERR7168340_Escherichia_coli-SC169_ST361	1	98.14	2.47	78.79	4804507	491	9785.15	175173	301	0	0	68167	24	28390	47	4344	128	True
ERR7168340_Escherichia_coli-SC17_ST58	1	97.24	2.79	54.39	4964305	891	5571.61	125016	311	0	0	14516	93	7004	189	2411	422	True
ERR7168340_Escherichia_coli-SC22_ST398	1	97.86	14.52	81.63	5504435	1853	2970.55	54694	300	0	0	8829	173	3784	371	1098	895	False
ERR7168340_Escherichia_coli-SC46_ST746	1	98.85	2.75	69.57	5107151	685	7455.69	124675	301	0	0	34453	43	18555	84	3342	216	True
ERR7168340_Escherichia_coli-SC4_ST10	1	99.56	2.26	77.14	5327245	497	10718.8	636796	396	0	0	147662	10	50398	20	4988	84	True
ERR7168340_Escherichia_coli-SC74_ST540	1	98.76	1.97	64.29	4992729	540	9245.79	219946	302	0	0	41834	28	23711	59	4178	152	True
ERR7168340_Escherichia_coli-SC75_ST940	1	95.23	4.77	67.02	4653123	1279	3638.09	43958	301	0	0	7881	167	4157	334	1535	684	True
ERR7168340_Escherichia_coli-SC89_ST542	1	98.96	2.04	68.57	4931682	437	11285.3	592049	305	0	0	110768	10	50401	23	5934	65	True
ERR7168341_Escherichia_coli-SC17_ST58	1	99.28	1.87	70.83	5210855	481	10833.4	330423	357	0	0	97912	16	40990	32	6205	97	True
ERR7168341_Escherichia_coli-SC25_ST517	1	95.88	4.58	70.73	5128618	1403	3655.47	41466	301	0	0	7412	196	4336	376	1542	747	True
ERR7168341_Escherichia_coli-SC46_ST746	1	95.01	2.76	36.11	4844458	822	5893.5	100897	394	0	0	16921	76	8592	158	2364	376	True
ERR7168341_Escherichia_coli-SC4_ST10	1	99.1	3.13	73.91	5175834	757	6837.3	152796	304	0	0	33898	45	14955	90	3120	238	True
ERR7168341_Escherichia_coli-SC75_ST940	1	93.92	6.6	58.65	4948665	1767	2800.6	29723	302	0	0	5292	268	2941	518	1188	1033	True
ERR7168342_Escherichia_coli-SC133_ST1434	1	96.14	2.16	16.67	4812728	565	8518.1	243185	395	0	0	52994	22	31942	45	3179	147	True
ERR7168342_Escherichia_coli-SC22_ST398	1	89.34	4.14	26.42	4641656	1321	3513.74	38845	301	0	0	7153	178	3948	355	1415	748	False
ERR7168342_Escherichia_coli-SC46_ST746	1	91.82	3.98	22.45	4481713	1108	4044.87	65916	353	0	0	9452	121	4698	253	1574	583	True
ERR7168342_Escherichia_coli-SC4_ST10	1	95.47	2.36	58.14	4866105	753	6462.29	169626	305	0	0	24551	47	10323	108	2527	293	True
ERR7168342_Escherichia_coli-SC74_ST540	1	97.81	2.15	28.57	5046890	649	7776.41	142289	395	0	0	33698	44	17647	86	3102	234	True
ERR7168343_Escherichia_coli-SC175_ST1136	2	99.52	2.36	39.29	5482685	540	10153.1	181619	304	0	0	51529	37	28265	67	5952	152	True
ERR7168343_Escherichia_coli-SC42_ST678	2	89.92	2.69	8.89	4899493	1596	3069.86	49521	303	0	0	5654	237	3167	470	1293	941	False
ERR7168343_Escherichia_coli-SC4_ST10	1	99.3	1.55	44	5529945	725	7627.51	168547	301	0	0	27623	53	14119	108	3352	258	True
ERR7168344_Escherichia_coli-SC25_ST517	1	99.43	1.21	0	4911542	313	15691.8	183903	307	0	0	68308	23	43191	40	10436	80	True
ERR7168345_Escherichia_coli-SC78_ST224	1	97.32	0.77	25	4999752	175	28570	558300	306	0	0	230764	7	94701	13	28595	29	True
ERR7168346_Escherichia_coli-SC128_ST1324	1	97.52	1.85	41.94	4772289	582	8199.81	108778	301	0	0	24102	56	14487	108	3684	237	True
ERR7168346_Escherichia_coli-SC17_ST58	1	99.56	1.42	37.5	5266975	400	13167.4	313656	395	0	0	119041	14	61365	26	7171	73	True
ERR7168346_Escherichia_coli-SC22_ST398	1	98.66	11.09	76.21	5559575	1605	3463.91	79276	301	0	0	10574	126	4886	280	1303	718	False
ERR7168346_Escherichia_coli-SC232_ST181	1	98.06	1.11	55.56	4597642	423	10869.1	143090	372	0	0	47563	30	29134	54	5408	125	True
ERR7168346_Escherichia_coli-SC28_ST101	1	99.37	2.27	64.29	5075085	576	8810.91	161373	306	0	0	33841	47	19258	84	4502	181	True
ERR7168346_Escherichia_coli-SC293_ST8393	2	99.33	1.11	0	4660278	421	11069.5	111780	394	0	0	31781	41	19709	77	5603	157	True
ERR7168346_Escherichia_coli-SC46_ST746	1	98.11	4.63	69.77	5188812	1123	4620.49	90930	301	0	0	15383	94	7363	187	1832	465	True
ERR7168346_Escherichia_coli-SC4_ST10	1	98.89	2.39	68.57	5017105	475	10562.3	300674	305	0	0	154436	12	70613	22	5266	77	True
ERR7168346_Escherichia_coli-SC74_ST540	1	97.67	2.6	36.36	4977217	502	9914.77	216546	394	0	0	48776	32	22439	61	4371	168	True
ERR7168346_Escherichia_coli-SC75_ST940	1	98.82	0.61	44.44	5076481	415	12232.5	409919	394	0	0	143725	12	51746	26	5960	71	True
ERR7168346_Escherichia_coli-SC96_ST4038	1	98.22	1.35	70.73	4905751	620	7912.5	112934	301	0	0	24791	62	13815	117	3514	244	True
ERR7168346_Escherichia_coli-SC99_ST1727	1	98.37	3.35	62.32	4895691	939	5213.73	61173	301	0	0	14259	104	7669	196	2275	423	True
ERR7168348_Escherichia_coli-SC22_ST398	1	95.95	3.8	46.94	4639957	896	5178.52	57049	306	0	0	12179	106	7327	203	2240	430	True
ERR7168348_Escherichia_coli-SC46_ST746	2	90.29	2.42	15.38	4251014	949	4479.47	42424	312	0	0	10233	124	5568	235	1759	503	True
ERR7168348_Escherichia_coli-SC74_ST540	2	90.46	2.31	18.42	4365879	909	4802.95	77069	332	0	0	14085	91	6383	185	1840	451	True
ERR7168348_Escherichia_coli-SC90_ST685	1	99.12	2.76	51.72	4705541	473	9948.29	173547	313	0	0	75096	23	33018	41	5439	106	True
ERR7168349_Escherichia_coli-SC4_ST10	1	97.97	0.52	0	4949093	306	16173.5	266767	344	0	0	58446	23	35872	44	10433	93	True
ERR7168350_Escherichia_coli-SC17_ST58	1	98.95	2.1	60	4700741	360	13057.6	229872	325	0	0	52727	27	31548	51	7562	109	True
ERR7168350_Escherichia_coli-SC22_ST398	1	99.26	0.81	18.18	4684229	242	19356.3	273311	311	0	0	85144	16	49261	31	17321	62	True
ERR7168350_Escherichia_coli-SC73_ST156	2	95.68	1.77	6.9	4330574	681	6359.14	108737	330	0	0	14020	74	7802	155	2809	333	True
ERR7168351_Escherichia_coli-SC43_ST206	2	83.72	2.5	0	4256099	1176	3619.13	57679	300	0	0	7116	164	3787	329	1570	678	False
ERR7168351_Escherichia_coli-SC46_ST746	2	85.56	3.23	5.13	4424770	1126	3929.64	39939	302	0	0	8066	149	4306	299	1667	621	False
ERR7168351_Escherichia_coli-SC4_ST10	1	89.16	2.62	3.33	4284964	978	4381.35	119387	304	0	0	10870	85	5230	204	1713	489	False
ERR7168351_Escherichia_coli-SC80_ST7077	2	84.17	1.96	6.25	4074928	1141	3571.37	63608	302	0	0	7079	147	3672	309	1553	649	False
ERR7168351_Escherichia_coli-SC89_ST542	2	86.79	3.15	5.56	4104006	1096	3744.53	60530	302	0	0	7600	153	3974	304	1580	629	False
ERR7168352_Escherichia_coli-SC133_ST1434	1	98.48	2.15	34.62	4858562	549	8849.84	196544	304	0	0	39096	39	20763	73	3965	174	True
ERR7168352_Escherichia_coli-SC17_ST58	1	98.06	3.1	47.62	5036796	776	6490.72	81472	302	0	0	18602	77	10578	146	2845	321	True
ERR7168352_Escherichia_coli-SC22_ST398	1	99.12	2.34	42.86	5177754	558	9279.13	349114	394	0	0	76161	17	41312	34	3769	121	True
ERR7168352_Escherichia_coli-SC24_ST443	1	98.38	3.69	52.63	4849106	700	6927.29	93259	300	0	0	19548	73	12035	137	3387	275	True
ERR7168352_Escherichia_coli-SC25_ST517	1	98.18	1.7	14.29	4874041	487	10008.3	279489	319	0	0	37942	30	24413	63	4888	149	True
ERR7168352_Escherichia_coli-SC28_ST101	1	97.55	1.36	23.53	4814859	618	7791.03	105073	357	0	0	24278	63	12206	116	3484	255	True
ERR7168352_Escherichia_coli-SC4_ST10	1	98.71	3.45	71.7	5102010	602	8475.1	354197	301	0	0	61008	24	26057	50	3484	160	True
ERR7168352_Escherichia_coli-SC6_ST69	1	98.58	1.18	20	4958163	504	9837.62	191941	394	0	0	35347	37	18944	74	5047	168	True
ERR7168352_Escherichia_coli-SC75_ST940	1	97.26	5.22	62.69	4805608	894	5375.4	66651	305	0	0	14301	94	7687	187	2246	407	True
ERR7168352_Escherichia_coli-SC96_ST4038	1	97.49	2.04	43.33	4731561	634	7463.03	133718	336	0	0	21770	58	12009	117	3225	263	True
ERR7168353_Escherichia_coli-SC22_ST398	1	99.34	7.58	66.96	5447488	843	6462.03	157200	301	0	0	27728	54	11603	119	2812	308	True
ERR7168353_Escherichia_coli-SC25_ST517	1	99.17	7.06	78.7	5539138	748	7405.26	217551	307	0	0	43617	33	21176	68	3429	204	True
ERR7168353_Escherichia_coli-SC37_ST504	1	98.04	2.92	56.67	5529155	599	9230.64	199324	309	0	0	72713	27	34889	48	3955	143	True
ERR7168353_Escherichia_coli-SC4_ST10	1	99.16	3.36	59.09	5248343	560	9372.04	177673	396	0	0	55805	27	26639	54	4071	154	True
ERR7168353_Escherichia_coli-SC69_ST349	1	99.05	3.9	57.45	5449777	479	11377.4	358081	396	0	0	136640	13	56407	26	5225	83	True
ERR7168354_Escherichia_coli-SC22_ST398	1	96.79	3.53	70.24	4957830	769	6447.11	111722	302	0	0	18861	82	9856	157	3046	327	True
ERR7168354_Escherichia_coli-SC232_ST181	1	98.33	1.28	62.96	4690535	479	9792.35	142506	316	0	0	35012	42	20614	78	4672	164	True
ERR7168354_Escherichia_coli-SC46_ST746	1	95.97	2.71	50.6	4688673	953	4919.91	76960	301	0	0	12762	102	6318	204	2096	459	True
ERR7168354_Escherichia_coli-SC4_ST10	1	96.59	1.41	35.48	4695029	544	8630.57	118831	328	0	0	23128	56	13450	111	4538	223	True
ERR7168354_Escherichia_coli-SC74_ST540	1	97.8	1.96	50	4859022	529	9185.3	157106	316	0	0	35536	39	19396	76	3985	185	True
ERR7168354_Escherichia_coli-SC77_ST409	1	99.29	1.85	27.59	5053983	586	8624.54	184065	300	0	0	28278	52	16904	98	4243	204	True
ERR7168354_Escherichia_coli-SC90_ST685	1	97.96	2.94	42.11	4848531	714	6790.66	78470	301	0	0	19672	75	11443	139	3188	291	True
ERR7168355_Escherichia_coli-SC121_ST452	1	96.39	3.22	52.27	4755707	854	5568.74	74664	315	0	0	15770	81	7848	164	2147	388	True
ERR7168355_Escherichia_coli-SC22_ST398	1	83.4	3.08	8.11	3882473	1121	3463.4	45808	337	0	0	6469	158	3580	322	1493	657	False
ERR7168355_Escherichia_coli-SC90_ST685	1	97.41	0.52	0	4486192	330	13594.5	203057	314	0	0	47019	29	29525	53	8704	111	True
ERR7168357_Escherichia_coli-SC24_ST443	1	97.47	0.79	5.26	4787201	367	13044.1	165989	305	0	0	39044	34	25667	64	6799	137	True
ERR7168358_Escherichia_coli-SC22_ST398	1	97.63	4.41	69.23	5387920	994	5420.44	93658	301	0	0	15840	94	8389	186	2266	430	True
ERR7168358_Escherichia_coli-SC232_ST181	1	98.06	2.75	61.54	4863084	650	7481.67	117620	300	0	0	28801	49	13982	96	3630	232	True
ERR7168358_Escherichia_coli-SC25_ST517	1	99.3	1.73	45.45	5240619	460	11392.6	331615	307	0	0	85241	19	45627	35	5677	96	True
ERR7168358_Escherichia_coli-SC46_ST746	1	96.16	4.17	53.73	5028666	949	5298.91	75505	300	0	0	13260	107	7379	209	2240	449	True
ERR7168358_Escherichia_coli-SC4_ST10	1	97.8	1.05	42.11	5033895	616	8171.91	340971	344	0	0	34709	34	18754	73	3312	209	True
ERR7168358_Escherichia_coli-SC74_ST540	1	99.56	2.77	57.58	5246804	575	9124.88	224063	331	0	0	42980	29	23133	62	3510	172	True
ERR7168358_Escherichia_coli-SC75_ST940	1	92.26	3.06	35.29	4771761	1377	3465.33	54246	302	0	0	6143	211	3514	412	1482	815	True
ERR7168358_Escherichia_coli-SC89_ST542	1	93.04	2.5	31.25	4572175	880	5195.65	64322	384	0	0	12181	101	7116	201	2158	432	True
ERR7168358_Escherichia_coli-SC90_ST685	1	97.03	4.39	51.92	5037784	1037	4858.04	76366	301	0	0	13000	111	6619	219	2133	480	True
ERR7168359_Escherichia_coli-SC246_ST1163	1	95.63	2.16	43.9	5086956	509	9994.02	360521	301	0	0	141643	11	67209	22	3689	93	True
ERR7168359_Escherichia_coli-SC4_ST10	1	95.12	3.77	21.95	5003550	1009	4958.92	62366	395	0	0	9649	139	5803	269	2116	545	True
ERR7168360_Escherichia_coli-SC117_ST226	1	98.63	2.68	37.5	4719637	664	7107.89	137364	301	0	0	20366	63	12389	123	2963	264	True
ERR7168360_Escherichia_coli-SC133_ST1434	2	96.66	2.62	17.86	4575858	660	6933.12	164737	315	0	0	23347	46	10554	104	2622	281	True
ERR7168360_Escherichia_coli-SC19_ST33	1	94.82	2.01	17.86	4367977	787	5550.16	218613	394	0	0	12712	82	6743	177	2290	394	True
ERR7168360_Escherichia_coli-SC22_ST398	1	99.17	6.09	74.77	5309620	863	6152.51	173642	300	0	0	25318	49	13625	105	2694	277	True
ERR7168360_Escherichia_coli-SC232_ST181	1	98.67	1.73	45.45	4609364	379	12161.9	156611	394	0	0	57313	26	32614	46	6791	105	True
ERR7168360_Escherichia_coli-SC25_ST517	1	99.33	2.38	67.39	5045634	555	9091.23	251087	301	0	0	53748	25	26073	52	5724	138	True
ERR7168360_Escherichia_coli-SC335_STnew_alleles	2	97.13	2.16	17.86	4411459	683	6458.94	159741	317	0	0	14750	83	8575	160	2829	327	True
ERR7168360_Escherichia_coli-SC34_ST641	1	97.75	3.23	53.49	4817639	923	5219.54	72232	303	0	0	12201	110	7442	210	2234	442	True
ERR7168360_Escherichia_coli-SC4_ST10	1	99.01	1.69	70.97	4939662	548	9013.98	205374	301	0	0	56416	25	27387	50	4410	141	True
ERR7168360_Escherichia_coli-SC74_ST540	1	99.35	2.66	39.29	4882099	408	11965.9	364051	352	0	0	72048	19	30929	41	5717	107	True
ERR7168360_Escherichia_coli-SC77_ST409	2	97.59	3.28	34.15	4640400	821	5652.13	57746	301	0	0	12264	114	7611	210	2522	415	True
ERR7168360_Escherichia_coli-SC90_ST685	1	98.6	3.87	59.38	4936398	705	7001.98	132919	301	0	0	25868	53	13490	104	3071	247	True
ERR7168361_Escherichia_coli-SC121_ST452	1	97.99	4.63	52	5854535	883	6630.28	237822	300	0	0	68302	28	30013	55	2471	225	True
ERR7168361_Escherichia_coli-SC17_ST58	1	99.05	2.27	29.55	5518419	773	7138.96	159373	395	0	0	32449	46	17136	93	2644	260	True
ERR7168361_Escherichia_coli-SC28_ST101	1	98.89	3.33	52.63	5538205	993	5577.25	116206	301	0	0	22621	66	9975	138	2198	382	True
ERR7168361_Escherichia_coli-SC46_ST746	1	99.3	11.02	67.28	5984347	1761	3398.27	44253	300	0	0	9242	173	4606	357	1315	824	False
ERR7168361_Escherichia_coli-SC4_ST10	1	98.54	3.29	31.82	5551286	755	7352.7	151687	306	0	0	51612	33	19126	69	2847	229	True
ERR7168361_Escherichia_coli-SC75_ST940	1	99.05	5.16	69.57	5587541	1202	4648.54	106367	301	0	0	21213	70	7887	157	1714	464	True
ERR7168362_Escherichia_coli-SC121_ST452	2	98.03	3.27	34.62	5199015	972	5348.78	97827	301	0	0	13593	96	7182	199	2229	454	True
ERR7168362_Escherichia_coli-SC22_ST398	1	99.34	7.94	73.53	5591458	1333	4194.64	95853	300	0	0	13861	105	6834	217	1675	549	True
ERR7168362_Escherichia_coli-SC37_ST504	1	98.03	2.64	45.65	5633101	587	9596.42	155010	301	0	0	51833	32	27701	61	5209	148	True
ERR7168362_Escherichia_coli-SC46_ST746	1	98.32	5.9	64.21	5513472	1087	5072.19	104048	302	0	0	14587	99	7451	204	2121	473	True
ERR7168362_Escherichia_coli-SC4_ST10	1	98.93	8.19	71.43	5613465	1260	4455.13	132285	301	0	0	17566	85	6991	184	1726	507	True
ERR7168363_Escherichia_coli-SC4_ST10	1	62.59	1.97	4.55	2905200	1264	2298.42	29742	395	0	0	3779	206	2107	410	976	813	False
ERR7168364_Escherichia_coli-SC121_ST452	1	96.82	2.82	31.43	5102662	525	9719.36	256682	300	0	0	74216	20	30711	42	4007	127	True
ERR7168364_Escherichia_coli-SC4_ST10	1	96.99	2.02	53.12	4906905	431	11384.9	309358	394	0	0	125694	13	37709	27	5956	90	True
ERR7168365_Escherichia_coli-SC16_ST38	1	98.95	2.17	20	5914471	533	11096.6	458505	358	0	0	121101	16	48921	31	4997	109	True
ERR7168365_Escherichia_coli-SC17_ST58	1	98.88	6.25	52.87	5543996	1054	5259.96	100357	301	0	0	15177	90	8194	188	2160	445	True
ERR7168365_Escherichia_coli-SC22_ST398	1	97.6	3.65	34.15	5392691	803	6715.68	164070	317	0	0	28620	46	12136	106	2712	305	True
ERR7168365_Escherichia_coli-SC28_ST101	1	99.28	3.72	57.78	5482307	906	6051.11	177939	301	0	0	29421	46	12444	102	2486	299	True
ERR7168365_Escherichia_coli-SC2_ST131	1	97.94	2.83	13.33	5395907	716	7536.18	172529	300	0	0	30047	41	12875	95	3103	268	True
ERR7168365_Escherichia_coli-SC44_ST200	2	92.67	4.26	16.67	4963114	1274	3895.69	52014	303	0	0	7911	171	4509	337	1612	696	True
ERR7168365_Escherichia_coli-SC4_ST10	1	98.41	3.49	46.15	5362365	652	8224.49	169093	300	0	0	42821	31	16649	69	3391	213	True
ERR7168365_Escherichia_coli-SC96_ST4038	2	96.65	3.07	37.21	5041927	1005	5016.84	58894	302	0	0	12052	116	6870	226	2167	483	True
ERR7168366_Escherichia_coli-SC4_ST10	1	98.34	1.37	36.84	5031012	442	11382.4	186651	302	0	0	49588	31	33022	56	5224	128	True
ERR7168366_Escherichia_coli-SC77_ST409	1	99.13	1.97	8	5017383	426	11777.9	176876	305	0	0	60636	26	29271	49	6143	121	True
ERR7168367_Escherichia_coli-SC147_ST2178	1	98.62	3.58	72.94	4778194	635	7524.71	140245	300	0	0	28574	45	16353	89	3599	199	True
ERR7168367_Escherichia_coli-SC17_ST58	1	98.09	3.13	53.12	4851055	520	9328.95	166372	339	0	0	30228	43	16474	87	4934	188	True
ERR7168367_Escherichia_coli-SC22_ST398	1	98.17	2.14	43.9	4971747	488	10188	267955	301	0	0	65075	24	26473	48	6381	119	True
ERR7168367_Escherichia_coli-SC25_ST517	1	97.98	1.93	55.32	4906762	614	7991.47	113498	301	0	0	23869	59	14935	110	4007	232	True
ERR7168367_Escherichia_coli-SC28_ST101	1	98.76	3.36	61.67	4853927	674	7201.67	129095	302	0	0	25270	62	13928	112	3489	243	True
ERR7168367_Escherichia_coli-SC99_ST1727	1	99.54	3.15	63.79	4890341	452	10819.3	339423	300	0	0	69559	20	41286	39	7251	95	True
ERR7168368_Escherichia_coli-SC121_ST452	1	99.52	2.76	52.94	5420317	549	9873.07	192443	311	0	0	41297	35	22206	72	4668	172	True
ERR7168368_Escherichia_coli-SC17_ST58	1	98.55	1.21	11.76	5303457	429	12362.4	248078	312	0	0	77014	22	41079	41	7204	101	True
ERR7168369_Escherichia_coli-SC42_ST678	2	97.38	1.24	18.18	5070285	952	5325.93	65539	302	0	0	13131	102	6914	206	2241	460	True
ERR7168369_Escherichia_coli-SC4_ST10	1	98.87	2.18	63.64	5420116	533	10169.1	178046	302	0	0	61969	27	32767	50	4943	138	True
ERR7168369_Escherichia_coli-SC51_ST93	1	98.21	1.65	25	5337626	700	7625.18	144922	302	0	0	33113	44	14111	94	3112	258	True
ERR7168370_Escherichia_coli-SC201_ST543	1	98.87	3.01	69.57	5228259	601	8699.27	122403	300	0	0	31161	48	17803	92	4875	198	True
ERR7168370_Escherichia_coli-SC42_ST678	2	84.18	4.5	8.11	4279503	1789	2392.12	64846	300	0	0	3797	298	2265	588	1030	1141	False
ERR7168370_Escherichia_coli-SC87_ST937	2	90.05	3.75	3.33	4272230	1354	3155.27	29883	373	0	0	5634	222	3283	421	1362	813	True
ERR7168371_Escherichia_coli-SC22_ST398	1	85.19	2.9	4.88	4023331	1347	2986.88	36964	306	0	0	5792	190	3069	376	1250	790	False
ERR7168371_Escherichia_coli-SC43_ST206	2	82.37	1.77	7.69	3986870	1332	2993.15	42277	314	0	0	5769	192	3180	383	1205	782	False
ERR7168371_Escherichia_coli-SC46_ST746	2	85.28	2.32	0	4099071	1229	3335.29	48925	300	0	0	6766	161	3689	330	1318	689	False
ERR7168371_Escherichia_coli-SC4_ST10	1	86.43	1.56	18.52	4236880	1061	3993.29	56838	331	0	0	9107	127	4470	264	1555	587	False
ERR7168372_Escherichia_coli-SC16_ST38	1	98.27	3.56	62.22	5242128	667	7859.26	146309	305	0	0	33430	43	15758	89	3775	216	True
ERR7168372_Escherichia_coli-SC17_ST58	1	99.42	5.46	76.92	5463659	767	7123.41	223848	302	0	0	43699	34	16147	72	3200	222	True
ERR7168372_Escherichia_coli-SC22_ST398	1	97.78	12.81	84.62	5378996	1545	3481.55	55007	301	0	0	10399	142	4917	290	1316	701	False
ERR7168372_Escherichia_coli-SC4_ST10	1	99.08	3.54	79.17	5335040	662	8058.97	361921	300	0	0	47302	27	25064	57	3383	173	True
ERR7168372_Escherichia_coli-SC51_ST93	1	99.52	1.55	50	5379730	590	9118.19	243180	301	0	0	58035	24	26139	52	4246	155	True
ERR7168372_Escherichia_coli-SC67_ST381	2	95.13	3.96	37.7	4780268	1279	3737.5	32160	304	0	0	7304	175	4153	349	1626	711	True
ERR7168372_Escherichia_coli-SC73_ST156	1	98.79	3.45	60	5131595	738	6953.38	125450	303	0	0	27699	53	12731	110	3604	256	True
ERR7168373_Escherichia_coli-SC121_ST452	2	90.51	2.16	17.65	4088900	843	4850.42	60785	394	0	0	11196	98	5508	204	2067	437	True
ERR7168373_Escherichia_coli-SC4_ST10	1	91.59	1.37	17.86	4199860	917	4580	72212	313	0	0	10314	109	5185	225	1852	495	True
ERR7168373_Escherichia_coli-SC74_ST540	1	99.5	1.06	6.67	4829198	206	23442.7	297187	317	0	0	155713	13	86016	21	19927	44	True
ERR7168375_Escherichia_coli-SC117_ST226	1	96.69	2.49	69.09	4848575	841	5765.25	69575	300	0	0	17705	79	9370	151	2458	347	True
ERR7168375_Escherichia_coli-SC17_ST58	1	96.61	2.9	51.28	4859113	741	6557.51	135909	395	0	0	17515	82	8634	164	3041	343	True
ERR7168375_Escherichia_coli-SC215_ST195	1	96.73	4.83	75	4743512	1011	4691.9	61744	300	0	0	13069	102	7136	201	1999	443	True
ERR7168375_Escherichia_coli-SC225_ST6071	2	95.02	2.76	46.15	4663674	761	6128.35	77465	300	0	0	19181	80	9664	147	2694	319	True
ERR7168375_Escherichia_coli-SC22_ST398	1	98.5	11.28	78.87	5335071	1362	3917.09	86941	300	0	0	12866	104	5907	233	1481	586	False
ERR7168375_Escherichia_coli-SC232_ST181	2	96.13	5.1	64.84	4715302	1027	4591.34	59243	300	0	0	13108	103	6649	203	1944	453	True
ERR7168375_Escherichia_coli-SC24_ST443	1	98.97	1.96	59.38	4857782	617	7873.23	143964	308	0	0	22940	55	13079	111	3734	249	True
ERR7168375_Escherichia_coli-SC25_ST517	1	98.4	1.54	31.58	4825083	492	9807.08	184318	394	0	0	34761	36	19740	73	4621	168	True
ERR7168375_Escherichia_coli-SC266_ST1638	2	97.79	1.09	25	4543542	497	9141.94	139457	300	0	0	37427	35	18093	70	3940	169	True
ERR7168375_Escherichia_coli-SC28_ST101	1	98.61	0.59	25	4855221	530	9160.79	145873	300	0	0	35637	35	19614	71	4202	173	True
ERR7168375_Escherichia_coli-SC43_ST206	1	98.23	1.23	57.89	4944288	526	9399.79	165238	305	0	0	40591	33	20982	69	4544	159	True
ERR7168375_Escherichia_coli-SC46_ST746	1	99.25	2.52	64.71	5068554	504	10056.6	254444	394	0	0	71556	22	35291	42	4735	113	True
ERR7168375_Escherichia_coli-SC4_ST10	1	98.77	3.87	85.14	5047511	668	7556.15	289876	301	0	0	45979	26	23151	58	3389	166	True
ERR7168375_Escherichia_coli-SC74_ST540	1	95.26	2.61	42.86	4837500	902	5363.08	80881	300	0	0	14030	96	7650	188	2219	412	True
ERR7168375_Escherichia_coli-SC75_ST940	1	96	2.25	41.46	4776563	835	5720.43	65473	300	0	0	14577	89	7977	177	2519	386	True
ERR7168375_Escherichia_coli-SC89_ST542	1	97.9	1.37	30.43	4739671	505	9385.49	139862	395	0	0	37435	38	21131	71	4648	162	True
ERR7168376_Escherichia_coli-SC17_ST58	1	98.95	2.31	59.26	5017339	614	8171.56	120521	310	0	0	24583	55	14785	109	3906	240	True
ERR7168376_Escherichia_coli-SC25_ST517	1	99.48	0.65	57.14	4965713	394	12603.3	242425	301	0	0	63057	19	32540	40	5966	104	True
ERR7168376_Escherichia_coli-SC4_ST10	1	98.56	3.33	72.73	5077009	620	8188.72	136948	304	0	0	38027	37	21429	73	4037	167	True
ERR7168376_Escherichia_coli-SC73_ST156	1	99.52	2.28	55.56	5027543	565	8898.31	119341	304	0	0	36360	42	19318	80	4032	187	True
ERR7168376_Escherichia_coli-SC99_ST1727	1	99.1	1	25	4880459	500	9760.92	161716	302	0	0	36138	39	19320	77	4181	180	True
ERR7168378_Escherichia_coli-SC43_ST206	2	79.22	1.79	0	3909522	1352	2891.66	43945	309	0	0	5294	199	2825	403	1261	817	False
ERR7168378_Escherichia_coli-SC46_ST746	2	80.47	2	3.57	4045479	1321	3062.44	38909	306	0	0	5459	195	3225	386	1320	788	False
ERR7168378_Escherichia_coli-SC4_ST10	1	86.05	1.76	3.33	4081619	1258	3244.53	49046	319	0	0	6817	146	3574	316	1260	706	False
ERR7168378_Escherichia_coli-SC89_ST542	2	81.44	1.71	0	3799703	1309	2902.75	56353	301	0	0	5106	205	2941	399	1305	798	False
ERR7168379_Escherichia_coli-SC117_ST226	2	91.27	1.95	21.74	4314336	844	5111.77	68963	395	0	0	12260	103	6247	200	2211	433	True
ERR7168379_Escherichia_coli-SC12_ST410	1	98.43	1.6	44.83	5115618	370	13826	188904	306	0	0	73313	22	40475	42	10151	87	True
ERR7168379_Escherichia_coli-SC169_ST361	1	98.36	1.61	20	4654490	425	10951.7	191687	308	0	0	37594	35	21583	65	5409	151	True
ERR7168379_Escherichia_coli-SC17_ST58	1	97.01	1.97	20	4676047	720	6494.51	100442	301	0	0	15811	81	8723	160	3040	333	True
ERR7168379_Escherichia_coli-SC4_ST10	1	94.63	3.43	38.64	4705233	705	6674.09	106015	304	0	0	17585	80	10189	150	3281	302	True
ERR7168379_Escherichia_coli-SC74_ST540	1	98.85	0.66	64.71	4869704	421	11567	267929	304	0	0	62477	21	36632	41	7896	97	True
ERR7168381_Escherichia_coli-SC231_ST2522	1	98.96	0.31	0	4851678	220	22053.1	319627	355	0	0	163511	11	113766	18	36431	32	True
ERR7168381_Escherichia_coli-SC4_ST10	1	98.04	1.49	40	4787430	512	9350.45	126676	396	0	0	34475	45	15459	88	4746	195	True
ERR7168381_Escherichia_coli-SC75_ST940	2	89.81	1.71	4.35	4201631	1086	3868.91	73736	306	0	0	6870	169	4006	328	1754	638	False
ERR7168382_Escherichia_coli-SC28_ST101	1	98.41	0.82	40	4848510	322	15057.5	416469	322	0	0	78114	18	50715	32	11090	78	True
ERR7168382_Escherichia_coli-SC43_ST206	1	96.83	1.3	45.83	4578073	546	8384.75	95392	306	0	0	25990	50	14711	97	3434	220	True
ERR7168382_Escherichia_coli-SC4_ST10	1	98.32	0.93	35.71	4722407	428	11033.7	172644	395	0	0	46983	26	22653	57	5054	141	True
ERR7168382_Escherichia_coli-SC51_ST93	1	97.66	1.07	48	4657924	488	9544.93	180649	306	0	0	31844	37	18094	75	4439	175	True
ERR7168382_Escherichia_coli-SC75_ST940	1	95.65	1.63	16.67	4482944	878	5105.86	66014	315	0	0	10224	124	5801	238	2274	476	True
ERR7168382_Escherichia_coli-SC7_ST21	1	96.66	0.6	9.09	4580832	603	7596.74	142208	310	0	0	18061	68	11309	132	3288	284	True
ERR7168383_Escherichia_coli-SC156_ST52	1	97.55	2.92	51.02	5449874	894	6096.06	108427	300	0	0	23810	63	12879	126	2545	311	True
ERR7168383_Escherichia_coli-SC17_ST58	1	98.76	6.81	74.77	5556582	1216	4569.56	98631	300	0	0	16376	92	7417	194	1678	497	True
ERR7168383_Escherichia_coli-SC274_ST6270	2	91.7	5.31	43.66	4643080	1356	3424.1	36352	300	0	0	6942	197	3938	374	1422	758	True
ERR7168383_Escherichia_coli-SC4_ST10	1	96.68	5.24	61.76	5169154	1368	3778.62	52758	301	0	0	9117	155	4800	311	1508	686	True
ERR7168383_Escherichia_coli-SC9_ST12	1	99	6.15	62.28	5937374	1191	4985.2	78164	304	0	0	14338	115	7347	230	2106	516	True
ERR7168384_Escherichia_coli-SC53_ST448	1	98.87	0.71	7.14	5181059	358	14472.2	338679	313	0	0	84179	19	42313	37	9160	87	True
ERR7168387_Escherichia_coli-SC201_ST543	1	99.43	1.06	7.14	5500609	403	13649.1	244532	313	0	0	82166	21	44156	38	7389	90	True
ERR7168389_Escherichia_coli-SC4_ST10	1	98.46	9.42	63.41	5703879	1153	4946.99	101944	300	0	0	13616	113	7127	231	2187	503	True
ERR7168390_Escherichia_coli-SC17_ST58	1	98.55	0.39	0	4560742	124	36780.2	411398	309	0	0	119885	12	73821	22	36057	40	True
ERR7168391_Escherichia_coli-SC22_ST398	1	90.58	2.84	19.05	4695911	1075	4368.29	49328	304	0	0	9130	146	4942	289	1841	595	True
ERR7168391_Escherichia_coli-SC4_ST10	1	99.58	2.76	56.41	5266725	550	9575.86	238124	306	0	0	72557	24	40458	43	5004	125	True
ERR7168392_Escherichia_coli-SC4_ST10	1	98.32	1.13	13.33	4866584	340	14313.5	190534	344	0	0	72241	22	35816	40	7807	92	True
ERR7168393_Escherichia_coli-SC4_ST10	1	98.64	5.65	68.32	5471712	831	6584.49	143151	301	0	0	32526	46	14206	95	2743	268	True
ERR7168393_Escherichia_coli-SC6_ST69	1	98.75	7.6	68.82	5853783	963	6078.69	159381	300	0	0	33599	44	13609	96	2169	312	True
ERR7168395_Escherichia_coli-SC4_ST10	1	68.72	2.57	27.03	3309848	1006	3290.11	43204	305	0	0	5963	134	3092	293	1408	598	False
ERR7168395_Escherichia_coli-SC75_ST940	1	97.7	1.04	55	4862646	251	19373.1	227027	300	0	0	87302	17	59702	31	19262	58	True
ERR7168397_Escherichia_coli-SC74_ST540	1	97.41	0.44	9.09	4494779	211	21302.3	494544	302	0	0	57391	21	32451	42	11738	81	True
ERR7168399_Escherichia_coli-SC22_ST398	1	95.88	4.03	51.92	5181880	884	5861.86	75677	303	0	0	16262	86	8291	174	2449	389	True
ERR7168399_Escherichia_coli-SC43_ST206	1	94.19	4.8	35.29	5133749	1033	4969.75	66414	306	0	0	12820	111	6177	230	1990	516	True
ERR7168399_Escherichia_coli-SC46_ST746	1	97.02	2.86	37.5	5260056	933	5637.79	82768	303	0	0	15726	97	8132	189	2399	423	True
ERR7168399_Escherichia_coli-SC4_ST10	1	99.38	3.2	64.29	5398125	628	8595.74	243948	303	0	0	48635	31	21795	63	4077	172	True
ERR7168399_Escherichia_coli-SC74_ST540	2	93.29	3.24	41.46	4921620	1006	4892.27	122173	303	0	0	12337	100	6171	210	1872	486	True
ERR7168399_Escherichia_coli-SC90_ST685	2	93.55	6.09	61.11	4907427	1278	3839.93	49967	304	0	0	8768	157	4276	320	1605	681	True
ERR7168399_Escherichia_coli-SC94_ST757	1	93.18	2.2	32.5	4701301	1050	4477.43	52383	310	0	0	9810	131	5235	263	1855	555	True
ERR7168400_Escherichia_coli-SC117_ST226	1	98.24	1.48	11.11	4642244	344	13494.9	176644	395	0	0	49894	26	30929	50	6737	113	True
ERR7168400_Escherichia_coli-SC16_ST38	1	98.03	0.71	40	4956953	245	20232.5	462990	302	0	0	117437	12	72884	23	18210	48	True
ERR7168400_Escherichia_coli-SC17_ST58	2	88.36	2.82	44.74	4170610	1015	4108.98	38309	307	0	0	7284	159	4231	309	1894	592	False
ERR7168401_Escherichia_coli-SC121_ST452	1	98.03	1.28	0	5160240	270	19112	368147	300	0	0	113929	14	78790	25	25200	51	True
ERR7168401_Escherichia_coli-SC4_ST10	1	94.14	1.67	20.83	4505431	758	5943.84	64594	395	0	0	13015	93	6777	188	2534	397	True
ERR7168402_Escherichia_coli-SC104_ST212	2	98.43	1.69	35	4870650	458	10634.6	323100	373	0	0	48114	21	30934	45	5358	115	True
ERR7168402_Escherichia_coli-SC16_ST38	1	97.1	3.27	46.67	5130659	951	5395.01	110277	305	0	0	13216	84	6632	197	2359	454	True
ERR7168402_Escherichia_coli-SC17_ST58	1	98.26	3.28	53.66	5208108	826	6305.22	100436	304	0	0	21140	68	10894	137	2849	322	True
ERR7168402_Escherichia_coli-SC4_ST10	1	98.97	11.99	79.14	5543113	1473	3763.15	109126	300	0	0	14814	95	5999	214	1333	615	False
ERR7168402_Escherichia_coli-SC67_ST381	1	98.81	3.41	34.15	5730891	771	7433.06	219293	304	0	0	34392	43	16750	92	3274	252	True
ERR7168402_Escherichia_coli-SC69_ST349	1	98.41	3.58	57.14	5247816	655	8011.93	290547	395	0	0	37832	30	16068	72	3332	222	True
ERR7168402_Escherichia_coli-SC75_ST940	1	95.55	6.88	71.54	5103114	1288	3962.05	57489	301	0	0	9975	139	5307	279	1614	619	True
ERR7168402_Escherichia_coli-SC96_ST4038	2	96.39	2.72	33.33	4881738	773	6315.31	110920	394	0	0	22180	63	10022	130	2555	319	True
ERR7168404_Escherichia_coli-SC153_ST4424	1	97.58	1.86	45.45	5489045	640	8576.63	204727	300	0	0	38714	37	22120	74	4176	184	True
ERR7168404_Escherichia_coli-SC201_ST543	1	99.43	0.9	0	5314561	354	15012.9	203781	300	0	0	65557	24	36135	45	9484	94	True
ERR7168405_Escherichia_coli-SC25_ST517	2	80.1	2.75	21.43	3819431	1431	2669.06	23711	385	0	0	4162	251	2504	492	1194	929	False
ERR7168405_Escherichia_coli-SC4_ST10	1	99.16	1.14	14.29	4884392	420	11629.5	219688	305	0	0	72366	20	40523	37	6285	94	True
ERR7168406_Escherichia_coli-SC28_ST101	1	92.17	2.14	5.41	4423760	826	5355.64	45609	397	0	0	9669	123	5504	243	2353	486	True
ERR7168410_Escherichia_coli-SC158_ST120	1	96.87	4.2	66.67	4650054	771	6031.2	88844	302	0	0	17161	81	8896	155	2468	337	True
ERR7168410_Escherichia_coli-SC22_ST398	1	97.46	6.17	68.97	5197707	888	5853.27	86784	301	0	0	16037	83	7996	173	2411	390	True
ERR7168410_Escherichia_coli-SC4_ST10	1	98.97	2.81	63.46	5028371	677	7427.43	163456	301	0	0	35179	38	14672	80	3063	227	True
ERR7168411_Escherichia_coli-SC74_ST540	1	98.02	0.5	0	4604058	182	25297	384563	312	0	0	121246	13	67742	24	24191	48	True
ERR7168412_Escherichia_coli-SC117_ST226	1	98.45	2.7	57.14	5152489	559	9217.33	169723	302	0	0	48202	29	24706	58	4514	150	True
ERR7168412_Escherichia_coli-SC169_ST361	1	99.14	1.89	36.84	5015213	464	10808.6	305608	369	0	0	99146	16	40374	32	4539	110	True
ERR7168412_Escherichia_coli-SC17_ST58	1	98.49	9.09	75.21	5642600	1224	4609.97	119919	300	0	0	18662	78	7688	175	1758	496	True
ERR7168412_Escherichia_coli-SC22_ST398	1	98.36	15.8	77.49	5856135	1977	2962.13	56122	301	0	0	8791	170	3878	368	1068	932	False
ERR7168412_Escherichia_coli-SC4_ST10	1	99.56	4.58	64.52	5852832	745	7856.15	333523	356	0	0	106353	16	42505	34	2995	164	True
ERR7168412_Escherichia_coli-SC51_ST93	1	99.44	4.16	58.73	5477983	712	7693.8	306246	302	0	0	71527	20	32070	43	3043	164	True
ERR7168412_Escherichia_coli-SC6_ST69	1	96.96	4.47	62.96	5368951	1064	5046.01	94719	300	0	0	13911	99	7051	207	2142	476	True
ERR7168412_Escherichia_coli-SC74_ST540	1	99.4	3.75	61.36	5474888	551	9936.28	384127	307	0	0	122575	11	44428	27	4259	112	True
ERR7168412_Escherichia_coli-SC96_ST4038	2	98.46	2.04	46.15	5135000	679	7562.59	148221	394	0	0	30573	45	14386	97	3297	240	True
ERR7168415_Escherichia_coli-SC117_ST226	2	96.13	2.58	64.1	4795145	797	6016.49	99802	304	0	0	17637	70	8917	145	2438	345	True
ERR7168415_Escherichia_coli-SC158_ST120	1	95.72	4.29	67.53	4951115	1114	4444.45	54154	302	0	0	11432	111	6088	230	1748	516	True
ERR7168415_Escherichia_coli-SC17_ST58	1	98.72	4.87	64.86	5277406	926	5699.14	76495	300	0	0	19053	77	10465	153	2319	361	True
ERR7168415_Escherichia_coli-SC24_ST443	1	96.96	5.25	61.8	5114339	1106	4624.18	87683	300	0	0	11028	137	5806	264	2035	551	True
ERR7168415_Escherichia_coli-SC34_ST641	1	97.75	2.08	36.84	5082789	872	5828.89	84171	300	0	0	14983	96	8093	188	2581	398	True
ERR7168415_Escherichia_coli-SC45_ST297	1	98.28	1.38	60.71	4859143	527	9220.39	185976	304	0	0	33562	42	18066	79	4810	182	True
ERR7168415_Escherichia_coli-SC4_ST10	1	98.86	1.28	57.89	5133752	465	11040.3	229136	305	0	0	85303	19	45052	36	5428	93	True
[truncated: 5,369 more rows]

## Sheet: AB prescriptions
run_accession	sample_title	patient_id	assembly_species	assembly_lineage	outpatients_sample_type	sampling_date	primary_visit_AB_prescription	between_visits_AB_prescription	last_recorded_AB_prescription	last_recorded_AB_end_date	num_AB_courses_last_6months
[truncated: 3,941 more rows]

[truncated: 1 more sheets: AB p-values]
