# Supplementary material for: Deep sequencing of Escherichia coli exposes colonisation diversity and impact of antibiotics in Punjab, Pakistan
Source: Nat Commun. 2024 Jun 18;15:5196. doi: 10.1038/s41467-024-49591-5 (PMC11189469; doi:10.1038/s41467-024-49591-5)
Supplement: Supplementary file 10 — Source Data [file 41467_2024_49591_MOESM10_ESM.zip › Source Data 3.xlsx]

## Sheet: amrfinder_results_per_lineage
run_accession	assembly_lineage	Protein identifier	Contig id	Start	Stop	Strand	Gene symbol	Sequence name	Scope	Element type	Element subtype	Class	Subclass	Method	Target length	Reference sequence length	% Coverage of reference sequence	% Identity to reference sequence	Alignment length	Accession of closest sequence	Name of closest sequence	HMM id	HMM description
ERR7168275	SC64_ST394	NA	contig00002	81730	83085	+	glpT_E448K	Escherichia fosfomycin resistant GlpT	core	AMR	POINT	FOSFOMYCIN	FOSFOMYCIN	POINTX	452	452	100	98.89	452	WP_000948731.1	glycerol-3-phosphate transporter GlpT	NA	NA
ERR7168275	SC64_ST394	NA	contig00003	201993	203411	+	espX1	type III secretion system effector EspX1	plus	VIRULENCE	VIRULENCE	NA	NA	BLASTX	473	473	100	92.6	473	ADD54679.1	type III secretion system effector EspX1	NA	NA
ERR7168275	SC64_ST394	NA	contig00003	297349	298578	+	mdtM	multidrug efflux MFS transporter MdtM	plus	AMR	AMR	EFFLUX	EFFLUX	BLASTX	410	410	100	98.05	410	AAC77293.1	multidrug efflux MFS transporter MdtM	NA	NA
ERR7168275	SC64_ST394	NA	contig00004	218206	219075	+	hlyE	hemolysin HlyE	plus	VIRULENCE	VIRULENCE	NA	NA	BLASTX	290	300	96.67	76.9	290	AAD28079.1	hemolysin HlyE	NA	NA
ERR7168275	SC64_ST394	NA	contig00004	235093	235356	-	ymgB	biofilm/acid-resistance regulator AriR	plus	STRESS	ACID	NA	NA	BLASTX	88	88	100	98.86	88	AAC74250.1	biofilm/acid-resistance regulator AriR	NA	NA
ERR7168275	SC64_ST394	NA	contig00005	122807	123937	-	blaEC	BlaEC family class C beta-lactamase	plus	AMR	AMR	BETA-LACTAM	BETA-LACTAM	BLASTX	377	377	100	98.67	377	AAZ85968.1	cephalosporin-hydrolyzing class C beta-lactamase EC-8	NA	NA
ERR7168275	SC64_ST394	NA	contig00006	5630	8731	-	acrF	multidrug efflux RND transporter permease subunit AcrF	plus	AMR	AMR	EFFLUX	EFFLUX	BLASTX	1034	1034	100	99.42	1034	AAC76298.1	multidrug efflux RND transporter permease subunit AcrF	NA	NA
ERR7168275	SC64_ST394	NA	contig00007	233831	236962	-	silA	Cu(+)/Ag(+) efflux RND transporter permease subunit SilA	plus	STRESS	METAL	COPPER/SILVER	COPPER/SILVER	BLASTX	1044	1048	99.62	86.97	1044	AAD11749.1	Cu(+)/Ag(+) efflux RND transporter permease subunit SilA	NA	NA
ERR7168275	SC64_ST394	NA	contig00007	240108	240782	+	silR	copper/silver response regulator transcription factor SilR	plus	STRESS	METAL	COPPER/SILVER	COPPER/SILVER	BLASTX	225	226	99.56	87.11	225	SPD96883.1	copper/silver response regulator transcription factor SilR	NA	NA
ERR7168275	SC64_ST394	NA	contig00008	117376	117576	+	ymoA	expression modulating protein YmoA	plus	VIRULENCE	VIRULENCE	NA	NA	BLASTX	67	67	100	83.58	67	AAQ90017.1	expression modulating protein YmoA	NA	NA
ERR7168275	SC64_ST394	NA	contig00008	125269	127032	-	smdB	multidrug efflux ABC transporter permease/ATP-binding subunit SmdB	plus	STRESS	BIOCIDE	EFFLUX	EFFLUX	BLASTX	588	592	99.32	79.76	588	BAF79680.1	multidrug efflux ABC transporter permease/ATP-binding subunit SmdB	NA	NA
ERR7168275	SC64_ST394	NA	contig00008	127034	128797	-	smdA	multidrug efflux ABC transporter permease/ATP-binding subunit SmdA	plus	STRESS	BIOCIDE	EFFLUX	EFFLUX	BLASTX	588	591	99.49	79.42	588	BAF79679.1	multidrug efflux ABC transporter permease/ATP-binding subunit SmdA	NA	NA
ERR7168275	SC64_ST394	NA	contig00012	52118	53347	+	kdeA	multidrug efflux MFS transporter KdeA	plus	AMR	AMR	EFFLUX	EFFLUX	BLASTX	410	410	100	87.07	410	ABR76310.1	multidrug efflux MFS transporter KdeA	NA	NA
ERR7168275	SC64_ST394	NA	contig00014	11792	13486	+	eilA	HilA family transcriptional regulator EilA	plus	VIRULENCE	VIRULENCE	NA	NA	EXACTX	565	565	100	100	565	CBG36837.1	HilA family transcriptional regulator EilA	NA	NA
ERR7168275	SC64_ST394	NA	contig00014	14159	22633	-	air	inverse autotransporter adhesin EaeX/Air	plus	VIRULENCE	VIRULENCE	NA	NA	PARTIALX	2825	3418	81.77	78	2841	CAR15326.1	inverse autotransporter adhesin EaeX/Air	NA	NA
ERR7168275	SC64_ST394	NA	contig00014	40504	41691	+	emrD	multidrug efflux MFS transporter EmrD	plus	AMR	AMR	EFFLUX	EFFLUX	BLASTX	396	396	100	99.75	396	EFF04178.1	multidrug efflux MFS transporter EmrD	NA	NA
ERR7168275	SC64_ST394	NA	contig00014	103679	104248	-	lpfA	long polar fimbria major subunit LpfA-O113	plus	VIRULENCE	VIRULENCE	NA	NA	EXACTX	190	190	100	100	190	ACB16424.1	long polar fimbria major subunit LpfA-O113	NA	NA
ERR7168275	SC64_ST394	NA	contig00019	47838	52079	-	fdeC	intimin-like adhesin FdeC	plus	VIRULENCE	VIRULENCE	NA	NA	BLASTX	1414	1416	99.93	92.37	1415	ABE05822.1	intimin-like adhesin FdeC	NA	NA
ERR7168275	SC64_ST394	NA	contig00020	56720	58519	+	ybtP	yersiniabactin ABC transporter ATP-binding/permease protein YbtP	plus	VIRULENCE	VIRULENCE	NA	NA	BLASTX	600	600	100	99.83	600	CAA21388.1	yersiniabactin ABC transporter ATP-binding/permease protein YbtP	NA	NA
ERR7168275	SC64_ST394	NA	contig00020	58509	60308	+	ybtQ	yersiniabactin ABC transporter ATP-binding/permease protein YbtQ	plus	VIRULENCE	VIRULENCE	NA	NA	BLASTX	600	600	100	99.83	600	AAC69584.1	yersiniabactin ABC transporter ATP-binding/permease protein YbtQ	NA	NA
ERR7168275	SC64_ST394	NA	contig00022	6977	9520	+	cyaA_S352T	Escherichia fosmidomycin resistant CyaA	core	AMR	POINT	FOSMIDOMYCIN	FOSMIDOMYCIN	POINTX	848	848	100	99.29	848	WP_000281668.1	adenylate cyclase CyaA	NA	NA
ERR7168275	SC64_ST394	NA	contig00025	26709	28457	-	arsA	arsenite efflux transporter ATPase subunit ArsA	plus	STRESS	METAL	ARSENIC	ARSENITE	BLASTX	583	583	100	87.31	583	BAA24822.1	arsenite efflux transporter ATPase subunit ArsA	NA	NA
ERR7168275	SC64_ST394	NA	contig00025	28478	28837	-	arsD	arsenite efflux transporter metallochaperone ArsD	plus	STRESS	METAL	ARSENIC	ARSENITE	BLASTX	120	120	100	90	120	AAB09625.1	arsenite efflux transporter metallochaperone ArsD	NA	NA
ERR7168275	SC64_ST394	NA	contig00043	833	1318	+	psi-GI	heat resistance protein PsiE-GI	plus	STRESS	HEAT	NA	NA	BLASTX	162	165	98.18	75.93	162	APX31178.1	heat resistance protein PsiE-GI	NA	NA
ERR7168275	SC64_ST394	NA	contig00043	7683	8030	+	arsR	As(III)-sensing metalloregulatory transcriptional repressor ArsR	plus	STRESS	METAL	ARSENIC	ARSENIC	EXACTX	116	116	100	100	116	AET17094.1	As(III)-sensing metalloregulatory transcriptional repressor ArsR	NA	NA
ERR7168275	SC64_ST394	NA	contig00043	8083	8442	+	arsD	arsenite efflux transporter metallochaperone ArsD	plus	STRESS	METAL	ARSENIC	ARSENITE	BLASTX	120	120	100	91.67	120	AAB09625.1	arsenite efflux transporter metallochaperone ArsD	NA	NA
ERR7168275	SC64_ST394	NA	contig00043	8463	10211	+	arsA	arsenite efflux transporter ATPase subunit ArsA	plus	STRESS	METAL	ARSENIC	ARSENITE	EXACTX	583	583	100	100	583	BAA24822.1	arsenite efflux transporter ATPase subunit ArsA	NA	NA
ERR7168275	SC64_ST394	NA	contig00043	15450	16073	-	arsH	arsenic resistance NADPH-dependent reductase ArsH	plus	STRESS	METAL	ARSENIC	ARSENIC	PARTIALX	208	232	89.66	82.69	208	ADW66881.1	arsenic resistance NADPH-dependent reductase ArsH	NA	NA
ERR7168275	SC64_ST394	NA	contig00050	399	1796	-	pcoS	copper resistance membrane spanning protein PcoS	plus	STRESS	METAL	COPPER	COPPER	BLASTX	466	466	100	99.14	466	CAA58530.1	copper resistance membrane spanning protein PcoS	NA	NA
ERR7168275	SC64_ST394	NA	contig00050	1796	2473	-	pcoR	copper response regulator transcription factor PcoR	plus	STRESS	METAL	COPPER	COPPER	EXACTX	226	226	100	100	226	CAA58529.1	copper response regulator transcription factor PcoR	NA	NA
ERR7168275	SC64_ST394	NA	contig00050	2531	3457	-	pcoD	copper resistance inner membrane protein PcoD	plus	STRESS	METAL	COPPER	COPPER	BLASTX	309	309	100	99.35	309	CAA58528.1	copper resistance inner membrane protein PcoD	NA	NA
ERR7168275	SC64_ST394	NA	contig00050	3465	3842	-	pcoC	copper resistance system metallochaperone PcoC	plus	STRESS	METAL	COPPER	COPPER	EXACTX	126	126	100	100	126	CAA58527.1	copper resistance system metallochaperone PcoC	NA	NA
ERR7168275	SC64_ST394	NA	contig00050	3885	4772	-	pcoB	copper-binding protein PcoB	plus	STRESS	METAL	COPPER	COPPER	EXACTX	296	296	100	100	296	CAA58526.1	copper-binding protein PcoB	NA	NA
ERR7168275	SC64_ST394	NA	contig00050	4781	6595	-	pcoA	multicopper oxidase PcoA	plus	STRESS	METAL	COPPER	COPPER	BLASTX	605	605	100	99.83	605	CAA58525.1	multicopper oxidase PcoA	NA	NA
ERR7168275	SC64_ST394	NA	contig00050	8580	11045	-	silP	Ag(+)-translocating P-type ATPase SilP	plus	STRESS	METAL	SILVER	SILVER	BLASTX	822	824	99.64	94.65	823	AAD11750.1	Ag(+)-translocating P-type ATPase SilP	NA	NA
ERR7168275	SC64_ST394	NA	contig00056	4370	4603	-	merE	broad-spectrum mercury transporter MerE	plus	STRESS	METAL	MERCURY	MERCURY	BLASTX	78	78	100	78.21	78	AAA88371.1	broad-spectrum mercury transporter MerE	NA	NA
ERR7168275	SC64_ST394	NA	contig00056	4603	4962	-	merD	mercury resistance co-regulator MerD	plus	STRESS	METAL	MERCURY	MERCURY	BLASTX	120	121	100	82.64	121	AAC38221.1	mercury resistance co-regulator MerD	NA	NA
ERR7168275	SC64_ST394	NA	contig00056	4983	6674	-	merA	mercury(II) reductase	plus	STRESS	METAL	MERCURY	MERCURY	BLASTX	564	561	100	85.31	565	AAC38220.1	mercury(II) reductase	NA	NA
ERR7168275	SC64_ST394	NA	contig00056	6729	7148	-	merC	organomercurial transporter MerC	plus	STRESS	METAL	MERCURY	ORGANOMERCURY	EXACTX	140	140	100	100	140	AAC33908.1	organomercurial transporter MerC	NA	NA
ERR7168275	SC64_ST394	NA	contig00056	7187	7459	-	merP	mercury resistance system periplasmic binding protein MerP	plus	STRESS	METAL	MERCURY	MERCURY	BLASTX	91	91	100	90.11	91	AAC38219.1	mercury resistance system periplasmic binding protein MerP	NA	NA
ERR7168275	SC64_ST394	NA	contig00056	7476	7823	-	merT	mercuric transport protein MerT	plus	STRESS	METAL	MERCURY	MERCURY	EXACTX	116	116	100	100	116	AAB59075.1	mercuric transport protein MerT	NA	NA
ERR7168275	SC64_ST394	NA	contig00056	7895	8326	+	merR	mercury resistance transcriptional regulator MerR	plus	STRESS	METAL	MERCURY	MERCURY	BLASTX	144	144	100	93.75	144	CAA77320.1	mercury resistance transcriptional regulator MerR	NA	NA
ERR7168275	SC64_ST394	NA	contig00074	1	3432	-	eatA	serine protease autotransporter toxin EatA	plus	VIRULENCE	VIRULENCE	NA	NA	PARTIAL_CONTIG_ENDX	1144	1364	83.87	98.08	1144	CAI79539.1	serine protease autotransporter toxin EatA	NA	NA
ERR7168275	SC64_ST394	NA	contig00077	195	689	+	psi-GI	heat resistance protein PsiE-GI	plus	STRESS	HEAT	NA	NA	BLASTX	165	165	100	95.76	165	APX31178.1	heat resistance protein PsiE-GI	NA	NA
ERR7168275	SC64_ST394	NA	contig00080	1609	2175	+	hsp20	small heat shock protein sHSP20	plus	STRESS	HEAT	NA	NA	BLASTX	189	189	100	99.47	189	CDY80020.1	small heat shock protein sHSP20	NA	NA
ERR7168275	SC64_ST394	NA	contig00083	3167	4363	+	tet(A)	tetracycline efflux MFS transporter Tet(A)	core	AMR	AMR	TETRACYCLINE	TETRACYCLINE	EXACTX	399	399	100	100	399	WP_000804064.1	tetracycline efflux MFS transporter Tet(A)	NA	NA
ERR7168275	SC64_ST394	NA	contig00093	809	1159	+	silF	Cu(+)/Ag(+) efflux RND transporter periplasmic metallochaperone SilF	plus	STRESS	METAL	COPPER/SILVER	COPPER/SILVER	EXACTX	117	117	100	100	117	KGL71342.1	Cu(+)/Ag(+) efflux RND transporter periplasmic metallochaperone SilF	NA	NA
ERR7168275	SC64_ST394	NA	contig00093	1276	2565	+	silB	Cu(+)/Ag(+) efflux RND transporter periplasmic adaptor subunit SilB	plus	STRESS	METAL	COPPER/SILVER	COPPER/SILVER	BLASTX	430	430	100	97.91	430	AAD11748.1	Cu(+)/Ag(+) efflux RND transporter periplasmic adaptor subunit SilB	NA	NA
ERR7168275	SC64_ST394	NA	contig00108	1562	1999	+	trxLHR	heat resistance system thioredoxin Trx-GI	plus	STRESS	HEAT	NA	NA	BLASTX	146	146	100	98.63	146	APX31176.1	heat resistance system thioredoxin Trx-GI	NA	NA
ERR7168275	SC64_ST394	NA	contig00108	2006	3514	+	kefB-GI	heat resistance system K+/H+ antiporter KefB-GI	plus	STRESS	HEAT	NA	NA	PARTIALX	503	571	88.09	99.01	503	APX31177.1	heat resistance system K+/H+ antiporter KefB-GI	NA	NA
ERR7168275	SC64_ST394	NA	contig00135	1840	1953	-	astA	heat-stable enterotoxin EAST1	plus	VIRULENCE	VIRULENCE	NA	NA	BLASTX	38	38	100	94.74	38	AAM88299.1	heat-stable enterotoxin EAST1	NA	NA
ERR7168275	SC64_ST394	NA	contig00151	3	1253	-	silS	copper/silver sensor histidine kinase SilS	plus	STRESS	METAL	COPPER/SILVER	COPPER/SILVER	PARTIAL_CONTIG_ENDX	417	491	84.93	100	417	SPD96882.1	copper/silver sensor histidine kinase SilS	NA	NA
ERR7168275	SC64_ST394	NA	contig00151	1249	1926	-	silR	copper/silver response regulator transcription factor SilR	plus	STRESS	METAL	COPPER/SILVER	COPPER/SILVER	EXACTX	226	226	100	100	226	SPD96883.1	copper/silver response regulator transcription factor SilR	NA	NA
ERR7168275	SC64_ST394	NA	contig00167	3	917	-	capU	putative hexosyltransferase CapU	plus	VIRULENCE	VIRULENCE	NA	NA	PARTIAL_CONTIG_ENDX	305	362	84.25	99.34	305	AEQ15694.1	putative hexosyltransferase CapU	NA	NA
ERR7168275	SC64_ST394	NA	contig00280	2	751	-	blaSHV	SHV family class A beta-lactamase	core	AMR	AMR	BETA-LACTAM	BETA-LACTAM	PARTIAL_CONTIG_ENDX	250	286	87.41	99.6	250	WP_004176269.1	broad-spectrum class A beta-lactamase SHV-11	NA	NA
ERR7168275	SC64_ST394	NA	contig00320	182	529	+	aap	dispersin Aap	plus	VIRULENCE	VIRULENCE	NA	NA	BLASTX	116	116	100	95.69	116	CBG27807.1	dispersin Aap	NA	NA
ERR7168275	SC64_ST394	NA	contig00503	3	407	-	fosA	FosA5 family fosfomycin resistance glutathione transferase	core	AMR	AMR	FOSFOMYCIN	FOSFOMYCIN	BLASTX	135	139	97.12	100	135	WP_004146118.1	FosA5 family fosfomycin resistance glutathione transferase	NA	NA
ERR7168275	SC90_ST685	NA	contig00003	23562	25325	+	smdA	multidrug efflux ABC transporter permease/ATP-binding subunit SmdA	plus	STRESS	BIOCIDE	EFFLUX	EFFLUX	BLASTX	588	591	99.49	79.42	588	BAF79679.1	multidrug efflux ABC transporter permease/ATP-binding subunit SmdA	NA	NA
ERR7168275	SC90_ST685	NA	contig00003	25327	27090	+	smdB	multidrug efflux ABC transporter permease/ATP-binding subunit SmdB	plus	STRESS	BIOCIDE	EFFLUX	EFFLUX	BLASTX	588	592	99.32	79.93	588	BAF79680.1	multidrug efflux ABC transporter permease/ATP-binding subunit SmdB	NA	NA
ERR7168275	SC90_ST685	NA	contig00003	34773	34973	-	ymoA	expression modulating protein YmoA	plus	VIRULENCE	VIRULENCE	NA	NA	BLASTX	67	67	100	83.58	67	AAQ90017.1	expression modulating protein YmoA	NA	NA
ERR7168275	SC90_ST685	NA	contig00035	4538	5104	+	hsp20	small heat shock protein sHSP20	plus	STRESS	HEAT	NA	NA	BLASTX	189	189	100	99.47	189	CDY80020.1	small heat shock protein sHSP20	NA	NA
ERR7168275	SC90_ST685	NA	contig00035	8704	9189	+	psi-GI	heat resistance protein PsiE-GI	plus	STRESS	HEAT	NA	NA	BLASTX	162	165	98.18	75.93	162	APX31178.1	heat resistance protein PsiE-GI	NA	NA
ERR7168275	SC90_ST685	NA	contig00035	15554	15901	+	arsR	As(III)-sensing metalloregulatory transcriptional repressor ArsR	plus	STRESS	METAL	ARSENIC	ARSENIC	EXACTX	116	116	100	100	116	AET17094.1	As(III)-sensing metalloregulatory transcriptional repressor ArsR	NA	NA
ERR7168275	SC90_ST685	NA	contig00035	15954	16313	+	arsD	arsenite efflux transporter metallochaperone ArsD	plus	STRESS	METAL	ARSENIC	ARSENITE	BLASTX	120	120	100	91.67	120	AAB09625.1	arsenite efflux transporter metallochaperone ArsD	NA	NA
ERR7168275	SC90_ST685	NA	contig00035	16334	18082	+	arsA	arsenite efflux transporter ATPase subunit ArsA	plus	STRESS	METAL	ARSENIC	ARSENITE	EXACTX	583	583	100	100	583	BAA24822.1	arsenite efflux transporter ATPase subunit ArsA	NA	NA
ERR7168275	SC90_ST685	NA	contig00035	23321	23944	-	arsH	arsenic resistance NADPH-dependent reductase ArsH	plus	STRESS	METAL	ARSENIC	ARSENIC	PARTIALX	208	232	89.66	82.69	208	ADW66881.1	arsenic resistance NADPH-dependent reductase ArsH	NA	NA
ERR7168275	SC90_ST685	NA	contig00042	9767	10996	+	kdeA	multidrug efflux MFS transporter KdeA	plus	AMR	AMR	EFFLUX	EFFLUX	BLASTX	410	410	100	87.56	410	ABR76310.1	multidrug efflux MFS transporter KdeA	NA	NA
ERR7168275	SC90_ST685	NA	contig00047	408	1880	-	silS	copper/silver sensor histidine kinase SilS	plus	STRESS	METAL	COPPER/SILVER	COPPER/SILVER	EXACTX	491	491	100	100	491	SPD96882.1	copper/silver sensor histidine kinase SilS	NA	NA
ERR7168275	SC90_ST685	NA	contig00047	1876	2553	-	silR	copper/silver response regulator transcription factor SilR	plus	STRESS	METAL	COPPER/SILVER	COPPER/SILVER	EXACTX	226	226	100	100	226	SPD96883.1	copper/silver response regulator transcription factor SilR	NA	NA
ERR7168275	SC90_ST685	NA	contig00047	2743	4125	+	silC	Cu(+)/Ag(+) efflux RND transporter outer membrane channel SilC	plus	STRESS	METAL	COPPER/SILVER	COPPER/SILVER	BLASTX	461	461	100	99.57	461	AAD11746.1	Cu(+)/Ag(+) efflux RND transporter outer membrane channel SilC	NA	NA
ERR7168275	SC90_ST685	NA	contig00047	4156	4506	+	silF	Cu(+)/Ag(+) efflux RND transporter periplasmic metallochaperone SilF	plus	STRESS	METAL	COPPER/SILVER	COPPER/SILVER	EXACTX	117	117	100	100	117	KGL71342.1	Cu(+)/Ag(+) efflux RND transporter periplasmic metallochaperone SilF	NA	NA
ERR7168275	SC90_ST685	NA	contig00047	4623	5912	+	silB	Cu(+)/Ag(+) efflux RND transporter periplasmic adaptor subunit SilB	plus	STRESS	METAL	COPPER/SILVER	COPPER/SILVER	BLASTX	430	430	100	97.91	430	AAD11748.1	Cu(+)/Ag(+) efflux RND transporter periplasmic adaptor subunit SilB	NA	NA
ERR7168275	SC90_ST685	NA	contig00047	5926	9069	+	silA	Cu(+)/Ag(+) efflux RND transporter permease subunit SilA	plus	STRESS	METAL	COPPER/SILVER	COPPER/SILVER	BLASTX	1048	1048	100	98.85	1048	AAD11749.1	Cu(+)/Ag(+) efflux RND transporter permease subunit SilA	NA	NA
ERR7168275	SC90_ST685	NA	contig00047	9705	12170	+	silP	Ag(+)-translocating P-type ATPase SilP	plus	STRESS	METAL	SILVER	SILVER	BLASTX	822	824	99.64	94.65	823	AAD11750.1	Ag(+)-translocating P-type ATPase SilP	NA	NA
ERR7168275	SC90_ST685	NA	contig00047	14141	15955	+	pcoA	multicopper oxidase PcoA	plus	STRESS	METAL	COPPER	COPPER	BLASTX	605	605	100	99.83	605	CAA58525.1	multicopper oxidase PcoA	NA	NA
ERR7168275	SC90_ST685	NA	contig00047	15964	16851	+	pcoB	copper-binding protein PcoB	plus	STRESS	METAL	COPPER	COPPER	EXACTX	296	296	100	100	296	CAA58526.1	copper-binding protein PcoB	NA	NA
ERR7168275	SC90_ST685	NA	contig00047	16894	17271	+	pcoC	copper resistance system metallochaperone PcoC	plus	STRESS	METAL	COPPER	COPPER	EXACTX	126	126	100	100	126	CAA58527.1	copper resistance system metallochaperone PcoC	NA	NA
ERR7168275	SC90_ST685	NA	contig00047	17279	18205	+	pcoD	copper resistance inner membrane protein PcoD	plus	STRESS	METAL	COPPER	COPPER	BLASTX	309	309	100	99.68	309	CAA58528.1	copper resistance inner membrane protein PcoD	NA	NA
ERR7168275	SC90_ST685	NA	contig00047	18263	18940	+	pcoR	copper response regulator transcription factor PcoR	plus	STRESS	METAL	COPPER	COPPER	EXACTX	226	226	100	100	226	CAA58529.1	copper response regulator transcription factor PcoR	NA	NA
ERR7168275	SC90_ST685	NA	contig00047	18940	20337	+	pcoS	copper resistance membrane spanning protein PcoS	plus	STRESS	METAL	COPPER	COPPER	BLASTX	466	466	100	99.36	466	CAA58530.1	copper resistance membrane spanning protein PcoS	NA	NA
ERR7168275	SC90_ST685	NA	contig00047	20558	20989	+	pcoE	copper resistance system metallochaperone PcoE	plus	STRESS	METAL	COPPER	COPPER	BLASTX	144	144	100	92.36	144	CAA58532.1	copper resistance system metallochaperone PcoE	NA	NA
ERR7168275	SC90_ST685	NA	contig00054	6589	7719	+	blaEC	BlaEC family class C beta-lactamase	plus	AMR	AMR	BETA-LACTAM	BETA-LACTAM	EXACTX	377	377	100	100	377	ABS58643.1	BlaEC family class C beta-lactamase	NA	NA
ERR7168275	SC90_ST685	NA	contig00082	6261	9392	-	silA	Cu(+)/Ag(+) efflux RND transporter permease subunit SilA	plus	STRESS	METAL	COPPER/SILVER	COPPER/SILVER	BLASTX	1044	1048	99.62	86.88	1044	AAD11749.1	Cu(+)/Ag(+) efflux RND transporter permease subunit SilA	NA	NA
ERR7168275	SC90_ST685	NA	contig00082	12537	13211	+	silR	copper/silver response regulator transcription factor SilR	plus	STRESS	METAL	COPPER/SILVER	COPPER/SILVER	BLASTX	225	226	99.56	87.11	225	SPD96883.1	copper/silver response regulator transcription factor SilR	NA	NA
ERR7168275	SC90_ST685	NA	contig00101	807	1676	-	hlyE	hemolysin HlyE	plus	VIRULENCE	VIRULENCE	NA	NA	BLASTX	290	300	96.67	76.55	290	AAD28079.1	hemolysin HlyE	NA	NA
ERR7168275	SC90_ST685	NA	contig00140	5397	8498	-	acrF	multidrug efflux RND transporter permease subunit AcrF	plus	AMR	AMR	EFFLUX	EFFLUX	BLASTX	1034	1034	100	99.13	1034	AAC76298.1	multidrug efflux RND transporter permease subunit AcrF	NA	NA
ERR7168275	SC90_ST685	NA	contig00141	4288	5643	-	glpT_E448K	Escherichia fosfomycin resistant GlpT	core	AMR	POINT	FOSFOMYCIN	FOSFOMYCIN	POINTX	452	452	100	99.78	452	WP_000948731.1	glycerol-3-phosphate transporter GlpT	NA	NA
ERR7168275	SC90_ST685	NA	contig00217	201	548	-	merT	mercuric transport protein MerT	plus	STRESS	METAL	MERCURY	MERCURY	EXACTX	116	116	100	100	116	AAB59075.1	mercuric transport protein MerT	NA	NA
ERR7168275	SC90_ST685	NA	contig00217	620	1051	+	merR	mercury resistance transcriptional regulator MerR	plus	STRESS	METAL	MERCURY	MERCURY	BLASTX	144	144	100	93.75	144	CAA77320.1	mercury resistance transcriptional regulator MerR	NA	NA
ERR7168275	SC90_ST685	NA	contig00279	1	3432	-	eatA	serine protease autotransporter toxin EatA	plus	VIRULENCE	VIRULENCE	NA	NA	PARTIAL_CONTIG_ENDX	1144	1364	83.87	98.08	1144	CAI79539.1	serine protease autotransporter toxin EatA	NA	NA
ERR7168275	SC90_ST685	NA	contig00344	1562	1999	+	trxLHR	heat resistance system thioredoxin Trx-GI	plus	STRESS	HEAT	NA	NA	BLASTX	146	146	100	99.32	146	APX31176.1	heat resistance system thioredoxin Trx-GI	NA	NA
ERR7168275	SC90_ST685	NA	contig00344	2006	3514	+	kefB-GI	heat resistance system K+/H+ antiporter KefB-GI	plus	STRESS	HEAT	NA	NA	PARTIALX	503	571	88.09	99.01	503	APX31177.1	heat resistance system K+/H+ antiporter KefB-GI	NA	NA
ERR7168275	SC90_ST685	NA	contig00434	1838	1951	-	astA	heat-stable enterotoxin EAST1	plus	VIRULENCE	VIRULENCE	NA	NA	BLASTX	38	38	100	94.74	38	AAM88299.1	heat-stable enterotoxin EAST1	NA	NA
ERR7168275	SC90_ST685	NA	contig00600	195	689	+	psi-GI	heat resistance protein PsiE-GI	plus	STRESS	HEAT	NA	NA	BLASTX	165	165	100	95.76	165	APX31178.1	heat resistance protein PsiE-GI	NA	NA
ERR7168275	SC90_ST685	NA	contig00659	2	751	-	blaSHV	SHV family class A beta-lactamase	core	AMR	AMR	BETA-LACTAM	BETA-LACTAM	PARTIAL_CONTIG_ENDX	250	286	87.41	99.6	250	WP_004176269.1	broad-spectrum class A beta-lactamase SHV-11	NA	NA
ERR7168275	SC90_ST685	NA	contig00757	39	458	-	merC	organomercurial transporter MerC	plus	STRESS	METAL	MERCURY	ORGANOMERCURY	EXACTX	140	140	100	100	140	AAC33908.1	organomercurial transporter MerC	NA	NA
ERR7168275	SC90_ST685	NA	contig00843	3	407	-	fosA	FosA5 family fosfomycin resistance glutathione transferase	core	AMR	AMR	FOSFOMYCIN	FOSFOMYCIN	BLASTX	135	139	97.12	100	135	WP_004146118.1	FosA5 family fosfomycin resistance glutathione transferase	NA	NA
ERR7168276	SC17_ST58	NA	contig00004	407	2170	+	smdB	multidrug efflux ABC transporter permease/ATP-binding subunit SmdB	plus	STRESS	BIOCIDE	EFFLUX	EFFLUX	BLASTX	588	592	99.32	79.76	588	BAF79680.1	multidrug efflux ABC transporter permease/ATP-binding subunit SmdB	NA	NA
ERR7168276	SC17_ST58	NA	contig00004	9863	10063	-	ymoA	expression modulating protein YmoA	plus	VIRULENCE	VIRULENCE	NA	NA	BLASTX	67	67	100	83.58	67	AAQ90017.1	expression modulating protein YmoA	NA	NA
ERR7168276	SC17_ST58	NA	contig00005	25172	26302	-	blaEC	BlaEC family class C beta-lactamase	plus	AMR	AMR	BETA-LACTAM	BETA-LACTAM	BLASTX	377	377	100	98.67	377	WP_063610930.1	extended-spectrum class C beta-lactamase EC-15	NA	NA
ERR7168276	SC17_ST58	NA	contig00030	5600	6688	+	pmrB_Y358N	Escherichia colistin resistant PmrB	core	AMR	POINT	COLISTIN	COLISTIN	POINTX	363	363	100	99.45	363	WP_001300761.1	two-component system sensor histidine kinase PmrB	NA	NA
ERR7168276	SC17_ST58	NA	contig00037	7581	8936	-	glpT_E448K	Escherichia fosfomycin resistant GlpT	core	AMR	POINT	FOSFOMYCIN	FOSFOMYCIN	POINTX	452	452	100	99.78	452	WP_000948731.1	glycerol-3-phosphate transporter GlpT	NA	NA
ERR7168276	SC17_ST58	NA	contig00053	3409	3672	-	ymgB	biofilm/acid-resistance regulator AriR	plus	STRESS	ACID	NA	NA	EXACTX	88	88	100	100	88	AAC74250.1	biofilm/acid-resistance regulator AriR	NA	NA
ERR7168276	SC17_ST58	NA	contig00075	1714	2943	-	kdeA	multidrug efflux MFS transporter KdeA	plus	AMR	AMR	EFFLUX	EFFLUX	BLASTX	410	410	100	86.59	410	ABR76310.1	multidrug efflux MFS transporter KdeA	NA	NA
ERR7168276	SC17_ST58	NA	contig00077	4908	6326	-	espX1	type III secretion system effector EspX1	plus	VIRULENCE	VIRULENCE	NA	NA	BLASTX	473	473	100	91.12	473	ADD54679.1	type III secretion system effector EspX1	NA	NA
ERR7168276	SC17_ST58	NA	contig00141	1009	1821	+	sul2	sulfonamide-resistant dihydropteroate synthase Sul2	core	AMR	AMR	SULFONAMIDE	SULFONAMIDE	EXACTX	271	271	100	100	271	WP_001043260.1	sulfonamide-resistant dihydropteroate synthase Sul2	NA	NA
ERR7168276	SC17_ST58	NA	contig00141	1861	2685	+	aph(3'')-Ib	aminoglycoside O-phosphotransferase APH(3'')-Ib	core	AMR	AMR	AMINOGLYCOSIDE	STREPTOMYCIN	EXACTX	275	275	100	100	275	WP_109545041.1	aminoglycoside O-phosphotransferase APH(3'')-Ib	NA	NA
ERR7168276	SC17_ST58	NA	contig00141	2688	3521	+	aph(6)-Id	aminoglycoside O-phosphotransferase APH(6)-Id	core	AMR	AMR	AMINOGLYCOSIDE	STREPTOMYCIN	EXACTX	278	278	100	100	278	WP_000480968.1	aminoglycoside O-phosphotransferase APH(6)-Id	NA	NA
ERR7168276	SC17_ST58	NA	contig00141	5135	6331	-	tet(A)	tetracycline efflux MFS transporter Tet(A)	core	AMR	AMR	TETRACYCLINE	TETRACYCLINE	EXACTX	399	399	100	100	399	WP_000804064.1	tetracycline efflux MFS transporter Tet(A)	NA	NA
ERR7168276	SC17_ST58	NA	contig00164	4839	6854	+	iutA	ferric aerobactin receptor IutA	plus	VIRULENCE	VIRULENCE	NA	NA	BLASTX	672	731	91.93	89.14	672	AAN45165.2	ferric aerobactin receptor IutA	NA	NA
ERR7168276	SC17_ST58	NA	contig00192	2053	2523	-	dfrA14	trimethoprim-resistant dihydrofolate reductase DfrA14	core	AMR	AMR	TRIMETHOPRIM	TRIMETHOPRIM	EXACTX	157	157	100	100	157	WP_004201280.1	trimethoprim-resistant dihydrofolate reductase DfrA14	NA	NA
ERR7168276	SC17_ST58	NA	contig00247	2194	5226	+	acrF	multidrug efflux RND transporter permease subunit AcrF	plus	AMR	AMR	EFFLUX	EFFLUX	BLASTX	1011	1034	97.78	99.41	1011	AAC76298.1	multidrug efflux RND transporter permease subunit AcrF	NA	NA
ERR7168276	SC17_ST58	NA	contig00289	1415	2068	-	qnrS1	quinolone resistance pentapeptide repeat protein QnrS1	core	AMR	AMR	QUINOLONE	QUINOLONE	ALLELEX	218	218	100	100	218	WP_001516695.1	quinolone resistance pentapeptide repeat protein QnrS1	NA	NA
ERR7168276	SC17_ST58	NA	contig00479	505	1362	-	blaTEM-1	broad-spectrum class A beta-lactamase TEM-1	core	AMR	AMR	BETA-LACTAM	BETA-LACTAM	ALLELEX	286	286	100	100	286	WP_000027057.1	broad-spectrum class A beta-lactamase TEM-1	NA	NA
ERR7168276	SC17_ST58	NA	contig00484	54	1139	-	capU	putative hexosyltransferase CapU	plus	VIRULENCE	VIRULENCE	NA	NA	EXACTX	362	362	100	100	362	CAV02025.1	putative hexosyltransferase CapU	NA	NA
ERR7168276	SC17_ST58	NA	contig00786	378	947	-	lpfA	long polar fimbria major subunit LpfA-O113	plus	VIRULENCE	VIRULENCE	NA	NA	EXACTX	190	190	100	100	190	AAT76975.1	long polar fimbria major subunit LpfA-O113	NA	NA
ERR7168276	SC17_ST58	NA	contig00789	157	1044	+	pcoB	copper-binding protein PcoB	plus	STRESS	METAL	COPPER	COPPER	EXACTX	296	296	100	100	296	CAA58526.1	copper-binding protein PcoB	NA	NA
ERR7168276	SC22_ST398	NA	contig00003	7750	8880	-	blaEC	BlaEC family class C beta-lactamase	plus	AMR	AMR	BETA-LACTAM	BETA-LACTAM	BLASTX	377	377	100	98.41	377	WP_063610930.1	extended-spectrum class C beta-lactamase EC-15	NA	NA
ERR7168276	SC22_ST398	NA	contig00016	14706	14906	+	ymoA	expression modulating protein YmoA	plus	VIRULENCE	VIRULENCE	NA	NA	BLASTX	67	67	100	83.58	67	AAQ90017.1	expression modulating protein YmoA	NA	NA
ERR7168276	SC22_ST398	NA	contig00022	9736	11091	-	glpT_E448K	Escherichia fosfomycin resistant GlpT	core	AMR	POINT	FOSFOMYCIN	FOSFOMYCIN	POINTX	452	452	100	99.78	452	WP_000948731.1	glycerol-3-phosphate transporter GlpT	NA	NA
ERR7168276	SC22_ST398	NA	contig00081	2035	2688	+	qnrS1	quinolone resistance pentapeptide repeat protein QnrS1	core	AMR	AMR	QUINOLONE	QUINOLONE	ALLELEX	218	218	100	100	218	WP_001516695.1	quinolone resistance pentapeptide repeat protein QnrS1	NA	NA
ERR7168276	SC22_ST398	NA	contig00081	6868	7701	-	aph(6)-Id	aminoglycoside O-phosphotransferase APH(6)-Id	core	AMR	AMR	AMINOGLYCOSIDE	STREPTOMYCIN	EXACTX	278	278	100	100	278	WP_000480968.1	aminoglycoside O-phosphotransferase APH(6)-Id	NA	NA
ERR7168276	SC22_ST398	NA	contig00081	7704	8528	-	aph(3'')-Ib	aminoglycoside O-phosphotransferase APH(3'')-Ib	core	AMR	AMR	AMINOGLYCOSIDE	STREPTOMYCIN	EXACTX	275	275	100	100	275	WP_109545041.1	aminoglycoside O-phosphotransferase APH(3'')-Ib	NA	NA
ERR7168276	SC22_ST398	NA	contig00081	8568	9380	-	sul2	sulfonamide-resistant dihydropteroate synthase Sul2	core	AMR	AMR	SULFONAMIDE	SULFONAMIDE	EXACTX	271	271	100	100	271	WP_001043260.1	sulfonamide-resistant dihydropteroate synthase Sul2	NA	NA
ERR7168276	SC22_ST398	NA	contig00202	1065	2828	+	smdA	multidrug efflux ABC transporter permease/ATP-binding subunit SmdA	plus	STRESS	BIOCIDE	EFFLUX	EFFLUX	BLASTX	588	591	99.49	79.25	588	BAF79679.1	multidrug efflux ABC transporter permease/ATP-binding subunit SmdA	NA	NA
ERR7168276	SC22_ST398	NA	contig00202	2830	4593	+	smdB	multidrug efflux ABC transporter permease/ATP-binding subunit SmdB	plus	STRESS	BIOCIDE	EFFLUX	EFFLUX	BLASTX	588	592	99.32	79.93	588	BAF79680.1	multidrug efflux ABC transporter permease/ATP-binding subunit SmdB	NA	NA
ERR7168276	SC22_ST398	NA	contig00222	217	1389	+	oqxA	multidrug efflux RND transporter periplasmic adaptor subunit OqxA	core	AMR	AMR	PHENICOL/QUINOLONE	PHENICOL/QUINOLONE	EXACTX	391	391	100	100	391	WP_002914189.1	multidrug efflux RND transporter periplasmic adaptor subunit OqxA	NA	NA
ERR7168276	SC22_ST398	NA	contig00222	1416	4565	+	oqxB	multidrug efflux RND transporter permease subunit OqxB	core	AMR	AMR	PHENICOL/QUINOLONE	PHENICOL/QUINOLONE	EXACTX	1050	1050	100	100	1050	WP_000347934.1	multidrug efflux RND transporter permease subunit OqxB	NA	NA
ERR7168276	SC22_ST398	NA	contig00237	2180	4810	+	silA	Cu(+)/Ag(+) efflux RND transporter permease subunit SilA	plus	STRESS	METAL	COPPER/SILVER	COPPER/SILVER	PARTIAL_CONTIG_ENDX	877	1048	83.68	86.66	877	AAD11749.1	Cu(+)/Ag(+) efflux RND transporter permease subunit SilA	NA	NA
ERR7168276	SC22_ST398	NA	contig00340	1932	3128	-	tet(A)	tetracycline efflux MFS transporter Tet(A)	core	AMR	AMR	TETRACYCLINE	TETRACYCLINE	BLASTX	399	399	100	99.75	399	WP_000804064.1	tetracycline efflux MFS transporter Tet(A)	NA	NA
ERR7168276	SC22_ST398	NA	contig00541	3	959	-	capU	putative hexosyltransferase CapU	plus	VIRULENCE	VIRULENCE	NA	NA	PARTIAL_CONTIG_ENDX	319	362	88.12	100	319	AEQ15694.1	putative hexosyltransferase CapU	NA	NA
ERR7168276	SC22_ST398	NA	contig00641	157	1044	+	pcoB	copper-binding protein PcoB	plus	STRESS	METAL	COPPER	COPPER	EXACTX	296	296	100	100	296	CAA58526.1	copper-binding protein PcoB	NA	NA
ERR7168276	SC22_ST398	NA	contig00802	118	792	+	silR	copper/silver response regulator transcription factor SilR	plus	STRESS	METAL	COPPER/SILVER	COPPER/SILVER	BLASTX	225	226	99.56	87.11	225	SPD96883.1	copper/silver response regulator transcription factor SilR	NA	NA
ERR7168276	SC2_ST131	NA	contig00002	2557	3645	+	pmrB_E123D	Escherichia colistin resistant PmrB	core	AMR	POINT	COLISTIN	COLISTIN	POINTX	363	363	100	98.9	363	WP_001300761.1	two-component system sensor histidine kinase PmrB	NA	NA
ERR7168276	SC2_ST131	NA	contig00003	31639	32826	-	emrD	multidrug efflux MFS transporter EmrD	plus	AMR	AMR	EFFLUX	EFFLUX	BLASTX	396	396	100	98.99	396	EFF04178.1	multidrug efflux MFS transporter EmrD	NA	NA
ERR7168276	SC2_ST131	NA	contig00003	40376	41764	+	uhpT_E350Q	Escherichia fosfomycin resistant UhpT	core	AMR	POINT	FOSFOMYCIN	FOSFOMYCIN	POINTX	463	463	100	99.78	463	WP_000879194.1	hexose phosphate transporter UhpT	NA	NA
ERR7168276	SC2_ST131	NA	contig00004	15036	16166	-	blaEC	BlaEC family class C beta-lactamase	plus	AMR	AMR	BETA-LACTAM	BETA-LACTAM	BLASTX	377	377	100	98.94	377	AAZ85965.1	cephalosporin-hydrolyzing class C beta-lactamase EC-5	NA	NA
ERR7168276	SC2_ST131	NA	contig00014	2729	3199	+	dfrA17	trimethoprim-resistant dihydrofolate reductase DfrA17	core	AMR	AMR	TRIMETHOPRIM	TRIMETHOPRIM	EXACTX	157	157	100	100	157	WP_001389366.1	trimethoprim-resistant dihydrofolate reductase DfrA17	NA	NA
ERR7168276	SC2_ST131	NA	contig00014	3333	4118	+	aadA5	ANT(3'')-Ia family aminoglycoside nucleotidyltransferase AadA5	core	AMR	AMR	AMINOGLYCOSIDE	STREPTOMYCIN	EXACTX	262	262	100	100	262	WP_000503573.1	ANT(3'')-Ia family aminoglycoside nucleotidyltransferase AadA5	NA	NA
ERR7168276	SC2_ST131	NA	contig00014	4327	4671	+	qacEdelta1	quaternary ammonium compound efflux SMR transporter QacE delta 1	core	STRESS	BIOCIDE	QUATERNARY AMMONIUM	QUATERNARY AMMONIUM	ALLELEX	115	115	100	100	115	WP_000679427.1	quaternary ammonium compound efflux SMR transporter QacE delta 1	NA	NA
ERR7168276	SC2_ST131	NA	contig00014	4668	5504	+	sul1	sulfonamide-resistant dihydropteroate synthase Sul1	core	AMR	AMR	SULFONAMIDE	SULFONAMIDE	EXACTX	279	279	100	100	279	WP_000259031.1	sulfonamide-resistant dihydropteroate synthase Sul1	NA	NA
ERR7168276	SC2_ST131	NA	contig00014	10821	11723	-	mph(A)	Mph(A) family macrolide 2'-phosphotransferase	core	AMR	AMR	MACROLIDE	MACROLIDE	EXACTX	301	301	100	100	301	WP_000219391.1	Mph(A) family macrolide 2'-phosphotransferase	NA	NA
ERR7168276	SC2_ST131	NA	contig00038	12984	14180	-	tet(A)	tetracycline efflux MFS transporter Tet(A)	core	AMR	AMR	TETRACYCLINE	TETRACYCLINE	EXACTX	399	399	100	100	399	WP_000804064.1	tetracycline efflux MFS transporter Tet(A)	NA	NA
ERR7168276	SC2_ST131	NA	contig00041	6442	7797	+	glpT_E448K	Escherichia fosfomycin resistant GlpT	core	AMR	POINT	FOSFOMYCIN	FOSFOMYCIN	POINTX	452	452	100	99.78	452	WP_000948731.1	glycerol-3-phosphate transporter GlpT	NA	NA
ERR7168276	SC2_ST131	NA	contig00050	705	1877	-	senB	enterotoxin production-related protein TieB	plus	VIRULENCE	VIRULENCE	NA	NA	EXACTX	391	391	100	100	391	AAZ89288.1	enterotoxin production-related protein TieB	NA	NA
ERR7168276	SC2_ST131	NA	contig00055	5628	7883	+	parC_E84V	Escherichia quinolone resistant ParC	core	AMR	POINT	QUINOLONE	QUINOLONE	POINTX	752	752	100	98.54	752	WP_001281881.1	DNA topoisomerase IV subunit A ParC	NA	NA
ERR7168276	SC2_ST131	NA	contig00055	5628	7883	+	parC_S80I	Escherichia quinolone resistant ParC	core	AMR	POINT	QUINOLONE	QUINOLONE	POINTX	752	752	100	98.54	752	WP_001281881.1	DNA topoisomerase IV subunit A ParC	NA	NA
ERR7168276	SC2_ST131	NA	contig00084	3211	4935	-	ptsI_V25I	Escherichia fosfomycin resistant PtsI	core	AMR	POINT	FOSFOMYCIN	FOSFOMYCIN	POINTX	575	575	100	99.65	575	WP_000623140.1	phosphoenolpyruvate--protein phosphotransferase PtsI	NA	NA
ERR7168276	SC2_ST131	NA	contig00122	6706	6906	-	ymoA	expression modulating protein YmoA	plus	VIRULENCE	VIRULENCE	NA	NA	BLASTX	67	67	100	83.58	67	AAQ90017.1	expression modulating protein YmoA	NA	NA
ERR7168276	SC2_ST131	NA	contig00166	569	2458	-	parE_I529L	Escherichia quinolone resistant ParE	core	AMR	POINT	QUINOLONE	QUINOLONE	POINTX	630	630	100	99.52	630	WP_033554192.1	DNA topoisomerase IV subunit B ParE	NA	NA
ERR7168276	SC2_ST131	NA	contig00204	983	2746	-	smdB	multidrug efflux ABC transporter permease/ATP-binding subunit SmdB	plus	STRESS	BIOCIDE	EFFLUX	EFFLUX	BLASTX	588	592	99.32	79.76	588	BAF79680.1	multidrug efflux ABC transporter permease/ATP-binding subunit SmdB	NA	NA
ERR7168276	SC2_ST131	NA	contig00204	2748	4511	-	smdA	multidrug efflux ABC transporter permease/ATP-binding subunit SmdA	plus	STRESS	BIOCIDE	EFFLUX	EFFLUX	BLASTX	588	591	99.49	79.25	588	BAF79679.1	multidrug efflux ABC transporter permease/ATP-binding subunit SmdA	NA	NA
ERR7168276	SC2_ST131	NA	contig00212	1858	2730	-	blaCTX-M-15	extended-spectrum class A beta-lactamase CTX-M-15	core	AMR	AMR	BETA-LACTAM	CEPHALOSPORIN	ALLELEX	291	291	100	100	291	WP_000239590.1	extended-spectrum class A beta-lactamase CTX-M-15	NA	NA
ERR7168276	SC2_ST131	NA	contig00315	3	1106	+	iucD	NADPH-dependent L-lysine N(6)-monooxygenase IucD	plus	VIRULENCE	VIRULENCE	NA	NA	PARTIAL_CONTIG_ENDX	368	445	82.7	97.55	368	AAD44749.1	NADPH-dependent L-lysine N(6)-monooxygenase IucD	NA	NA
ERR7168276	SC2_ST131	NA	contig00315	1203	3389	+	iutA	ferric aerobactin receptor IutA	plus	VIRULENCE	VIRULENCE	NA	NA	BLASTX	729	731	99.73	89.85	729	AAN45165.2	ferric aerobactin receptor IutA	NA	NA
ERR7168276	SC2_ST131	NA	contig00343	710	3217	-	papC	P fimbrial usher protein PapC	plus	VIRULENCE	VIRULENCE	NA	NA	BLASTX	836	836	100	96.2	841	CAA43564.1	P fimbrial usher protein PapC	NA	NA
ERR7168276	SC2_ST131	NA	contig00364	2	3283	+	sat	serine protease autotransporter toxin Sat	plus	VIRULENCE	VIRULENCE	NA	NA	PARTIAL_CONTIG_ENDX	1094	1295	84.48	99.91	1094	CAE55775.1	serine protease autotransporter toxin Sat	NA	NA
ERR7168276	SC2_ST131	NA	contig00371	2476	2739	+	ymgB	biofilm/acid-resistance regulator AriR	plus	STRESS	ACID	NA	NA	BLASTX	88	88	100	97.73	88	AAC74250.1	biofilm/acid-resistance regulator AriR	NA	NA
ERR7168276	SC2_ST131	NA	contig00503	3	1055	-	mdtM	multidrug efflux MFS transporter MdtM	plus	AMR	AMR	EFFLUX	EFFLUX	PARTIAL_CONTIG_ENDX	351	410	85.61	97.15	351	AAC77293.1	multidrug efflux MFS transporter MdtM	NA	NA
ERR7168276	SC2_ST131	NA	contig00657	683	1507	+	aph(3'')-Ib	aminoglycoside O-phosphotransferase APH(3'')-Ib	core	AMR	AMR	AMINOGLYCOSIDE	STREPTOMYCIN	EXACTX	275	275	100	100	275	WP_109545041.1	aminoglycoside O-phosphotransferase APH(3'')-Ib	NA	NA
ERR7168276	SC2_ST131	NA	contig00786	222	1079	-	blaTEM-1	broad-spectrum class A beta-lactamase TEM-1	core	AMR	AMR	BETA-LACTAM	BETA-LACTAM	ALLELEX	286	286	100	100	286	WP_000027057.1	broad-spectrum class A beta-lactamase TEM-1	NA	NA
ERR7168276	SC4_ST10	NA	contig00001	2379	3509	-	blaEC	BlaEC family class C beta-lactamase	plus	AMR	AMR	BETA-LACTAM	BETA-LACTAM	BLASTX	377	377	100	98.41	377	WP_063610930.1	extended-spectrum class C beta-lactamase EC-15	NA	NA
ERR7168276	SC4_ST10	NA	contig00016	9736	9936	+	ymoA	expression modulating protein YmoA	plus	VIRULENCE	VIRULENCE	NA	NA	BLASTX	67	67	100	83.58	67	AAQ90017.1	expression modulating protein YmoA	NA	NA
ERR7168276	SC4_ST10	NA	contig00019	368	1564	+	tet(A)	tetracycline efflux MFS transporter Tet(A)	core	AMR	AMR	TETRACYCLINE	TETRACYCLINE	EXACTX	399	399	100	100	399	WP_012579085.1	tetracycline efflux MFS transporter Tet(A)	NA	NA
ERR7168276	SC4_ST10	NA	contig00019	3178	4011	-	aph(6)-Id	aminoglycoside O-phosphotransferase APH(6)-Id	core	AMR	AMR	AMINOGLYCOSIDE	STREPTOMYCIN	EXACTX	278	278	100	100	278	WP_000480968.1	aminoglycoside O-phosphotransferase APH(6)-Id	NA	NA
ERR7168276	SC4_ST10	NA	contig00019	4014	4838	-	aph(3'')-Ib	aminoglycoside O-phosphotransferase APH(3'')-Ib	core	AMR	AMR	AMINOGLYCOSIDE	STREPTOMYCIN	EXACTX	275	275	100	100	275	WP_109545041.1	aminoglycoside O-phosphotransferase APH(3'')-Ib	NA	NA
ERR7168276	SC4_ST10	NA	contig00019	4878	5690	-	sul2	sulfonamide-resistant dihydropteroate synthase Sul2	core	AMR	AMR	SULFONAMIDE	SULFONAMIDE	EXACTX	271	271	100	100	271	WP_001043260.1	sulfonamide-resistant dihydropteroate synthase Sul2	NA	NA
ERR7168276	SC4_ST10	NA	contig00032	2233	3588	+	glpT_E448K	Escherichia fosfomycin resistant GlpT	core	AMR	POINT	FOSFOMYCIN	FOSFOMYCIN	POINTX	452	452	100	99.12	452	WP_000948731.1	glycerol-3-phosphate transporter GlpT	NA	NA
ERR7168276	SC4_ST10	NA	contig00125	3713	4366	-	qnrS1	quinolone resistance pentapeptide repeat protein QnrS1	core	AMR	AMR	QUINOLONE	QUINOLONE	ALLELEX	218	218	100	100	218	WP_001516695.1	quinolone resistance pentapeptide repeat protein QnrS1	NA	NA
ERR7168276	SC4_ST10	NA	contig00323	496	1581	-	capU	putative hexosyltransferase CapU	plus	VIRULENCE	VIRULENCE	NA	NA	EXACTX	362	362	100	100	362	CAV02025.1	putative hexosyltransferase CapU	NA	NA
ERR7168276	SC4_ST10	NA	contig00331	665	2428	+	smdB	multidrug efflux ABC transporter permease/ATP-binding subunit SmdB	plus	STRESS	BIOCIDE	EFFLUX	EFFLUX	BLASTX	588	592	99.32	79.93	588	BAF79680.1	multidrug efflux ABC transporter permease/ATP-binding subunit SmdB	NA	NA
ERR7168276	SC4_ST10	NA	contig00371	456	3086	+	silA	Cu(+)/Ag(+) efflux RND transporter permease subunit SilA	plus	STRESS	METAL	COPPER/SILVER	COPPER/SILVER	PARTIAL_CONTIG_ENDX	877	1048	83.68	86.66	877	AAD11749.1	Cu(+)/Ag(+) efflux RND transporter permease subunit SilA	NA	NA
ERR7168276	SC4_ST10	NA	contig00390	406	2913	-	acrF	multidrug efflux RND transporter permease subunit AcrF	plus	AMR	AMR	EFFLUX	EFFLUX	PARTIAL_CONTIG_ENDX	836	1034	80.85	99.88	836	AAC76298.1	multidrug efflux RND transporter permease subunit AcrF	NA	NA
ERR7168276	SC4_ST10	NA	contig00702	157	1044	+	pcoB	copper-binding protein PcoB	plus	STRESS	METAL	COPPER	COPPER	EXACTX	296	296	100	100	296	CAA58526.1	copper-binding protein PcoB	NA	NA
ERR7168276	SC4_ST10	NA	contig00744	188	1015	-	blaTEM	TEM family class A beta-lactamase	core	AMR	AMR	BETA-LACTAM	BETA-LACTAM	INTERNAL_STOP	276	285	95.44	81.52	276	WP_063864879.1	inhibitor-resistant extended-spectrum class A beta-lactamase TEM-178	NA	NA
ERR7168276	SC4_ST10	NA	contig00865	178	852	+	silR	copper/silver response regulator transcription factor SilR	plus	STRESS	METAL	COPPER/SILVER	COPPER/SILVER	BLASTX	225	226	99.56	87.11	225	SPD96883.1	copper/silver response regulator transcription factor SilR	NA	NA
ERR7168276	SC52_ST295	NA	contig00001	4013	4582	-	lpfA	long polar fimbria major subunit LpfA-O113	plus	VIRULENCE	VIRULENCE	NA	NA	BLASTX	190	190	100	98.95	190	AAT76975.1	long polar fimbria major subunit LpfA-O113	NA	NA
ERR7168276	SC52_ST295	NA	contig00002	21737	22867	-	blaEC	BlaEC family class C beta-lactamase	plus	AMR	AMR	BETA-LACTAM	BETA-LACTAM	BLASTX	377	377	100	98.67	377	WP_063610930.1	extended-spectrum class C beta-lactamase EC-15	NA	NA
ERR7168276	SC52_ST295	NA	contig00008	16650	17735	+	capU	putative hexosyltransferase CapU	plus	VIRULENCE	VIRULENCE	NA	NA	BLASTX	362	362	100	99.72	362	CAV02025.1	putative hexosyltransferase CapU	NA	NA
ERR7168276	SC52_ST295	NA	contig00017	3302	4390	-	pmrB_Y358N	Escherichia colistin resistant PmrB	core	AMR	POINT	COLISTIN	COLISTIN	POINTX	363	363	100	99.45	363	WP_001300761.1	two-component system sensor histidine kinase PmrB	NA	NA
ERR7168276	SC52_ST295	NA	contig00041	4335	4988	-	qnrS1	quinolone resistance pentapeptide repeat protein QnrS1	core	AMR	AMR	QUINOLONE	QUINOLONE	ALLELEX	218	218	100	100	218	WP_001516695.1	quinolone resistance pentapeptide repeat protein QnrS1	NA	NA
ERR7168276	SC52_ST295	NA	contig00041	10350	11207	+	blaTEM-1	broad-spectrum class A beta-lactamase TEM-1	core	AMR	AMR	BETA-LACTAM	BETA-LACTAM	ALLELEX	286	286	100	100	286	WP_000027057.1	broad-spectrum class A beta-lactamase TEM-1	NA	NA
ERR7168276	SC52_ST295	NA	contig00087	2579	2842	-	ymgB	biofilm/acid-resistance regulator AriR	plus	STRESS	ACID	NA	NA	EXACTX	88	88	100	100	88	AAC74250.1	biofilm/acid-resistance regulator AriR	NA	NA
ERR7168276	SC52_ST295	NA	contig00167	2194	5295	+	acrF	multidrug efflux RND transporter permease subunit AcrF	plus	AMR	AMR	EFFLUX	EFFLUX	BLASTX	1034	1034	100	99.52	1034	AAC76298.1	multidrug efflux RND transporter permease subunit AcrF	NA	NA
ERR7168276	SC52_ST295	NA	contig00248	1009	1821	+	sul2	sulfonamide-resistant dihydropteroate synthase Sul2	core	AMR	AMR	SULFONAMIDE	SULFONAMIDE	EXACTX	271	271	100	100	271	WP_001043260.1	sulfonamide-resistant dihydropteroate synthase Sul2	NA	NA
ERR7168276	SC52_ST295	NA	contig00248	1861	2685	+	aph(3'')-Ib	aminoglycoside O-phosphotransferase APH(3'')-Ib	core	AMR	AMR	AMINOGLYCOSIDE	STREPTOMYCIN	EXACTX	275	275	100	100	275	WP_109545041.1	aminoglycoside O-phosphotransferase APH(3'')-Ib	NA	NA
ERR7168276	SC52_ST295	NA	contig00248	2688	3521	+	aph(6)-Id	aminoglycoside O-phosphotransferase APH(6)-Id	core	AMR	AMR	AMINOGLYCOSIDE	STREPTOMYCIN	EXACTX	278	278	100	100	278	WP_000480968.1	aminoglycoside O-phosphotransferase APH(6)-Id	NA	NA
ERR7168276	SC52_ST295	NA	contig00461	205	1560	+	glpT_E448K	Escherichia fosfomycin resistant GlpT	core	AMR	POINT	FOSFOMYCIN	FOSFOMYCIN	POINTX	452	452	100	99.56	452	WP_000948731.1	glycerol-3-phosphate transporter GlpT	NA	NA
ERR7168276	SC52_ST295	NA	contig00662	488	1660	+	senB	enterotoxin production-related protein TieB	plus	VIRULENCE	VIRULENCE	NA	NA	EXACTX	391	391	100	100	391	AAZ89288.1	enterotoxin production-related protein TieB	NA	NA
ERR7168276	SC52_ST295	NA	contig00861	37	237	-	ymoA	expression modulating protein YmoA	plus	VIRULENCE	VIRULENCE	NA	NA	BLASTX	67	67	100	83.58	67	AAQ90017.1	expression modulating protein YmoA	NA	NA
ERR7168276	SC52_ST295	NA	contig00910	157	960	+	pcoB	copper-binding protein PcoB	plus	STRESS	METAL	COPPER	COPPER	BLASTX	268	296	90.54	100	268	CAA58526.1	copper-binding protein PcoB	NA	NA
ERR7168276	SC99_ST1727	NA	contig00020	8036	9124	-	pmrB_Y358N	Escherichia colistin resistant PmrB	core	AMR	POINT	COLISTIN	COLISTIN	POINTX	363	363	100	99.45	363	WP_001300761.1	two-component system sensor histidine kinase PmrB	NA	NA
ERR7168276	SC99_ST1727	NA	contig00033	4132	5487	-	glpT_E448K	Escherichia fosfomycin resistant GlpT	core	AMR	POINT	FOSFOMYCIN	FOSFOMYCIN	POINTX	452	452	100	99.78	452	WP_000948731.1	glycerol-3-phosphate transporter GlpT	NA	NA
ERR7168276	SC99_ST1727	NA	contig00044	5253	8354	-	acrF	multidrug efflux RND transporter permease subunit AcrF	plus	AMR	AMR	EFFLUX	EFFLUX	BLASTX	1034	1034	100	99.61	1034	AAC76298.1	multidrug efflux RND transporter permease subunit AcrF	NA	NA
ERR7168276	SC99_ST1727	NA	contig00054	9809	10678	+	hlyE	hemolysin HlyE	plus	VIRULENCE	VIRULENCE	NA	NA	BLASTX	290	300	96.67	76.9	290	AAD28079.1	hemolysin HlyE	NA	NA
ERR7168276	SC99_ST1727	NA	contig00093	8627	9757	+	kdeA	multidrug efflux MFS transporter KdeA	plus	AMR	AMR	EFFLUX	EFFLUX	BLASTX	377	410	91.95	88.33	377	ABR76310.1	multidrug efflux MFS transporter KdeA	NA	NA
ERR7168276	SC99_ST1727	NA	contig00094	3761	4024	-	ymgB	biofilm/acid-resistance regulator AriR	plus	STRESS	ACID	NA	NA	EXACTX	88	88	100	100	88	AAC74250.1	biofilm/acid-resistance regulator AriR	NA	NA
ERR7168276	SC99_ST1727	NA	contig00108	5768	5968	-	ymoA	expression modulating protein YmoA	plus	VIRULENCE	VIRULENCE	NA	NA	BLASTX	67	67	100	83.58	67	AAQ90017.1	expression modulating protein YmoA	NA	NA
ERR7168276	SC99_ST1727	NA	contig00109	1015	2238	-	espX1	type III secretion system effector EspX1	plus	VIRULENCE	VIRULENCE	NA	NA	INTERNAL_STOP	408	473	86.26	89.95	408	ADD54679.1	type III secretion system effector EspX1	NA	NA
ERR7168276	SC99_ST1727	NA	contig00134	2225	2899	-	silR	copper/silver response regulator transcription factor SilR	plus	STRESS	METAL	COPPER/SILVER	COPPER/SILVER	BLASTX	225	226	99.56	87.11	225	SPD96883.1	copper/silver response regulator transcription factor SilR	NA	NA
ERR7168276	SC99_ST1727	NA	contig00136	821	1951	-	blaEC	BlaEC family class C beta-lactamase	plus	AMR	AMR	BETA-LACTAM	BETA-LACTAM	BLASTX	377	377	100	98.67	377	WP_063610930.1	extended-spectrum class C beta-lactamase EC-15	NA	NA
ERR7168276	SC99_ST1727	NA	contig00327	2	523	-	lpfA	long polar fimbria major subunit LpfA-O113	plus	VIRULENCE	VIRULENCE	NA	NA	BLASTX	174	190	91.58	100	174	AAT76975.1	long polar fimbria major subunit LpfA-O113	NA	NA
ERR7168276	SC99_ST1727	NA	contig00331	639	1292	-	qnrS1	quinolone resistance pentapeptide repeat protein QnrS1	core	AMR	AMR	QUINOLONE	QUINOLONE	ALLELEX	218	218	100	100	218	WP_001516695.1	quinolone resistance pentapeptide repeat protein QnrS1	NA	NA
ERR7168276	SC99_ST1727	NA	contig00348	2048	3244	+	tet(A)	tetracycline efflux MFS transporter Tet(A)	core	AMR	AMR	TETRACYCLINE	TETRACYCLINE	BLASTX	399	399	100	99.5	399	WP_000804064.1	tetracycline efflux MFS transporter Tet(A)	NA	NA
ERR7168276	SC99_ST1727	NA	contig00388	2059	2847	+	sul3	sulfonamide-resistant dihydropteroate synthase Sul3	core	AMR	AMR	SULFONAMIDE	SULFONAMIDE	EXACTX	263	263	100	100	263	WP_000034420.1	sulfonamide-resistant dihydropteroate synthase Sul3	NA	NA
ERR7168276	SC99_ST1727	NA	contig00665	157	1044	+	pcoB	copper-binding protein PcoB	plus	STRESS	METAL	COPPER	COPPER	EXACTX	296	296	100	100	296	CAA58526.1	copper-binding protein PcoB	NA	NA
ERR7168277	SC22_ST398	NA	contig00014	890	2653	-	smdB	multidrug efflux ABC transporter permease/ATP-binding subunit SmdB	plus	STRESS	BIOCIDE	EFFLUX	EFFLUX	BLASTX	588	592	99.32	79.93	588	BAF79680.1	multidrug efflux ABC transporter permease/ATP-binding subunit SmdB	NA	NA
ERR7168277	SC22_ST398	NA	contig00014	2655	4418	-	smdA	multidrug efflux ABC transporter permease/ATP-binding subunit SmdA	plus	STRESS	BIOCIDE	EFFLUX	EFFLUX	BLASTX	588	591	99.49	79.42	588	BAF79679.1	multidrug efflux ABC transporter permease/ATP-binding subunit SmdA	NA	NA
ERR7168277	SC22_ST398	NA	contig00026	5145	5798	+	qnrS1	quinolone resistance pentapeptide repeat protein QnrS1	core	AMR	AMR	QUINOLONE	QUINOLONE	ALLELEX	218	218	100	100	218	WP_001516695.1	quinolone resistance pentapeptide repeat protein QnrS1	NA	NA
ERR7168277	SC22_ST398	NA	contig00026	10456	11652	+	tet(A)	tetracycline efflux MFS transporter Tet(A)	core	AMR	AMR	TETRACYCLINE	TETRACYCLINE	BLASTX	399	399	100	99.75	399	WP_000804064.1	tetracycline efflux MFS transporter Tet(A)	NA	NA
ERR7168277	SC22_ST398	NA	contig00068	1868	2206	-	iss	increased serum survival lipoprotein Iss	plus	VIRULENCE	VIRULENCE	NA	NA	EXACTX	113	113	100	100	113	CAQ97644.1	increased serum survival lipoprotein Iss	NA	NA
ERR7168277	SC22_ST398	NA	contig00076	5312	8413	-	acrF	multidrug efflux RND transporter permease subunit AcrF	plus	AMR	AMR	EFFLUX	EFFLUX	BLASTX	1034	1034	100	99.42	1034	AAC76298.1	multidrug efflux RND transporter permease subunit AcrF	NA	NA
ERR7168277	SC22_ST398	NA	contig00131	1721	1921	+	ymoA	expression modulating protein YmoA	plus	VIRULENCE	VIRULENCE	NA	NA	BLASTX	67	67	100	83.58	67	AAQ90017.1	expression modulating protein YmoA	NA	NA
ERR7168277	SC22_ST398	NA	contig00195	1752	4883	+	silA	Cu(+)/Ag(+) efflux RND transporter permease subunit SilA	plus	STRESS	METAL	COPPER/SILVER	COPPER/SILVER	BLASTX	1044	1048	99.62	86.78	1044	AAD11749.1	Cu(+)/Ag(+) efflux RND transporter permease subunit SilA	NA	NA
ERR7168277	SC22_ST398	NA	contig00293	472	1284	+	sul2	sulfonamide-resistant dihydropteroate synthase Sul2	core	AMR	AMR	SULFONAMIDE	SULFONAMIDE	EXACTX	271	271	100	100	271	WP_001043260.1	sulfonamide-resistant dihydropteroate synthase Sul2	NA	NA
ERR7168277	SC22_ST398	NA	contig00293	1324	2148	+	aph(3'')-Ib	aminoglycoside O-phosphotransferase APH(3'')-Ib	core	AMR	AMR	AMINOGLYCOSIDE	STREPTOMYCIN	EXACTX	275	275	100	100	275	WP_109545041.1	aminoglycoside O-phosphotransferase APH(3'')-Ib	NA	NA
ERR7168277	SC22_ST398	NA	contig00293	2151	2984	+	aph(6)-Id	aminoglycoside O-phosphotransferase APH(6)-Id	core	AMR	AMR	AMINOGLYCOSIDE	STREPTOMYCIN	EXACTX	278	278	100	100	278	WP_000480968.1	aminoglycoside O-phosphotransferase APH(6)-Id	NA	NA
ERR7168277	SC22_ST398	NA	contig00318	609	1964	-	glpT_E448K	Escherichia fosfomycin resistant GlpT	core	AMR	POINT	FOSFOMYCIN	FOSFOMYCIN	POINTX	452	452	100	99.78	452	WP_000948731.1	glycerol-3-phosphate transporter GlpT	NA	NA
ERR7168277	SC22_ST398	NA	contig00481	590	967	-	pcoC	copper resistance system metallochaperone PcoC	plus	STRESS	METAL	COPPER	COPPER	EXACTX	126	126	100	100	126	CAA58527.1	copper resistance system metallochaperone PcoC	NA	NA
ERR7168277	SC22_ST398	NA	contig00481	1010	1897	-	pcoB	copper-binding protein PcoB	plus	STRESS	METAL	COPPER	COPPER	BLASTX	296	296	100	99.66	296	CAA58526.1	copper-binding protein PcoB	NA	NA
ERR7168277	SC22_ST398	NA	contig00583	811	1668	+	blaTEM-1	broad-spectrum class A beta-lactamase TEM-1	core	AMR	AMR	BETA-LACTAM	BETA-LACTAM	ALLELEX	286	286	100	100	286	WP_000027057.1	broad-spectrum class A beta-lactamase TEM-1	NA	NA
ERR7168277	SC22_ST398	NA	contig00646	127	1485	-	silC	Cu(+)/Ag(+) efflux RND transporter outer membrane channel SilC	plus	STRESS	METAL	COPPER/SILVER	COPPER/SILVER	BLASTX	453	461	98.26	99.34	453	AAD11746.1	Cu(+)/Ag(+) efflux RND transporter outer membrane channel SilC	NA	NA
ERR7168277	SC22_ST398	NA	contig00880	326	757	-	pcoE	copper resistance system metallochaperone PcoE	plus	STRESS	METAL	COPPER	COPPER	BLASTX	144	144	100	92.36	144	CAA58532.1	copper resistance system metallochaperone PcoE	NA	NA
ERR7168277	SC22_ST398	NA	contig01061	3	371	+	silE	silver-binding protein SilE	plus	STRESS	METAL	SILVER	SILVER	PARTIAL_CONTIG_ENDX	123	143	86.01	100	123	AAD11743.1	silver-binding protein SilE	NA	NA
ERR7168277	SC4_ST10	NA	contig00003	18120	18320	+	ymoA	expression modulating protein YmoA	plus	VIRULENCE	VIRULENCE	NA	NA	BLASTX	67	67	100	83.58	67	AAQ90017.1	expression modulating protein YmoA	NA	NA
ERR7168277	SC4_ST10	NA	contig00003	26014	27777	-	smdB	multidrug efflux ABC transporter permease/ATP-binding subunit SmdB	plus	STRESS	BIOCIDE	EFFLUX	EFFLUX	BLASTX	588	592	99.32	79.93	588	BAF79680.1	multidrug efflux ABC transporter permease/ATP-binding subunit SmdB	NA	NA
ERR7168277	SC4_ST10	NA	contig00003	27779	29542	-	smdA	multidrug efflux ABC transporter permease/ATP-binding subunit SmdA	plus	STRESS	BIOCIDE	EFFLUX	EFFLUX	BLASTX	588	591	99.49	79.25	588	BAF79679.1	multidrug efflux ABC transporter permease/ATP-binding subunit SmdA	NA	NA
ERR7168277	SC4_ST10	NA	contig00042	7395	8048	+	qnrS1	quinolone resistance pentapeptide repeat protein QnrS1	core	AMR	AMR	QUINOLONE	QUINOLONE	ALLELEX	218	218	100	100	218	WP_001516695.1	quinolone resistance pentapeptide repeat protein QnrS1	NA	NA
ERR7168277	SC4_ST10	NA	contig00042	12706	13902	+	tet(A)	tetracycline efflux MFS transporter Tet(A)	core	AMR	AMR	TETRACYCLINE	TETRACYCLINE	BLASTX	399	399	100	99.75	399	WP_000804064.1	tetracycline efflux MFS transporter Tet(A)	NA	NA
ERR7168277	SC4_ST10	NA	contig00047	1868	2206	-	iss	increased serum survival lipoprotein Iss	plus	VIRULENCE	VIRULENCE	NA	NA	EXACTX	113	113	100	100	113	CAQ97644.1	increased serum survival lipoprotein Iss	NA	NA
ERR7168277	SC4_ST10	NA	contig00254	828	2057	-	kdeA	multidrug efflux MFS transporter KdeA	plus	AMR	AMR	EFFLUX	EFFLUX	BLASTX	410	410	100	87.56	410	ABR76310.1	multidrug efflux MFS transporter KdeA	NA	NA
ERR7168277	SC4_ST10	NA	contig00290	518	1330	+	sul2	sulfonamide-resistant dihydropteroate synthase Sul2	core	AMR	AMR	SULFONAMIDE	SULFONAMIDE	EXACTX	271	271	100	100	271	WP_001043260.1	sulfonamide-resistant dihydropteroate synthase Sul2	NA	NA
ERR7168277	SC4_ST10	NA	contig00290	1370	2194	+	aph(3'')-Ib	aminoglycoside O-phosphotransferase APH(3'')-Ib	core	AMR	AMR	AMINOGLYCOSIDE	STREPTOMYCIN	EXACTX	275	275	100	100	275	WP_109545041.1	aminoglycoside O-phosphotransferase APH(3'')-Ib	NA	NA
ERR7168277	SC4_ST10	NA	contig00290	2197	3030	+	aph(6)-Id	aminoglycoside O-phosphotransferase APH(6)-Id	core	AMR	AMR	AMINOGLYCOSIDE	STREPTOMYCIN	EXACTX	278	278	100	100	278	WP_000480968.1	aminoglycoside O-phosphotransferase APH(6)-Id	NA	NA
ERR7168277	SC4_ST10	NA	contig00316	178	1263	-	capU	putative hexosyltransferase CapU	plus	VIRULENCE	VIRULENCE	NA	NA	BLASTX	362	362	100	99.72	362	CAV02025.1	putative hexosyltransferase CapU	NA	NA
ERR7168277	SC4_ST10	NA	contig00407	321	1208	+	pcoB	copper-binding protein PcoB	plus	STRESS	METAL	COPPER	COPPER	BLASTX	296	296	100	99.66	296	CAA58526.1	copper-binding protein PcoB	NA	NA
ERR7168277	SC4_ST10	NA	contig00407	1251	1628	+	pcoC	copper resistance system metallochaperone PcoC	plus	STRESS	METAL	COPPER	COPPER	EXACTX	126	126	100	100	126	CAA58527.1	copper resistance system metallochaperone PcoC	NA	NA
ERR7168277	SC4_ST10	NA	contig00407	1636	2409	+	pcoD	copper resistance inner membrane protein PcoD	plus	STRESS	METAL	COPPER	COPPER	PARTIAL_CONTIG_ENDX	258	309	83.5	100	258	CAA58528.1	copper resistance inner membrane protein PcoD	NA	NA
ERR7168277	SC4_ST10	NA	contig00494	850	1707	+	blaTEM-1	broad-spectrum class A beta-lactamase TEM-1	core	AMR	AMR	BETA-LACTAM	BETA-LACTAM	ALLELEX	286	286	100	100	286	WP_000027057.1	broad-spectrum class A beta-lactamase TEM-1	NA	NA
ERR7168277	SC4_ST10	NA	contig00528	3	371	+	silE	silver-binding protein SilE	plus	STRESS	METAL	SILVER	SILVER	PARTIAL_CONTIG_ENDX	123	143	86.01	99.19	123	AAD11743.1	silver-binding protein SilE	NA	NA
ERR7168277	SC4_ST10	NA	contig00532	3	1226	+	silC	Cu(+)/Ag(+) efflux RND transporter outer membrane channel SilC	plus	STRESS	METAL	COPPER/SILVER	COPPER/SILVER	PARTIAL_CONTIG_ENDX	408	461	88.5	98.28	408	AAD11746.1	Cu(+)/Ag(+) efflux RND transporter outer membrane channel SilC	NA	NA
ERR7168277	SC4_ST10	NA	contig00532	1257	1550	+	silF	Cu(+)/Ag(+) efflux RND transporter periplasmic metallochaperone SilF	plus	STRESS	METAL	COPPER/SILVER	COPPER/SILVER	PARTIAL_CONTIG_ENDX	98	117	83.76	100	98	KGL71342.1	Cu(+)/Ag(+) efflux RND transporter periplasmic metallochaperone SilF	NA	NA
ERR7168277	SC4_ST10	NA	contig00710	20	451	+	pcoE	copper resistance system metallochaperone PcoE	plus	STRESS	METAL	COPPER	COPPER	BLASTX	144	144	100	92.36	144	CAA58532.1	copper resistance system metallochaperone PcoE	NA	NA
ERR7168277	SC90_ST685	NA	contig00012	24164	25927	+	smdA	multidrug efflux ABC transporter permease/ATP-binding subunit SmdA	plus	STRESS	BIOCIDE	EFFLUX	EFFLUX	BLASTX	588	591	99.49	79.42	588	BAF79679.1	multidrug efflux ABC transporter permease/ATP-binding subunit SmdA	NA	NA
ERR7168277	SC90_ST685	NA	contig00012	25929	27692	+	smdB	multidrug efflux ABC transporter permease/ATP-binding subunit SmdB	plus	STRESS	BIOCIDE	EFFLUX	EFFLUX	BLASTX	588	592	99.32	79.93	588	BAF79680.1	multidrug efflux ABC transporter permease/ATP-binding subunit SmdB	NA	NA
ERR7168277	SC90_ST685	NA	contig00012	35386	35586	-	ymoA	expression modulating protein YmoA	plus	VIRULENCE	VIRULENCE	NA	NA	BLASTX	67	67	100	83.58	67	AAQ90017.1	expression modulating protein YmoA	NA	NA
ERR7168277	SC90_ST685	NA	contig00015	583	1938	+	glpT_E448K	Escherichia fosfomycin resistant GlpT	core	AMR	POINT	FOSFOMYCIN	FOSFOMYCIN	POINTX	452	452	100	99.78	452	WP_000948731.1	glycerol-3-phosphate transporter GlpT	NA	NA
ERR7168277	SC90_ST685	NA	contig00022	16712	17842	-	blaEC	BlaEC family class C beta-lactamase	plus	AMR	AMR	BETA-LACTAM	BETA-LACTAM	EXACTX	377	377	100	100	377	ABS58643.1	BlaEC family class C beta-lactamase	NA	NA
ERR7168277	SC90_ST685	NA	contig00120	6791	7465	-	silR	copper/silver response regulator transcription factor SilR	plus	STRESS	METAL	COPPER/SILVER	COPPER/SILVER	BLASTX	225	226	99.56	87.11	225	SPD96883.1	copper/silver response regulator transcription factor SilR	NA	NA
ERR7168277	SC90_ST685	NA	contig00122	665	1534	+	hlyE	hemolysin HlyE	plus	VIRULENCE	VIRULENCE	NA	NA	BLASTX	290	300	96.67	76.55	290	AAD28079.1	hemolysin HlyE	NA	NA
ERR7168277	SC90_ST685	NA	contig00123	106	537	-	pcoE	copper resistance system metallochaperone PcoE	plus	STRESS	METAL	COPPER	COPPER	BLASTX	144	144	100	92.36	144	CAA58532.1	copper resistance system metallochaperone PcoE	NA	NA
ERR7168277	SC90_ST685	NA	contig00123	758	2155	-	pcoS	copper resistance membrane spanning protein PcoS	plus	STRESS	METAL	COPPER	COPPER	BLASTX	466	466	100	99.57	466	CAA58530.1	copper resistance membrane spanning protein PcoS	NA	NA
ERR7168277	SC90_ST685	NA	contig00123	2155	2832	-	pcoR	copper response regulator transcription factor PcoR	plus	STRESS	METAL	COPPER	COPPER	EXACTX	226	226	100	100	226	CAA58529.1	copper response regulator transcription factor PcoR	NA	NA
ERR7168277	SC90_ST685	NA	contig00123	2890	3816	-	pcoD	copper resistance inner membrane protein PcoD	plus	STRESS	METAL	COPPER	COPPER	EXACTX	309	309	100	100	309	CAA58528.1	copper resistance inner membrane protein PcoD	NA	NA
ERR7168277	SC90_ST685	NA	contig00123	3824	4201	-	pcoC	copper resistance system metallochaperone PcoC	plus	STRESS	METAL	COPPER	COPPER	EXACTX	126	126	100	100	126	CAA58527.1	copper resistance system metallochaperone PcoC	NA	NA
ERR7168277	SC90_ST685	NA	contig00123	4244	5131	-	pcoB	copper-binding protein PcoB	plus	STRESS	METAL	COPPER	COPPER	BLASTX	296	296	100	99.66	296	CAA58526.1	copper-binding protein PcoB	NA	NA
ERR7168277	SC90_ST685	NA	contig00123	5140	6954	-	pcoA	multicopper oxidase PcoA	plus	STRESS	METAL	COPPER	COPPER	BLASTX	605	605	100	99.83	605	CAA58525.1	multicopper oxidase PcoA	NA	NA
ERR7168277	SC90_ST685	NA	contig00129	2	3007	+	silA	Cu(+)/Ag(+) efflux RND transporter permease subunit SilA	plus	STRESS	METAL	COPPER/SILVER	COPPER/SILVER	BLASTX	1002	1048	95.61	86.33	1002	AAD11749.1	Cu(+)/Ag(+) efflux RND transporter permease subunit SilA	NA	NA
ERR7168277	SC90_ST685	NA	contig00145	606	1988	+	silC	Cu(+)/Ag(+) efflux RND transporter outer membrane channel SilC	plus	STRESS	METAL	COPPER/SILVER	COPPER/SILVER	BLASTX	461	461	100	99.57	461	AAD11746.1	Cu(+)/Ag(+) efflux RND transporter outer membrane channel SilC	NA	NA
ERR7168277	SC90_ST685	NA	contig00145	2019	2369	+	silF	Cu(+)/Ag(+) efflux RND transporter periplasmic metallochaperone SilF	plus	STRESS	METAL	COPPER/SILVER	COPPER/SILVER	EXACTX	117	117	100	100	117	KGL71342.1	Cu(+)/Ag(+) efflux RND transporter periplasmic metallochaperone SilF	NA	NA
ERR7168277	SC90_ST685	NA	contig00145	2486	3775	+	silB	Cu(+)/Ag(+) efflux RND transporter periplasmic adaptor subunit SilB	plus	STRESS	METAL	COPPER/SILVER	COPPER/SILVER	EXACTX	430	430	100	100	430	AAD11748.1	Cu(+)/Ag(+) efflux RND transporter periplasmic adaptor subunit SilB	NA	NA
ERR7168277	SC90_ST685	NA	contig00145	3789	6932	+	silA	Cu(+)/Ag(+) efflux RND transporter permease subunit SilA	plus	STRESS	METAL	COPPER/SILVER	COPPER/SILVER	BLASTX	1048	1048	100	99.43	1048	AAD11749.1	Cu(+)/Ag(+) efflux RND transporter permease subunit SilA	NA	NA
ERR7168277	SC90_ST685	NA	contig00158	791	1603	+	sul2	sulfonamide-resistant dihydropteroate synthase Sul2	core	AMR	AMR	SULFONAMIDE	SULFONAMIDE	EXACTX	271	271	100	100	271	WP_001043260.1	sulfonamide-resistant dihydropteroate synthase Sul2	NA	NA
ERR7168277	SC90_ST685	NA	contig00158	1643	2467	+	aph(3'')-Ib	aminoglycoside O-phosphotransferase APH(3'')-Ib	core	AMR	AMR	AMINOGLYCOSIDE	STREPTOMYCIN	BLASTX	275	275	100	99.64	275	WP_109545041.1	aminoglycoside O-phosphotransferase APH(3'')-Ib	NA	NA
ERR7168277	SC90_ST685	NA	contig00158	2470	3303	+	aph(6)-Id	aminoglycoside O-phosphotransferase APH(6)-Id	core	AMR	AMR	AMINOGLYCOSIDE	STREPTOMYCIN	EXACTX	278	278	100	100	278	WP_000480968.1	aminoglycoside O-phosphotransferase APH(6)-Id	NA	NA
ERR7168277	SC90_ST685	NA	contig00166	3353	3781	-	silE	silver-binding protein SilE	plus	STRESS	METAL	SILVER	SILVER	EXACTX	143	143	100	100	143	AAD11743.1	silver-binding protein SilE	NA	NA
ERR7168277	SC90_ST685	NA	contig00166	4035	5507	-	silS	copper/silver sensor histidine kinase SilS	plus	STRESS	METAL	COPPER/SILVER	COPPER/SILVER	BLASTX	491	491	100	97.76	491	SPD96882.1	copper/silver sensor histidine kinase SilS	NA	NA
ERR7168278	SC123_ST1308	NA	contig00001	41484	42572	-	pmrB_Y358N	Escherichia colistin resistant PmrB	core	AMR	POINT	COLISTIN	COLISTIN	POINTX	363	363	100	99.45	363	WP_001300761.1	two-component system sensor histidine kinase PmrB	NA	NA
ERR7168278	SC123_ST1308	NA	contig00008	20480	21049	-	lpfA	long polar fimbria major subunit LpfA-O113	plus	VIRULENCE	VIRULENCE	NA	NA	EXACTX	190	190	100	100	190	AAT76975.1	long polar fimbria major subunit LpfA-O113	NA	NA
ERR7168278	SC123_ST1308	NA	contig00016	758	2521	+	smdB	multidrug efflux ABC transporter permease/ATP-binding subunit SmdB	plus	STRESS	BIOCIDE	EFFLUX	EFFLUX	BLASTX	588	592	99.32	79.93	588	BAF79680.1	multidrug efflux ABC transporter permease/ATP-binding subunit SmdB	NA	NA
ERR7168278	SC123_ST1308	NA	contig00016	10214	10414	-	ymoA	expression modulating protein YmoA	plus	VIRULENCE	VIRULENCE	NA	NA	BLASTX	67	67	100	83.58	67	AAQ90017.1	expression modulating protein YmoA	NA	NA
ERR7168278	SC123_ST1308	NA	contig00031	8869	10275	+	espX1	type III secretion system effector EspX1	plus	VIRULENCE	VIRULENCE	NA	NA	BLASTX	469	473	99.15	91.68	469	ADD54679.1	type III secretion system effector EspX1	NA	NA
ERR7168278	SC123_ST1308	NA	contig00045	2021	2284	-	ymgB	biofilm/acid-resistance regulator AriR	plus	STRESS	ACID	NA	NA	EXACTX	88	88	100	100	88	AAC74250.1	biofilm/acid-resistance regulator AriR	NA	NA
ERR7168278	SC123_ST1308	NA	contig00057	1	1218	-	kdeA	multidrug efflux MFS transporter KdeA	plus	AMR	AMR	EFFLUX	EFFLUX	BLASTX	406	410	99.02	87.19	406	ABR76310.1	multidrug efflux MFS transporter KdeA	NA	NA
ERR7168278	SC123_ST1308	NA	contig00097	1978	5079	+	acrF	multidrug efflux RND transporter permease subunit AcrF	plus	AMR	AMR	EFFLUX	EFFLUX	BLASTX	1034	1034	100	99.52	1034	AAC76298.1	multidrug efflux RND transporter permease subunit AcrF	NA	NA
ERR7168278	SC123_ST1308	NA	contig00106	1737	3092	+	glpT_E448K	Escherichia fosfomycin resistant GlpT	core	AMR	POINT	FOSFOMYCIN	FOSFOMYCIN	POINTX	452	452	100	99.78	452	WP_000948731.1	glycerol-3-phosphate transporter GlpT	NA	NA
ERR7168278	SC123_ST1308	NA	contig00107	4926	8057	-	silA	Cu(+)/Ag(+) efflux RND transporter permease subunit SilA	plus	STRESS	METAL	COPPER/SILVER	COPPER/SILVER	BLASTX	1044	1048	99.62	86.97	1044	AAD11749.1	Cu(+)/Ag(+) efflux RND transporter permease subunit SilA	NA	NA
ERR7168278	SC123_ST1308	NA	contig00118	3085	4215	-	blaEC	BlaEC family class C beta-lactamase	plus	AMR	AMR	BETA-LACTAM	BETA-LACTAM	BLASTX	377	377	100	99.2	377	WP_063610930.1	extended-spectrum class C beta-lactamase EC-15	NA	NA
ERR7168278	SC123_ST1308	NA	contig00132	1861	2946	+	capU	putative hexosyltransferase CapU	plus	VIRULENCE	VIRULENCE	NA	NA	EXACTX	362	362	100	100	362	CAV02025.1	putative hexosyltransferase CapU	NA	NA
ERR7168278	SC123_ST1308	NA	contig00265	314	1543	+	mdtM	multidrug efflux MFS transporter MdtM	plus	AMR	AMR	EFFLUX	EFFLUX	BLASTX	410	410	100	97.32	410	AAC77293.1	multidrug efflux MFS transporter MdtM	NA	NA
ERR7168278	SC123_ST1308	NA	contig00314	715	1548	-	aph(6)-Id	aminoglycoside O-phosphotransferase APH(6)-Id	core	AMR	AMR	AMINOGLYCOSIDE	STREPTOMYCIN	EXACTX	278	278	100	100	278	WP_000480968.1	aminoglycoside O-phosphotransferase APH(6)-Id	NA	NA
ERR7168278	SC123_ST1308	NA	contig00314	1551	2375	-	aph(3'')-Ib	aminoglycoside O-phosphotransferase APH(3'')-Ib	core	AMR	AMR	AMINOGLYCOSIDE	STREPTOMYCIN	EXACTX	275	275	100	100	275	WP_109545041.1	aminoglycoside O-phosphotransferase APH(3'')-Ib	NA	NA
ERR7168278	SC123_ST1308	NA	contig00314	2415	3227	-	sul2	sulfonamide-resistant dihydropteroate synthase Sul2	core	AMR	AMR	SULFONAMIDE	SULFONAMIDE	EXACTX	271	271	100	100	271	WP_001043260.1	sulfonamide-resistant dihydropteroate synthase Sul2	NA	NA
ERR7168278	SC147_ST2178	NA	contig00007	15007	15576	+	lpfA	long polar fimbria major subunit LpfA-O113	plus	VIRULENCE	VIRULENCE	NA	NA	BLASTX	190	190	100	99.47	190	AAT76975.1	long polar fimbria major subunit LpfA-O113	NA	NA
ERR7168278	SC147_ST2178	NA	contig00009	16269	16532	-	ymgB	biofilm/acid-resistance regulator AriR	plus	STRESS	ACID	NA	NA	EXACTX	88	88	100	100	88	AAC74250.1	biofilm/acid-resistance regulator AriR	NA	NA
ERR7168278	SC147_ST2178	NA	contig00014	22168	23298	-	blaEC	BlaEC family class C beta-lactamase	plus	AMR	AMR	BETA-LACTAM	BETA-LACTAM	BLASTX	377	377	100	98.67	377	WP_063610930.1	extended-spectrum class C beta-lactamase EC-15	NA	NA
ERR7168278	SC147_ST2178	NA	contig00019	718	2481	-	smdB	multidrug efflux ABC transporter permease/ATP-binding subunit SmdB	plus	STRESS	BIOCIDE	EFFLUX	EFFLUX	BLASTX	588	592	99.32	79.76	588	BAF79680.1	multidrug efflux ABC transporter permease/ATP-binding subunit SmdB	NA	NA
ERR7168278	SC147_ST2178	NA	contig00019	2483	4246	-	smdA	multidrug efflux ABC transporter permease/ATP-binding subunit SmdA	plus	STRESS	BIOCIDE	EFFLUX	EFFLUX	BLASTX	588	591	99.49	79.25	588	BAF79679.1	multidrug efflux ABC transporter permease/ATP-binding subunit SmdA	NA	NA
ERR7168278	SC147_ST2178	NA	contig00028	16154	16354	+	ymoA	expression modulating protein YmoA	plus	VIRULENCE	VIRULENCE	NA	NA	BLASTX	67	67	100	83.58	67	AAQ90017.1	expression modulating protein YmoA	NA	NA
ERR7168278	SC147_ST2178	NA	contig00072	5123	8224	+	acrF	multidrug efflux RND transporter permease subunit AcrF	plus	AMR	AMR	EFFLUX	EFFLUX	BLASTX	1034	1034	100	99.52	1034	AAC76298.1	multidrug efflux RND transporter permease subunit AcrF	NA	NA
ERR7168278	SC147_ST2178	NA	contig00109	7362	8513	+	espX1	type III secretion system effector EspX1	plus	VIRULENCE	VIRULENCE	NA	NA	PARTIALX	384	473	81.18	90.1	384	ADD54679.1	type III secretion system effector EspX1	NA	NA
ERR7168278	SC147_ST2178	NA	contig00127	8007	9095	-	pmrB_Y358N	Escherichia colistin resistant PmrB	core	AMR	POINT	COLISTIN	COLISTIN	POINTX	363	363	100	99.45	363	WP_001300761.1	two-component system sensor histidine kinase PmrB	NA	NA
ERR7168278	SC147_ST2178	NA	contig00244	3049	3723	+	silR	copper/silver response regulator transcription factor SilR	plus	STRESS	METAL	COPPER/SILVER	COPPER/SILVER	BLASTX	225	226	99.56	86.67	225	SPD96883.1	copper/silver response regulator transcription factor SilR	NA	NA
ERR7168278	SC147_ST2178	NA	contig00294	3	1184	+	mdtM	multidrug efflux MFS transporter MdtM	plus	AMR	AMR	EFFLUX	EFFLUX	BLASTX	394	410	96.1	97.97	394	AAC77293.1	multidrug efflux MFS transporter MdtM	NA	NA
ERR7168278	SC147_ST2178	NA	contig00515	3	827	+	aph(3'')-Ib	aminoglycoside O-phosphotransferase APH(3'')-Ib	core	AMR	AMR	AMINOGLYCOSIDE	STREPTOMYCIN	EXACTX	275	275	100	100	275	WP_109545041.1	aminoglycoside O-phosphotransferase APH(3'')-Ib	NA	NA
ERR7168278	SC147_ST2178	NA	contig00515	830	1663	+	aph(6)-Id	aminoglycoside O-phosphotransferase APH(6)-Id	core	AMR	AMR	AMINOGLYCOSIDE	STREPTOMYCIN	EXACTX	278	278	100	100	278	WP_000480968.1	aminoglycoside O-phosphotransferase APH(6)-Id	NA	NA
ERR7168278	SC17_ST58	NA	contig00003	26243	27472	+	kdeA	multidrug efflux MFS transporter KdeA	plus	AMR	AMR	EFFLUX	EFFLUX	BLASTX	410	410	100	86.83	410	ABR76310.1	multidrug efflux MFS transporter KdeA	NA	NA
ERR7168278	SC17_ST58	NA	contig00004	125647	128778	-	silA	Cu(+)/Ag(+) efflux RND transporter permease subunit SilA	plus	STRESS	METAL	COPPER/SILVER	COPPER/SILVER	BLASTX	1044	1048	99.62	86.88	1044	AAD11749.1	Cu(+)/Ag(+) efflux RND transporter permease subunit SilA	NA	NA
ERR7168278	SC17_ST58	NA	contig00004	131924	132598	+	silR	copper/silver response regulator transcription factor SilR	plus	STRESS	METAL	COPPER/SILVER	COPPER/SILVER	BLASTX	225	226	99.56	86.67	225	SPD96883.1	copper/silver response regulator transcription factor SilR	NA	NA
ERR7168278	SC17_ST58	NA	contig00005	42406	42606	+	ymoA	expression modulating protein YmoA	plus	VIRULENCE	VIRULENCE	NA	NA	BLASTX	67	67	100	83.58	67	AAQ90017.1	expression modulating protein YmoA	NA	NA
ERR7168278	SC17_ST58	NA	contig00005	50299	52062	-	smdB	multidrug efflux ABC transporter permease/ATP-binding subunit SmdB	plus	STRESS	BIOCIDE	EFFLUX	EFFLUX	BLASTX	588	592	99.32	79.93	588	BAF79680.1	multidrug efflux ABC transporter permease/ATP-binding subunit SmdB	NA	NA
ERR7168278	SC17_ST58	NA	contig00005	52064	53827	-	smdA	multidrug efflux ABC transporter permease/ATP-binding subunit SmdA	plus	STRESS	BIOCIDE	EFFLUX	EFFLUX	BLASTX	588	591	99.49	79.08	588	BAF79679.1	multidrug efflux ABC transporter permease/ATP-binding subunit SmdA	NA	NA
ERR7168278	SC17_ST58	NA	contig00008	95435	96853	+	espX1	type III secretion system effector EspX1	plus	VIRULENCE	VIRULENCE	NA	NA	BLASTX	473	473	100	91.12	473	ADD54679.1	type III secretion system effector EspX1	NA	NA
ERR7168278	SC17_ST58	NA	contig00014	71966	73321	+	glpT_E448K	Escherichia fosfomycin resistant GlpT	core	AMR	POINT	FOSFOMYCIN	FOSFOMYCIN	POINTX	452	452	100	99.78	452	WP_000948731.1	glycerol-3-phosphate transporter GlpT	NA	NA
ERR7168278	SC17_ST58	NA	contig00022	50983	52113	+	blaEC	BlaEC family class C beta-lactamase	plus	AMR	AMR	BETA-LACTAM	BETA-LACTAM	BLASTX	377	377	100	98.67	377	WP_063610930.1	extended-spectrum class C beta-lactamase EC-15	NA	NA
ERR7168278	SC17_ST58	NA	contig00023	39954	41042	+	pmrB_Y358N	Escherichia colistin resistant PmrB	core	AMR	POINT	COLISTIN	COLISTIN	POINTX	363	363	100	99.45	363	WP_001300761.1	two-component system sensor histidine kinase PmrB	NA	NA
ERR7168278	SC17_ST58	NA	contig00024	21811	22380	-	lpfA	long polar fimbria major subunit LpfA-O113	plus	VIRULENCE	VIRULENCE	NA	NA	EXACTX	190	190	100	100	190	AAT76975.1	long polar fimbria major subunit LpfA-O113	NA	NA
ERR7168278	SC17_ST58	NA	contig00030	5446	6315	-	hlyE	hemolysin HlyE	plus	VIRULENCE	VIRULENCE	NA	NA	BLASTX	290	300	96.67	76.9	290	AAD28079.1	hemolysin HlyE	NA	NA
ERR7168278	SC17_ST58	NA	contig00035	27879	32444	+	sslE	lipoprotein metalloprotease SslE	plus	VIRULENCE	VIRULENCE	NA	NA	BLASTX	1522	1520	100	87.52	1523	ADE89421.1	lipoprotein metalloprotease SslE	NA	NA
ERR7168278	SC17_ST58	NA	contig00059	11787	14888	+	acrF	multidrug efflux RND transporter permease subunit AcrF	plus	AMR	AMR	EFFLUX	EFFLUX	BLASTX	1034	1034	100	99.52	1034	AAC76298.1	multidrug efflux RND transporter permease subunit AcrF	NA	NA
ERR7168278	SC17_ST58	NA	contig00096	1577	1840	+	ymgB	biofilm/acid-resistance regulator AriR	plus	STRESS	ACID	NA	NA	EXACTX	88	88	100	100	88	AAC74250.1	biofilm/acid-resistance regulator AriR	NA	NA
ERR7168278	SC17_ST58	NA	contig00099	3680	4909	-	mdtM	multidrug efflux MFS transporter MdtM	plus	AMR	AMR	EFFLUX	EFFLUX	BLASTX	410	410	100	98.05	410	AAC77293.1	multidrug efflux MFS transporter MdtM	NA	NA
ERR7168278	SC17_ST58	NA	contig00115	1448	1918	+	dfrA14	trimethoprim-resistant dihydrofolate reductase DfrA14	core	AMR	AMR	TRIMETHOPRIM	TRIMETHOPRIM	EXACTX	157	157	100	100	157	WP_004201280.1	trimethoprim-resistant dihydrofolate reductase DfrA14	NA	NA
ERR7168278	SC17_ST58	NA	contig00115	6461	7249	+	sul2	sulfonamide-resistant dihydropteroate synthase Sul2	core	AMR	AMR	SULFONAMIDE	SULFONAMIDE	BLASTX	263	271	97.05	100	263	WP_001043260.1	sulfonamide-resistant dihydropteroate synthase Sul2	NA	NA
ERR7168278	SC17_ST58	NA	contig00138	505	1362	-	blaTEM-1	broad-spectrum class A beta-lactamase TEM-1	core	AMR	AMR	BETA-LACTAM	BETA-LACTAM	ALLELEX	286	286	100	100	286	WP_000027057.1	broad-spectrum class A beta-lactamase TEM-1	NA	NA
ERR7168278	SC17_ST58	NA	contig00140	3103	4188	+	capU	putative hexosyltransferase CapU	plus	VIRULENCE	VIRULENCE	NA	NA	BLASTX	362	362	100	99.72	362	CAV02025.1	putative hexosyltransferase CapU	NA	NA
ERR7168278	SC17_ST58	NA	contig00175	61	885	+	aph(3'')-Ib	aminoglycoside O-phosphotransferase APH(3'')-Ib	core	AMR	AMR	AMINOGLYCOSIDE	STREPTOMYCIN	EXACTX	275	275	100	100	275	WP_109545041.1	aminoglycoside O-phosphotransferase APH(3'')-Ib	NA	NA
ERR7168278	SC17_ST58	NA	contig00175	888	1721	+	aph(6)-Id	aminoglycoside O-phosphotransferase APH(6)-Id	core	AMR	AMR	AMINOGLYCOSIDE	STREPTOMYCIN	BLASTX	278	278	100	99.64	278	WP_000480968.1	aminoglycoside O-phosphotransferase APH(6)-Id	NA	NA
ERR7168278	SC17_ST58	NA	contig00187	834	2030	+	tet(A)	tetracycline efflux MFS transporter Tet(A)	core	AMR	AMR	TETRACYCLINE	TETRACYCLINE	EXACTX	399	399	100	100	399	WP_000804064.1	tetracycline efflux MFS transporter Tet(A)	NA	NA
ERR7168278	SC22_ST398	NA	contig00002	105941	107071	-	blaEC	BlaEC family class C beta-lactamase	plus	AMR	AMR	BETA-LACTAM	BETA-LACTAM	BLASTX	377	377	100	98.41	377	WP_063610930.1	extended-spectrum class C beta-lactamase EC-15	NA	NA
ERR7168278	SC22_ST398	NA	contig00004	5591	6742	-	espX1	type III secretion system effector EspX1	plus	VIRULENCE	VIRULENCE	NA	NA	PARTIALX	384	473	81.18	90.36	384	ADD54679.1	type III secretion system effector EspX1	NA	NA
ERR7168278	SC22_ST398	NA	contig00008	76233	77996	+	smdA	multidrug efflux ABC transporter permease/ATP-binding subunit SmdA	plus	STRESS	BIOCIDE	EFFLUX	EFFLUX	BLASTX	588	591	99.49	79.42	588	BAF79679.1	multidrug efflux ABC transporter permease/ATP-binding subunit SmdA	NA	NA
ERR7168278	SC22_ST398	NA	contig00008	77998	79761	+	smdB	multidrug efflux ABC transporter permease/ATP-binding subunit SmdB	plus	STRESS	BIOCIDE	EFFLUX	EFFLUX	BLASTX	588	592	99.32	79.93	588	BAF79680.1	multidrug efflux ABC transporter permease/ATP-binding subunit SmdB	NA	NA
ERR7168278	SC22_ST398	NA	contig00008	87455	87655	-	ymoA	expression modulating protein YmoA	plus	VIRULENCE	VIRULENCE	NA	NA	BLASTX	67	67	100	83.58	67	AAQ90017.1	expression modulating protein YmoA	NA	NA
ERR7168278	SC22_ST398	NA	contig00009	20691	22046	+	glpT_E448K	Escherichia fosfomycin resistant GlpT	core	AMR	POINT	FOSFOMYCIN	FOSFOMYCIN	POINTX	452	452	100	99.78	452	WP_000948731.1	glycerol-3-phosphate transporter GlpT	NA	NA
ERR7168278	SC22_ST398	NA	contig00039	4438	5004	+	hsp20	small heat shock protein sHSP20	plus	STRESS	HEAT	NA	NA	BLASTX	189	189	100	98.94	189	CDY80020.1	small heat shock protein sHSP20	NA	NA
ERR7168278	SC22_ST398	NA	contig00039	10062	10517	+	shsP	small heat shock protein sHSP20-GI	plus	STRESS	HEAT	NA	NA	EXACTX	152	152	100	100	152	ASF80771.1	small heat shock protein sHSP20-GI	NA	NA
ERR7168278	SC22_ST398	NA	contig00039	10543	11454	+	yfdX1	heat resistance protein YfdX1	plus	STRESS	HEAT	NA	NA	BLASTX	304	304	100	99.67	304	APX31172.1	heat resistance protein YfdX1	NA	NA
ERR7168278	SC22_ST398	NA	contig00039	11560	12444	+	yfdX2	heat resistance protein YfdX2	plus	STRESS	HEAT	NA	NA	BLASTX	295	295	100	98.98	295	ASF80766.1	heat resistance protein YfdX2	NA	NA
ERR7168278	SC22_ST398	NA	contig00039	12537	13145	+	hdeD-GI	heat resistance membrane protein HdeD-GI	plus	STRESS	HEAT	NA	NA	BLASTX	203	203	100	97.54	203	APX31174.1	heat resistance membrane protein HdeD-GI	NA	NA
ERR7168278	SC22_ST398	NA	contig00039	14363	14800	+	trxLHR	heat resistance system thioredoxin Trx-GI	plus	STRESS	HEAT	NA	NA	BLASTX	146	146	100	97.95	146	APX31176.1	heat resistance system thioredoxin Trx-GI	NA	NA
ERR7168278	SC22_ST398	NA	contig00039	14807	16519	+	kefB-GI	heat resistance system K+/H+ antiporter KefB-GI	plus	STRESS	HEAT	NA	NA	BLASTX	571	571	100	99.82	571	APX31177.1	heat resistance system K+/H+ antiporter KefB-GI	NA	NA
ERR7168278	SC22_ST398	NA	contig00039	16519	17013	+	psi-GI	heat resistance protein PsiE-GI	plus	STRESS	HEAT	NA	NA	EXACTX	165	165	100	100	165	APX31178.1	heat resistance protein PsiE-GI	NA	NA
ERR7168278	SC22_ST398	NA	contig00047	22290	23519	-	kdeA	multidrug efflux MFS transporter KdeA	plus	AMR	AMR	EFFLUX	EFFLUX	BLASTX	410	410	100	86.83	410	ABR76310.1	multidrug efflux MFS transporter KdeA	NA	NA
ERR7168278	SC22_ST398	NA	contig00058	135	464	-	emrE	multidrug efflux SMR transporter EmrE	plus	STRESS	BIOCIDE	EFFLUX	EFFLUX	BLASTX	110	110	100	98.18	110	CAA77936.1	multidrug efflux SMR transporter EmrE	NA	NA
ERR7168278	SC22_ST398	NA	contig00064	11027	14128	+	acrF	multidrug efflux RND transporter permease subunit AcrF	plus	AMR	AMR	EFFLUX	EFFLUX	BLASTX	1034	1034	100	99.71	1034	AAC76298.1	multidrug efflux RND transporter permease subunit AcrF	NA	NA
ERR7168278	SC22_ST398	NA	contig00066	2569	6816	-	fdeC	intimin-like adhesin FdeC	plus	VIRULENCE	VIRULENCE	NA	NA	BLASTX	1416	1416	100	94.21	1416	ABE05822.1	intimin-like adhesin FdeC	NA	NA
ERR7168278	SC22_ST398	NA	contig00089	1776	4907	+	silA	Cu(+)/Ag(+) efflux RND transporter permease subunit SilA	plus	STRESS	METAL	COPPER/SILVER	COPPER/SILVER	BLASTX	1044	1048	99.62	86.97	1044	AAD11749.1	Cu(+)/Ag(+) efflux RND transporter permease subunit SilA	NA	NA
ERR7168278	SC22_ST398	NA	contig00097	262	693	-	pcoE	copper resistance system metallochaperone PcoE	plus	STRESS	METAL	COPPER	COPPER	BLASTX	144	144	100	92.36	144	CAA58532.1	copper resistance system metallochaperone PcoE	NA	NA
ERR7168278	SC22_ST398	NA	contig00097	914	2311	-	pcoS	copper resistance membrane spanning protein PcoS	plus	STRESS	METAL	COPPER	COPPER	BLASTX	466	466	100	99.57	466	CAA58530.1	copper resistance membrane spanning protein PcoS	NA	NA
ERR7168278	SC22_ST398	NA	contig00097	2311	2988	-	pcoR	copper response regulator transcription factor PcoR	plus	STRESS	METAL	COPPER	COPPER	EXACTX	226	226	100	100	226	CAA58529.1	copper response regulator transcription factor PcoR	NA	NA
ERR7168278	SC22_ST398	NA	contig00097	3046	3972	-	pcoD	copper resistance inner membrane protein PcoD	plus	STRESS	METAL	COPPER	COPPER	EXACTX	309	309	100	100	309	CAA58528.1	copper resistance inner membrane protein PcoD	NA	NA
ERR7168278	SC22_ST398	NA	contig00097	3980	4357	-	pcoC	copper resistance system metallochaperone PcoC	plus	STRESS	METAL	COPPER	COPPER	EXACTX	126	126	100	100	126	CAA58527.1	copper resistance system metallochaperone PcoC	NA	NA
ERR7168278	SC22_ST398	NA	contig00097	4400	5287	-	pcoB	copper-binding protein PcoB	plus	STRESS	METAL	COPPER	COPPER	BLASTX	296	296	100	99.66	296	CAA58526.1	copper-binding protein PcoB	NA	NA
ERR7168278	SC22_ST398	NA	contig00097	5296	7110	-	pcoA	multicopper oxidase PcoA	plus	STRESS	METAL	COPPER	COPPER	BLASTX	605	605	100	99.83	605	CAA58525.1	multicopper oxidase PcoA	NA	NA
ERR7168278	SC22_ST398	NA	contig00098	5900	6553	-	qnrS1	quinolone resistance pentapeptide repeat protein QnrS1	core	AMR	AMR	QUINOLONE	QUINOLONE	ALLELEX	218	218	100	100	218	WP_001516695.1	quinolone resistance pentapeptide repeat protein QnrS1	NA	NA
ERR7168278	SC22_ST398	NA	contig00106	1530	2204	+	silR	copper/silver response regulator transcription factor SilR	plus	STRESS	METAL	COPPER/SILVER	COPPER/SILVER	BLASTX	225	226	99.56	87.11	225	SPD96883.1	copper/silver response regulator transcription factor SilR	NA	NA
ERR7168278	SC22_ST398	NA	contig00110	1062	1934	-	blaCTX-M-15	extended-spectrum class A beta-lactamase CTX-M-15	core	AMR	AMR	BETA-LACTAM	CEPHALOSPORIN	ALLELEX	291	291	100	100	291	WP_000239590.1	extended-spectrum class A beta-lactamase CTX-M-15	NA	NA
ERR7168278	SC22_ST398	NA	contig00110	4755	5612	+	blaTEM-1	broad-spectrum class A beta-lactamase TEM-1	core	AMR	AMR	BETA-LACTAM	BETA-LACTAM	ALLELEX	286	286	100	100	286	WP_000027057.1	broad-spectrum class A beta-lactamase TEM-1	NA	NA
ERR7168278	SC22_ST398	NA	contig00116	369	1598	+	mdtM	multidrug efflux MFS transporter MdtM	plus	AMR	AMR	EFFLUX	EFFLUX	BLASTX	410	410	100	97.56	410	AAC77293.1	multidrug efflux MFS transporter MdtM	NA	NA
ERR7168278	SC22_ST398	NA	contig00127	3648	4460	+	sul2	sulfonamide-resistant dihydropteroate synthase Sul2	core	AMR	AMR	SULFONAMIDE	SULFONAMIDE	EXACTX	271	271	100	100	271	WP_001043260.1	sulfonamide-resistant dihydropteroate synthase Sul2	NA	NA
ERR7168278	SC22_ST398	NA	contig00127	4500	5306	+	aph(3'')-Ib	aminoglycoside O-phosphotransferase APH(3'')-Ib	core	AMR	AMR	AMINOGLYCOSIDE	STREPTOMYCIN	BLASTX	269	275	97.82	100	269	WP_109545041.1	aminoglycoside O-phosphotransferase APH(3'')-Ib	NA	NA
ERR7168278	SC22_ST398	NA	contig00187	1140	2312	-	oqxA	multidrug efflux RND transporter periplasmic adaptor subunit OqxA	core	AMR	AMR	PHENICOL/QUINOLONE	PHENICOL/QUINOLONE	EXACTX	391	391	100	100	391	WP_002914189.1	multidrug efflux RND transporter periplasmic adaptor subunit OqxA	NA	NA
ERR7168278	SC22_ST398	NA	contig00228	805	1626	-	aph(6)-Id	aminoglycoside O-phosphotransferase APH(6)-Id	core	AMR	AMR	AMINOGLYCOSIDE	STREPTOMYCIN	BLASTX	274	278	98.56	100	274	WP_000480972.1	aminoglycoside O-phosphotransferase APH(6)-Id	NA	NA
ERR7168278	SC22_ST398	NA	contig00301	45	308	+	ymgB	biofilm/acid-resistance regulator AriR	plus	STRESS	ACID	NA	NA	EXACTX	88	88	100	100	88	AAC74250.1	biofilm/acid-resistance regulator AriR	NA	NA
ERR7168278	SC232_ST181	NA	contig00001	75442	77205	+	smdA	multidrug efflux ABC transporter permease/ATP-binding subunit SmdA	plus	STRESS	BIOCIDE	EFFLUX	EFFLUX	BLASTX	588	591	99.49	79.42	588	BAF79679.1	multidrug efflux ABC transporter permease/ATP-binding subunit SmdA	NA	NA
ERR7168278	SC232_ST181	NA	contig00001	77207	78970	+	smdB	multidrug efflux ABC transporter permease/ATP-binding subunit SmdB	plus	STRESS	BIOCIDE	EFFLUX	EFFLUX	BLASTX	588	592	99.32	79.93	588	BAF79680.1	multidrug efflux ABC transporter permease/ATP-binding subunit SmdB	NA	NA
ERR7168278	SC232_ST181	NA	contig00001	86664	86864	-	ymoA	expression modulating protein YmoA	plus	VIRULENCE	VIRULENCE	NA	NA	BLASTX	67	67	100	83.58	67	AAQ90017.1	expression modulating protein YmoA	NA	NA
ERR7168278	SC232_ST181	NA	contig00006	56016	57146	+	blaEC	BlaEC family class C beta-lactamase	plus	AMR	AMR	BETA-LACTAM	BETA-LACTAM	BLASTX	377	377	100	98.41	377	WP_063610930.1	extended-spectrum class C beta-lactamase EC-15	NA	NA
ERR7168278	SC232_ST181	NA	contig00026	2	868	-	hlyE	hemolysin HlyE	plus	VIRULENCE	VIRULENCE	NA	NA	INTERNAL_STOP	289	300	96.33	75.43	289	AAD28079.1	hemolysin HlyE	NA	NA
ERR7168278	SC232_ST181	NA	contig00039	19351	22452	+	acrF	multidrug efflux RND transporter permease subunit AcrF	plus	AMR	AMR	EFFLUX	EFFLUX	BLASTX	1034	1034	100	99.61	1034	AAC76298.1	multidrug efflux RND transporter permease subunit AcrF	NA	NA
ERR7168278	SC232_ST181	NA	contig00044	12444	12707	-	ymgB	biofilm/acid-resistance regulator AriR	plus	STRESS	ACID	NA	NA	EXACTX	88	88	100	100	88	AAC74250.1	biofilm/acid-resistance regulator AriR	NA	NA
ERR7168278	SC232_ST181	NA	contig00070	16467	17696	-	mdtM	multidrug efflux MFS transporter MdtM	plus	AMR	AMR	EFFLUX	EFFLUX	BLASTX	410	410	100	98.05	410	AAC77293.1	multidrug efflux MFS transporter MdtM	NA	NA
ERR7168278	SC232_ST181	NA	contig00082	2111	3466	+	glpT_E448K	Escherichia fosfomycin resistant GlpT	core	AMR	POINT	FOSFOMYCIN	FOSFOMYCIN	POINTX	452	452	100	99.78	452	WP_000948731.1	glycerol-3-phosphate transporter GlpT	NA	NA
ERR7168278	SC232_ST181	NA	contig00117	1719	4850	+	silA	Cu(+)/Ag(+) efflux RND transporter permease subunit SilA	plus	STRESS	METAL	COPPER/SILVER	COPPER/SILVER	BLASTX	1044	1048	99.62	86.97	1044	AAD11749.1	Cu(+)/Ag(+) efflux RND transporter permease subunit SilA	NA	NA
ERR7168278	SC232_ST181	NA	contig00245	119	793	+	silR	copper/silver response regulator transcription factor SilR	plus	STRESS	METAL	COPPER/SILVER	COPPER/SILVER	BLASTX	225	226	99.56	87.11	225	SPD96883.1	copper/silver response regulator transcription factor SilR	NA	NA
ERR7168278	SC232_ST181	NA	contig00267	251	1480	-	kdeA	multidrug efflux MFS transporter KdeA	plus	AMR	AMR	EFFLUX	EFFLUX	BLASTX	410	410	100	86.83	410	ABR76310.1	multidrug efflux MFS transporter KdeA	NA	NA
ERR7168278	SC34_ST641	NA	contig00001	30020	30589	+	lpfA	long polar fimbria major subunit LpfA-O113	plus	VIRULENCE	VIRULENCE	NA	NA	EXACTX	190	190	100	100	190	AAT76975.1	long polar fimbria major subunit LpfA-O113	NA	NA
ERR7168278	SC34_ST641	NA	contig00002	40038	41126	+	pmrB_Y358N	Escherichia colistin resistant PmrB	core	AMR	POINT	COLISTIN	COLISTIN	POINTX	363	363	100	99.45	363	WP_001300761.1	two-component system sensor histidine kinase PmrB	NA	NA
ERR7168278	SC34_ST641	NA	contig00004	56738	58501	+	smdA	multidrug efflux ABC transporter permease/ATP-binding subunit SmdA	plus	STRESS	BIOCIDE	EFFLUX	EFFLUX	BLASTX	588	591	99.49	79.08	588	BAF79679.1	multidrug efflux ABC transporter permease/ATP-binding subunit SmdA	NA	NA
ERR7168278	SC34_ST641	NA	contig00004	58503	60266	+	smdB	multidrug efflux ABC transporter permease/ATP-binding subunit SmdB	plus	STRESS	BIOCIDE	EFFLUX	EFFLUX	BLASTX	588	592	99.32	79.76	588	BAF79680.1	multidrug efflux ABC transporter permease/ATP-binding subunit SmdB	NA	NA
ERR7168278	SC34_ST641	NA	contig00004	67959	68159	-	ymoA	expression modulating protein YmoA	plus	VIRULENCE	VIRULENCE	NA	NA	BLASTX	67	67	100	83.58	67	AAQ90017.1	expression modulating protein YmoA	NA	NA
ERR7168278	SC34_ST641	NA	contig00014	5463	8564	-	acrF	multidrug efflux RND transporter permease subunit AcrF	plus	AMR	AMR	EFFLUX	EFFLUX	BLASTX	1034	1034	100	99.52	1034	AAC76298.1	multidrug efflux RND transporter permease subunit AcrF	NA	NA
ERR7168278	SC34_ST641	NA	contig00015	8870	10099	+	kdeA	multidrug efflux MFS transporter KdeA	plus	AMR	AMR	EFFLUX	EFFLUX	BLASTX	410	410	100	87.07	410	ABR76310.1	multidrug efflux MFS transporter KdeA	NA	NA
ERR7168278	SC34_ST641	NA	contig00021	16439	17857	-	espX1	type III secretion system effector EspX1	plus	VIRULENCE	VIRULENCE	NA	NA	BLASTX	473	473	100	90.91	473	ADD54679.1	type III secretion system effector EspX1	NA	NA
ERR7168278	SC34_ST641	NA	contig00022	15101	16456	-	glpT_E448K	Escherichia fosfomycin resistant GlpT	core	AMR	POINT	FOSFOMYCIN	FOSFOMYCIN	POINTX	452	452	100	99.56	452	WP_000948731.1	glycerol-3-phosphate transporter GlpT	NA	NA
ERR7168278	SC34_ST641	NA	contig00030	341	1570	+	mdtM	multidrug efflux MFS transporter MdtM	plus	AMR	AMR	EFFLUX	EFFLUX	BLASTX	410	410	100	97.56	410	AAC77293.1	multidrug efflux MFS transporter MdtM	NA	NA
ERR7168278	SC34_ST641	NA	contig00049	12423	13292	+	hlyE	hemolysin HlyE	plus	VIRULENCE	VIRULENCE	NA	NA	BLASTX	290	300	96.67	76.9	290	AAD28079.1	hemolysin HlyE	NA	NA
ERR7168278	SC34_ST641	NA	contig00078	2260	3456	-	tet(A)	tetracycline efflux MFS transporter Tet(A)	core	AMR	AMR	TETRACYCLINE	TETRACYCLINE	EXACTX	399	399	100	100	399	WP_000804064.1	tetracycline efflux MFS transporter Tet(A)	NA	NA
ERR7168278	SC34_ST641	NA	contig00078	9202	9855	-	qnrS1	quinolone resistance pentapeptide repeat protein QnrS1	core	AMR	AMR	QUINOLONE	QUINOLONE	ALLELEX	218	218	100	100	218	WP_001516695.1	quinolone resistance pentapeptide repeat protein QnrS1	NA	NA
ERR7168278	SC34_ST641	NA	contig00078	15217	16074	+	blaTEM-1	broad-spectrum class A beta-lactamase TEM-1	core	AMR	AMR	BETA-LACTAM	BETA-LACTAM	ALLELEX	286	286	100	100	286	WP_000027057.1	broad-spectrum class A beta-lactamase TEM-1	NA	NA
ERR7168278	SC34_ST641	NA	contig00082	10440	11570	+	blaEC	BlaEC family class C beta-lactamase	plus	AMR	AMR	BETA-LACTAM	BETA-LACTAM	BLASTX	377	377	100	99.73	377	WP_063610930.1	extended-spectrum class C beta-lactamase EC-15	NA	NA
ERR7168278	SC34_ST641	NA	contig00123	2	808	-	aph(3'')-Ib	aminoglycoside O-phosphotransferase APH(3'')-Ib	core	AMR	AMR	AMINOGLYCOSIDE	STREPTOMYCIN	BLASTX	269	275	97.82	100	269	WP_109545041.1	aminoglycoside O-phosphotransferase APH(3'')-Ib	NA	NA
ERR7168278	SC34_ST641	NA	contig00123	848	1660	-	sul2	sulfonamide-resistant dihydropteroate synthase Sul2	core	AMR	AMR	SULFONAMIDE	SULFONAMIDE	EXACTX	271	271	100	100	271	WP_001043260.1	sulfonamide-resistant dihydropteroate synthase Sul2	NA	NA
ERR7168278	SC34_ST641	NA	contig00123	9108	9578	+	dfrA14	trimethoprim-resistant dihydrofolate reductase DfrA14	core	AMR	AMR	TRIMETHOPRIM	TRIMETHOPRIM	EXACTX	157	157	100	100	157	WP_004201280.1	trimethoprim-resistant dihydrofolate reductase DfrA14	NA	NA
ERR7168278	SC34_ST641	NA	contig00135	2004	2303	+	iss	increased serum survival lipoprotein Iss	plus	VIRULENCE	VIRULENCE	NA	NA	BLASTX	100	102	98.04	91	100	ABJ00546.1	increased serum survival lipoprotein Iss	NA	NA
ERR7168278	SC34_ST641	NA	contig00157	1142	1405	-	ymgB	biofilm/acid-resistance regulator AriR	plus	STRESS	ACID	NA	NA	EXACTX	88	88	100	100	88	AAC74250.1	biofilm/acid-resistance regulator AriR	NA	NA
ERR7168278	SC34_ST641	NA	contig00234	952	1626	+	silR	copper/silver response regulator transcription factor SilR	plus	STRESS	METAL	COPPER/SILVER	COPPER/SILVER	BLASTX	225	226	99.56	87.11	225	SPD96883.1	copper/silver response regulator transcription factor SilR	NA	NA
ERR7168278	SC34_ST641	NA	contig00282	1140	2312	-	oqxA	multidrug efflux RND transporter periplasmic adaptor subunit OqxA	core	AMR	AMR	PHENICOL/QUINOLONE	PHENICOL/QUINOLONE	EXACTX	391	391	100	100	391	WP_002914189.1	multidrug efflux RND transporter periplasmic adaptor subunit OqxA	NA	NA
ERR7168278	SC46_ST746	NA	contig00001	9766	10995	+	kdeA	multidrug efflux MFS transporter KdeA	plus	AMR	AMR	EFFLUX	EFFLUX	BLASTX	410	410	100	87.56	410	ABR76310.1	multidrug efflux MFS transporter KdeA	NA	NA
ERR7168278	SC46_ST746	NA	contig00007	43079	43279	+	ymoA	expression modulating protein YmoA	plus	VIRULENCE	VIRULENCE	NA	NA	BLASTX	67	67	100	83.58	67	AAQ90017.1	expression modulating protein YmoA	NA	NA
ERR7168278	SC46_ST746	NA	contig00024	29992	31122	+	blaEC	BlaEC family class C beta-lactamase	plus	AMR	AMR	BETA-LACTAM	BETA-LACTAM	BLASTX	377	377	100	98.41	377	WP_063610930.1	extended-spectrum class C beta-lactamase EC-15	NA	NA
ERR7168278	SC46_ST746	NA	contig00057	221	895	-	silR	copper/silver response regulator transcription factor SilR	plus	STRESS	METAL	COPPER/SILVER	COPPER/SILVER	BLASTX	225	226	99.56	87.11	225	SPD96883.1	copper/silver response regulator transcription factor SilR	NA	NA
ERR7168278	SC46_ST746	NA	contig00057	4166	7297	+	silA	Cu(+)/Ag(+) efflux RND transporter permease subunit SilA	plus	STRESS	METAL	COPPER/SILVER	COPPER/SILVER	BLASTX	1044	1048	99.62	86.97	1044	AAD11749.1	Cu(+)/Ag(+) efflux RND transporter permease subunit SilA	NA	NA
ERR7168278	SC46_ST746	NA	contig00091	2513	3598	-	capU	putative hexosyltransferase CapU	plus	VIRULENCE	VIRULENCE	NA	NA	EXACTX	362	362	100	100	362	CAV02025.1	putative hexosyltransferase CapU	NA	NA
ERR7168278	SC46_ST746	NA	contig00102	2555	6802	-	fdeC	intimin-like adhesin FdeC	plus	VIRULENCE	VIRULENCE	NA	NA	BLASTX	1416	1416	100	94.14	1416	ABE05822.1	intimin-like adhesin FdeC	NA	NA
ERR7168278	SC46_ST746	NA	contig00123	7184	7447	-	ymgB	biofilm/acid-resistance regulator AriR	plus	STRESS	ACID	NA	NA	EXACTX	88	88	100	100	88	AAC74250.1	biofilm/acid-resistance regulator AriR	NA	NA
ERR7168278	SC46_ST746	NA	contig00133	7933	9084	+	espX1	type III secretion system effector EspX1	plus	VIRULENCE	VIRULENCE	NA	NA	PARTIALX	384	473	81.18	90.36	384	ADD54679.1	type III secretion system effector EspX1	NA	NA
ERR7168278	SC46_ST746	NA	contig00190	3490	4143	-	qnrS1	quinolone resistance pentapeptide repeat protein QnrS1	core	AMR	AMR	QUINOLONE	QUINOLONE	ALLELEX	218	218	100	100	218	WP_001516695.1	quinolone resistance pentapeptide repeat protein QnrS1	NA	NA
ERR7168278	SC46_ST746	NA	contig00218	545	982	+	trxLHR	heat resistance system thioredoxin Trx-GI	plus	STRESS	HEAT	NA	NA	BLASTX	146	146	100	98.63	146	APX31176.1	heat resistance system thioredoxin Trx-GI	NA	NA
ERR7168278	SC46_ST746	NA	contig00218	989	2701	+	kefB-GI	heat resistance system K+/H+ antiporter KefB-GI	plus	STRESS	HEAT	NA	NA	BLASTX	571	571	100	99.82	571	APX31177.1	heat resistance system K+/H+ antiporter KefB-GI	NA	NA
ERR7168278	SC46_ST746	NA	contig00218	2701	3195	+	psi-GI	heat resistance protein PsiE-GI	plus	STRESS	HEAT	NA	NA	EXACTX	165	165	100	100	165	APX31178.1	heat resistance protein PsiE-GI	NA	NA
ERR7168278	SC46_ST746	NA	contig00221	1520	1975	+	shsP	small heat shock protein sHSP20-GI	plus	STRESS	HEAT	NA	NA	EXACTX	152	152	100	100	152	ASF80771.1	small heat shock protein sHSP20-GI	NA	NA
ERR7168278	SC46_ST746	NA	contig00221	2001	2912	+	yfdX1	heat resistance protein YfdX1	plus	STRESS	HEAT	NA	NA	BLASTX	304	304	100	99.67	304	APX31172.1	heat resistance protein YfdX1	NA	NA
ERR7168278	SC46_ST746	NA	contig00221	3018	3902	+	yfdX2	heat resistance protein YfdX2	plus	STRESS	HEAT	NA	NA	BLASTX	295	295	100	98.98	295	ASF80766.1	heat resistance protein YfdX2	NA	NA
ERR7168278	SC46_ST746	NA	contig00221	3995	4603	+	hdeD-GI	heat resistance membrane protein HdeD-GI	plus	STRESS	HEAT	NA	NA	BLASTX	203	203	100	97.54	203	APX31174.1	heat resistance membrane protein HdeD-GI	NA	NA
ERR7168278	SC46_ST746	NA	contig00270	242	673	-	pcoE	copper resistance system metallochaperone PcoE	plus	STRESS	METAL	COPPER	COPPER	BLASTX	144	144	100	92.36	144	CAA58532.1	copper resistance system metallochaperone PcoE	NA	NA
ERR7168278	SC46_ST746	NA	contig00270	894	2291	-	pcoS	copper resistance membrane spanning protein PcoS	plus	STRESS	METAL	COPPER	COPPER	BLASTX	466	466	100	99.57	466	CAA58530.1	copper resistance membrane spanning protein PcoS	NA	NA
ERR7168278	SC46_ST746	NA	contig00270	2291	2968	-	pcoR	copper response regulator transcription factor PcoR	plus	STRESS	METAL	COPPER	COPPER	EXACTX	226	226	100	100	226	CAA58529.1	copper response regulator transcription factor PcoR	NA	NA
ERR7168278	SC46_ST746	NA	contig00270	3026	3796	-	pcoD	copper resistance inner membrane protein PcoD	plus	STRESS	METAL	COPPER	COPPER	PARTIAL_CONTIG_ENDX	257	309	83.17	100	257	CAA58528.1	copper resistance inner membrane protein PcoD	NA	NA
ERR7168278	SC46_ST746	NA	contig00303	1959	2525	-	hsp20	small heat shock protein sHSP20	plus	STRESS	HEAT	NA	NA	BLASTX	189	189	100	98.94	189	CDY80020.1	small heat shock protein sHSP20	NA	NA
ERR7168278	SC46_ST746	NA	contig00312	94	1323	+	mdtM	multidrug efflux MFS transporter MdtM	plus	AMR	AMR	EFFLUX	EFFLUX	BLASTX	410	410	100	97.07	410	AAC77293.1	multidrug efflux MFS transporter MdtM	NA	NA
ERR7168278	SC46_ST746	NA	contig00363	133	510	-	pcoC	copper resistance system metallochaperone PcoC	plus	STRESS	METAL	COPPER	COPPER	EXACTX	126	126	100	100	126	CAA58527.1	copper resistance system metallochaperone PcoC	NA	NA
ERR7168278	SC46_ST746	NA	contig00363	553	1440	-	pcoB	copper-binding protein PcoB	plus	STRESS	METAL	COPPER	COPPER	EXACTX	296	296	100	100	296	CAA58526.1	copper-binding protein PcoB	NA	NA
ERR7168278	SC46_ST746	NA	contig00371	893	1750	-	blaTEM-1	broad-spectrum class A beta-lactamase TEM-1	core	AMR	AMR	BETA-LACTAM	BETA-LACTAM	ALLELEX	286	286	100	100	286	WP_000027057.1	broad-spectrum class A beta-lactamase TEM-1	NA	NA
ERR7168278	SC46_ST746	NA	contig00606	19	489	+	dfrA14	trimethoprim-resistant dihydrofolate reductase DfrA14	core	AMR	AMR	TRIMETHOPRIM	TRIMETHOPRIM	EXACTX	157	157	100	100	157	WP_004201280.1	trimethoprim-resistant dihydrofolate reductase DfrA14	NA	NA
ERR7168278	SC4_ST10	NA	contig00004	5592	6743	-	espX1	type III secretion system effector EspX1	plus	VIRULENCE	VIRULENCE	NA	NA	PARTIALX	384	473	81.18	90.36	384	ADD54679.1	type III secretion system effector EspX1	NA	NA
ERR7168278	SC4_ST10	NA	contig00007	99625	101388	+	smdA	multidrug efflux ABC transporter permease/ATP-binding subunit SmdA	plus	STRESS	BIOCIDE	EFFLUX	EFFLUX	BLASTX	588	591	99.49	79.25	588	BAF79679.1	multidrug efflux ABC transporter permease/ATP-binding subunit SmdA	NA	NA
ERR7168278	SC4_ST10	NA	contig00007	101390	103153	+	smdB	multidrug efflux ABC transporter permease/ATP-binding subunit SmdB	plus	STRESS	BIOCIDE	EFFLUX	EFFLUX	BLASTX	588	592	99.32	79.93	588	BAF79680.1	multidrug efflux ABC transporter permease/ATP-binding subunit SmdB	NA	NA
ERR7168278	SC4_ST10	NA	contig00007	110847	111047	-	ymoA	expression modulating protein YmoA	plus	VIRULENCE	VIRULENCE	NA	NA	BLASTX	67	67	100	83.58	67	AAQ90017.1	expression modulating protein YmoA	NA	NA
ERR7168278	SC4_ST10	NA	contig00010	122479	123609	+	blaEC	BlaEC family class C beta-lactamase	plus	AMR	AMR	BETA-LACTAM	BETA-LACTAM	BLASTX	377	377	100	97.88	377	WP_063610930.1	extended-spectrum class C beta-lactamase EC-15	NA	NA
ERR7168278	SC4_ST10	NA	contig00013	80369	81598	+	kdeA	multidrug efflux MFS transporter KdeA	plus	AMR	AMR	EFFLUX	EFFLUX	BLASTX	410	410	100	87.56	410	ABR76310.1	multidrug efflux MFS transporter KdeA	NA	NA
ERR7168278	SC4_ST10	NA	contig00016	69659	70888	+	mdtM	multidrug efflux MFS transporter MdtM	plus	AMR	AMR	EFFLUX	EFFLUX	BLASTX	410	410	100	97.32	410	AAC77293.1	multidrug efflux MFS transporter MdtM	NA	NA
ERR7168278	SC4_ST10	NA	contig00020	7226	11473	+	fdeC	intimin-like adhesin FdeC	plus	VIRULENCE	VIRULENCE	NA	NA	BLASTX	1416	1416	100	94.14	1416	ABE05822.1	intimin-like adhesin FdeC	NA	NA
ERR7168278	SC4_ST10	NA	contig00025	1652	2326	+	silR	copper/silver response regulator transcription factor SilR	plus	STRESS	METAL	COPPER/SILVER	COPPER/SILVER	BLASTX	225	226	99.56	87.11	225	SPD96883.1	copper/silver response regulator transcription factor SilR	NA	NA
ERR7168278	SC4_ST10	NA	contig00038	14581	14844	+	ymgB	biofilm/acid-resistance regulator AriR	plus	STRESS	ACID	NA	NA	EXACTX	88	88	100	100	88	AAC74250.1	biofilm/acid-resistance regulator AriR	NA	NA
ERR7168278	SC4_ST10	NA	contig00043	22243	22557	+	emrE	multidrug efflux SMR transporter EmrE	plus	STRESS	BIOCIDE	EFFLUX	EFFLUX	BLASTX	105	110	95.45	99.05	105	CAA77936.1	multidrug efflux SMR transporter EmrE	NA	NA
ERR7168278	SC4_ST10	NA	contig00048	2249	3445	+	tet(A)	tetracycline efflux MFS transporter Tet(A)	core	AMR	AMR	TETRACYCLINE	TETRACYCLINE	EXACTX	399	399	100	100	399	WP_000804064.1	tetracycline efflux MFS transporter Tet(A)	NA	NA
ERR7168278	SC4_ST10	NA	contig00048	5750	6607	-	blaTEM-1	broad-spectrum class A beta-lactamase TEM-1	core	AMR	AMR	BETA-LACTAM	BETA-LACTAM	ALLELEX	286	286	100	100	286	WP_000027057.1	broad-spectrum class A beta-lactamase TEM-1	NA	NA
ERR7168278	SC4_ST10	NA	contig00048	11969	12622	+	qnrS1	quinolone resistance pentapeptide repeat protein QnrS1	core	AMR	AMR	QUINOLONE	QUINOLONE	ALLELEX	218	218	100	100	218	WP_001516695.1	quinolone resistance pentapeptide repeat protein QnrS1	NA	NA
ERR7168278	SC4_ST10	NA	contig00065	1715	4846	+	silA	Cu(+)/Ag(+) efflux RND transporter permease subunit SilA	plus	STRESS	METAL	COPPER/SILVER	COPPER/SILVER	BLASTX	1044	1048	99.62	86.97	1044	AAD11749.1	Cu(+)/Ag(+) efflux RND transporter permease subunit SilA	NA	NA
ERR7168278	SC4_ST10	NA	contig00067	2207	3292	+	capU	putative hexosyltransferase CapU	plus	VIRULENCE	VIRULENCE	NA	NA	EXACTX	362	362	100	100	362	CAV02025.1	putative hexosyltransferase CapU	NA	NA
ERR7168278	SC4_ST10	NA	contig00069	5588	8665	-	acrF	multidrug efflux RND transporter permease subunit AcrF	plus	AMR	AMR	EFFLUX	EFFLUX	BLASTX	1026	1034	100	99.13	1034	AAC76298.1	multidrug efflux RND transporter permease subunit AcrF	NA	NA
ERR7168278	SC4_ST10	NA	contig00084	3213	3683	+	dfrA14	trimethoprim-resistant dihydrofolate reductase DfrA14	core	AMR	AMR	TRIMETHOPRIM	TRIMETHOPRIM	EXACTX	157	157	100	100	157	WP_004201280.1	trimethoprim-resistant dihydrofolate reductase DfrA14	NA	NA
ERR7168278	SC4_ST10	NA	contig00087	953	1786	-	aph(6)-Id	aminoglycoside O-phosphotransferase APH(6)-Id	core	AMR	AMR	AMINOGLYCOSIDE	STREPTOMYCIN	EXACTX	278	278	100	100	278	WP_000480968.1	aminoglycoside O-phosphotransferase APH(6)-Id	NA	NA
ERR7168278	SC4_ST10	NA	contig00087	1789	2613	-	aph(3'')-Ib	aminoglycoside O-phosphotransferase APH(3'')-Ib	core	AMR	AMR	AMINOGLYCOSIDE	STREPTOMYCIN	EXACTX	275	275	100	100	275	WP_109545041.1	aminoglycoside O-phosphotransferase APH(3'')-Ib	NA	NA
ERR7168278	SC4_ST10	NA	contig00087	2653	3465	-	sul2	sulfonamide-resistant dihydropteroate synthase Sul2	core	AMR	AMR	SULFONAMIDE	SULFONAMIDE	EXACTX	271	271	100	100	271	WP_001043260.1	sulfonamide-resistant dihydropteroate synthase Sul2	NA	NA
ERR7168278	SC4_ST10	NA	contig00104	506	1378	-	blaCTX-M-15	extended-spectrum class A beta-lactamase CTX-M-15	core	AMR	AMR	BETA-LACTAM	CEPHALOSPORIN	ALLELEX	291	291	100	100	291	WP_000239590.1	extended-spectrum class A beta-lactamase CTX-M-15	NA	NA
ERR7168278	SC4_ST10	NA	contig00115	2	1759	-	ybtQ	yersiniabactin ABC transporter ATP-binding/permease protein YbtQ	plus	VIRULENCE	VIRULENCE	NA	NA	BLASTX	586	600	97.67	98.81	586	AAC69584.1	yersiniabactin ABC transporter ATP-binding/permease protein YbtQ	NA	NA
ERR7168278	SC4_ST10	NA	contig00120	1830	2129	+	iss	increased serum survival lipoprotein Iss	plus	VIRULENCE	VIRULENCE	NA	NA	BLASTX	100	102	98.04	91	100	ABJ00546.1	increased serum survival lipoprotein Iss	NA	NA
ERR7168278	SC51_ST93	NA	contig00010	38560	39711	-	espX1	type III secretion system effector EspX1	plus	VIRULENCE	VIRULENCE	NA	NA	PARTIALX	384	473	81.18	90.36	384	ADD54679.1	type III secretion system effector EspX1	NA	NA
ERR7168278	SC51_ST93	NA	contig00011	4753	6108	+	glpT_E448K	Escherichia fosfomycin resistant GlpT	core	AMR	POINT	FOSFOMYCIN	FOSFOMYCIN	POINTX	452	452	100	99.78	452	WP_000948731.1	glycerol-3-phosphate transporter GlpT	NA	NA
ERR7168278	SC51_ST93	NA	contig00015	4989	5189	-	ymoA	expression modulating protein YmoA	plus	VIRULENCE	VIRULENCE	NA	NA	BLASTX	67	67	100	83.58	67	AAQ90017.1	expression modulating protein YmoA	NA	NA
ERR7168278	SC51_ST93	NA	contig00019	29478	32579	+	acrF	multidrug efflux RND transporter permease subunit AcrF	plus	AMR	AMR	EFFLUX	EFFLUX	BLASTX	1034	1034	100	99.71	1034	AAC76298.1	multidrug efflux RND transporter permease subunit AcrF	NA	NA
ERR7168278	SC51_ST93	NA	contig00045	21145	21474	+	emrE	multidrug efflux SMR transporter EmrE	plus	STRESS	BIOCIDE	EFFLUX	EFFLUX	BLASTX	110	110	100	98.18	110	CAA77936.1	multidrug efflux SMR transporter EmrE	NA	NA
ERR7168278	SC51_ST93	NA	contig00076	2430	3659	+	kdeA	multidrug efflux MFS transporter KdeA	plus	AMR	AMR	EFFLUX	EFFLUX	BLASTX	410	410	100	87.56	410	ABR76310.1	multidrug efflux MFS transporter KdeA	NA	NA
ERR7168278	SC51_ST93	NA	contig00088	3182	4312	-	blaEC	BlaEC family class C beta-lactamase	plus	AMR	AMR	BETA-LACTAM	BETA-LACTAM	BLASTX	377	377	100	98.41	377	WP_063610930.1	extended-spectrum class C beta-lactamase EC-15	NA	NA
ERR7168278	SC51_ST93	NA	contig00092	2497	3582	-	capU	putative hexosyltransferase CapU	plus	VIRULENCE	VIRULENCE	NA	NA	BLASTX	362	362	100	99.72	362	CAV02025.1	putative hexosyltransferase CapU	NA	NA
ERR7168278	SC51_ST93	NA	contig00115	592	855	+	ymgB	biofilm/acid-resistance regulator AriR	plus	STRESS	ACID	NA	NA	EXACTX	88	88	100	100	88	AAC74250.1	biofilm/acid-resistance regulator AriR	NA	NA
ERR7168278	SC51_ST93	NA	contig00117	2231	3427	-	tet(A)	tetracycline efflux MFS transporter Tet(A)	core	AMR	AMR	TETRACYCLINE	TETRACYCLINE	EXACTX	399	399	100	100	399	WP_000804064.1	tetracycline efflux MFS transporter Tet(A)	NA	NA
ERR7168278	SC51_ST93	NA	contig00119	1720	4851	+	silA	Cu(+)/Ag(+) efflux RND transporter permease subunit SilA	plus	STRESS	METAL	COPPER/SILVER	COPPER/SILVER	BLASTX	1044	1048	99.62	86.97	1044	AAD11749.1	Cu(+)/Ag(+) efflux RND transporter permease subunit SilA	NA	NA
ERR7168278	SC51_ST93	NA	contig00137	7449	8657	-	mdtM	multidrug efflux MFS transporter MdtM	plus	AMR	AMR	EFFLUX	EFFLUX	BLASTX	403	410	98.29	96.77	403	AAC77293.1	multidrug efflux MFS transporter MdtM	NA	NA
ERR7168278	SC51_ST93	NA	contig00172	3319	5862	+	cyaA_S352T	Escherichia fosmidomycin resistant CyaA	core	AMR	POINT	FOSMIDOMYCIN	FOSMIDOMYCIN	POINTX	848	848	100	98.47	848	WP_000281668.1	adenylate cyclase CyaA	NA	NA
ERR7168278	SC51_ST93	NA	contig00192	3938	4795	+	blaTEM-1	broad-spectrum class A beta-lactamase TEM-1	core	AMR	AMR	BETA-LACTAM	BETA-LACTAM	ALLELEX	286	286	100	100	286	WP_000027057.1	broad-spectrum class A beta-lactamase TEM-1	NA	NA
ERR7168278	SC51_ST93	NA	contig00208	3954	4607	-	qnrS1	quinolone resistance pentapeptide repeat protein QnrS1	core	AMR	AMR	QUINOLONE	QUINOLONE	ALLELEX	218	218	100	100	218	WP_001516695.1	quinolone resistance pentapeptide repeat protein QnrS1	NA	NA
ERR7168278	SC51_ST93	NA	contig00233	758	2521	+	smdB	multidrug efflux ABC transporter permease/ATP-binding subunit SmdB	plus	STRESS	BIOCIDE	EFFLUX	EFFLUX	BLASTX	588	592	99.32	79.93	588	BAF79680.1	multidrug efflux ABC transporter permease/ATP-binding subunit SmdB	NA	NA
ERR7168278	SC51_ST93	NA	contig00256	306	980	+	silR	copper/silver response regulator transcription factor SilR	plus	STRESS	METAL	COPPER/SILVER	COPPER/SILVER	BLASTX	225	226	99.56	86.22	225	SPD96883.1	copper/silver response regulator transcription factor SilR	NA	NA
ERR7168278	SC51_ST93	NA	contig00278	451	1263	+	sul2	sulfonamide-resistant dihydropteroate synthase Sul2	core	AMR	AMR	SULFONAMIDE	SULFONAMIDE	EXACTX	271	271	100	100	271	WP_001043260.1	sulfonamide-resistant dihydropteroate synthase Sul2	NA	NA
ERR7168278	SC51_ST93	NA	contig00278	1303	2127	+	aph(3'')-Ib	aminoglycoside O-phosphotransferase APH(3'')-Ib	core	AMR	AMR	AMINOGLYCOSIDE	STREPTOMYCIN	EXACTX	275	275	100	100	275	WP_109545041.1	aminoglycoside O-phosphotransferase APH(3'')-Ib	NA	NA
ERR7168278	SC51_ST93	NA	contig00278	2130	2819	+	aph(6)-Id	aminoglycoside O-phosphotransferase APH(6)-Id	core	AMR	AMR	AMINOGLYCOSIDE	STREPTOMYCIN	PARTIAL_CONTIG_ENDX	230	278	82.73	100	230	WP_000480972.1	aminoglycoside O-phosphotransferase APH(6)-Id	NA	NA
ERR7168278	SC51_ST93	NA	contig00300	2	1759	-	ybtQ	yersiniabactin ABC transporter ATP-binding/permease protein YbtQ	plus	VIRULENCE	VIRULENCE	NA	NA	BLASTX	586	600	97.67	98.81	586	AAC69584.1	yersiniabactin ABC transporter ATP-binding/permease protein YbtQ	NA	NA
ERR7168278	SC51_ST93	NA	contig00341	1448	1918	+	dfrA14	trimethoprim-resistant dihydrofolate reductase DfrA14	core	AMR	AMR	TRIMETHOPRIM	TRIMETHOPRIM	EXACTX	157	157	100	100	157	WP_004201280.1	trimethoprim-resistant dihydrofolate reductase DfrA14	NA	NA
ERR7168278	SC74_ST540	NA	contig00002	74808	75938	+	blaEC	BlaEC family class C beta-lactamase	plus	AMR	AMR	BETA-LACTAM	BETA-LACTAM	BLASTX	377	377	100	98.41	377	WP_063610930.1	extended-spectrum class C beta-lactamase EC-15	NA	NA
ERR7168278	SC74_ST540	NA	contig00018	21283	23046	+	smdA	multidrug efflux ABC transporter permease/ATP-binding subunit SmdA	plus	STRESS	BIOCIDE	EFFLUX	EFFLUX	BLASTX	588	591	99.49	79.42	588	BAF79679.1	multidrug efflux ABC transporter permease/ATP-binding subunit SmdA	NA	NA
ERR7168278	SC74_ST540	NA	contig00018	23048	24811	+	smdB	multidrug efflux ABC transporter permease/ATP-binding subunit SmdB	plus	STRESS	BIOCIDE	EFFLUX	EFFLUX	BLASTX	588	592	99.32	79.76	588	BAF79680.1	multidrug efflux ABC transporter permease/ATP-binding subunit SmdB	NA	NA
ERR7168278	SC74_ST540	NA	contig00018	32504	32704	-	ymoA	expression modulating protein YmoA	plus	VIRULENCE	VIRULENCE	NA	NA	BLASTX	67	67	100	83.58	67	AAQ90017.1	expression modulating protein YmoA	NA	NA
ERR7168278	SC74_ST540	NA	contig00021	10716	11585	+	hlyE	hemolysin HlyE	plus	VIRULENCE	VIRULENCE	NA	NA	BLASTX	290	300	96.67	76.55	290	AAD28079.1	hemolysin HlyE	NA	NA
ERR7168278	SC74_ST540	NA	contig00021	24462	24725	-	ymgB	biofilm/acid-resistance regulator AriR	plus	STRESS	ACID	NA	NA	EXACTX	88	88	100	100	88	AAC74250.1	biofilm/acid-resistance regulator AriR	NA	NA
ERR7168278	SC74_ST540	NA	contig00023	25610	26839	-	kdeA	multidrug efflux MFS transporter KdeA	plus	AMR	AMR	EFFLUX	EFFLUX	BLASTX	410	410	100	87.56	410	ABR76310.1	multidrug efflux MFS transporter KdeA	NA	NA
ERR7168278	SC74_ST540	NA	contig00051	5152	5646	-	psi-GI	heat resistance protein PsiE-GI	plus	STRESS	HEAT	NA	NA	EXACTX	165	165	100	100	165	APX31178.1	heat resistance protein PsiE-GI	NA	NA
ERR7168278	SC74_ST540	NA	contig00051	5646	7358	-	kefB-GI	heat resistance system K+/H+ antiporter KefB-GI	plus	STRESS	HEAT	NA	NA	BLASTX	571	571	100	99.82	571	APX31177.1	heat resistance system K+/H+ antiporter KefB-GI	NA	NA
ERR7168278	SC74_ST540	NA	contig00051	7365	7802	-	trxLHR	heat resistance system thioredoxin Trx-GI	plus	STRESS	HEAT	NA	NA	BLASTX	146	146	100	98.63	146	APX31176.1	heat resistance system thioredoxin Trx-GI	NA	NA
ERR7168278	SC74_ST540	NA	contig00051	9020	9628	-	hdeD-GI	heat resistance membrane protein HdeD-GI	plus	STRESS	HEAT	NA	NA	BLASTX	203	203	100	97.54	203	APX31174.1	heat resistance membrane protein HdeD-GI	NA	NA
ERR7168278	SC74_ST540	NA	contig00051	9721	10605	-	yfdX2	heat resistance protein YfdX2	plus	STRESS	HEAT	NA	NA	BLASTX	295	295	100	98.98	295	ASF80766.1	heat resistance protein YfdX2	NA	NA
ERR7168278	SC74_ST540	NA	contig00051	10711	11622	-	yfdX1	heat resistance protein YfdX1	plus	STRESS	HEAT	NA	NA	BLASTX	304	304	100	99.67	304	APX31172.1	heat resistance protein YfdX1	NA	NA
ERR7168278	SC74_ST540	NA	contig00051	11648	12103	-	shsP	small heat shock protein sHSP20-GI	plus	STRESS	HEAT	NA	NA	EXACTX	152	152	100	100	152	ASF80771.1	small heat shock protein sHSP20-GI	NA	NA
ERR7168278	SC74_ST540	NA	contig00051	17161	17727	-	hsp20	small heat shock protein sHSP20	plus	STRESS	HEAT	NA	NA	BLASTX	189	189	100	98.94	189	CDY80020.1	small heat shock protein sHSP20	NA	NA
ERR7168278	SC74_ST540	NA	contig00059	893	1750	-	blaTEM-1	broad-spectrum class A beta-lactamase TEM-1	core	AMR	AMR	BETA-LACTAM	BETA-LACTAM	ALLELEX	286	286	100	100	286	WP_000027057.1	broad-spectrum class A beta-lactamase TEM-1	NA	NA
ERR7168278	SC74_ST540	NA	contig00059	4571	5443	+	blaCTX-M-15	extended-spectrum class A beta-lactamase CTX-M-15	core	AMR	AMR	BETA-LACTAM	CEPHALOSPORIN	ALLELEX	291	291	100	100	291	WP_000239590.1	extended-spectrum class A beta-lactamase CTX-M-15	NA	NA
ERR7168278	SC74_ST540	NA	contig00059	10087	10740	+	qnrS1	quinolone resistance pentapeptide repeat protein QnrS1	core	AMR	AMR	QUINOLONE	QUINOLONE	ALLELEX	218	218	100	100	218	WP_001516695.1	quinolone resistance pentapeptide repeat protein QnrS1	NA	NA
ERR7168278	SC74_ST540	NA	contig00059	16486	17682	+	tet(A)	tetracycline efflux MFS transporter Tet(A)	core	AMR	AMR	TETRACYCLINE	TETRACYCLINE	EXACTX	399	399	100	100	399	WP_000804064.1	tetracycline efflux MFS transporter Tet(A)	NA	NA
ERR7168278	SC74_ST540	NA	contig00096	49	3180	-	silA	Cu(+)/Ag(+) efflux RND transporter permease subunit SilA	plus	STRESS	METAL	COPPER/SILVER	COPPER/SILVER	BLASTX	1044	1048	99.62	86.97	1044	AAD11749.1	Cu(+)/Ag(+) efflux RND transporter permease subunit SilA	NA	NA
ERR7168278	SC74_ST540	NA	contig00096	6326	7000	+	silR	copper/silver response regulator transcription factor SilR	plus	STRESS	METAL	COPPER/SILVER	COPPER/SILVER	BLASTX	225	226	99.56	87.11	225	SPD96883.1	copper/silver response regulator transcription factor SilR	NA	NA
ERR7168278	SC74_ST540	NA	contig00162	1	1284	-	pcoS	copper resistance membrane spanning protein PcoS	plus	STRESS	METAL	COPPER	COPPER	BLASTX	428	466	91.85	99.53	428	CAA58530.1	copper resistance membrane spanning protein PcoS	NA	NA
ERR7168278	SC74_ST540	NA	contig00162	1284	1961	-	pcoR	copper response regulator transcription factor PcoR	plus	STRESS	METAL	COPPER	COPPER	EXACTX	226	226	100	100	226	CAA58529.1	copper response regulator transcription factor PcoR	NA	NA
ERR7168278	SC74_ST540	NA	contig00162	2019	2945	-	pcoD	copper resistance inner membrane protein PcoD	plus	STRESS	METAL	COPPER	COPPER	EXACTX	309	309	100	100	309	CAA58528.1	copper resistance inner membrane protein PcoD	NA	NA
ERR7168278	SC74_ST540	NA	contig00162	2953	3330	-	pcoC	copper resistance system metallochaperone PcoC	plus	STRESS	METAL	COPPER	COPPER	EXACTX	126	126	100	100	126	CAA58527.1	copper resistance system metallochaperone PcoC	NA	NA
ERR7168278	SC74_ST540	NA	contig00162	3373	4260	-	pcoB	copper-binding protein PcoB	plus	STRESS	METAL	COPPER	COPPER	EXACTX	296	296	100	100	296	CAA58526.1	copper-binding protein PcoB	NA	NA
ERR7168278	SC74_ST540	NA	contig00162	4269	6083	-	pcoA	multicopper oxidase PcoA	plus	STRESS	METAL	COPPER	COPPER	BLASTX	605	605	100	99.83	605	CAA58525.1	multicopper oxidase PcoA	NA	NA
ERR7168278	SC74_ST540	NA	contig00167	3	4076	+	fdeC	intimin-like adhesin FdeC	plus	VIRULENCE	VIRULENCE	NA	NA	BLASTX	1358	1416	95.9	94.18	1358	ABE05822.1	intimin-like adhesin FdeC	NA	NA
ERR7168278	SC74_ST540	NA	contig00244	3369	3719	-	silE	silver-binding protein SilE	plus	STRESS	METAL	SILVER	SILVER	PARTIALX	117	143	81.82	98.29	117	AAD11743.1	silver-binding protein SilE	NA	NA
ERR7168278	SC74_ST540	NA	contig00249	715	1548	-	aph(6)-Id	aminoglycoside O-phosphotransferase APH(6)-Id	core	AMR	AMR	AMINOGLYCOSIDE	STREPTOMYCIN	EXACTX	278	278	100	100	278	WP_000480968.1	aminoglycoside O-phosphotransferase APH(6)-Id	NA	NA
ERR7168278	SC74_ST540	NA	contig00249	1551	2375	-	aph(3'')-Ib	aminoglycoside O-phosphotransferase APH(3'')-Ib	core	AMR	AMR	AMINOGLYCOSIDE	STREPTOMYCIN	EXACTX	275	275	100	100	275	WP_109545041.1	aminoglycoside O-phosphotransferase APH(3'')-Ib	NA	NA
ERR7168278	SC74_ST540	NA	contig00249	2415	3227	-	sul2	sulfonamide-resistant dihydropteroate synthase Sul2	core	AMR	AMR	SULFONAMIDE	SULFONAMIDE	EXACTX	271	271	100	100	271	WP_001043260.1	sulfonamide-resistant dihydropteroate synthase Sul2	NA	NA
ERR7168278	SC74_ST540	NA	contig00291	3	644	-	arsH	arsenic resistance NADPH-dependent reductase ArsH	plus	STRESS	METAL	ARSENIC	ARSENIC	BLASTX	214	232	91.38	83.64	214	ADW66881.1	arsenic resistance NADPH-dependent reductase ArsH	NA	NA
ERR7168278	SC74_ST540	NA	contig00291	731	1048	+	arsR	As(III)-sensing metalloregulatory transcriptional repressor ArsR	plus	STRESS	METAL	ARSENIC	ARSENIC	BLASTX	106	106	100	77.36	106	ADZ44504.1	As(III)-sensing metalloregulatory transcriptional repressor ArsR	NA	NA
ERR7168278	SC74_ST540	NA	contig00328	658	1743	-	capU	putative hexosyltransferase CapU	plus	VIRULENCE	VIRULENCE	NA	NA	BLASTX	362	362	100	99.17	362	CAV02025.1	putative hexosyltransferase CapU	NA	NA
ERR7168278	SC74_ST540	NA	contig00495	261	692	-	pcoE	copper resistance system metallochaperone PcoE	plus	STRESS	METAL	COPPER	COPPER	BLASTX	144	144	100	92.36	144	CAA58532.1	copper resistance system metallochaperone PcoE	NA	NA
ERR7168278	SC90_ST685	NA	contig00005	49811	50680	+	hlyE	hemolysin HlyE	plus	VIRULENCE	VIRULENCE	NA	NA	INTERNAL_STOP	290	300	96.67	75.52	290	AAD28079.1	hemolysin HlyE	NA	NA
ERR7168278	SC90_ST685	NA	contig00023	604	804	+	ymoA	expression modulating protein YmoA	plus	VIRULENCE	VIRULENCE	NA	NA	BLASTX	67	67	100	83.58	67	AAQ90017.1	expression modulating protein YmoA	NA	NA
ERR7168278	SC90_ST685	NA	contig00023	8498	10261	-	smdB	multidrug efflux ABC transporter permease/ATP-binding subunit SmdB	plus	STRESS	BIOCIDE	EFFLUX	EFFLUX	BLASTX	588	592	99.32	79.93	588	BAF79680.1	multidrug efflux ABC transporter permease/ATP-binding subunit SmdB	NA	NA
ERR7168278	SC90_ST685	NA	contig00023	10263	12026	-	smdA	multidrug efflux ABC transporter permease/ATP-binding subunit SmdA	plus	STRESS	BIOCIDE	EFFLUX	EFFLUX	BLASTX	588	591	99.49	79.42	588	BAF79679.1	multidrug efflux ABC transporter permease/ATP-binding subunit SmdA	NA	NA
ERR7168278	SC90_ST685	NA	contig00038	9931	11160	+	kdeA	multidrug efflux MFS transporter KdeA	plus	AMR	AMR	EFFLUX	EFFLUX	BLASTX	410	410	100	87.56	410	ABR76310.1	multidrug efflux MFS transporter KdeA	NA	NA
ERR7168278	SC90_ST685	NA	contig00050	2738	3304	+	hsp20	small heat shock protein sHSP20	plus	STRESS	HEAT	NA	NA	BLASTX	189	189	100	98.94	189	CDY80020.1	small heat shock protein sHSP20	NA	NA
ERR7168278	SC90_ST685	NA	contig00050	8362	8817	+	shsP	small heat shock protein sHSP20-GI	plus	STRESS	HEAT	NA	NA	EXACTX	152	152	100	100	152	ASF80771.1	small heat shock protein sHSP20-GI	NA	NA
ERR7168278	SC90_ST685	NA	contig00050	8843	9754	+	yfdX1	heat resistance protein YfdX1	plus	STRESS	HEAT	NA	NA	BLASTX	304	304	100	99.67	304	APX31172.1	heat resistance protein YfdX1	NA	NA
ERR7168278	SC90_ST685	NA	contig00050	9860	10744	+	yfdX2	heat resistance protein YfdX2	plus	STRESS	HEAT	NA	NA	BLASTX	295	295	100	98.98	295	ASF80766.1	heat resistance protein YfdX2	NA	NA
ERR7168278	SC90_ST685	NA	contig00050	10837	11445	+	hdeD-GI	heat resistance membrane protein HdeD-GI	plus	STRESS	HEAT	NA	NA	BLASTX	203	203	100	97.54	203	APX31174.1	heat resistance membrane protein HdeD-GI	NA	NA
ERR7168278	SC90_ST685	NA	contig00050	12663	13100	+	trxLHR	heat resistance system thioredoxin Trx-GI	plus	STRESS	HEAT	NA	NA	BLASTX	146	146	100	99.32	146	APX31176.1	heat resistance system thioredoxin Trx-GI	NA	NA
ERR7168278	SC90_ST685	NA	contig00050	13107	14819	+	kefB-GI	heat resistance system K+/H+ antiporter KefB-GI	plus	STRESS	HEAT	NA	NA	BLASTX	571	571	100	99.82	571	APX31177.1	heat resistance system K+/H+ antiporter KefB-GI	NA	NA
ERR7168278	SC90_ST685	NA	contig00050	14819	15313	+	psi-GI	heat resistance protein PsiE-GI	plus	STRESS	HEAT	NA	NA	EXACTX	165	165	100	100	165	APX31178.1	heat resistance protein PsiE-GI	NA	NA
ERR7168278	SC90_ST685	NA	contig00093	6259	9390	-	silA	Cu(+)/Ag(+) efflux RND transporter permease subunit SilA	plus	STRESS	METAL	COPPER/SILVER	COPPER/SILVER	BLASTX	1044	1048	99.62	86.88	1044	AAD11749.1	Cu(+)/Ag(+) efflux RND transporter permease subunit SilA	NA	NA
ERR7168278	SC90_ST685	NA	contig00093	12536	13210	+	silR	copper/silver response regulator transcription factor SilR	plus	STRESS	METAL	COPPER/SILVER	COPPER/SILVER	BLASTX	225	226	99.56	87.11	225	SPD96883.1	copper/silver response regulator transcription factor SilR	NA	NA
ERR7168278	SC90_ST685	NA	contig00163	72	503	-	pcoE	copper resistance system metallochaperone PcoE	plus	STRESS	METAL	COPPER	COPPER	BLASTX	144	144	100	92.36	144	CAA58532.1	copper resistance system metallochaperone PcoE	NA	NA
ERR7168278	SC90_ST685	NA	contig00163	724	2121	-	pcoS	copper resistance membrane spanning protein PcoS	plus	STRESS	METAL	COPPER	COPPER	BLASTX	466	466	100	99.57	466	CAA58530.1	copper resistance membrane spanning protein PcoS	NA	NA
ERR7168278	SC90_ST685	NA	contig00163	2121	2798	-	pcoR	copper response regulator transcription factor PcoR	plus	STRESS	METAL	COPPER	COPPER	EXACTX	226	226	100	100	226	CAA58529.1	copper response regulator transcription factor PcoR	NA	NA
ERR7168278	SC90_ST685	NA	contig00163	2856	3782	-	pcoD	copper resistance inner membrane protein PcoD	plus	STRESS	METAL	COPPER	COPPER	EXACTX	309	309	100	100	309	CAA58528.1	copper resistance inner membrane protein PcoD	NA	NA
ERR7168278	SC90_ST685	NA	contig00163	3790	4167	-	pcoC	copper resistance system metallochaperone PcoC	plus	STRESS	METAL	COPPER	COPPER	EXACTX	126	126	100	100	126	CAA58527.1	copper resistance system metallochaperone PcoC	NA	NA
ERR7168278	SC90_ST685	NA	contig00163	4210	5097	-	pcoB	copper-binding protein PcoB	plus	STRESS	METAL	COPPER	COPPER	BLASTX	296	296	100	99.66	296	CAA58526.1	copper-binding protein PcoB	NA	NA
ERR7168278	SC90_ST685	NA	contig00163	5106	6920	-	pcoA	multicopper oxidase PcoA	plus	STRESS	METAL	COPPER	COPPER	BLASTX	605	605	100	99.83	605	CAA58525.1	multicopper oxidase PcoA	NA	NA
ERR7168278	SC90_ST685	NA	contig00165	2117	3202	-	capU	putative hexosyltransferase CapU	plus	VIRULENCE	VIRULENCE	NA	NA	BLASTX	362	362	100	99.45	362	CAV02025.1	putative hexosyltransferase CapU	NA	NA
ERR7168278	SC90_ST685	NA	contig00169	1350	2501	-	espX1	type III secretion system effector EspX1	plus	VIRULENCE	VIRULENCE	NA	NA	PARTIALX	384	473	81.18	90.36	384	ADD54679.1	type III secretion system effector EspX1	NA	NA
ERR7168278	SC90_ST685	NA	contig00175	5089	6318	-	mdtM	multidrug efflux MFS transporter MdtM	plus	AMR	AMR	EFFLUX	EFFLUX	BLASTX	410	410	100	98.05	410	AAC77293.1	multidrug efflux MFS transporter MdtM	NA	NA
ERR7168278	SC90_ST685	NA	contig00185	959	2089	-	blaEC	BlaEC family class C beta-lactamase	plus	AMR	AMR	BETA-LACTAM	BETA-LACTAM	BLASTX	377	377	100	98.41	377	WP_063610930.1	extended-spectrum class C beta-lactamase EC-15	NA	NA
ERR7168278	SC90_ST685	NA	contig00349	1	639	-	arsH	arsenic resistance NADPH-dependent reductase ArsH	plus	STRESS	METAL	ARSENIC	ARSENIC	BLASTX	213	232	90.95	81.69	213	ADW66881.1	arsenic resistance NADPH-dependent reductase ArsH	NA	NA
ERR7168278	SC90_ST685	NA	contig00349	726	1043	+	arsR	As(III)-sensing metalloregulatory transcriptional repressor ArsR	plus	STRESS	METAL	ARSENIC	ARSENIC	BLASTX	106	106	100	77.36	106	ADZ44504.1	As(III)-sensing metalloregulatory transcriptional repressor ArsR	NA	NA
ERR7168278	SC90_ST685	NA	contig00365	475	903	+	silE	silver-binding protein SilE	plus	STRESS	METAL	SILVER	SILVER	BLASTX	143	143	100	99.3	143	AAD11743.1	silver-binding protein SilE	NA	NA
ERR7168278	SC90_ST685	NA	contig00374	690	953	-	ymgB	biofilm/acid-resistance regulator AriR	plus	STRESS	ACID	NA	NA	EXACTX	88	88	100	100	88	AAC74250.1	biofilm/acid-resistance regulator AriR	NA	NA
ERR7168278	SC90_ST685	NA	contig00404	92	904	+	sul2	sulfonamide-resistant dihydropteroate synthase Sul2	core	AMR	AMR	SULFONAMIDE	SULFONAMIDE	EXACTX	271	271	100	100	271	WP_001043260.1	sulfonamide-resistant dihydropteroate synthase Sul2	NA	NA
ERR7168278	SC90_ST685	NA	contig00531	412	858	+	dfrA14	trimethoprim-resistant dihydrofolate reductase DfrA14	core	AMR	AMR	TRIMETHOPRIM	TRIMETHOPRIM	BLASTX	149	157	94.9	98.66	149	WP_004201280.1	trimethoprim-resistant dihydrofolate reductase DfrA14	NA	NA
ERR7168279	SC157_ST219	NA	contig00002	8642	10405	+	smdA	multidrug efflux ABC transporter permease/ATP-binding subunit SmdA	plus	STRESS	BIOCIDE	EFFLUX	EFFLUX	BLASTX	588	591	99.49	79.42	588	BAF79679.1	multidrug efflux ABC transporter permease/ATP-binding subunit SmdA	NA	NA
ERR7168279	SC157_ST219	NA	contig00002	10407	12170	+	smdB	multidrug efflux ABC transporter permease/ATP-binding subunit SmdB	plus	STRESS	BIOCIDE	EFFLUX	EFFLUX	BLASTX	588	592	99.32	79.76	588	BAF79680.1	multidrug efflux ABC transporter permease/ATP-binding subunit SmdB	NA	NA
ERR7168279	SC157_ST219	NA	contig00002	19864	20064	-	ymoA	expression modulating protein YmoA	plus	VIRULENCE	VIRULENCE	NA	NA	BLASTX	67	67	100	83.58	67	AAQ90017.1	expression modulating protein YmoA	NA	NA
ERR7168279	SC157_ST219	NA	contig00003	28741	30159	+	espX1	type III secretion system effector EspX1	plus	VIRULENCE	VIRULENCE	NA	NA	BLASTX	473	473	100	95.35	473	ADD54679.1	type III secretion system effector EspX1	NA	NA
ERR7168279	SC157_ST219	NA	contig00013	4938	8039	-	acrF	multidrug efflux RND transporter permease subunit AcrF	plus	AMR	AMR	EFFLUX	EFFLUX	BLASTX	1034	1034	100	99.23	1034	AAC76298.1	multidrug efflux RND transporter permease subunit AcrF	NA	NA
ERR7168279	SC157_ST219	NA	contig00015	48700	49830	+	blaEC	BlaEC family class C beta-lactamase	plus	AMR	AMR	BETA-LACTAM	BETA-LACTAM	BLASTX	377	377	100	99.73	377	ABS58643.1	BlaEC family class C beta-lactamase	NA	NA
ERR7168279	SC157_ST219	NA	contig00017	49319	50674	+	glpT_E448K	Escherichia fosfomycin resistant GlpT	core	AMR	POINT	FOSFOMYCIN	FOSFOMYCIN	POINTX	452	452	100	99.12	452	WP_000948731.1	glycerol-3-phosphate transporter GlpT	NA	NA
ERR7168279	SC157_ST219	NA	contig00019	38049	42605	+	sslE	lipoprotein metalloprotease SslE	plus	VIRULENCE	VIRULENCE	NA	NA	BLASTX	1519	1520	100	88.16	1520	ADE89421.1	lipoprotein metalloprotease SslE	NA	NA
ERR7168279	SC157_ST219	NA	contig00024	139	633	-	dfrA12	trimethoprim-resistant dihydrofolate reductase DfrA12	core	AMR	AMR	TRIMETHOPRIM	TRIMETHOPRIM	BLASTX	165	165	100	98.18	165	WP_001083725.1	trimethoprim-resistant dihydrofolate reductase DfrA12	NA	NA
ERR7168279	SC157_ST219	NA	contig00025	45651	46184	-	lpfA1	long polar fimbria major subunit LpfA1	plus	VIRULENCE	VIRULENCE	NA	NA	BLASTX	178	178	100	98.31	178	OPH66324.1	long polar fimbria major subunit LpfA1	NA	NA
ERR7168279	SC157_ST219	NA	contig00035	26957	28045	+	pmrB_Y358N	Escherichia colistin resistant PmrB	core	AMR	POINT	COLISTIN	COLISTIN	POINTX	363	363	100	99.17	363	WP_001300761.1	two-component system sensor histidine kinase PmrB	NA	NA
ERR7168279	SC157_ST219	NA	contig00036	36382	37569	-	emrD	multidrug efflux MFS transporter EmrD	plus	AMR	AMR	EFFLUX	EFFLUX	EXACTX	396	396	100	100	396	EFF04178.1	multidrug efflux MFS transporter EmrD	NA	NA
ERR7168279	SC157_ST219	NA	contig00041	3303	4532	+	mdtM	multidrug efflux MFS transporter MdtM	plus	AMR	AMR	EFFLUX	EFFLUX	BLASTX	410	410	100	98.29	410	AAC77293.1	multidrug efflux MFS transporter MdtM	NA	NA
ERR7168279	SC157_ST219	NA	contig00046	533	4000	-	fdeC	intimin-like adhesin FdeC	plus	VIRULENCE	VIRULENCE	NA	NA	PARTIALX	1156	1416	81.71	90.15	1157	ABE05822.1	intimin-like adhesin FdeC	NA	NA
ERR7168279	SC157_ST219	NA	contig00052	20651	22345	-	eilA	HilA family transcriptional regulator EilA	plus	VIRULENCE	VIRULENCE	NA	NA	BLASTX	565	565	100	99.65	565	ACB16655.1	HilA family transcriptional regulator EilA	NA	NA
ERR7168279	SC157_ST219	NA	contig00055	190	1662	+	silS	copper/silver sensor histidine kinase SilS	plus	STRESS	METAL	COPPER/SILVER	COPPER/SILVER	BLASTX	491	491	100	99.59	491	SPD96882.1	copper/silver sensor histidine kinase SilS	NA	NA
ERR7168279	SC157_ST219	NA	contig00055	1916	2344	+	silE	silver-binding protein SilE	plus	STRESS	METAL	SILVER	SILVER	EXACTX	143	143	100	100	143	AAD11743.1	silver-binding protein SilE	NA	NA
ERR7168279	SC157_ST219	NA	contig00066	654	983	-	emrE	multidrug efflux SMR transporter EmrE	plus	STRESS	BIOCIDE	EFFLUX	EFFLUX	BLASTX	110	110	100	99.09	110	CAA77936.1	multidrug efflux SMR transporter EmrE	NA	NA
ERR7168279	SC157_ST219	NA	contig00069	2490	3164	-	silR	copper/silver response regulator transcription factor SilR	plus	STRESS	METAL	COPPER/SILVER	COPPER/SILVER	BLASTX	225	226	99.56	87.11	225	SPD96883.1	copper/silver response regulator transcription factor SilR	NA	NA
ERR7168279	SC157_ST219	NA	contig00069	6310	9441	+	silA	Cu(+)/Ag(+) efflux RND transporter permease subunit SilA	plus	STRESS	METAL	COPPER/SILVER	COPPER/SILVER	BLASTX	1044	1048	99.62	86.59	1044	AAD11749.1	Cu(+)/Ag(+) efflux RND transporter permease subunit SilA	NA	NA
ERR7168279	SC157_ST219	NA	contig00082	623	1054	+	pcoE	copper resistance system metallochaperone PcoE	plus	STRESS	METAL	COPPER	COPPER	BLASTX	144	144	100	92.36	144	CAA58532.1	copper resistance system metallochaperone PcoE	NA	NA
ERR7168279	SC157_ST219	NA	contig00084	4876	5745	-	hlyE	hemolysin HlyE	plus	VIRULENCE	VIRULENCE	NA	NA	BLASTX	290	300	96.67	76.21	290	AAD28079.1	hemolysin HlyE	NA	NA
ERR7168279	SC157_ST219	NA	contig00099	282	959	-	silR	copper/silver response regulator transcription factor SilR	plus	STRESS	METAL	COPPER/SILVER	COPPER/SILVER	BLASTX	226	226	100	97.79	226	SPD96883.1	copper/silver response regulator transcription factor SilR	NA	NA
ERR7168279	SC157_ST219	NA	contig00099	1149	2531	+	silC	Cu(+)/Ag(+) efflux RND transporter outer membrane channel SilC	plus	STRESS	METAL	COPPER/SILVER	COPPER/SILVER	BLASTX	461	461	100	97.83	461	SPD96884.1	Cu(+)/Ag(+) efflux RND transporter outer membrane channel SilC	NA	NA
ERR7168279	SC157_ST219	NA	contig00099	2562	2912	+	silF	Cu(+)/Ag(+) efflux RND transporter periplasmic metallochaperone SilF	plus	STRESS	METAL	COPPER/SILVER	COPPER/SILVER	BLASTX	117	117	100	97.44	117	KGL71342.1	Cu(+)/Ag(+) efflux RND transporter periplasmic metallochaperone SilF	NA	NA
ERR7168279	SC157_ST219	NA	contig00099	3029	4318	+	silB	Cu(+)/Ag(+) efflux RND transporter periplasmic adaptor subunit SilB	plus	STRESS	METAL	COPPER/SILVER	COPPER/SILVER	BLASTX	430	430	100	96.28	430	AAD11748.1	Cu(+)/Ag(+) efflux RND transporter periplasmic adaptor subunit SilB	NA	NA
ERR7168279	SC157_ST219	NA	contig00099	4332	7475	+	silA	Cu(+)/Ag(+) efflux RND transporter permease subunit SilA	plus	STRESS	METAL	COPPER/SILVER	COPPER/SILVER	BLASTX	1048	1048	100	98.66	1048	AAD11749.1	Cu(+)/Ag(+) efflux RND transporter permease subunit SilA	NA	NA
ERR7168279	SC157_ST219	NA	contig00099	8111	10393	+	silP	Ag(+)-translocating P-type ATPase SilP	plus	STRESS	METAL	SILVER	SILVER	BLASTX	761	824	92.23	94.09	762	AAD11750.1	Ag(+)-translocating P-type ATPase SilP	NA	NA
ERR7168279	SC157_ST219	NA	contig00110	7683	8912	+	kdeA	multidrug efflux MFS transporter KdeA	plus	AMR	AMR	EFFLUX	EFFLUX	BLASTX	410	410	100	87.56	410	ABR76310.1	multidrug efflux MFS transporter KdeA	NA	NA
ERR7168279	SC157_ST219	NA	contig00111	2905	4719	+	pcoA	multicopper oxidase PcoA	plus	STRESS	METAL	COPPER	COPPER	BLASTX	605	605	100	99.67	605	CAA58525.1	multicopper oxidase PcoA	NA	NA
ERR7168279	SC157_ST219	NA	contig00111	4728	5615	+	pcoB	copper-binding protein PcoB	plus	STRESS	METAL	COPPER	COPPER	EXACTX	296	296	100	100	296	CAA58526.1	copper-binding protein PcoB	NA	NA
ERR7168279	SC157_ST219	NA	contig00111	5658	6035	+	pcoC	copper resistance system metallochaperone PcoC	plus	STRESS	METAL	COPPER	COPPER	EXACTX	126	126	100	100	126	CAA58527.1	copper resistance system metallochaperone PcoC	NA	NA
ERR7168279	SC157_ST219	NA	contig00111	6043	6969	+	pcoD	copper resistance inner membrane protein PcoD	plus	STRESS	METAL	COPPER	COPPER	EXACTX	309	309	100	100	309	CAA58528.1	copper resistance inner membrane protein PcoD	NA	NA
ERR7168279	SC157_ST219	NA	contig00111	7027	7704	+	pcoR	copper response regulator transcription factor PcoR	plus	STRESS	METAL	COPPER	COPPER	BLASTX	226	226	100	99.12	226	CAA58529.1	copper response regulator transcription factor PcoR	NA	NA
ERR7168279	SC157_ST219	NA	contig00122	2	2404	+	gyrA_S83V	Escherichia quinolone resistant GyrA	core	AMR	POINT	QUINOLONE	QUINOLONE	POINTX	801	878	91.23	98.88	801	WP_001281243.1	DNA gyrase subunit A GyrA	NA	NA
ERR7168279	SC157_ST219	NA	contig00142	1	264	+	merP	mercury resistance system periplasmic binding protein MerP	plus	STRESS	METAL	MERCURY	MERCURY	BLASTX	88	91	96.7	89.77	88	AAC38219.1	mercury resistance system periplasmic binding protein MerP	NA	NA
ERR7168279	SC157_ST219	NA	contig00142	303	722	+	merC	organomercurial transporter MerC	plus	STRESS	METAL	MERCURY	ORGANOMERCURY	EXACTX	140	140	100	100	140	AAC33908.1	organomercurial transporter MerC	NA	NA
ERR7168279	SC157_ST219	NA	contig00142	777	2468	+	merA	mercury(II) reductase	plus	STRESS	METAL	MERCURY	MERCURY	BLASTX	564	561	100	85.31	565	AAC38220.1	mercury(II) reductase	NA	NA
ERR7168279	SC157_ST219	NA	contig00142	2489	2848	+	merD	mercury resistance co-regulator MerD	plus	STRESS	METAL	MERCURY	MERCURY	BLASTX	120	121	100	82.64	121	AAC38221.1	mercury resistance co-regulator MerD	NA	NA
ERR7168279	SC157_ST219	NA	contig00142	2848	3081	+	merE	broad-spectrum mercury transporter MerE	plus	STRESS	METAL	MERCURY	MERCURY	BLASTX	78	78	100	78.21	78	AAA88371.1	broad-spectrum mercury transporter MerE	NA	NA
ERR7168279	SC157_ST219	NA	contig00148	329	1525	+	tet(A)	tetracycline efflux MFS transporter Tet(A)	core	AMR	AMR	TETRACYCLINE	TETRACYCLINE	EXACTX	399	399	100	100	399	WP_000804064.1	tetracycline efflux MFS transporter Tet(A)	NA	NA
ERR7168279	SC157_ST219	NA	contig00183	2908	3363	+	shsP	small heat shock protein sHSP20-GI	plus	STRESS	HEAT	NA	NA	BLASTX	152	152	100	99.34	152	ASF80771.1	small heat shock protein sHSP20-GI	NA	NA
ERR7168279	SC157_ST219	NA	contig00185	625	1458	-	aph(6)-Id	aminoglycoside O-phosphotransferase APH(6)-Id	core	AMR	AMR	AMINOGLYCOSIDE	STREPTOMYCIN	EXACTX	278	278	100	100	278	WP_000480968.1	aminoglycoside O-phosphotransferase APH(6)-Id	NA	NA
ERR7168279	SC157_ST219	NA	contig00185	1461	2285	-	aph(3'')-Ib	aminoglycoside O-phosphotransferase APH(3'')-Ib	core	AMR	AMR	AMINOGLYCOSIDE	STREPTOMYCIN	EXACTX	275	275	100	100	275	WP_109545041.1	aminoglycoside O-phosphotransferase APH(3'')-Ib	NA	NA
ERR7168279	SC157_ST219	NA	contig00185	2325	3137	-	sul2	sulfonamide-resistant dihydropteroate synthase Sul2	core	AMR	AMR	SULFONAMIDE	SULFONAMIDE	EXACTX	271	271	100	100	271	WP_001043260.1	sulfonamide-resistant dihydropteroate synthase Sul2	NA	NA
ERR7168279	SC157_ST219	NA	contig00206	271	1059	+	aadA2	ANT(3'')-Ia family aminoglycoside nucleotidyltransferase AadA2	core	AMR	AMR	AMINOGLYCOSIDE	STREPTOMYCIN	EXACTX	263	263	100	100	263	WP_001206356.1	ANT(3'')-Ia family aminoglycoside nucleotidyltransferase AadA2	NA	NA
ERR7168279	SC157_ST219	NA	contig00206	1226	1570	+	qacEdelta1	quaternary ammonium compound efflux SMR transporter QacE delta 1	core	STRESS	BIOCIDE	QUATERNARY AMMONIUM	QUATERNARY AMMONIUM	ALLELEX	115	115	100	100	115	WP_000679427.1	quaternary ammonium compound efflux SMR transporter QacE delta 1	NA	NA
ERR7168279	SC157_ST219	NA	contig00206	1567	2403	+	sul1	sulfonamide-resistant dihydropteroate synthase Sul1	core	AMR	AMR	SULFONAMIDE	SULFONAMIDE	EXACTX	279	279	100	100	279	WP_000259031.1	sulfonamide-resistant dihydropteroate synthase Sul1	NA	NA
ERR7168279	SC157_ST219	NA	contig00234	284	1168	+	yfdX2	heat resistance protein YfdX2	plus	STRESS	HEAT	NA	NA	BLASTX	295	295	100	98.98	295	ASF80766.1	heat resistance protein YfdX2	NA	NA
ERR7168279	SC157_ST219	NA	contig00234	1261	1869	+	hdeD-GI	heat resistance membrane protein HdeD-GI	plus	STRESS	HEAT	NA	NA	BLASTX	203	203	100	96.06	203	APX31174.1	heat resistance membrane protein HdeD-GI	NA	NA
ERR7168279	SC157_ST219	NA	contig00283	462	956	+	psi-GI	heat resistance protein PsiE-GI	plus	STRESS	HEAT	NA	NA	BLASTX	165	165	100	93.94	165	APX31178.1	heat resistance protein PsiE-GI	NA	NA
ERR7168279	SC157_ST219	NA	contig00293	154	720	+	hsp20	small heat shock protein sHSP20	plus	STRESS	HEAT	NA	NA	BLASTX	189	189	100	99.47	189	CDY80020.1	small heat shock protein sHSP20	NA	NA
ERR7168279	SC157_ST219	NA	contig00295	541	978	-	trxLHR	heat resistance system thioredoxin Trx-GI	plus	STRESS	HEAT	NA	NA	BLASTX	146	146	100	98.63	146	APX31176.1	heat resistance system thioredoxin Trx-GI	NA	NA
ERR7168279	SC157_ST219	NA	contig00433	1	480	-	agg5A	aggregative adherence fimbria V major subunit Agg5A	plus	VIRULENCE	VIRULENCE	NA	NA	BLASTX	160	173	92.49	99.38	160	BAJ79300.1	aggregative adherence fimbria V major subunit Agg5A	NA	NA
ERR7168279	SC17_ST58	NA	contig00003	37261	38349	-	pmrB_Y358N	Escherichia colistin resistant PmrB	core	AMR	POINT	COLISTIN	COLISTIN	POINTX	363	363	100	99.45	363	WP_001300761.1	two-component system sensor histidine kinase PmrB	NA	NA
ERR7168279	SC17_ST58	NA	contig00004	31706	33505	+	ybtP	yersiniabactin ABC transporter ATP-binding/permease protein YbtP	plus	VIRULENCE	VIRULENCE	NA	NA	BLASTX	600	600	100	99.67	600	CAA21388.1	yersiniabactin ABC transporter ATP-binding/permease protein YbtP	NA	NA
ERR7168279	SC17_ST58	NA	contig00004	33495	35294	+	ybtQ	yersiniabactin ABC transporter ATP-binding/permease protein YbtQ	plus	VIRULENCE	VIRULENCE	NA	NA	BLASTX	600	600	100	99.67	600	AAC69584.1	yersiniabactin ABC transporter ATP-binding/permease protein YbtQ	NA	NA
ERR7168279	SC17_ST58	NA	contig00025	2	2404	+	gyrA_S83V	Escherichia quinolone resistant GyrA	core	AMR	POINT	QUINOLONE	QUINOLONE	POINTX	801	878	91.23	98.75	801	WP_001281243.1	DNA gyrase subunit A GyrA	NA	NA
ERR7168279	SC17_ST58	NA	contig00031	14175	15593	+	espX1	type III secretion system effector EspX1	plus	VIRULENCE	VIRULENCE	NA	NA	BLASTX	473	473	100	91.33	473	ADD54679.1	type III secretion system effector EspX1	NA	NA
ERR7168279	SC17_ST58	NA	contig00057	4609	5739	-	blaEC	BlaEC family class C beta-lactamase	plus	AMR	AMR	BETA-LACTAM	BETA-LACTAM	BLASTX	377	377	100	98.94	377	WP_063610930.1	extended-spectrum class C beta-lactamase EC-15	NA	NA
ERR7168279	SC17_ST58	NA	contig00061	154	720	+	hsp20	small heat shock protein sHSP20	plus	STRESS	HEAT	NA	NA	BLASTX	189	189	100	99.47	189	CDY80020.1	small heat shock protein sHSP20	NA	NA
ERR7168279	SC17_ST58	NA	contig00061	4821	5276	+	shsP	small heat shock protein sHSP20-GI	plus	STRESS	HEAT	NA	NA	BLASTX	152	152	100	99.34	152	ASF80771.1	small heat shock protein sHSP20-GI	NA	NA
ERR7168279	SC17_ST58	NA	contig00061	6306	6914	+	hdeD-GI	heat resistance membrane protein HdeD-GI	plus	STRESS	HEAT	NA	NA	BLASTX	203	203	100	96.06	203	APX31174.1	heat resistance membrane protein HdeD-GI	NA	NA
ERR7168279	SC17_ST58	NA	contig00061	8131	8568	+	trxLHR	heat resistance system thioredoxin Trx-GI	plus	STRESS	HEAT	NA	NA	BLASTX	146	146	100	98.63	146	APX31176.1	heat resistance system thioredoxin Trx-GI	NA	NA
ERR7168279	SC17_ST58	NA	contig00061	8575	10281	+	kefB-GI	heat resistance system K+/H+ antiporter KefB-GI	plus	STRESS	HEAT	NA	NA	BLASTX	569	571	99.65	99.12	569	APX31177.1	heat resistance system K+/H+ antiporter KefB-GI	NA	NA
ERR7168279	SC17_ST58	NA	contig00061	10287	10781	+	psi-GI	heat resistance protein PsiE-GI	plus	STRESS	HEAT	NA	NA	BLASTX	165	165	100	95.76	165	APX31178.1	heat resistance protein PsiE-GI	NA	NA
ERR7168279	SC17_ST58	NA	contig00069	6988	8217	+	kdeA	multidrug efflux MFS transporter KdeA	plus	AMR	AMR	EFFLUX	EFFLUX	BLASTX	410	410	100	86.83	410	ABR76310.1	multidrug efflux MFS transporter KdeA	NA	NA
ERR7168279	SC17_ST58	NA	contig00125	2134	2565	-	merR	mercury resistance transcriptional regulator MerR	plus	STRESS	METAL	MERCURY	MERCURY	BLASTX	144	144	100	93.75	144	CAA77320.1	mercury resistance transcriptional regulator MerR	NA	NA
ERR7168279	SC17_ST58	NA	contig00125	2637	2984	+	merT	mercuric transport protein MerT	plus	STRESS	METAL	MERCURY	MERCURY	EXACTX	116	116	100	100	116	AAB59075.1	mercuric transport protein MerT	NA	NA
ERR7168279	SC17_ST58	NA	contig00125	3001	3273	+	merP	mercury resistance system periplasmic binding protein MerP	plus	STRESS	METAL	MERCURY	MERCURY	BLASTX	91	91	100	90.11	91	AAC38219.1	mercury resistance system periplasmic binding protein MerP	NA	NA
ERR7168279	SC17_ST58	NA	contig00125	3312	3731	+	merC	organomercurial transporter MerC	plus	STRESS	METAL	MERCURY	ORGANOMERCURY	EXACTX	140	140	100	100	140	AAC33908.1	organomercurial transporter MerC	NA	NA
ERR7168279	SC17_ST58	NA	contig00125	3786	5477	+	merA	mercury(II) reductase	plus	STRESS	METAL	MERCURY	MERCURY	BLASTX	564	561	100	85.31	565	AAC38220.1	mercury(II) reductase	NA	NA
ERR7168279	SC17_ST58	NA	contig00125	5498	5857	+	merD	mercury resistance co-regulator MerD	plus	STRESS	METAL	MERCURY	MERCURY	BLASTX	120	121	100	82.64	121	AAC38221.1	mercury resistance co-regulator MerD	NA	NA
ERR7168279	SC17_ST58	NA	contig00125	5857	6090	+	merE	broad-spectrum mercury transporter MerE	plus	STRESS	METAL	MERCURY	MERCURY	BLASTX	78	78	100	78.21	78	AAA88371.1	broad-spectrum mercury transporter MerE	NA	NA
ERR7168279	SC17_ST58	NA	contig00131	2171	2845	-	silR	copper/silver response regulator transcription factor SilR	plus	STRESS	METAL	COPPER/SILVER	COPPER/SILVER	BLASTX	225	226	99.56	86.67	225	SPD96883.1	copper/silver response regulator transcription factor SilR	NA	NA
ERR7168279	SC17_ST58	NA	contig00155	3286	4158	-	blaCTX-M-15	extended-spectrum class A beta-lactamase CTX-M-15	core	AMR	AMR	BETA-LACTAM	CEPHALOSPORIN	ALLELEX	291	291	100	100	291	WP_000239590.1	extended-spectrum class A beta-lactamase CTX-M-15	NA	NA
ERR7168279	SC17_ST58	NA	contig00162	5307	6662	+	glpT_E448K	Escherichia fosfomycin resistant GlpT	core	AMR	POINT	FOSFOMYCIN	FOSFOMYCIN	POINTX	452	452	100	99.78	452	WP_000948731.1	glycerol-3-phosphate transporter GlpT	NA	NA
ERR7168279	SC17_ST58	NA	contig00185	1937	2200	-	ymgB	biofilm/acid-resistance regulator AriR	plus	STRESS	ACID	NA	NA	EXACTX	88	88	100	100	88	AAC74250.1	biofilm/acid-resistance regulator AriR	NA	NA
ERR7168279	SC17_ST58	NA	contig00218	996	1196	+	ymoA	expression modulating protein YmoA	plus	VIRULENCE	VIRULENCE	NA	NA	BLASTX	67	67	100	83.58	67	AAQ90017.1	expression modulating protein YmoA	NA	NA
ERR7168279	SC17_ST58	NA	contig00265	220	1053	-	aph(6)-Id	aminoglycoside O-phosphotransferase APH(6)-Id	core	AMR	AMR	AMINOGLYCOSIDE	STREPTOMYCIN	EXACTX	278	278	100	100	278	WP_000480968.1	aminoglycoside O-phosphotransferase APH(6)-Id	NA	NA
ERR7168279	SC17_ST58	NA	contig00265	1056	1880	-	aph(3'')-Ib	aminoglycoside O-phosphotransferase APH(3'')-Ib	core	AMR	AMR	AMINOGLYCOSIDE	STREPTOMYCIN	EXACTX	275	275	100	100	275	WP_109545041.1	aminoglycoside O-phosphotransferase APH(3'')-Ib	NA	NA
ERR7168279	SC17_ST58	NA	contig00265	1920	2732	-	sul2	sulfonamide-resistant dihydropteroate synthase Sul2	core	AMR	AMR	SULFONAMIDE	SULFONAMIDE	EXACTX	271	271	100	100	271	WP_001043265.1	sulfonamide-resistant dihydropteroate synthase Sul2	NA	NA
ERR7168279	SC17_ST58	NA	contig00271	1426	4527	+	acrF	multidrug efflux RND transporter permease subunit AcrF	plus	AMR	AMR	EFFLUX	EFFLUX	BLASTX	1034	1034	100	99.32	1034	AAC76298.1	multidrug efflux RND transporter permease subunit AcrF	NA	NA
ERR7168279	SC17_ST58	NA	contig00337	326	2089	+	smdB	multidrug efflux ABC transporter permease/ATP-binding subunit SmdB	plus	STRESS	BIOCIDE	EFFLUX	EFFLUX	BLASTX	588	592	99.32	79.76	588	BAF79680.1	multidrug efflux ABC transporter permease/ATP-binding subunit SmdB	NA	NA
ERR7168279	SC17_ST58	NA	contig00455	1200	2057	+	blaTEM-1	broad-spectrum class A beta-lactamase TEM-1	core	AMR	AMR	BETA-LACTAM	BETA-LACTAM	ALLELEX	286	286	100	100	286	WP_000027057.1	broad-spectrum class A beta-lactamase TEM-1	NA	NA
ERR7168279	SC17_ST58	NA	contig00458	1	2397	-	silP	Ag(+)-translocating P-type ATPase SilP	plus	STRESS	METAL	SILVER	SILVER	BLASTX	799	824	96.84	94.38	800	AAD11750.1	Ag(+)-translocating P-type ATPase SilP	NA	NA
ERR7168279	SC17_ST58	NA	contig00575	462	1934	-	silS	copper/silver sensor histidine kinase SilS	plus	STRESS	METAL	COPPER/SILVER	COPPER/SILVER	EXACTX	491	491	100	100	491	SPD96882.1	copper/silver sensor histidine kinase SilS	NA	NA
ERR7168279	SC17_ST58	NA	contig00619	331	1557	+	mdtM	multidrug efflux MFS transporter MdtM	plus	AMR	AMR	EFFLUX	EFFLUX	BLASTX	409	410	99.76	97.31	409	AAC77293.1	multidrug efflux MFS transporter MdtM	NA	NA
ERR7168279	SC17_ST58	NA	contig00679	1114	1659	+	lpfA	long polar fimbria major subunit LpfA-O113	plus	VIRULENCE	VIRULENCE	NA	NA	BLASTX	182	190	95.79	100	182	AAT76975.1	long polar fimbria major subunit LpfA-O113	NA	NA
ERR7168279	SC17_ST58	NA	contig00699	302	1591	-	silB	Cu(+)/Ag(+) efflux RND transporter periplasmic adaptor subunit SilB	plus	STRESS	METAL	COPPER/SILVER	COPPER/SILVER	BLASTX	430	430	100	97.91	430	AAD11748.1	Cu(+)/Ag(+) efflux RND transporter periplasmic adaptor subunit SilB	NA	NA
ERR7168279	SC17_ST58	NA	contig00710	449	1528	-	tet(A)	tetracycline efflux MFS transporter Tet(A)	core	AMR	AMR	TETRACYCLINE	TETRACYCLINE	BLASTX	360	399	90.23	100	360	WP_000804063.1	tetracycline efflux MFS transporter Tet(A)	NA	NA
ERR7168279	SC17_ST58	NA	contig00738	630	1100	+	dfrA14	trimethoprim-resistant dihydrofolate reductase DfrA14	core	AMR	AMR	TRIMETHOPRIM	TRIMETHOPRIM	EXACTX	157	157	100	100	157	WP_004201280.1	trimethoprim-resistant dihydrofolate reductase DfrA14	NA	NA
ERR7168279	SC17_ST58	NA	contig00766	1	669	+	pcoR	copper response regulator transcription factor PcoR	plus	STRESS	METAL	COPPER	COPPER	BLASTX	223	226	98.67	99.1	223	CAA58529.1	copper response regulator transcription factor PcoR	NA	NA
ERR7168279	SC17_ST58	NA	contig01026	1	480	-	agg5A	aggregative adherence fimbria V major subunit Agg5A	plus	VIRULENCE	VIRULENCE	NA	NA	BLASTX	160	173	92.49	99.38	160	BAJ79300.1	aggregative adherence fimbria V major subunit Agg5A	NA	NA
ERR7168279	SC17_ST58	NA	contig01105	3	380	+	dfrA1	trimethoprim-resistant dihydrofolate reductase DfrA1	core	AMR	AMR	TRIMETHOPRIM	TRIMETHOPRIM	PARTIAL_CONTIG_ENDX	126	157	80.25	100	126	WP_000777555.1	trimethoprim-resistant dihydrofolate reductase DfrA1	NA	NA
ERR7168279	SC28_ST101	NA	contig00006	8828	9916	-	pmrB_Y358N	Escherichia colistin resistant PmrB	core	AMR	POINT	COLISTIN	COLISTIN	POINTX	363	363	100	99.45	363	WP_001300761.1	two-component system sensor histidine kinase PmrB	NA	NA
ERR7168279	SC28_ST101	NA	contig00068	772	1902	-	blaEC	BlaEC family class C beta-lactamase	plus	AMR	AMR	BETA-LACTAM	BETA-LACTAM	BLASTX	377	377	100	98.94	377	WP_063610930.1	extended-spectrum class C beta-lactamase EC-15	NA	NA
ERR7168279	SC28_ST101	NA	contig00131	1937	2200	-	ymgB	biofilm/acid-resistance regulator AriR	plus	STRESS	ACID	NA	NA	EXACTX	88	88	100	100	88	AAC74250.1	biofilm/acid-resistance regulator AriR	NA	NA
ERR7168279	SC28_ST101	NA	contig00152	3333	4205	-	blaCTX-M-15	extended-spectrum class A beta-lactamase CTX-M-15	core	AMR	AMR	BETA-LACTAM	CEPHALOSPORIN	ALLELEX	291	291	100	100	291	WP_000239590.1	extended-spectrum class A beta-lactamase CTX-M-15	NA	NA
ERR7168279	SC28_ST101	NA	contig00165	2908	3363	+	shsP	small heat shock protein sHSP20-GI	plus	STRESS	HEAT	NA	NA	BLASTX	152	152	100	99.34	152	ASF80771.1	small heat shock protein sHSP20-GI	NA	NA
ERR7168279	SC28_ST101	NA	contig00165	4393	5001	+	hdeD-GI	heat resistance membrane protein HdeD-GI	plus	STRESS	HEAT	NA	NA	BLASTX	203	203	100	96.06	203	APX31174.1	heat resistance membrane protein HdeD-GI	NA	NA
ERR7168279	SC28_ST101	NA	contig00169	356	1552	-	tet(A)	tetracycline efflux MFS transporter Tet(A)	core	AMR	AMR	TETRACYCLINE	TETRACYCLINE	BLASTX	399	399	100	99.25	399	WP_000804063.1	tetracycline efflux MFS transporter Tet(A)	NA	NA
ERR7168279	SC28_ST101	NA	contig00169	3588	4019	-	merR	mercury resistance transcriptional regulator MerR	plus	STRESS	METAL	MERCURY	MERCURY	BLASTX	144	144	100	93.75	144	CAA77320.1	mercury resistance transcriptional regulator MerR	NA	NA
ERR7168279	SC28_ST101	NA	contig00169	4091	4438	+	merT	mercuric transport protein MerT	plus	STRESS	METAL	MERCURY	MERCURY	EXACTX	116	116	100	100	116	AAB59075.1	mercuric transport protein MerT	NA	NA
ERR7168279	SC28_ST101	NA	contig00169	4455	4727	+	merP	mercury resistance system periplasmic binding protein MerP	plus	STRESS	METAL	MERCURY	MERCURY	BLASTX	91	91	100	90.11	91	AAC38219.1	mercury resistance system periplasmic binding protein MerP	NA	NA
ERR7168279	SC28_ST101	NA	contig00169	4766	5185	+	merC	organomercurial transporter MerC	plus	STRESS	METAL	MERCURY	ORGANOMERCURY	EXACTX	140	140	100	100	140	AAC33908.1	organomercurial transporter MerC	NA	NA
ERR7168279	SC28_ST101	NA	contig00182	261	2060	-	ybtP	yersiniabactin ABC transporter ATP-binding/permease protein YbtP	plus	VIRULENCE	VIRULENCE	NA	NA	BLASTX	600	600	100	99.67	600	CAA21388.1	yersiniabactin ABC transporter ATP-binding/permease protein YbtP	NA	NA
ERR7168279	SC28_ST101	NA	contig00216	1209	1883	-	silR	copper/silver response regulator transcription factor SilR	plus	STRESS	METAL	COPPER/SILVER	COPPER/SILVER	BLASTX	225	226	99.56	86.67	225	SPD96883.1	copper/silver response regulator transcription factor SilR	NA	NA
ERR7168279	SC28_ST101	NA	contig00220	1426	4527	+	acrF	multidrug efflux RND transporter permease subunit AcrF	plus	AMR	AMR	EFFLUX	EFFLUX	BLASTX	1034	1034	100	99.32	1034	AAC76298.1	multidrug efflux RND transporter permease subunit AcrF	NA	NA
ERR7168279	SC28_ST101	NA	contig00273	996	1196	+	ymoA	expression modulating protein YmoA	plus	VIRULENCE	VIRULENCE	NA	NA	BLASTX	67	67	100	83.58	67	AAQ90017.1	expression modulating protein YmoA	NA	NA
ERR7168279	SC28_ST101	NA	contig00294	208	1032	-	aph(3'')-Ib	aminoglycoside O-phosphotransferase APH(3'')-Ib	core	AMR	AMR	AMINOGLYCOSIDE	STREPTOMYCIN	EXACTX	275	275	100	100	275	WP_109545041.1	aminoglycoside O-phosphotransferase APH(3'')-Ib	NA	NA
ERR7168279	SC28_ST101	NA	contig00294	1072	1884	-	sul2	sulfonamide-resistant dihydropteroate synthase Sul2	core	AMR	AMR	SULFONAMIDE	SULFONAMIDE	EXACTX	271	271	100	100	271	WP_001043265.1	sulfonamide-resistant dihydropteroate synthase Sul2	NA	NA
ERR7168279	SC28_ST101	NA	contig00301	1157	2386	+	kdeA	multidrug efflux MFS transporter KdeA	plus	AMR	AMR	EFFLUX	EFFLUX	BLASTX	410	410	100	86.83	410	ABR76310.1	multidrug efflux MFS transporter KdeA	NA	NA
ERR7168279	SC28_ST101	NA	contig00414	1268	2794	-	ybtQ	yersiniabactin ABC transporter ATP-binding/permease protein YbtQ	plus	VIRULENCE	VIRULENCE	NA	NA	PARTIAL_CONTIG_ENDX	509	600	84.83	99.8	509	AAC69584.1	yersiniabactin ABC transporter ATP-binding/permease protein YbtQ	NA	NA
ERR7168279	SC28_ST101	NA	contig00415	1	2397	-	silP	Ag(+)-translocating P-type ATPase SilP	plus	STRESS	METAL	SILVER	SILVER	BLASTX	799	824	96.84	94.38	800	AAD11750.1	Ag(+)-translocating P-type ATPase SilP	NA	NA
ERR7168279	SC28_ST101	NA	contig00427	1205	2062	+	blaTEM-1	broad-spectrum class A beta-lactamase TEM-1	core	AMR	AMR	BETA-LACTAM	BETA-LACTAM	ALLELEX	286	286	100	100	286	WP_000027057.1	broad-spectrum class A beta-lactamase TEM-1	NA	NA
ERR7168279	SC28_ST101	NA	contig00518	462	1934	-	silS	copper/silver sensor histidine kinase SilS	plus	STRESS	METAL	COPPER/SILVER	COPPER/SILVER	EXACTX	491	491	100	100	491	SPD96882.1	copper/silver sensor histidine kinase SilS	NA	NA
ERR7168279	SC28_ST101	NA	contig00580	335	2056	-	iucA	aerobactin synthase IucA	plus	VIRULENCE	VIRULENCE	NA	NA	BLASTX	574	576	100	98.61	576	EGI25746.1	aerobactin synthase IucA	NA	NA
ERR7168279	SC28_ST101	NA	contig00687	1	1296	+	iucD	NADPH-dependent L-lysine N(6)-monooxygenase IucD	plus	VIRULENCE	VIRULENCE	NA	NA	BLASTX	432	445	97.08	99.07	432	AAD44749.1	NADPH-dependent L-lysine N(6)-monooxygenase IucD	NA	NA
ERR7168279	SC28_ST101	NA	contig00704	462	956	+	psi-GI	heat resistance protein PsiE-GI	plus	STRESS	HEAT	NA	NA	BLASTX	165	165	100	93.94	165	APX31178.1	heat resistance protein PsiE-GI	NA	NA
ERR7168279	SC28_ST101	NA	contig00739	154	720	+	hsp20	small heat shock protein sHSP20	plus	STRESS	HEAT	NA	NA	BLASTX	189	189	100	99.47	189	CDY80020.1	small heat shock protein sHSP20	NA	NA
ERR7168279	SC28_ST101	NA	contig00747	541	978	-	trxLHR	heat resistance system thioredoxin Trx-GI	plus	STRESS	HEAT	NA	NA	BLASTX	146	146	100	98.63	146	APX31176.1	heat resistance system thioredoxin Trx-GI	NA	NA
ERR7168279	SC28_ST101	NA	contig00749	624	1277	-	qnrS1	quinolone resistance pentapeptide repeat protein QnrS1	core	AMR	AMR	QUINOLONE	QUINOLONE	ALLELEX	218	218	100	100	218	WP_001516695.1	quinolone resistance pentapeptide repeat protein QnrS1	NA	NA
ERR7168279	SC28_ST101	NA	contig00773	298	768	-	dfrA14	trimethoprim-resistant dihydrofolate reductase DfrA14	core	AMR	AMR	TRIMETHOPRIM	TRIMETHOPRIM	EXACTX	157	157	100	100	157	WP_004201280.1	trimethoprim-resistant dihydrofolate reductase DfrA14	NA	NA
ERR7168279	SC28_ST101	NA	contig00815	1	669	+	pcoR	copper response regulator transcription factor PcoR	plus	STRESS	METAL	COPPER	COPPER	BLASTX	223	226	98.67	99.1	223	CAA58529.1	copper response regulator transcription factor PcoR	NA	NA
ERR7168279	SC28_ST101	NA	contig01016	288	665	-	pcoC	copper resistance system metallochaperone PcoC	plus	STRESS	METAL	COPPER	COPPER	EXACTX	126	126	100	100	126	CAA58527.1	copper resistance system metallochaperone PcoC	NA	NA
ERR7168279	SC28_ST101	NA	contig01137	1	480	-	agg5A	aggregative adherence fimbria V major subunit Agg5A	plus	VIRULENCE	VIRULENCE	NA	NA	BLASTX	160	173	92.49	99.38	160	BAJ79300.1	aggregative adherence fimbria V major subunit Agg5A	NA	NA
ERR7168279	SC28_ST101	NA	contig01218	3	380	+	dfrA1	trimethoprim-resistant dihydrofolate reductase DfrA1	core	AMR	AMR	TRIMETHOPRIM	TRIMETHOPRIM	PARTIAL_CONTIG_ENDX	126	157	80.25	100	126	WP_000777555.1	trimethoprim-resistant dihydrofolate reductase DfrA1	NA	NA
ERR7168279	SC28_ST101	NA	contig01316	126	425	+	merD	mercury resistance co-regulator MerD	plus	STRESS	METAL	MERCURY	MERCURY	PARTIAL_CONTIG_ENDX	100	121	82.64	88	100	AAC38221.1	mercury resistance co-regulator MerD	NA	NA
ERR7168279	SC4_ST10	NA	contig00001	3914	5713	-	ybtQ	yersiniabactin ABC transporter ATP-binding/permease protein YbtQ	plus	VIRULENCE	VIRULENCE	NA	NA	BLASTX	600	600	100	99.67	600	AAC69584.1	yersiniabactin ABC transporter ATP-binding/permease protein YbtQ	NA	NA
ERR7168279	SC4_ST10	NA	contig00001	5703	7502	-	ybtP	yersiniabactin ABC transporter ATP-binding/permease protein YbtP	plus	VIRULENCE	VIRULENCE	NA	NA	BLASTX	600	600	100	99.67	600	CAA21388.1	yersiniabactin ABC transporter ATP-binding/permease protein YbtP	NA	NA
ERR7168279	SC4_ST10	NA	contig00002	1275	2360	-	capU	putative hexosyltransferase CapU	plus	VIRULENCE	VIRULENCE	NA	NA	BLASTX	362	362	100	99.72	362	CAV02025.1	putative hexosyltransferase CapU	NA	NA
ERR7168279	SC4_ST10	NA	contig00004	4900	6135	+	aatA	dispersin export ABC transporter outer membrane protein AatA	plus	VIRULENCE	VIRULENCE	NA	NA	EXACTX	412	412	100	100	412	CAU95796.1	dispersin export ABC transporter outer membrane protein AatA	NA	NA
ERR7168279	SC4_ST10	NA	contig00011	5444	5962	-	agg5A	aggregative adherence fimbria V major subunit Agg5A	plus	VIRULENCE	VIRULENCE	NA	NA	BLASTX	173	173	100	99.42	173	BAJ79300.1	aggregative adherence fimbria V major subunit Agg5A	NA	NA
ERR7168279	SC4_ST10	NA	contig00011	6140	6577	-	agg3B	aggregative adherence fimbria 3 minor subunit Agg3B	plus	VIRULENCE	VIRULENCE	NA	NA	EXACTX	146	146	100	100	146	AAM88297.1	aggregative adherence fimbria 3 minor subunit Agg3B	NA	NA
ERR7168279	SC4_ST10	NA	contig00011	6594	9122	-	agg3C	aggregative adherence fimbria 3 usher protein Agg3C	plus	VIRULENCE	VIRULENCE	NA	NA	BLASTX	843	843	100	99.53	843	AXV27948.1	aggregative adherence fimbria 3 usher protein Agg3C	NA	NA
ERR7168279	SC4_ST10	NA	contig00011	9198	9947	-	agg3D	aggregative adherence fimbria 3 chaperone Agg3D	plus	VIRULENCE	VIRULENCE	NA	NA	BLASTX	250	250	100	99.2	250	CAU95824.1	aggregative adherence fimbria 3 chaperone Agg3D	NA	NA
ERR7168279	SC4_ST10	NA	contig00015	3288	3743	+	shsP	small heat shock protein sHSP20-GI	plus	STRESS	HEAT	NA	NA	BLASTX	152	152	100	99.34	152	ASF80771.1	small heat shock protein sHSP20-GI	NA	NA
ERR7168279	SC4_ST10	NA	contig00015	4773	5381	+	hdeD-GI	heat resistance membrane protein HdeD-GI	plus	STRESS	HEAT	NA	NA	BLASTX	203	203	100	96.06	203	APX31174.1	heat resistance membrane protein HdeD-GI	NA	NA
ERR7168279	SC4_ST10	NA	contig00015	6598	7035	+	trxLHR	heat resistance system thioredoxin Trx-GI	plus	STRESS	HEAT	NA	NA	BLASTX	146	146	100	98.63	146	APX31176.1	heat resistance system thioredoxin Trx-GI	NA	NA
ERR7168279	SC4_ST10	NA	contig00015	7042	8748	+	kefB-GI	heat resistance system K+/H+ antiporter KefB-GI	plus	STRESS	HEAT	NA	NA	BLASTX	569	571	99.65	99.47	569	APX31177.1	heat resistance system K+/H+ antiporter KefB-GI	NA	NA
ERR7168279	SC4_ST10	NA	contig00015	8754	9248	+	psi-GI	heat resistance protein PsiE-GI	plus	STRESS	HEAT	NA	NA	BLASTX	165	165	100	94.55	165	APX31178.1	heat resistance protein PsiE-GI	NA	NA
ERR7168279	SC4_ST10	NA	contig00023	2867	3064	-	aar	AggR-activated transcriptional regulator Aar	plus	VIRULENCE	VIRULENCE	NA	NA	EXACTX	66	66	100	100	66	ASK37426.1	AggR-activated transcriptional regulator Aar	NA	NA
ERR7168279	SC4_ST10	NA	contig00023	3795	4142	+	aap	dispersin Aap	plus	VIRULENCE	VIRULENCE	NA	NA	BLASTX	116	116	100	96.55	116	CBG27807.1	dispersin Aap	NA	NA
ERR7168279	SC4_ST10	NA	contig00023	4986	5780	+	aggR	aggregative adherence transcriptional regulator AggR	plus	VIRULENCE	VIRULENCE	NA	NA	EXACTX	265	265	100	100	265	CAA83535.1	aggregative adherence transcriptional regulator AggR	NA	NA
ERR7168279	SC4_ST10	NA	contig00076	220	1053	-	aph(6)-Id	aminoglycoside O-phosphotransferase APH(6)-Id	core	AMR	AMR	AMINOGLYCOSIDE	STREPTOMYCIN	EXACTX	278	278	100	100	278	WP_000480972.1	aminoglycoside O-phosphotransferase APH(6)-Id	NA	NA
ERR7168279	SC4_ST10	NA	contig00076	1056	1880	-	aph(3'')-Ib	aminoglycoside O-phosphotransferase APH(3'')-Ib	core	AMR	AMR	AMINOGLYCOSIDE	STREPTOMYCIN	EXACTX	275	275	100	100	275	WP_109545041.1	aminoglycoside O-phosphotransferase APH(3'')-Ib	NA	NA
ERR7168279	SC4_ST10	NA	contig00076	1920	2732	-	sul2	sulfonamide-resistant dihydropteroate synthase Sul2	core	AMR	AMR	SULFONAMIDE	SULFONAMIDE	EXACTX	271	271	100	100	271	WP_001043265.1	sulfonamide-resistant dihydropteroate synthase Sul2	NA	NA
ERR7168279	SC4_ST10	NA	contig00076	5936	6406	+	dfrA7	trimethoprim-resistant dihydrofolate reductase DfrA7	core	AMR	AMR	TRIMETHOPRIM	TRIMETHOPRIM	EXACTX	157	157	100	100	157	WP_000703418.1	trimethoprim-resistant dihydrofolate reductase DfrA7	NA	NA
ERR7168279	SC4_ST10	NA	contig00076	6639	6983	+	qacEdelta1	quaternary ammonium compound efflux SMR transporter QacE delta 1	core	STRESS	BIOCIDE	QUATERNARY AMMONIUM	QUATERNARY AMMONIUM	ALLELEX	115	115	100	100	115	WP_000679427.1	quaternary ammonium compound efflux SMR transporter QacE delta 1	NA	NA
ERR7168279	SC4_ST10	NA	contig00082	5653	6555	-	mph(A)	Mph(A) family macrolide 2'-phosphotransferase	core	AMR	AMR	MACROLIDE	MACROLIDE	EXACTX	301	301	100	100	301	WP_000219391.1	Mph(A) family macrolide 2'-phosphotransferase	NA	NA
ERR7168279	SC4_ST10	NA	contig00109	2089	3444	+	glpT_E448K	Escherichia fosfomycin resistant GlpT	core	AMR	POINT	FOSFOMYCIN	FOSFOMYCIN	POINTX	452	452	100	99.78	452	WP_000948731.1	glycerol-3-phosphate transporter GlpT	NA	NA
ERR7168279	SC4_ST10	NA	contig00126	380	2572	-	iutA	ferric aerobactin receptor IutA	plus	VIRULENCE	VIRULENCE	NA	NA	BLASTX	731	731	100	99.18	731	AAN45165.2	ferric aerobactin receptor IutA	NA	NA
ERR7168279	SC4_ST10	NA	contig00126	2581	3915	-	iucD	NADPH-dependent L-lysine N(6)-monooxygenase IucD	plus	VIRULENCE	VIRULENCE	NA	NA	BLASTX	445	445	100	98.88	445	AAD44749.1	NADPH-dependent L-lysine N(6)-monooxygenase IucD	NA	NA
ERR7168279	SC4_ST10	NA	contig00126	3915	5495	-	iucC	NIS family aerobactin synthetase IucC	plus	VIRULENCE	VIRULENCE	NA	NA	BLASTX	527	580	90.86	100	527	AAN82073.1	NIS family aerobactin synthetase IucC	NA	NA
ERR7168279	SC4_ST10	NA	contig00147	3286	4158	-	blaCTX-M-15	extended-spectrum class A beta-lactamase CTX-M-15	core	AMR	AMR	BETA-LACTAM	CEPHALOSPORIN	ALLELEX	291	291	100	100	291	WP_000239590.1	extended-spectrum class A beta-lactamase CTX-M-15	NA	NA
ERR7168279	SC4_ST10	NA	contig00194	1502	1702	-	ymoA	expression modulating protein YmoA	plus	VIRULENCE	VIRULENCE	NA	NA	BLASTX	67	67	100	83.58	67	AAQ90017.1	expression modulating protein YmoA	NA	NA
ERR7168279	SC4_ST10	NA	contig00256	335	2056	-	iucA	aerobactin synthase IucA	plus	VIRULENCE	VIRULENCE	NA	NA	BLASTX	574	576	100	98.61	576	EGI25746.1	aerobactin synthase IucA	NA	NA
ERR7168279	SC4_ST10	NA	contig00381	1969	2232	-	ymgB	biofilm/acid-resistance regulator AriR	plus	STRESS	ACID	NA	NA	EXACTX	88	88	100	100	88	AAC74250.1	biofilm/acid-resistance regulator AriR	NA	NA
ERR7168279	SC4_ST10	NA	contig00396	3	2285	-	silP	Ag(+)-translocating P-type ATPase SilP	plus	STRESS	METAL	SILVER	SILVER	BLASTX	761	824	92.23	94.09	762	AAD11750.1	Ag(+)-translocating P-type ATPase SilP	NA	NA
ERR7168279	SC4_ST10	NA	contig00412	917	1348	-	merR	mercury resistance transcriptional regulator MerR	plus	STRESS	METAL	MERCURY	MERCURY	BLASTX	144	144	100	93.75	144	CAA77320.1	mercury resistance transcriptional regulator MerR	NA	NA
ERR7168279	SC4_ST10	NA	contig00412	1420	1767	+	merT	mercuric transport protein MerT	plus	STRESS	METAL	MERCURY	MERCURY	EXACTX	116	116	100	100	116	AAB59075.1	mercuric transport protein MerT	NA	NA
ERR7168279	SC4_ST10	NA	contig00412	1784	2056	+	merP	mercury resistance system periplasmic binding protein MerP	plus	STRESS	METAL	MERCURY	MERCURY	BLASTX	91	91	100	90.11	91	AAC38219.1	mercury resistance system periplasmic binding protein MerP	NA	NA
ERR7168279	SC4_ST10	NA	contig00412	2095	2514	+	merC	organomercurial transporter MerC	plus	STRESS	METAL	MERCURY	ORGANOMERCURY	EXACTX	140	140	100	100	140	AAC33908.1	organomercurial transporter MerC	NA	NA
ERR7168279	SC4_ST10	NA	contig00435	321	1610	+	silB	Cu(+)/Ag(+) efflux RND transporter periplasmic adaptor subunit SilB	plus	STRESS	METAL	COPPER/SILVER	COPPER/SILVER	BLASTX	430	430	100	97.91	430	AAD11748.1	Cu(+)/Ag(+) efflux RND transporter periplasmic adaptor subunit SilB	NA	NA
ERR7168279	SC4_ST10	NA	contig00464	3	1172	-	tet(A)	tetracycline efflux MFS transporter Tet(A)	core	AMR	AMR	TETRACYCLINE	TETRACYCLINE	BLASTX	390	399	97.74	99.74	390	WP_012579085.1	tetracycline efflux MFS transporter Tet(A)	NA	NA
ERR7168279	SC4_ST10	NA	contig00465	1200	2057	+	blaTEM-1	broad-spectrum class A beta-lactamase TEM-1	core	AMR	AMR	BETA-LACTAM	BETA-LACTAM	ALLELEX	286	286	100	100	286	WP_000027057.1	broad-spectrum class A beta-lactamase TEM-1	NA	NA
ERR7168279	SC4_ST10	NA	contig00532	366	1838	-	silS	copper/silver sensor histidine kinase SilS	plus	STRESS	METAL	COPPER/SILVER	COPPER/SILVER	EXACTX	491	491	100	100	491	SPD96882.1	copper/silver sensor histidine kinase SilS	NA	NA
ERR7168279	SC4_ST10	NA	contig00604	1	669	+	pcoR	copper response regulator transcription factor PcoR	plus	STRESS	METAL	COPPER	COPPER	BLASTX	223	226	98.67	99.1	223	CAA58529.1	copper response regulator transcription factor PcoR	NA	NA
ERR7168279	SC4_ST10	NA	contig00604	669	1820	+	pcoS	copper resistance membrane spanning protein PcoS	plus	STRESS	METAL	COPPER	COPPER	PARTIAL_CONTIG_ENDX	384	466	82.4	99.48	384	CAA58530.1	copper resistance membrane spanning protein PcoS	NA	NA
ERR7168279	SC4_ST10	NA	contig00648	368	1597	-	mdtM	multidrug efflux MFS transporter MdtM	plus	AMR	AMR	EFFLUX	EFFLUX	BLASTX	410	410	100	97.07	410	AAC77293.1	multidrug efflux MFS transporter MdtM	NA	NA
ERR7168279	SC4_ST10	NA	contig00650	327	893	+	hsp20	small heat shock protein sHSP20	plus	STRESS	HEAT	NA	NA	BLASTX	189	189	100	99.47	189	CDY80020.1	small heat shock protein sHSP20	NA	NA
ERR7168279	SC4_ST10	NA	contig00794	670	1047	-	pcoC	copper resistance system metallochaperone PcoC	plus	STRESS	METAL	COPPER	COPPER	EXACTX	126	126	100	100	126	CAA58527.1	copper resistance system metallochaperone PcoC	NA	NA
ERR7168279	SC4_ST10	NA	contig00865	250	1035	-	aadA5	ANT(3'')-Ia family aminoglycoside nucleotidyltransferase AadA5	core	AMR	AMR	AMINOGLYCOSIDE	STREPTOMYCIN	BLASTX	262	262	100	99.24	262	WP_000503573.1	ANT(3'')-Ia family aminoglycoside nucleotidyltransferase AadA5	NA	NA
ERR7168279	SC4_ST10	NA	contig01150	226	627	-	dfrA14	trimethoprim-resistant dihydrofolate reductase DfrA14	core	AMR	AMR	TRIMETHOPRIM	TRIMETHOPRIM	PARTIAL_CONTIG_ENDX	134	157	85.35	100	134	WP_004201280.1	trimethoprim-resistant dihydrofolate reductase DfrA14	NA	NA
ERR7168279	SC4_ST10	NA	contig01218	3	380	+	dfrA1	trimethoprim-resistant dihydrofolate reductase DfrA1	core	AMR	AMR	TRIMETHOPRIM	TRIMETHOPRIM	PARTIAL_CONTIG_ENDX	126	157	80.25	100	126	WP_000777555.1	trimethoprim-resistant dihydrofolate reductase DfrA1	NA	NA
ERR7168280	SC25_ST517	NA	contig00001	255	725	-	dfrA14	trimethoprim-resistant dihydrofolate reductase DfrA14	core	AMR	AMR	TRIMETHOPRIM	TRIMETHOPRIM	EXACTX	157	157	100	100	157	WP_004201280.1	trimethoprim-resistant dihydrofolate reductase DfrA14	NA	NA
ERR7168280	SC25_ST517	NA	contig00001	4740	4973	-	merE	broad-spectrum mercury transporter MerE	plus	STRESS	METAL	MERCURY	MERCURY	BLASTX	78	78	100	78.21	78	AAA88371.1	broad-spectrum mercury transporter MerE	NA	NA
ERR7168280	SC25_ST517	NA	contig00001	4973	5332	-	merD	mercury resistance co-regulator MerD	plus	STRESS	METAL	MERCURY	MERCURY	BLASTX	120	121	100	82.64	121	AAC38221.1	mercury resistance co-regulator MerD	NA	NA
ERR7168280	SC25_ST517	NA	contig00001	5353	7044	-	merA	mercury(II) reductase	plus	STRESS	METAL	MERCURY	MERCURY	BLASTX	564	561	100	85.13	565	AAC38220.1	mercury(II) reductase	NA	NA
ERR7168280	SC25_ST517	NA	contig00001	7099	7518	-	merC	organomercurial transporter MerC	plus	STRESS	METAL	MERCURY	ORGANOMERCURY	EXACTX	140	140	100	100	140	AAC33908.1	organomercurial transporter MerC	NA	NA
ERR7168280	SC25_ST517	NA	contig00001	7557	7829	-	merP	mercury resistance system periplasmic binding protein MerP	plus	STRESS	METAL	MERCURY	MERCURY	BLASTX	91	91	100	90.11	91	AAC38219.1	mercury resistance system periplasmic binding protein MerP	NA	NA
ERR7168280	SC25_ST517	NA	contig00001	7846	8193	-	merT	mercuric transport protein MerT	plus	STRESS	METAL	MERCURY	MERCURY	EXACTX	116	116	100	100	116	AAB59075.1	mercuric transport protein MerT	NA	NA
ERR7168280	SC25_ST517	NA	contig00001	8265	8696	+	merR	mercury resistance transcriptional regulator MerR	plus	STRESS	METAL	MERCURY	MERCURY	BLASTX	144	144	100	93.75	144	CAA77320.1	mercury resistance transcriptional regulator MerR	NA	NA
ERR7168280	SC25_ST517	NA	contig00005	8098	8388	+	iss	increased serum survival lipoprotein Iss	plus	VIRULENCE	VIRULENCE	NA	NA	EXACTX	97	97	100	100	97	ADR26561.1	increased serum survival lipoprotein Iss	NA	NA
ERR7168280	SC25_ST517	NA	contig00009	4024	4881	-	blaTEM-1	broad-spectrum class A beta-lactamase TEM-1	core	AMR	AMR	BETA-LACTAM	BETA-LACTAM	ALLELEX	286	286	100	100	286	WP_000027057.1	broad-spectrum class A beta-lactamase TEM-1	NA	NA
ERR7168280	SC25_ST517	NA	contig00012	1373	2326	-	iroE	catecholate siderophore esterase IroE	plus	VIRULENCE	VIRULENCE	NA	NA	BLASTX	318	318	100	99.06	318	ACJ63530.1	catecholate siderophore esterase IroE	NA	NA
ERR7168280	SC25_ST517	NA	contig00012	2414	3640	-	iroD	catecholate siderophore esterase IroD	plus	VIRULENCE	VIRULENCE	NA	NA	BLASTX	409	409	100	99.51	409	ACJ63529.1	catecholate siderophore esterase IroD	NA	NA
ERR7168280	SC25_ST517	NA	contig00012	3747	7403	-	iroC	salmochelin/enterobactin export ABC transporter IroC	plus	VIRULENCE	VIRULENCE	NA	NA	BLASTX	1219	1219	100	99.59	1219	AUH19662.1	salmochelin/enterobactin export ABC transporter IroC	NA	NA
ERR7168280	SC25_ST517	NA	contig00013	3560	3868	+	cvaC	colicin V	plus	VIRULENCE	VIRULENCE	NA	NA	EXACTX	103	103	100	100	103	CAA40746.1	colicin V	NA	NA
ERR7168280	SC25_ST517	NA	contig00013	4044	6137	-	mchF	microcin H47 export transporter peptidase/ATP-binding subunit MchF	plus	VIRULENCE	VIRULENCE	NA	NA	EXACTX	698	698	100	100	698	CAA40744.1	microcin H47 export transporter peptidase/ATP-binding subunit MchF	NA	NA
ERR7168280	SC25_ST517	NA	contig00033	2113	2766	-	qnrS1	quinolone resistance pentapeptide repeat protein QnrS1	core	AMR	AMR	QUINOLONE	QUINOLONE	ALLELEX	218	218	100	100	218	WP_001516695.1	quinolone resistance pentapeptide repeat protein QnrS1	NA	NA
ERR7168280	SC25_ST517	NA	contig00085	502	1698	+	tet(A)	tetracycline efflux MFS transporter Tet(A)	core	AMR	AMR	TETRACYCLINE	TETRACYCLINE	EXACTX	399	399	100	100	399	WP_000804064.1	tetracycline efflux MFS transporter Tet(A)	NA	NA
ERR7168280	SC25_ST517	NA	contig00182	822	1463	+	catA1	type A-1 chloramphenicol O-acetyltransferase	core	AMR	AMR	PHENICOL	CHLORAMPHENICOL	BLASTX	214	219	97.72	100	214	WP_000412211.1	type A-1 chloramphenicol O-acetyltransferase	NA	NA
ERR7168282	SC215_ST195	NA	contig00011	22318	23673	+	glpT_E448K	Escherichia fosfomycin resistant GlpT	core	AMR	POINT	FOSFOMYCIN	FOSFOMYCIN	POINTX	452	452	100	99.78	452	WP_000948731.1	glycerol-3-phosphate transporter GlpT	NA	NA
ERR7168282	SC215_ST195	NA	contig00020	8208	9437	+	kdeA	multidrug efflux MFS transporter KdeA	plus	AMR	AMR	EFFLUX	EFFLUX	BLASTX	410	410	100	87.56	410	ABR76310.1	multidrug efflux MFS transporter KdeA	NA	NA
ERR7168282	SC215_ST195	NA	contig00051	331	1419	-	pmrB_Y358N	Escherichia colistin resistant PmrB	core	AMR	POINT	COLISTIN	COLISTIN	POINTX	363	363	100	99.72	363	WP_001300761.1	two-component system sensor histidine kinase PmrB	NA	NA
ERR7168282	SC215_ST195	NA	contig00088	8298	10061	+	smdA	multidrug efflux ABC transporter permease/ATP-binding subunit SmdA	plus	STRESS	BIOCIDE	EFFLUX	EFFLUX	BLASTX	588	591	99.49	79.25	588	BAF79679.1	multidrug efflux ABC transporter permease/ATP-binding subunit SmdA	NA	NA
ERR7168282	SC215_ST195	NA	contig00124	5724	8408	-	acrF	multidrug efflux RND transporter permease subunit AcrF	plus	AMR	AMR	EFFLUX	EFFLUX	PARTIAL_CONTIG_ENDX	895	1034	86.56	99.66	895	AAC76298.1	multidrug efflux RND transporter permease subunit AcrF	NA	NA
ERR7168282	SC215_ST195	NA	contig00290	2666	2866	+	ymoA	expression modulating protein YmoA	plus	VIRULENCE	VIRULENCE	NA	NA	BLASTX	67	67	100	83.58	67	AAQ90017.1	expression modulating protein YmoA	NA	NA
ERR7168282	SC215_ST195	NA	contig00329	849	2267	-	espX1	type III secretion system effector EspX1	plus	VIRULENCE	VIRULENCE	NA	NA	INTERNAL_STOP	473	473	100	78.01	473	ADD54679.1	type III secretion system effector EspX1	NA	NA
ERR7168282	SC215_ST195	NA	contig00338	3	752	+	pcoD	copper resistance inner membrane protein PcoD	plus	STRESS	METAL	COPPER	COPPER	PARTIAL_CONTIG_ENDX	250	309	80.91	100	250	CAA58528.1	copper resistance inner membrane protein PcoD	NA	NA
ERR7168282	SC215_ST195	NA	contig00338	810	1487	+	pcoR	copper response regulator transcription factor PcoR	plus	STRESS	METAL	COPPER	COPPER	EXACTX	226	226	100	100	226	CAA58529.1	copper response regulator transcription factor PcoR	NA	NA
ERR7168282	SC215_ST195	NA	contig00338	1487	2884	+	pcoS	copper resistance membrane spanning protein PcoS	plus	STRESS	METAL	COPPER	COPPER	BLASTX	466	466	100	99.57	466	CAA58530.1	copper resistance membrane spanning protein PcoS	NA	NA
ERR7168282	SC215_ST195	NA	contig00338	3105	3536	+	pcoE	copper resistance system metallochaperone PcoE	plus	STRESS	METAL	COPPER	COPPER	BLASTX	144	144	100	92.36	144	CAA58532.1	copper resistance system metallochaperone PcoE	NA	NA
ERR7168282	SC215_ST195	NA	contig00382	517	1350	-	aph(6)-Id	aminoglycoside O-phosphotransferase APH(6)-Id	core	AMR	AMR	AMINOGLYCOSIDE	STREPTOMYCIN	EXACTX	278	278	100	100	278	WP_000480968.1	aminoglycoside O-phosphotransferase APH(6)-Id	NA	NA
ERR7168282	SC215_ST195	NA	contig00382	1353	2177	-	aph(3'')-Ib	aminoglycoside O-phosphotransferase APH(3'')-Ib	core	AMR	AMR	AMINOGLYCOSIDE	STREPTOMYCIN	EXACTX	275	275	100	100	275	WP_109545041.1	aminoglycoside O-phosphotransferase APH(3'')-Ib	NA	NA
ERR7168282	SC215_ST195	NA	contig00382	2217	3029	-	sul2	sulfonamide-resistant dihydropteroate synthase Sul2	core	AMR	AMR	SULFONAMIDE	SULFONAMIDE	EXACTX	271	271	100	100	271	WP_001043260.1	sulfonamide-resistant dihydropteroate synthase Sul2	NA	NA
ERR7168282	SC215_ST195	NA	contig00480	2	1156	-	tet(A)	tetracycline efflux MFS transporter Tet(A)	core	AMR	AMR	TETRACYCLINE	TETRACYCLINE	BLASTX	385	399	96.49	100	385	WP_000804063.1	tetracycline efflux MFS transporter Tet(A)	NA	NA
ERR7168282	SC215_ST195	NA	contig00488	272	925	-	qnrS1	quinolone resistance pentapeptide repeat protein QnrS1	core	AMR	AMR	QUINOLONE	QUINOLONE	ALLELEX	218	218	100	100	218	WP_001516695.1	quinolone resistance pentapeptide repeat protein QnrS1	NA	NA
ERR7168282	SC215_ST195	NA	contig00639	2	394	+	trxLHR	heat resistance system thioredoxin Trx-GI	plus	STRESS	HEAT	NA	NA	PARTIAL_CONTIG_ENDX	131	146	89.73	99.24	131	APX31176.1	heat resistance system thioredoxin Trx-GI	NA	NA
ERR7168282	SC22_ST398	NA	contig00001	131433	132788	+	glpT_E448K	Escherichia fosfomycin resistant GlpT	core	AMR	POINT	FOSFOMYCIN	FOSFOMYCIN	POINTX	452	452	100	99.78	452	WP_000948731.1	glycerol-3-phosphate transporter GlpT	NA	NA
ERR7168282	SC22_ST398	NA	contig00005	23554	25317	+	smdA	multidrug efflux ABC transporter permease/ATP-binding subunit SmdA	plus	STRESS	BIOCIDE	EFFLUX	EFFLUX	BLASTX	588	591	99.49	79.42	588	BAF79679.1	multidrug efflux ABC transporter permease/ATP-binding subunit SmdA	NA	NA
ERR7168282	SC22_ST398	NA	contig00005	25319	27082	+	smdB	multidrug efflux ABC transporter permease/ATP-binding subunit SmdB	plus	STRESS	BIOCIDE	EFFLUX	EFFLUX	BLASTX	588	592	99.32	79.93	588	BAF79680.1	multidrug efflux ABC transporter permease/ATP-binding subunit SmdB	NA	NA
ERR7168282	SC22_ST398	NA	contig00005	34776	34976	-	ymoA	expression modulating protein YmoA	plus	VIRULENCE	VIRULENCE	NA	NA	BLASTX	67	67	100	83.58	67	AAQ90017.1	expression modulating protein YmoA	NA	NA
ERR7168282	SC22_ST398	NA	contig00014	23117	24247	-	blaEC	BlaEC family class C beta-lactamase	plus	AMR	AMR	BETA-LACTAM	BETA-LACTAM	BLASTX	377	377	100	98.14	377	WP_063610930.1	extended-spectrum class C beta-lactamase EC-15	NA	NA
ERR7168282	SC22_ST398	NA	contig00068	967	2196	+	mdtM	multidrug efflux MFS transporter MdtM	plus	AMR	AMR	EFFLUX	EFFLUX	BLASTX	410	410	100	97.8	410	AAC77293.1	multidrug efflux MFS transporter MdtM	NA	NA
ERR7168282	SC22_ST398	NA	contig00080	2968	3462	-	psi-GI	heat resistance protein PsiE-GI	plus	STRESS	HEAT	NA	NA	BLASTX	165	165	100	99.39	165	APX31178.1	heat resistance protein PsiE-GI	NA	NA
ERR7168282	SC22_ST398	NA	contig00080	3462	5174	-	kefB-GI	heat resistance system K+/H+ antiporter KefB-GI	plus	STRESS	HEAT	NA	NA	BLASTX	571	571	100	99.82	571	APX31177.1	heat resistance system K+/H+ antiporter KefB-GI	NA	NA
ERR7168282	SC22_ST398	NA	contig00080	5181	5618	-	trxLHR	heat resistance system thioredoxin Trx-GI	plus	STRESS	HEAT	NA	NA	BLASTX	146	146	100	99.32	146	APX31176.1	heat resistance system thioredoxin Trx-GI	NA	NA
ERR7168282	SC22_ST398	NA	contig00080	6836	7444	-	hdeD-GI	heat resistance membrane protein HdeD-GI	plus	STRESS	HEAT	NA	NA	BLASTX	203	203	100	97.54	203	APX31174.1	heat resistance membrane protein HdeD-GI	NA	NA
ERR7168282	SC22_ST398	NA	contig00080	7537	8421	-	yfdX2	heat resistance protein YfdX2	plus	STRESS	HEAT	NA	NA	BLASTX	295	295	100	98.98	295	ASF80766.1	heat resistance protein YfdX2	NA	NA
ERR7168282	SC22_ST398	NA	contig00080	8527	9432	-	yfdX1	heat resistance protein YfdX1	plus	STRESS	HEAT	NA	NA	BLASTX	302	304	100	95.07	304	APX31172.1	heat resistance protein YfdX1	NA	NA
ERR7168282	SC22_ST398	NA	contig00080	9457	9912	-	shsP	small heat shock protein sHSP20-GI	plus	STRESS	HEAT	NA	NA	BLASTX	152	152	100	97.37	152	ASF80771.1	small heat shock protein sHSP20-GI	NA	NA
ERR7168282	SC22_ST398	NA	contig00095	5853	7082	-	kdeA	multidrug efflux MFS transporter KdeA	plus	AMR	AMR	EFFLUX	EFFLUX	BLASTX	410	410	100	87.32	410	ABR76310.1	multidrug efflux MFS transporter KdeA	NA	NA
ERR7168282	SC22_ST398	NA	contig00102	6034	9165	-	silA	Cu(+)/Ag(+) efflux RND transporter permease subunit SilA	plus	STRESS	METAL	COPPER/SILVER	COPPER/SILVER	BLASTX	1044	1048	99.62	86.97	1044	AAD11749.1	Cu(+)/Ag(+) efflux RND transporter permease subunit SilA	NA	NA
ERR7168282	SC22_ST398	NA	contig00102	12436	12996	+	silR	copper/silver response regulator transcription factor SilR	plus	STRESS	METAL	COPPER/SILVER	COPPER/SILVER	PARTIAL_CONTIG_ENDX	187	226	82.74	87.17	187	SPD96883.1	copper/silver response regulator transcription factor SilR	NA	NA
ERR7168282	SC22_ST398	NA	contig00135	1463	4564	+	acrF	multidrug efflux RND transporter permease subunit AcrF	plus	AMR	AMR	EFFLUX	EFFLUX	BLASTX	1034	1034	100	99.71	1034	AAC76298.1	multidrug efflux RND transporter permease subunit AcrF	NA	NA
ERR7168282	SC22_ST398	NA	contig00193	3010	3576	-	hsp20	small heat shock protein sHSP20	plus	STRESS	HEAT	NA	NA	BLASTX	189	189	100	98.94	189	CDY80020.1	small heat shock protein sHSP20	NA	NA
ERR7168282	SC22_ST398	NA	contig00236	729	1616	+	pcoB	copper-binding protein PcoB	plus	STRESS	METAL	COPPER	COPPER	BLASTX	296	296	100	99.66	296	CAA58526.1	copper-binding protein PcoB	NA	NA
ERR7168282	SC22_ST398	NA	contig00236	1659	2036	+	pcoC	copper resistance system metallochaperone PcoC	plus	STRESS	METAL	COPPER	COPPER	EXACTX	126	126	100	100	126	CAA58527.1	copper resistance system metallochaperone PcoC	NA	NA
ERR7168282	SC22_ST398	NA	contig00236	2044	2970	+	pcoD	copper resistance inner membrane protein PcoD	plus	STRESS	METAL	COPPER	COPPER	EXACTX	309	309	100	100	309	CAA58528.1	copper resistance inner membrane protein PcoD	NA	NA
ERR7168282	SC22_ST398	NA	contig00236	3028	3705	+	pcoR	copper response regulator transcription factor PcoR	plus	STRESS	METAL	COPPER	COPPER	EXACTX	226	226	100	100	226	CAA58529.1	copper response regulator transcription factor PcoR	NA	NA
ERR7168282	SC22_ST398	NA	contig00236	3705	5102	+	pcoS	copper resistance membrane spanning protein PcoS	plus	STRESS	METAL	COPPER	COPPER	BLASTX	466	466	100	99.57	466	CAA58530.1	copper resistance membrane spanning protein PcoS	NA	NA
ERR7168282	SC22_ST398	NA	contig00259	1676	2509	-	aph(6)-Id	aminoglycoside O-phosphotransferase APH(6)-Id	core	AMR	AMR	AMINOGLYCOSIDE	STREPTOMYCIN	EXACTX	278	278	100	100	278	WP_000480968.1	aminoglycoside O-phosphotransferase APH(6)-Id	NA	NA
ERR7168282	SC22_ST398	NA	contig00259	2512	3336	-	aph(3'')-Ib	aminoglycoside O-phosphotransferase APH(3'')-Ib	core	AMR	AMR	AMINOGLYCOSIDE	STREPTOMYCIN	EXACTX	275	275	100	100	275	WP_109545041.1	aminoglycoside O-phosphotransferase APH(3'')-Ib	NA	NA
ERR7168282	SC22_ST398	NA	contig00259	3376	4188	-	sul2	sulfonamide-resistant dihydropteroate synthase Sul2	core	AMR	AMR	SULFONAMIDE	SULFONAMIDE	EXACTX	271	271	100	100	271	WP_001043260.1	sulfonamide-resistant dihydropteroate synthase Sul2	NA	NA
ERR7168282	SC22_ST398	NA	contig00461	173	1462	-	silB	Cu(+)/Ag(+) efflux RND transporter periplasmic adaptor subunit SilB	plus	STRESS	METAL	COPPER/SILVER	COPPER/SILVER	BLASTX	430	430	100	99.77	430	AAD11748.1	Cu(+)/Ag(+) efflux RND transporter periplasmic adaptor subunit SilB	NA	NA
ERR7168282	SC22_ST398	NA	contig00480	939	1505	+	hsp20	small heat shock protein sHSP20	plus	STRESS	HEAT	NA	NA	BLASTX	189	189	100	87.3	189	CDY80020.1	small heat shock protein sHSP20	NA	NA
ERR7168282	SC22_ST398	NA	contig00505	857	1312	+	shsP	small heat shock protein sHSP20-GI	plus	STRESS	HEAT	NA	NA	EXACTX	152	152	100	100	152	ASF80771.1	small heat shock protein sHSP20-GI	NA	NA
ERR7168282	SC22_ST398	NA	contig00538	429	1160	+	erm(T)	23S rRNA (adenine(2058)-N(6))-methyltransferase Erm(T)	core	AMR	AMR	MACROLIDE	MACROLIDE	EXACTX	244	244	100	100	244	WP_002345002.1	23S rRNA (adenine(2058)-N(6))-methyltransferase Erm(T)	NA	NA
ERR7168282	SC22_ST398	NA	contig00564	153	512	-	arsD	arsenite efflux transporter metallochaperone ArsD	plus	STRESS	METAL	ARSENIC	ARSENITE	BLASTX	120	120	100	98.33	120	AAB09625.1	arsenite efflux transporter metallochaperone ArsD	NA	NA
ERR7168282	SC22_ST398	NA	contig00564	563	913	-	arsR	As(III)-sensing metalloregulatory transcriptional repressor ArsR	plus	STRESS	METAL	ARSENIC	ARSENIC	EXACTX	117	117	100	100	117	AAB09624.1	As(III)-sensing metalloregulatory transcriptional repressor ArsR	NA	NA
ERR7168282	SC43_ST206	NA	contig00006	29332	30420	+	pmrB_Y358N	Escherichia colistin resistant PmrB	core	AMR	POINT	COLISTIN	COLISTIN	POINTX	363	363	100	99.45	363	WP_001300761.1	two-component system sensor histidine kinase PmrB	NA	NA
ERR7168282	SC43_ST206	NA	contig00076	1	3477	-	fdeC	intimin-like adhesin FdeC	plus	VIRULENCE	VIRULENCE	NA	NA	PARTIAL_CONTIG_ENDX	1159	1416	81.85	95.25	1159	ABE05822.1	intimin-like adhesin FdeC	NA	NA
ERR7168282	SC43_ST206	NA	contig00106	93	977	-	yfdX2	heat resistance protein YfdX2	plus	STRESS	HEAT	NA	NA	BLASTX	295	295	100	99.66	295	ASF80766.1	heat resistance protein YfdX2	NA	NA
ERR7168282	SC43_ST206	NA	contig00106	1083	1988	-	yfdX1	heat resistance protein YfdX1	plus	STRESS	HEAT	NA	NA	BLASTX	302	304	100	98.36	304	APX31172.1	heat resistance protein YfdX1	NA	NA
ERR7168282	SC43_ST206	NA	contig00106	2014	2469	-	shsP	small heat shock protein sHSP20-GI	plus	STRESS	HEAT	NA	NA	BLASTX	152	152	100	99.34	152	ASF80771.1	small heat shock protein sHSP20-GI	NA	NA
ERR7168282	SC43_ST206	NA	contig00106	7669	8235	-	hsp20	small heat shock protein sHSP20	plus	STRESS	HEAT	NA	NA	BLASTX	189	189	100	98.94	189	CDY80020.1	small heat shock protein sHSP20	NA	NA
ERR7168282	SC43_ST206	NA	contig00126	19	627	+	hdeD-GI	heat resistance membrane protein HdeD-GI	plus	STRESS	HEAT	NA	NA	EXACTX	203	203	100	100	203	APX31174.1	heat resistance membrane protein HdeD-GI	NA	NA
ERR7168282	SC43_ST206	NA	contig00126	1845	2282	+	trxLHR	heat resistance system thioredoxin Trx-GI	plus	STRESS	HEAT	NA	NA	EXACTX	146	146	100	100	146	APX31176.1	heat resistance system thioredoxin Trx-GI	NA	NA
ERR7168282	SC43_ST206	NA	contig00126	2289	4001	+	kefB-GI	heat resistance system K+/H+ antiporter KefB-GI	plus	STRESS	HEAT	NA	NA	BLASTX	571	571	100	99.47	571	APX31177.1	heat resistance system K+/H+ antiporter KefB-GI	NA	NA
ERR7168282	SC43_ST206	NA	contig00126	4001	4495	+	psi-GI	heat resistance protein PsiE-GI	plus	STRESS	HEAT	NA	NA	BLASTX	165	165	100	98.18	165	APX31178.1	heat resistance protein PsiE-GI	NA	NA
ERR7168282	SC43_ST206	NA	contig00131	6269	7624	+	glpT_E448K	Escherichia fosfomycin resistant GlpT	core	AMR	POINT	FOSFOMYCIN	FOSFOMYCIN	POINTX	452	452	100	99.78	452	WP_000948731.1	glycerol-3-phosphate transporter GlpT	NA	NA
ERR7168282	SC43_ST206	NA	contig00204	856	2052	-	tet(A)	tetracycline efflux MFS transporter Tet(A)	core	AMR	AMR	TETRACYCLINE	TETRACYCLINE	EXACTX	399	399	100	100	399	WP_000804064.1	tetracycline efflux MFS transporter Tet(A)	NA	NA
ERR7168282	SC43_ST206	NA	contig00220	1462	4563	+	acrF	multidrug efflux RND transporter permease subunit AcrF	plus	AMR	AMR	EFFLUX	EFFLUX	BLASTX	1034	1034	100	99.71	1034	AAC76298.1	multidrug efflux RND transporter permease subunit AcrF	NA	NA
ERR7168282	SC43_ST206	NA	contig00231	3131	3331	+	ymoA	expression modulating protein YmoA	plus	VIRULENCE	VIRULENCE	NA	NA	BLASTX	67	67	100	83.58	67	AAQ90017.1	expression modulating protein YmoA	NA	NA
ERR7168282	SC43_ST206	NA	contig00255	1686	2558	-	blaCTX-M-15	extended-spectrum class A beta-lactamase CTX-M-15	core	AMR	AMR	BETA-LACTAM	CEPHALOSPORIN	ALLELEX	291	291	100	100	291	WP_000239590.1	extended-spectrum class A beta-lactamase CTX-M-15	NA	NA
ERR7168282	SC43_ST206	NA	contig00288	3	2588	+	silA	Cu(+)/Ag(+) efflux RND transporter permease subunit SilA	plus	STRESS	METAL	COPPER/SILVER	COPPER/SILVER	PARTIAL_CONTIG_ENDX	862	1048	82.25	85.15	862	AAD11749.1	Cu(+)/Ag(+) efflux RND transporter permease subunit SilA	NA	NA
ERR7168282	SC43_ST206	NA	contig00307	306	959	-	qnrS1	quinolone resistance pentapeptide repeat protein QnrS1	core	AMR	AMR	QUINOLONE	QUINOLONE	ALLELEX	218	218	100	100	218	WP_001516695.1	quinolone resistance pentapeptide repeat protein QnrS1	NA	NA
ERR7168282	SC43_ST206	NA	contig00314	3	752	+	pcoD	copper resistance inner membrane protein PcoD	plus	STRESS	METAL	COPPER	COPPER	PARTIAL_CONTIG_ENDX	250	309	80.91	100	250	CAA58528.1	copper resistance inner membrane protein PcoD	NA	NA
ERR7168282	SC43_ST206	NA	contig00314	810	1487	+	pcoR	copper response regulator transcription factor PcoR	plus	STRESS	METAL	COPPER	COPPER	EXACTX	226	226	100	100	226	CAA58529.1	copper response regulator transcription factor PcoR	NA	NA
ERR7168282	SC43_ST206	NA	contig00314	1487	2884	+	pcoS	copper resistance membrane spanning protein PcoS	plus	STRESS	METAL	COPPER	COPPER	BLASTX	466	466	100	99.57	466	CAA58530.1	copper resistance membrane spanning protein PcoS	NA	NA
ERR7168282	SC43_ST206	NA	contig00314	3105	3536	+	pcoE	copper resistance system metallochaperone PcoE	plus	STRESS	METAL	COPPER	COPPER	BLASTX	144	144	100	92.36	144	CAA58532.1	copper resistance system metallochaperone PcoE	NA	NA
ERR7168282	SC4_ST10	NA	contig00001	112843	114072	+	kdeA	multidrug efflux MFS transporter KdeA	plus	AMR	AMR	EFFLUX	EFFLUX	BLASTX	410	410	100	87.56	410	ABR76310.1	multidrug efflux MFS transporter KdeA	NA	NA
ERR7168282	SC4_ST10	NA	contig00008	102751	103881	+	blaEC	BlaEC family class C beta-lactamase	plus	AMR	AMR	BETA-LACTAM	BETA-LACTAM	EXACTX	377	377	100	100	377	AAC77110.1	BlaEC family class C beta-lactamase	NA	NA
ERR7168282	SC4_ST10	NA	contig00011	43079	43279	+	ymoA	expression modulating protein YmoA	plus	VIRULENCE	VIRULENCE	NA	NA	BLASTX	67	67	100	83.58	67	AAQ90017.1	expression modulating protein YmoA	NA	NA
ERR7168282	SC4_ST10	NA	contig00011	50973	52736	-	smdB	multidrug efflux ABC transporter permease/ATP-binding subunit SmdB	plus	STRESS	BIOCIDE	EFFLUX	EFFLUX	BLASTX	588	592	99.32	79.93	588	BAF79680.1	multidrug efflux ABC transporter permease/ATP-binding subunit SmdB	NA	NA
ERR7168282	SC4_ST10	NA	contig00011	52738	54501	-	smdA	multidrug efflux ABC transporter permease/ATP-binding subunit SmdA	plus	STRESS	BIOCIDE	EFFLUX	EFFLUX	BLASTX	588	591	99.49	79.25	588	BAF79679.1	multidrug efflux ABC transporter permease/ATP-binding subunit SmdA	NA	NA
ERR7168282	SC4_ST10	NA	contig00016	6274	9405	-	silA	Cu(+)/Ag(+) efflux RND transporter permease subunit SilA	plus	STRESS	METAL	COPPER/SILVER	COPPER/SILVER	BLASTX	1044	1048	99.62	86.88	1044	AAD11749.1	Cu(+)/Ag(+) efflux RND transporter permease subunit SilA	NA	NA
ERR7168282	SC4_ST10	NA	contig00016	12551	13225	+	silR	copper/silver response regulator transcription factor SilR	plus	STRESS	METAL	COPPER/SILVER	COPPER/SILVER	BLASTX	225	226	99.56	87.11	225	SPD96883.1	copper/silver response regulator transcription factor SilR	NA	NA
ERR7168282	SC4_ST10	NA	contig00018	51643	54744	+	acrF	multidrug efflux RND transporter permease subunit AcrF	plus	AMR	AMR	EFFLUX	EFFLUX	BLASTX	1034	1034	100	99.9	1034	AAC76298.1	multidrug efflux RND transporter permease subunit AcrF	NA	NA
ERR7168282	SC4_ST10	NA	contig00038	11298	15545	+	fdeC	intimin-like adhesin FdeC	plus	VIRULENCE	VIRULENCE	NA	NA	BLASTX	1416	1416	100	94.14	1416	ABE05822.1	intimin-like adhesin FdeC	NA	NA
ERR7168282	SC4_ST10	NA	contig00050	6821	7084	+	ymgB	biofilm/acid-resistance regulator AriR	plus	STRESS	ACID	NA	NA	EXACTX	88	88	100	100	88	AAC74250.1	biofilm/acid-resistance regulator AriR	NA	NA
ERR7168282	SC4_ST10	NA	contig00052	1274	2359	-	capU	putative hexosyltransferase CapU	plus	VIRULENCE	VIRULENCE	NA	NA	BLASTX	362	362	100	99.72	362	CAV02025.1	putative hexosyltransferase CapU	NA	NA
ERR7168282	SC4_ST10	NA	contig00055	13724	15079	+	glpT_E448K	Escherichia fosfomycin resistant GlpT	core	AMR	POINT	FOSFOMYCIN	FOSFOMYCIN	POINTX	452	452	100	99.78	452	WP_000948731.1	glycerol-3-phosphate transporter GlpT	NA	NA
ERR7168282	SC4_ST10	NA	contig00130	2691	3563	-	blaCTX-M-15	extended-spectrum class A beta-lactamase CTX-M-15	core	AMR	AMR	BETA-LACTAM	CEPHALOSPORIN	ALLELEX	291	291	100	100	291	WP_000239590.1	extended-spectrum class A beta-lactamase CTX-M-15	NA	NA
ERR7168282	SC4_ST10	NA	contig00134	2886	4082	+	tet(A)	tetracycline efflux MFS transporter Tet(A)	core	AMR	AMR	TETRACYCLINE	TETRACYCLINE	EXACTX	399	399	100	100	399	WP_000804064.1	tetracycline efflux MFS transporter Tet(A)	NA	NA
ERR7168282	SC4_ST10	NA	contig00165	708	1541	-	aph(6)-Id	aminoglycoside O-phosphotransferase APH(6)-Id	core	AMR	AMR	AMINOGLYCOSIDE	STREPTOMYCIN	EXACTX	278	278	100	100	278	WP_000480968.1	aminoglycoside O-phosphotransferase APH(6)-Id	NA	NA
ERR7168282	SC4_ST10	NA	contig00165	1544	2368	-	aph(3'')-Ib	aminoglycoside O-phosphotransferase APH(3'')-Ib	core	AMR	AMR	AMINOGLYCOSIDE	STREPTOMYCIN	EXACTX	275	275	100	100	275	WP_109545041.1	aminoglycoside O-phosphotransferase APH(3'')-Ib	NA	NA
ERR7168282	SC4_ST10	NA	contig00165	2408	3220	-	sul2	sulfonamide-resistant dihydropteroate synthase Sul2	core	AMR	AMR	SULFONAMIDE	SULFONAMIDE	EXACTX	271	271	100	100	271	WP_001043260.1	sulfonamide-resistant dihydropteroate synthase Sul2	NA	NA
ERR7168282	SC4_ST10	NA	contig00219	2	1060	-	mdtM	multidrug efflux MFS transporter MdtM	plus	AMR	AMR	EFFLUX	EFFLUX	BLASTX	353	410	91.22	92.25	374	AAC77293.1	multidrug efflux MFS transporter MdtM	NA	NA
ERR7168282	SC89_ST542	NA	contig00028	11303	15550	+	fdeC	intimin-like adhesin FdeC	plus	VIRULENCE	VIRULENCE	NA	NA	BLASTX	1416	1416	100	94.14	1416	ABE05822.1	intimin-like adhesin FdeC	NA	NA
ERR7168282	SC89_ST542	NA	contig00050	6143	7372	-	kdeA	multidrug efflux MFS transporter KdeA	plus	AMR	AMR	EFFLUX	EFFLUX	BLASTX	410	410	100	87.56	410	ABR76310.1	multidrug efflux MFS transporter KdeA	NA	NA
ERR7168282	SC89_ST542	NA	contig00130	1828	3183	-	glpT_E448K	Escherichia fosfomycin resistant GlpT	core	AMR	POINT	FOSFOMYCIN	FOSFOMYCIN	POINTX	452	452	100	99.78	452	WP_000948731.1	glycerol-3-phosphate transporter GlpT	NA	NA
ERR7168282	SC89_ST542	NA	contig00165	5242	5442	-	ymoA	expression modulating protein YmoA	plus	VIRULENCE	VIRULENCE	NA	NA	BLASTX	67	67	100	83.58	67	AAQ90017.1	expression modulating protein YmoA	NA	NA
ERR7168282	SC89_ST542	NA	contig00206	396	3497	-	acrF	multidrug efflux RND transporter permease subunit AcrF	plus	AMR	AMR	EFFLUX	EFFLUX	BLASTX	1034	1034	100	99.9	1034	AAC76298.1	multidrug efflux RND transporter permease subunit AcrF	NA	NA
ERR7168282	SC89_ST542	NA	contig00218	834	3965	+	silA	Cu(+)/Ag(+) efflux RND transporter permease subunit SilA	plus	STRESS	METAL	COPPER/SILVER	COPPER/SILVER	BLASTX	1044	1048	99.62	86.97	1044	AAD11749.1	Cu(+)/Ag(+) efflux RND transporter permease subunit SilA	NA	NA
ERR7168282	SC89_ST542	NA	contig00232	3510	4928	+	espX1	type III secretion system effector EspX1	plus	VIRULENCE	VIRULENCE	NA	NA	INTERNAL_STOP	473	473	100	78.01	473	ADD54679.1	type III secretion system effector EspX1	NA	NA
ERR7168282	SC89_ST542	NA	contig00255	856	2052	-	tet(A)	tetracycline efflux MFS transporter Tet(A)	core	AMR	AMR	TETRACYCLINE	TETRACYCLINE	EXACTX	399	399	100	100	399	WP_000804064.1	tetracycline efflux MFS transporter Tet(A)	NA	NA
ERR7168282	SC89_ST542	NA	contig00275	1686	2558	-	blaCTX-M-15	extended-spectrum class A beta-lactamase CTX-M-15	core	AMR	AMR	BETA-LACTAM	CEPHALOSPORIN	ALLELEX	291	291	100	100	291	WP_000239590.1	extended-spectrum class A beta-lactamase CTX-M-15	NA	NA
ERR7168282	SC89_ST542	NA	contig00335	306	959	-	qnrS1	quinolone resistance pentapeptide repeat protein QnrS1	core	AMR	AMR	QUINOLONE	QUINOLONE	ALLELEX	218	218	100	100	218	WP_001516695.1	quinolone resistance pentapeptide repeat protein QnrS1	NA	NA
ERR7168282	SC89_ST542	NA	contig00650	598	1431	+	aph(6)-Id	aminoglycoside O-phosphotransferase APH(6)-Id	core	AMR	AMR	AMINOGLYCOSIDE	STREPTOMYCIN	EXACTX	278	278	100	100	278	WP_000480968.1	aminoglycoside O-phosphotransferase APH(6)-Id	NA	NA
ERR7168282	SC89_ST542	NA	contig00672	2	394	+	trxLHR	heat resistance system thioredoxin Trx-GI	plus	STRESS	HEAT	NA	NA	PARTIAL_CONTIG_ENDX	131	146	89.73	99.24	131	APX31176.1	heat resistance system thioredoxin Trx-GI	NA	NA
ERR7168282	SC89_ST542	NA	contig00827	35	847	-	sul2	sulfonamide-resistant dihydropteroate synthase Sul2	core	AMR	AMR	SULFONAMIDE	SULFONAMIDE	EXACTX	271	271	100	100	271	WP_001043260.1	sulfonamide-resistant dihydropteroate synthase Sul2	NA	NA
ERR7168282	SC90_ST685	NA	contig00006	5211	6974	-	smdB	multidrug efflux ABC transporter permease/ATP-binding subunit SmdB	plus	STRESS	BIOCIDE	EFFLUX	EFFLUX	BLASTX	588	592	99.32	79.93	588	BAF79680.1	multidrug efflux ABC transporter permease/ATP-binding subunit SmdB	NA	NA
ERR7168282	SC90_ST685	NA	contig00006	6976	8739	-	smdA	multidrug efflux ABC transporter permease/ATP-binding subunit SmdA	plus	STRESS	BIOCIDE	EFFLUX	EFFLUX	BLASTX	588	591	99.49	79.42	588	BAF79679.1	multidrug efflux ABC transporter permease/ATP-binding subunit SmdA	NA	NA
ERR7168282	SC90_ST685	NA	contig00014	8021	8587	+	hsp20	small heat shock protein sHSP20	plus	STRESS	HEAT	NA	NA	BLASTX	189	189	100	87.3	189	CDY80020.1	small heat shock protein sHSP20	NA	NA
ERR7168282	SC90_ST685	NA	contig00014	14920	15375	+	shsP	small heat shock protein sHSP20-GI	plus	STRESS	HEAT	NA	NA	BLASTX	152	152	100	97.37	152	ASF80771.1	small heat shock protein sHSP20-GI	NA	NA
ERR7168282	SC90_ST685	NA	contig00014	15400	16305	+	yfdX1	heat resistance protein YfdX1	plus	STRESS	HEAT	NA	NA	BLASTX	302	304	100	91.78	304	APX31172.1	heat resistance protein YfdX1	NA	NA
ERR7168282	SC90_ST685	NA	contig00014	16411	17295	+	yfdX2	heat resistance protein YfdX2	plus	STRESS	HEAT	NA	NA	BLASTX	295	295	100	95.25	295	ASF80766.1	heat resistance protein YfdX2	NA	NA
ERR7168282	SC90_ST685	NA	contig00014	17395	18003	+	hdeD-GI	heat resistance membrane protein HdeD-GI	plus	STRESS	HEAT	NA	NA	EXACTX	203	203	100	100	203	APX31174.1	heat resistance membrane protein HdeD-GI	NA	NA
ERR7168282	SC90_ST685	NA	contig00014	19221	19658	+	trxLHR	heat resistance system thioredoxin Trx-GI	plus	STRESS	HEAT	NA	NA	EXACTX	146	146	100	100	146	APX31176.1	heat resistance system thioredoxin Trx-GI	NA	NA
ERR7168282	SC90_ST685	NA	contig00014	19665	21377	+	kefB-GI	heat resistance system K+/H+ antiporter KefB-GI	plus	STRESS	HEAT	NA	NA	BLASTX	571	571	100	99.82	571	APX31177.1	heat resistance system K+/H+ antiporter KefB-GI	NA	NA
ERR7168282	SC90_ST685	NA	contig00014	21377	21871	+	psi-GI	heat resistance protein PsiE-GI	plus	STRESS	HEAT	NA	NA	BLASTX	165	165	100	99.39	165	APX31178.1	heat resistance protein PsiE-GI	NA	NA
ERR7168282	SC90_ST685	NA	contig00022	849	2267	-	espX1	type III secretion system effector EspX1	plus	VIRULENCE	VIRULENCE	NA	NA	INTERNAL_STOP	473	473	100	77.8	473	ADD54679.1	type III secretion system effector EspX1	NA	NA
ERR7168282	SC90_ST685	NA	contig00042	5405	8506	-	acrF	multidrug efflux RND transporter permease subunit AcrF	plus	AMR	AMR	EFFLUX	EFFLUX	BLASTX	1034	1034	100	99.71	1034	AAC76298.1	multidrug efflux RND transporter permease subunit AcrF	NA	NA
ERR7168282	SC90_ST685	NA	contig00070	9405	10274	-	hlyE	hemolysin HlyE	plus	VIRULENCE	VIRULENCE	NA	NA	BLASTX	290	300	96.67	76.55	290	AAD28079.1	hemolysin HlyE	NA	NA
ERR7168282	SC90_ST685	NA	contig00093	1171	2400	+	kdeA	multidrug efflux MFS transporter KdeA	plus	AMR	AMR	EFFLUX	EFFLUX	BLASTX	410	410	100	87.56	410	ABR76310.1	multidrug efflux MFS transporter KdeA	NA	NA
ERR7168282	SC90_ST685	NA	contig00211	3198	3764	+	hsp20	small heat shock protein sHSP20	plus	STRESS	HEAT	NA	NA	BLASTX	189	189	100	98.94	189	CDY80020.1	small heat shock protein sHSP20	NA	NA
ERR7168282	SC90_ST685	NA	contig00232	729	1616	+	pcoB	copper-binding protein PcoB	plus	STRESS	METAL	COPPER	COPPER	BLASTX	296	296	100	99.66	296	CAA58526.1	copper-binding protein PcoB	NA	NA
ERR7168282	SC90_ST685	NA	contig00232	1659	2036	+	pcoC	copper resistance system metallochaperone PcoC	plus	STRESS	METAL	COPPER	COPPER	EXACTX	126	126	100	100	126	CAA58527.1	copper resistance system metallochaperone PcoC	NA	NA
ERR7168282	SC90_ST685	NA	contig00232	2044	2970	+	pcoD	copper resistance inner membrane protein PcoD	plus	STRESS	METAL	COPPER	COPPER	EXACTX	309	309	100	100	309	CAA58528.1	copper resistance inner membrane protein PcoD	NA	NA
ERR7168282	SC90_ST685	NA	contig00232	3028	3705	+	pcoR	copper response regulator transcription factor PcoR	plus	STRESS	METAL	COPPER	COPPER	EXACTX	226	226	100	100	226	CAA58529.1	copper response regulator transcription factor PcoR	NA	NA
ERR7168282	SC90_ST685	NA	contig00232	3705	5102	+	pcoS	copper resistance membrane spanning protein PcoS	plus	STRESS	METAL	COPPER	COPPER	BLASTX	466	466	100	99.57	466	CAA58530.1	copper resistance membrane spanning protein PcoS	NA	NA
ERR7168282	SC90_ST685	NA	contig00232	5323	5754	+	pcoE	copper resistance system metallochaperone PcoE	plus	STRESS	METAL	COPPER	COPPER	BLASTX	144	144	100	92.36	144	CAA58532.1	copper resistance system metallochaperone PcoE	NA	NA
ERR7168282	SC90_ST685	NA	contig00241	2	2785	+	silA	Cu(+)/Ag(+) efflux RND transporter permease subunit SilA	plus	STRESS	METAL	COPPER/SILVER	COPPER/SILVER	PARTIAL_CONTIG_ENDX	928	1048	88.55	85.56	928	AAD11749.1	Cu(+)/Ag(+) efflux RND transporter permease subunit SilA	NA	NA
ERR7168282	SC90_ST685	NA	contig00311	421	1551	+	blaEC	BlaEC family class C beta-lactamase	plus	AMR	AMR	BETA-LACTAM	BETA-LACTAM	BLASTX	377	377	100	98.14	377	WP_063610930.1	extended-spectrum class C beta-lactamase EC-15	NA	NA
ERR7168282	SC90_ST685	NA	contig00322	1143	1571	+	silE	silver-binding protein SilE	plus	STRESS	METAL	SILVER	SILVER	EXACTX	143	143	100	100	143	AAD11743.1	silver-binding protein SilE	NA	NA
ERR7168282	SC90_ST685	NA	contig00358	1046	1246	+	ymoA	expression modulating protein YmoA	plus	VIRULENCE	VIRULENCE	NA	NA	BLASTX	67	67	100	83.58	67	AAQ90017.1	expression modulating protein YmoA	NA	NA
ERR7168282	SC90_ST685	NA	contig00383	280	1635	-	glpT_E448K	Escherichia fosfomycin resistant GlpT	core	AMR	POINT	FOSFOMYCIN	FOSFOMYCIN	POINTX	452	452	100	99.78	452	WP_000948731.1	glycerol-3-phosphate transporter GlpT	NA	NA
ERR7168282	SC90_ST685	NA	contig00402	3	1412	+	arsA	arsenite efflux transporter ATPase subunit ArsA	plus	STRESS	METAL	ARSENIC	ARSENITE	PARTIAL_CONTIG_ENDX	470	583	80.62	99.15	470	AAB09626.1	arsenite efflux transporter ATPase subunit ArsA	NA	NA
ERR7168282	SC90_ST685	NA	contig00464	539	994	+	shsP	small heat shock protein sHSP20-GI	plus	STRESS	HEAT	NA	NA	EXACTX	152	152	100	100	152	ASF80771.1	small heat shock protein sHSP20-GI	NA	NA
ERR7168282	SC90_ST685	NA	contig00464	1020	1931	+	yfdX1	heat resistance protein YfdX1	plus	STRESS	HEAT	NA	NA	BLASTX	304	304	100	99.34	304	APX31172.1	heat resistance protein YfdX1	NA	NA
ERR7168282	SC90_ST685	NA	contig00556	402	1631	+	mdtM	multidrug efflux MFS transporter MdtM	plus	AMR	AMR	EFFLUX	EFFLUX	BLASTX	410	410	100	97.8	410	AAC77293.1	multidrug efflux MFS transporter MdtM	NA	NA
ERR7168282	SC90_ST685	NA	contig00681	304	654	+	arsR	As(III)-sensing metalloregulatory transcriptional repressor ArsR	plus	STRESS	METAL	ARSENIC	ARSENIC	EXACTX	117	117	100	100	117	AAB09624.1	As(III)-sensing metalloregulatory transcriptional repressor ArsR	NA	NA
ERR7168282	SC90_ST685	NA	contig00681	705	1064	+	arsD	arsenite efflux transporter metallochaperone ArsD	plus	STRESS	METAL	ARSENIC	ARSENITE	BLASTX	120	120	100	98.33	120	AAB09625.1	arsenite efflux transporter metallochaperone ArsD	NA	NA
ERR7168283	SC17_ST58	NA	contig00001	138050	139405	-	glpT_E448K	Escherichia fosfomycin resistant GlpT	core	AMR	POINT	FOSFOMYCIN	FOSFOMYCIN	POINTX	452	452	100	99.78	452	WP_000948731.1	glycerol-3-phosphate transporter GlpT	NA	NA
ERR7168283	SC17_ST58	NA	contig00004	202345	203574	-	kdeA	multidrug efflux MFS transporter KdeA	plus	AMR	AMR	EFFLUX	EFFLUX	BLASTX	410	410	100	86.83	410	ABR76310.1	multidrug efflux MFS transporter KdeA	NA	NA
ERR7168283	SC17_ST58	NA	contig00006	30014	30583	+	lpfA	long polar fimbria major subunit LpfA-O113	plus	VIRULENCE	VIRULENCE	NA	NA	EXACTX	190	190	100	100	190	AAT76975.1	long polar fimbria major subunit LpfA-O113	NA	NA
ERR7168283	SC17_ST58	NA	contig00009	113526	114614	-	pmrB_Y358N	Escherichia colistin resistant PmrB	core	AMR	POINT	COLISTIN	COLISTIN	POINTX	363	363	100	99.45	363	WP_001300761.1	two-component system sensor histidine kinase PmrB	NA	NA
ERR7168283	SC17_ST58	NA	contig00010	10449	11123	-	silR	copper/silver response regulator transcription factor SilR	plus	STRESS	METAL	COPPER/SILVER	COPPER/SILVER	BLASTX	225	226	99.56	86.67	225	SPD96883.1	copper/silver response regulator transcription factor SilR	NA	NA
ERR7168283	SC17_ST58	NA	contig00010	14269	17400	+	silA	Cu(+)/Ag(+) efflux RND transporter permease subunit SilA	plus	STRESS	METAL	COPPER/SILVER	COPPER/SILVER	BLASTX	1044	1048	99.62	86.88	1044	AAD11749.1	Cu(+)/Ag(+) efflux RND transporter permease subunit SilA	NA	NA
ERR7168283	SC17_ST58	NA	contig00011	116723	118141	+	espX1	type III secretion system effector EspX1	plus	VIRULENCE	VIRULENCE	NA	NA	BLASTX	473	473	100	91.12	473	ADD54679.1	type III secretion system effector EspX1	NA	NA
ERR7168283	SC17_ST58	NA	contig00012	9845	10045	+	ymoA	expression modulating protein YmoA	plus	VIRULENCE	VIRULENCE	NA	NA	BLASTX	67	67	100	83.58	67	AAQ90017.1	expression modulating protein YmoA	NA	NA
ERR7168283	SC17_ST58	NA	contig00012	17738	19501	-	smdB	multidrug efflux ABC transporter permease/ATP-binding subunit SmdB	plus	STRESS	BIOCIDE	EFFLUX	EFFLUX	BLASTX	588	592	99.32	79.93	588	BAF79680.1	multidrug efflux ABC transporter permease/ATP-binding subunit SmdB	NA	NA
ERR7168283	SC17_ST58	NA	contig00012	19503	21266	-	smdA	multidrug efflux ABC transporter permease/ATP-binding subunit SmdA	plus	STRESS	BIOCIDE	EFFLUX	EFFLUX	BLASTX	588	591	99.49	79.08	588	BAF79679.1	multidrug efflux ABC transporter permease/ATP-binding subunit SmdA	NA	NA
ERR7168283	SC17_ST58	NA	contig00013	105318	105581	+	ymgB	biofilm/acid-resistance regulator AriR	plus	STRESS	ACID	NA	NA	EXACTX	88	88	100	100	88	AAC74250.1	biofilm/acid-resistance regulator AriR	NA	NA
ERR7168283	SC17_ST58	NA	contig00014	5640	8741	-	acrF	multidrug efflux RND transporter permease subunit AcrF	plus	AMR	AMR	EFFLUX	EFFLUX	BLASTX	1034	1034	100	99.52	1034	AAC76298.1	multidrug efflux RND transporter permease subunit AcrF	NA	NA
ERR7168283	SC17_ST58	NA	contig00022	4664	8905	+	fdeC	intimin-like adhesin FdeC	plus	VIRULENCE	VIRULENCE	NA	NA	BLASTX	1414	1416	99.93	92.65	1415	ABE05822.1	intimin-like adhesin FdeC	NA	NA
ERR7168283	SC17_ST58	NA	contig00026	27873	32438	+	sslE	lipoprotein metalloprotease SslE	plus	VIRULENCE	VIRULENCE	NA	NA	BLASTX	1522	1520	100	87.52	1523	ADE89421.1	lipoprotein metalloprotease SslE	NA	NA
ERR7168283	SC17_ST58	NA	contig00028	4691	5821	-	blaEC	BlaEC family class C beta-lactamase	plus	AMR	AMR	BETA-LACTAM	BETA-LACTAM	BLASTX	377	377	100	98.67	377	WP_063610930.1	extended-spectrum class C beta-lactamase EC-15	NA	NA
ERR7168283	SC17_ST58	NA	contig00029	39689	40558	+	hlyE	hemolysin HlyE	plus	VIRULENCE	VIRULENCE	NA	NA	BLASTX	290	300	96.67	76.9	290	AAD28079.1	hemolysin HlyE	NA	NA
ERR7168283	SC17_ST58	NA	contig00034	28919	30145	-	mdtM	multidrug efflux MFS transporter MdtM	plus	AMR	AMR	EFFLUX	EFFLUX	BLASTX	409	410	99.76	97.8	409	AAC77293.1	multidrug efflux MFS transporter MdtM	NA	NA
ERR7168283	SC4_ST10	NA	contig00003	5313	6542	+	mdtM	multidrug efflux MFS transporter MdtM	plus	AMR	AMR	EFFLUX	EFFLUX	BLASTX	410	410	100	98.05	410	AAC77293.1	multidrug efflux MFS transporter MdtM	NA	NA
ERR7168283	SC4_ST10	NA	contig00125	1707	2837	+	blaEC	BlaEC family class C beta-lactamase	plus	AMR	AMR	BETA-LACTAM	BETA-LACTAM	BLASTX	377	377	100	97.88	377	WP_063610930.1	extended-spectrum class C beta-lactamase EC-15	NA	NA
ERR7168283	SC4_ST10	NA	contig00209	645	908	+	ymgB	biofilm/acid-resistance regulator AriR	plus	STRESS	ACID	NA	NA	EXACTX	88	88	100	100	88	AAC74250.1	biofilm/acid-resistance regulator AriR	NA	NA
ERR7168283	SC4_ST10	NA	contig00289	1573	2724	+	espX1	type III secretion system effector EspX1	plus	VIRULENCE	VIRULENCE	NA	NA	PARTIALX	384	473	81.18	90.36	384	ADD54679.1	type III secretion system effector EspX1	NA	NA
ERR7168283	SC4_ST10	NA	contig00472	92	292	-	ymoA	expression modulating protein YmoA	plus	VIRULENCE	VIRULENCE	NA	NA	BLASTX	67	67	100	83.58	67	AAQ90017.1	expression modulating protein YmoA	NA	NA
ERR7168284	SC215_ST195	NA	contig00017	5378	6733	-	glpT_E448K	Escherichia fosfomycin resistant GlpT	core	AMR	POINT	FOSFOMYCIN	FOSFOMYCIN	POINTX	452	452	100	99.78	452	WP_000948731.1	glycerol-3-phosphate transporter GlpT	NA	NA
ERR7168284	SC215_ST195	NA	contig00021	15261	16490	+	kdeA	multidrug efflux MFS transporter KdeA	plus	AMR	AMR	EFFLUX	EFFLUX	BLASTX	410	410	100	87.56	410	ABR76310.1	multidrug efflux MFS transporter KdeA	NA	NA
ERR7168284	SC215_ST195	NA	contig00049	10353	13454	+	acrF	multidrug efflux RND transporter permease subunit AcrF	plus	AMR	AMR	EFFLUX	EFFLUX	BLASTX	1034	1034	100	99.71	1034	AAC76298.1	multidrug efflux RND transporter permease subunit AcrF	NA	NA
ERR7168284	SC215_ST195	NA	contig00066	7323	11570	-	fdeC	intimin-like adhesin FdeC	plus	VIRULENCE	VIRULENCE	NA	NA	BLASTX	1416	1416	100	94.07	1416	ABE05822.1	intimin-like adhesin FdeC	NA	NA
ERR7168284	SC215_ST195	NA	contig00082	2068	2331	+	ymgB	biofilm/acid-resistance regulator AriR	plus	STRESS	ACID	NA	NA	EXACTX	88	88	100	100	88	AAC74250.1	biofilm/acid-resistance regulator AriR	NA	NA
ERR7168284	SC215_ST195	NA	contig00108	1324	2742	-	espX1	type III secretion system effector EspX1	plus	VIRULENCE	VIRULENCE	NA	NA	INTERNAL_STOP	473	473	100	78.22	473	ADD54679.1	type III secretion system effector EspX1	NA	NA
ERR7168284	SC215_ST195	NA	contig00125	1670	4801	+	silA	Cu(+)/Ag(+) efflux RND transporter permease subunit SilA	plus	STRESS	METAL	COPPER/SILVER	COPPER/SILVER	BLASTX	1044	1048	99.62	86.59	1044	AAD11749.1	Cu(+)/Ag(+) efflux RND transporter permease subunit SilA	NA	NA
ERR7168284	SC215_ST195	NA	contig00159	171	1934	-	smdA	multidrug efflux ABC transporter permease/ATP-binding subunit SmdA	plus	STRESS	BIOCIDE	EFFLUX	EFFLUX	BLASTX	588	591	99.49	79.25	588	BAF79679.1	multidrug efflux ABC transporter permease/ATP-binding subunit SmdA	NA	NA
ERR7168284	SC215_ST195	NA	contig00177	4247	4447	-	ymoA	expression modulating protein YmoA	plus	VIRULENCE	VIRULENCE	NA	NA	BLASTX	67	67	100	83.58	67	AAQ90017.1	expression modulating protein YmoA	NA	NA
ERR7168284	SC215_ST195	NA	contig00298	3339	3767	-	silE	silver-binding protein SilE	plus	STRESS	METAL	SILVER	SILVER	EXACTX	143	143	100	100	143	AAD11743.1	silver-binding protein SilE	NA	NA
ERR7168284	SC215_ST195	NA	contig00309	1	756	+	pcoD	copper resistance inner membrane protein PcoD	plus	STRESS	METAL	COPPER	COPPER	PARTIAL_CONTIG_ENDX	252	309	81.55	100	252	CAA58528.1	copper resistance inner membrane protein PcoD	NA	NA
ERR7168284	SC215_ST195	NA	contig00309	814	1491	+	pcoR	copper response regulator transcription factor PcoR	plus	STRESS	METAL	COPPER	COPPER	EXACTX	226	226	100	100	226	CAA58529.1	copper response regulator transcription factor PcoR	NA	NA
ERR7168284	SC215_ST195	NA	contig00309	1491	2888	+	pcoS	copper resistance membrane spanning protein PcoS	plus	STRESS	METAL	COPPER	COPPER	BLASTX	466	466	100	99.57	466	CAA58530.1	copper resistance membrane spanning protein PcoS	NA	NA
ERR7168284	SC215_ST195	NA	contig00309	3109	3540	+	pcoE	copper resistance system metallochaperone PcoE	plus	STRESS	METAL	COPPER	COPPER	BLASTX	144	144	100	92.36	144	CAA58532.1	copper resistance system metallochaperone PcoE	NA	NA
ERR7168284	SC215_ST195	NA	contig00373	512	1165	-	qnrS1	quinolone resistance pentapeptide repeat protein QnrS1	core	AMR	AMR	QUINOLONE	QUINOLONE	ALLELEX	218	218	100	100	218	WP_001516695.1	quinolone resistance pentapeptide repeat protein QnrS1	NA	NA
ERR7168284	SC215_ST195	NA	contig00400	847	2001	+	tet(A)	tetracycline efflux MFS transporter Tet(A)	core	AMR	AMR	TETRACYCLINE	TETRACYCLINE	BLASTX	385	399	96.49	100	385	WP_000804063.1	tetracycline efflux MFS transporter Tet(A)	NA	NA
ERR7168284	SC215_ST195	NA	contig00417	326	1150	+	aph(3'')-Ib	aminoglycoside O-phosphotransferase APH(3'')-Ib	core	AMR	AMR	AMINOGLYCOSIDE	STREPTOMYCIN	EXACTX	275	275	100	100	275	WP_109545041.1	aminoglycoside O-phosphotransferase APH(3'')-Ib	NA	NA
ERR7168284	SC215_ST195	NA	contig00516	873	1166	+	arsR	As(III)-sensing metalloregulatory transcriptional repressor ArsR	plus	STRESS	METAL	ARSENIC	ARSENIC	PARTIAL_CONTIG_ENDX	98	117	83.76	100	98	AAB09624.1	As(III)-sensing metalloregulatory transcriptional repressor ArsR	NA	NA
ERR7168284	SC215_ST195	NA	contig00611	462	770	+	pcoC	copper resistance system metallochaperone PcoC	plus	STRESS	METAL	COPPER	COPPER	PARTIAL_CONTIG_ENDX	103	126	81.75	98.06	103	CAA58527.1	copper resistance system metallochaperone PcoC	NA	NA
ERR7168284	SC22_ST398	NA	contig00001	150835	152190	+	glpT_E448K	Escherichia fosfomycin resistant GlpT	core	AMR	POINT	FOSFOMYCIN	FOSFOMYCIN	POINTX	452	452	100	99.78	452	WP_000948731.1	glycerol-3-phosphate transporter GlpT	NA	NA
ERR7168284	SC22_ST398	NA	contig00002	5532	8633	-	acrF	multidrug efflux RND transporter permease subunit AcrF	plus	AMR	AMR	EFFLUX	EFFLUX	BLASTX	1034	1034	100	99.71	1034	AAC76298.1	multidrug efflux RND transporter permease subunit AcrF	NA	NA
ERR7168284	SC22_ST398	NA	contig00004	35116	35316	+	ymoA	expression modulating protein YmoA	plus	VIRULENCE	VIRULENCE	NA	NA	BLASTX	67	67	100	83.58	67	AAQ90017.1	expression modulating protein YmoA	NA	NA
ERR7168284	SC22_ST398	NA	contig00004	43010	44773	-	smdB	multidrug efflux ABC transporter permease/ATP-binding subunit SmdB	plus	STRESS	BIOCIDE	EFFLUX	EFFLUX	BLASTX	588	592	99.32	79.93	588	BAF79680.1	multidrug efflux ABC transporter permease/ATP-binding subunit SmdB	NA	NA
ERR7168284	SC22_ST398	NA	contig00004	44775	46538	-	smdA	multidrug efflux ABC transporter permease/ATP-binding subunit SmdA	plus	STRESS	BIOCIDE	EFFLUX	EFFLUX	BLASTX	588	591	99.49	79.42	588	BAF79679.1	multidrug efflux ABC transporter permease/ATP-binding subunit SmdA	NA	NA
ERR7168284	SC22_ST398	NA	contig00015	19215	20303	+	pmrB_Y358N	Escherichia colistin resistant PmrB	core	AMR	POINT	COLISTIN	COLISTIN	POINTX	363	363	100	99.45	363	WP_001300761.1	two-component system sensor histidine kinase PmrB	NA	NA
ERR7168284	SC22_ST398	NA	contig00025	25963	27192	+	kdeA	multidrug efflux MFS transporter KdeA	plus	AMR	AMR	EFFLUX	EFFLUX	BLASTX	410	410	100	87.32	410	ABR76310.1	multidrug efflux MFS transporter KdeA	NA	NA
ERR7168284	SC22_ST398	NA	contig00032	20226	21356	-	blaEC	BlaEC family class C beta-lactamase	plus	AMR	AMR	BETA-LACTAM	BETA-LACTAM	BLASTX	377	377	100	98.41	377	WP_063610930.1	extended-spectrum class C beta-lactamase EC-15	NA	NA
ERR7168284	SC22_ST398	NA	contig00043	1326	1754	-	silE	silver-binding protein SilE	plus	STRESS	METAL	SILVER	SILVER	EXACTX	143	143	100	100	143	AAD11743.1	silver-binding protein SilE	NA	NA
ERR7168284	SC22_ST398	NA	contig00043	2008	3480	-	silS	copper/silver sensor histidine kinase SilS	plus	STRESS	METAL	COPPER/SILVER	COPPER/SILVER	BLASTX	491	491	100	97.76	491	SPD96882.1	copper/silver sensor histidine kinase SilS	NA	NA
ERR7168284	SC22_ST398	NA	contig00043	3476	4153	-	silR	copper/silver response regulator transcription factor SilR	plus	STRESS	METAL	COPPER/SILVER	COPPER/SILVER	BLASTX	226	226	100	99.56	226	SPD96883.1	copper/silver response regulator transcription factor SilR	NA	NA
ERR7168284	SC22_ST398	NA	contig00043	4343	5725	+	silC	Cu(+)/Ag(+) efflux RND transporter outer membrane channel SilC	plus	STRESS	METAL	COPPER/SILVER	COPPER/SILVER	BLASTX	461	461	100	99.78	461	AAD11746.1	Cu(+)/Ag(+) efflux RND transporter outer membrane channel SilC	NA	NA
ERR7168284	SC22_ST398	NA	contig00043	5756	6106	+	silF	Cu(+)/Ag(+) efflux RND transporter periplasmic metallochaperone SilF	plus	STRESS	METAL	COPPER/SILVER	COPPER/SILVER	EXACTX	117	117	100	100	117	KGL71342.1	Cu(+)/Ag(+) efflux RND transporter periplasmic metallochaperone SilF	NA	NA
ERR7168284	SC22_ST398	NA	contig00043	6223	7512	+	silB	Cu(+)/Ag(+) efflux RND transporter periplasmic adaptor subunit SilB	plus	STRESS	METAL	COPPER/SILVER	COPPER/SILVER	BLASTX	430	430	100	99.77	430	AAD11748.1	Cu(+)/Ag(+) efflux RND transporter periplasmic adaptor subunit SilB	NA	NA
ERR7168284	SC22_ST398	NA	contig00043	7526	10669	+	silA	Cu(+)/Ag(+) efflux RND transporter permease subunit SilA	plus	STRESS	METAL	COPPER/SILVER	COPPER/SILVER	BLASTX	1048	1048	100	98.76	1048	AAD11749.1	Cu(+)/Ag(+) efflux RND transporter permease subunit SilA	NA	NA
ERR7168284	SC22_ST398	NA	contig00043	11305	13770	+	silP	Ag(+)-translocating P-type ATPase SilP	plus	STRESS	METAL	SILVER	SILVER	BLASTX	822	824	99.64	94.29	823	AAD11750.1	Ag(+)-translocating P-type ATPase SilP	NA	NA
ERR7168284	SC22_ST398	NA	contig00043	15741	17555	+	pcoA	multicopper oxidase PcoA	plus	STRESS	METAL	COPPER	COPPER	BLASTX	605	605	100	99.83	605	CAA58525.1	multicopper oxidase PcoA	NA	NA
ERR7168284	SC22_ST398	NA	contig00043	17564	18451	+	pcoB	copper-binding protein PcoB	plus	STRESS	METAL	COPPER	COPPER	BLASTX	296	296	100	99.66	296	CAA58526.1	copper-binding protein PcoB	NA	NA
ERR7168284	SC22_ST398	NA	contig00043	18494	18871	+	pcoC	copper resistance system metallochaperone PcoC	plus	STRESS	METAL	COPPER	COPPER	EXACTX	126	126	100	100	126	CAA58527.1	copper resistance system metallochaperone PcoC	NA	NA
ERR7168284	SC22_ST398	NA	contig00043	18879	19805	+	pcoD	copper resistance inner membrane protein PcoD	plus	STRESS	METAL	COPPER	COPPER	EXACTX	309	309	100	100	309	CAA58528.1	copper resistance inner membrane protein PcoD	NA	NA
ERR7168284	SC22_ST398	NA	contig00043	19863	20540	+	pcoR	copper response regulator transcription factor PcoR	plus	STRESS	METAL	COPPER	COPPER	EXACTX	226	226	100	100	226	CAA58529.1	copper response regulator transcription factor PcoR	NA	NA
ERR7168284	SC22_ST398	NA	contig00043	20540	21937	+	pcoS	copper resistance membrane spanning protein PcoS	plus	STRESS	METAL	COPPER	COPPER	BLASTX	466	466	100	99.57	466	CAA58530.1	copper resistance membrane spanning protein PcoS	NA	NA
ERR7168284	SC22_ST398	NA	contig00043	22158	22589	+	pcoE	copper resistance system metallochaperone PcoE	plus	STRESS	METAL	COPPER	COPPER	BLASTX	144	144	100	92.36	144	CAA58532.1	copper resistance system metallochaperone PcoE	NA	NA
ERR7168284	SC22_ST398	NA	contig00087	10249	10815	+	hsp20	small heat shock protein sHSP20	plus	STRESS	HEAT	NA	NA	BLASTX	189	189	100	87.3	189	CDY80020.1	small heat shock protein sHSP20	NA	NA
ERR7168284	SC22_ST398	NA	contig00087	17148	17603	+	shsP	small heat shock protein sHSP20-GI	plus	STRESS	HEAT	NA	NA	BLASTX	152	152	100	97.37	152	ASF80771.1	small heat shock protein sHSP20-GI	NA	NA
ERR7168284	SC22_ST398	NA	contig00087	17628	18533	+	yfdX1	heat resistance protein YfdX1	plus	STRESS	HEAT	NA	NA	BLASTX	302	304	100	91.78	304	APX31172.1	heat resistance protein YfdX1	NA	NA
ERR7168284	SC22_ST398	NA	contig00103	6021	9152	-	silA	Cu(+)/Ag(+) efflux RND transporter permease subunit SilA	plus	STRESS	METAL	COPPER/SILVER	COPPER/SILVER	BLASTX	1044	1048	99.62	86.97	1044	AAD11749.1	Cu(+)/Ag(+) efflux RND transporter permease subunit SilA	NA	NA
ERR7168284	SC22_ST398	NA	contig00103	12423	13097	+	silR	copper/silver response regulator transcription factor SilR	plus	STRESS	METAL	COPPER/SILVER	COPPER/SILVER	BLASTX	225	226	99.56	86.22	225	SPD96883.1	copper/silver response regulator transcription factor SilR	NA	NA
ERR7168284	SC22_ST398	NA	contig00105	967	2196	+	mdtM	multidrug efflux MFS transporter MdtM	plus	AMR	AMR	EFFLUX	EFFLUX	BLASTX	410	410	100	97.8	410	AAC77293.1	multidrug efflux MFS transporter MdtM	NA	NA
ERR7168284	SC22_ST398	NA	contig00126	4706	6454	-	arsA	arsenite efflux transporter ATPase subunit ArsA	plus	STRESS	METAL	ARSENIC	ARSENITE	BLASTX	583	583	100	98.97	583	AAB09626.1	arsenite efflux transporter ATPase subunit ArsA	NA	NA
ERR7168284	SC22_ST398	NA	contig00126	6475	6834	-	arsD	arsenite efflux transporter metallochaperone ArsD	plus	STRESS	METAL	ARSENIC	ARSENITE	BLASTX	120	120	100	98.33	120	AAB09625.1	arsenite efflux transporter metallochaperone ArsD	NA	NA
ERR7168284	SC22_ST398	NA	contig00126	6885	7235	-	arsR	As(III)-sensing metalloregulatory transcriptional repressor ArsR	plus	STRESS	METAL	ARSENIC	ARSENIC	EXACTX	117	117	100	100	117	AAB09624.1	As(III)-sensing metalloregulatory transcriptional repressor ArsR	NA	NA
ERR7168284	SC22_ST398	NA	contig00156	1328	1822	-	psi-GI	heat resistance protein PsiE-GI	plus	STRESS	HEAT	NA	NA	BLASTX	165	165	100	99.39	165	APX31178.1	heat resistance protein PsiE-GI	NA	NA
ERR7168284	SC22_ST398	NA	contig00156	1822	3534	-	kefB-GI	heat resistance system K+/H+ antiporter KefB-GI	plus	STRESS	HEAT	NA	NA	BLASTX	571	571	100	99.82	571	APX31177.1	heat resistance system K+/H+ antiporter KefB-GI	NA	NA
ERR7168284	SC22_ST398	NA	contig00156	3541	3978	-	trxLHR	heat resistance system thioredoxin Trx-GI	plus	STRESS	HEAT	NA	NA	BLASTX	146	146	100	99.32	146	APX31176.1	heat resistance system thioredoxin Trx-GI	NA	NA
ERR7168284	SC22_ST398	NA	contig00156	5196	5804	-	hdeD-GI	heat resistance membrane protein HdeD-GI	plus	STRESS	HEAT	NA	NA	BLASTX	203	203	100	97.54	203	APX31174.1	heat resistance membrane protein HdeD-GI	NA	NA
ERR7168284	SC22_ST398	NA	contig00156	5894	6778	-	yfdX2	heat resistance protein YfdX2	plus	STRESS	HEAT	NA	NA	BLASTX	295	295	100	98.98	295	ASF80766.1	heat resistance protein YfdX2	NA	NA
ERR7168284	SC22_ST398	NA	contig00165	3026	3592	-	hsp20	small heat shock protein sHSP20	plus	STRESS	HEAT	NA	NA	BLASTX	189	189	100	98.94	189	CDY80020.1	small heat shock protein sHSP20	NA	NA
ERR7168284	SC22_ST398	NA	contig00336	1008	1877	-	hlyE	hemolysin HlyE	plus	VIRULENCE	VIRULENCE	NA	NA	BLASTX	290	300	96.67	76.55	290	AAD28079.1	hemolysin HlyE	NA	NA
ERR7168284	SC22_ST398	NA	contig00412	447	1178	+	erm(T)	23S rRNA (adenine(2058)-N(6))-methyltransferase Erm(T)	core	AMR	AMR	MACROLIDE	MACROLIDE	EXACTX	244	244	100	100	244	WP_002345002.1	23S rRNA (adenine(2058)-N(6))-methyltransferase Erm(T)	NA	NA
ERR7168284	SC22_ST398	NA	contig00423	117	941	-	aph(3'')-Ib	aminoglycoside O-phosphotransferase APH(3'')-Ib	core	AMR	AMR	AMINOGLYCOSIDE	STREPTOMYCIN	EXACTX	275	275	100	100	275	WP_109545041.1	aminoglycoside O-phosphotransferase APH(3'')-Ib	NA	NA
ERR7168284	SC22_ST398	NA	contig00428	602	1057	+	shsP	small heat shock protein sHSP20-GI	plus	STRESS	HEAT	NA	NA	EXACTX	152	152	100	100	152	ASF80771.1	small heat shock protein sHSP20-GI	NA	NA
ERR7168284	SC232_ST181	NA	contig00001	115905	117035	+	blaEC	BlaEC family class C beta-lactamase	plus	AMR	AMR	BETA-LACTAM	BETA-LACTAM	BLASTX	377	377	100	98.14	377	WP_063610930.1	extended-spectrum class C beta-lactamase EC-15	NA	NA
ERR7168284	SC232_ST181	NA	contig00004	36663	38426	+	smdA	multidrug efflux ABC transporter permease/ATP-binding subunit SmdA	plus	STRESS	BIOCIDE	EFFLUX	EFFLUX	BLASTX	588	591	99.49	79.42	588	BAF79679.1	multidrug efflux ABC transporter permease/ATP-binding subunit SmdA	NA	NA
ERR7168284	SC232_ST181	NA	contig00004	38428	40191	+	smdB	multidrug efflux ABC transporter permease/ATP-binding subunit SmdB	plus	STRESS	BIOCIDE	EFFLUX	EFFLUX	BLASTX	588	592	99.32	79.93	588	BAF79680.1	multidrug efflux ABC transporter permease/ATP-binding subunit SmdB	NA	NA
ERR7168284	SC232_ST181	NA	contig00004	47885	48085	-	ymoA	expression modulating protein YmoA	plus	VIRULENCE	VIRULENCE	NA	NA	BLASTX	67	67	100	83.58	67	AAQ90017.1	expression modulating protein YmoA	NA	NA
ERR7168284	SC232_ST181	NA	contig00012	5230	8331	-	acrF	multidrug efflux RND transporter permease subunit AcrF	plus	AMR	AMR	EFFLUX	EFFLUX	BLASTX	1034	1034	100	99.61	1034	AAC76298.1	multidrug efflux RND transporter permease subunit AcrF	NA	NA
ERR7168284	SC232_ST181	NA	contig00017	4313	4576	+	ymgB	biofilm/acid-resistance regulator AriR	plus	STRESS	ACID	NA	NA	EXACTX	88	88	100	100	88	AAC74250.1	biofilm/acid-resistance regulator AriR	NA	NA
ERR7168284	SC232_ST181	NA	contig00017	17453	18322	-	hlyE	hemolysin HlyE	plus	VIRULENCE	VIRULENCE	NA	NA	BLASTX	290	300	96.67	76.55	290	AAD28079.1	hemolysin HlyE	NA	NA
ERR7168284	SC232_ST181	NA	contig00040	2381	6628	+	fdeC	intimin-like adhesin FdeC	plus	VIRULENCE	VIRULENCE	NA	NA	BLASTX	1416	1416	100	94.14	1416	ABE05822.1	intimin-like adhesin FdeC	NA	NA
ERR7168284	SC232_ST181	NA	contig00041	27948	29177	-	kdeA	multidrug efflux MFS transporter KdeA	plus	AMR	AMR	EFFLUX	EFFLUX	BLASTX	410	410	100	87.32	410	ABR76310.1	multidrug efflux MFS transporter KdeA	NA	NA
ERR7168284	SC232_ST181	NA	contig00131	4121	5476	+	glpT_E448K	Escherichia fosfomycin resistant GlpT	core	AMR	POINT	FOSFOMYCIN	FOSFOMYCIN	POINTX	452	452	100	99.78	452	WP_000948731.1	glycerol-3-phosphate transporter GlpT	NA	NA
ERR7168284	SC232_ST181	NA	contig00299	1	1155	+	mdtM	multidrug efflux MFS transporter MdtM	plus	AMR	AMR	EFFLUX	EFFLUX	BLASTX	385	410	93.9	98.18	385	AAC77293.1	multidrug efflux MFS transporter MdtM	NA	NA
ERR7168284	SC232_ST181	NA	contig00391	831	1124	+	arsR	As(III)-sensing metalloregulatory transcriptional repressor ArsR	plus	STRESS	METAL	ARSENIC	ARSENIC	PARTIAL_CONTIG_ENDX	98	117	83.76	100	98	AAB09624.1	As(III)-sensing metalloregulatory transcriptional repressor ArsR	NA	NA
ERR7168284	SC43_ST206	NA	contig00005	39276	42377	+	acrF	multidrug efflux RND transporter permease subunit AcrF	plus	AMR	AMR	EFFLUX	EFFLUX	BLASTX	1034	1034	100	99.71	1034	AAC76298.1	multidrug efflux RND transporter permease subunit AcrF	NA	NA
ERR7168284	SC43_ST206	NA	contig00014	29391	30479	+	pmrB_Y358N	Escherichia colistin resistant PmrB	core	AMR	POINT	COLISTIN	COLISTIN	POINTX	363	363	100	99.45	363	WP_001300761.1	two-component system sensor histidine kinase PmrB	NA	NA
ERR7168284	SC43_ST206	NA	contig00066	1493	2059	+	hsp20	small heat shock protein sHSP20	plus	STRESS	HEAT	NA	NA	BLASTX	189	189	100	98.94	189	CDY80020.1	small heat shock protein sHSP20	NA	NA
ERR7168284	SC43_ST206	NA	contig00066	7074	7529	+	shsP	small heat shock protein sHSP20-GI	plus	STRESS	HEAT	NA	NA	BLASTX	152	152	100	99.34	152	ASF80771.1	small heat shock protein sHSP20-GI	NA	NA
ERR7168284	SC43_ST206	NA	contig00066	7555	8460	+	yfdX1	heat resistance protein YfdX1	plus	STRESS	HEAT	NA	NA	BLASTX	302	304	100	98.36	304	APX31172.1	heat resistance protein YfdX1	NA	NA
ERR7168284	SC43_ST206	NA	contig00066	8566	9450	+	yfdX2	heat resistance protein YfdX2	plus	STRESS	HEAT	NA	NA	BLASTX	295	295	100	99.66	295	ASF80766.1	heat resistance protein YfdX2	NA	NA
ERR7168284	SC43_ST206	NA	contig00066	9550	10158	+	hdeD-GI	heat resistance membrane protein HdeD-GI	plus	STRESS	HEAT	NA	NA	EXACTX	203	203	100	100	203	APX31174.1	heat resistance membrane protein HdeD-GI	NA	NA
ERR7168284	SC43_ST206	NA	contig00066	11376	11813	+	trxLHR	heat resistance system thioredoxin Trx-GI	plus	STRESS	HEAT	NA	NA	EXACTX	146	146	100	100	146	APX31176.1	heat resistance system thioredoxin Trx-GI	NA	NA
ERR7168284	SC43_ST206	NA	contig00066	11820	13532	+	kefB-GI	heat resistance system K+/H+ antiporter KefB-GI	plus	STRESS	HEAT	NA	NA	BLASTX	571	571	100	99.47	571	APX31177.1	heat resistance system K+/H+ antiporter KefB-GI	NA	NA
ERR7168284	SC43_ST206	NA	contig00066	13532	14026	+	psi-GI	heat resistance protein PsiE-GI	plus	STRESS	HEAT	NA	NA	BLASTX	165	165	100	98.18	165	APX31178.1	heat resistance protein PsiE-GI	NA	NA
ERR7168284	SC43_ST206	NA	contig00109	2810	3682	+	blaCTX-M	CTX-M family extended-spectrum class A beta-lactamase	core	AMR	AMR	BETA-LACTAM	CEPHALOSPORIN	INTERNAL_STOP	291	291	100	98.63	291	WP_000239590.1	extended-spectrum class A beta-lactamase CTX-M-15	NA	NA
ERR7168284	SC43_ST206	NA	contig00109	8326	8979	+	qnrS1	quinolone resistance pentapeptide repeat protein QnrS1	core	AMR	AMR	QUINOLONE	QUINOLONE	ALLELEX	218	218	100	100	218	WP_001516695.1	quinolone resistance pentapeptide repeat protein QnrS1	NA	NA
ERR7168284	SC43_ST206	NA	contig00121	328	1479	-	espX1	type III secretion system effector EspX1	plus	VIRULENCE	VIRULENCE	NA	NA	PARTIALX	384	473	81.18	90.36	384	ADD54679.1	type III secretion system effector EspX1	NA	NA
ERR7168284	SC43_ST206	NA	contig00147	5823	8402	-	silA	Cu(+)/Ag(+) efflux RND transporter permease subunit SilA	plus	STRESS	METAL	COPPER/SILVER	COPPER/SILVER	PARTIAL_CONTIG_ENDX	860	1048	82.06	85.23	860	AAD11749.1	Cu(+)/Ag(+) efflux RND transporter permease subunit SilA	NA	NA
ERR7168284	SC43_ST206	NA	contig00173	3139	3402	-	ymgB	biofilm/acid-resistance regulator AriR	plus	STRESS	ACID	NA	NA	EXACTX	88	88	100	100	88	AAC74250.1	biofilm/acid-resistance regulator AriR	NA	NA
ERR7168284	SC43_ST206	NA	contig00220	847	2043	+	tet(A)	tetracycline efflux MFS transporter Tet(A)	core	AMR	AMR	TETRACYCLINE	TETRACYCLINE	EXACTX	399	399	100	100	399	WP_000804064.1	tetracycline efflux MFS transporter Tet(A)	NA	NA
ERR7168284	SC43_ST206	NA	contig00223	3294	3494	+	ymoA	expression modulating protein YmoA	plus	VIRULENCE	VIRULENCE	NA	NA	BLASTX	67	67	100	83.58	67	AAQ90017.1	expression modulating protein YmoA	NA	NA
ERR7168284	SC43_ST206	NA	contig00236	1	1422	-	smdA	multidrug efflux ABC transporter permease/ATP-binding subunit SmdA	plus	STRESS	BIOCIDE	EFFLUX	EFFLUX	PARTIAL_CONTIG_ENDX	474	591	80.2	77.43	474	BAF79679.1	multidrug efflux ABC transporter permease/ATP-binding subunit SmdA	NA	NA
ERR7168284	SC43_ST206	NA	contig00278	3339	3767	-	silE	silver-binding protein SilE	plus	STRESS	METAL	SILVER	SILVER	EXACTX	143	143	100	100	143	AAD11743.1	silver-binding protein SilE	NA	NA
ERR7168284	SC43_ST206	NA	contig00294	1	756	+	pcoD	copper resistance inner membrane protein PcoD	plus	STRESS	METAL	COPPER	COPPER	PARTIAL_CONTIG_ENDX	252	309	81.55	100	252	CAA58528.1	copper resistance inner membrane protein PcoD	NA	NA
ERR7168284	SC43_ST206	NA	contig00294	814	1491	+	pcoR	copper response regulator transcription factor PcoR	plus	STRESS	METAL	COPPER	COPPER	EXACTX	226	226	100	100	226	CAA58529.1	copper response regulator transcription factor PcoR	NA	NA
ERR7168284	SC43_ST206	NA	contig00294	1491	2888	+	pcoS	copper resistance membrane spanning protein PcoS	plus	STRESS	METAL	COPPER	COPPER	BLASTX	466	466	100	99.57	466	CAA58530.1	copper resistance membrane spanning protein PcoS	NA	NA
ERR7168284	SC43_ST206	NA	contig00294	3109	3540	+	pcoE	copper resistance system metallochaperone PcoE	plus	STRESS	METAL	COPPER	COPPER	BLASTX	144	144	100	92.36	144	CAA58532.1	copper resistance system metallochaperone PcoE	NA	NA
ERR7168284	SC43_ST206	NA	contig00302	590	1945	-	glpT_E448K	Escherichia fosfomycin resistant GlpT	core	AMR	POINT	FOSFOMYCIN	FOSFOMYCIN	POINTX	452	452	100	99.78	452	WP_000948731.1	glycerol-3-phosphate transporter GlpT	NA	NA
ERR7168284	SC43_ST206	NA	contig00571	831	1124	+	arsR	As(III)-sensing metalloregulatory transcriptional repressor ArsR	plus	STRESS	METAL	ARSENIC	ARSENIC	PARTIAL_CONTIG_ENDX	98	117	83.76	100	98	AAB09624.1	As(III)-sensing metalloregulatory transcriptional repressor ArsR	NA	NA
ERR7168284	SC4_ST10	NA	contig00001	286221	287450	-	kdeA	multidrug efflux MFS transporter KdeA	plus	AMR	AMR	EFFLUX	EFFLUX	BLASTX	410	410	100	87.56	410	ABR76310.1	multidrug efflux MFS transporter KdeA	NA	NA
ERR7168284	SC4_ST10	NA	contig00004	43079	43279	+	ymoA	expression modulating protein YmoA	plus	VIRULENCE	VIRULENCE	NA	NA	BLASTX	67	67	100	83.58	67	AAQ90017.1	expression modulating protein YmoA	NA	NA
ERR7168284	SC4_ST10	NA	contig00004	50973	52736	-	smdB	multidrug efflux ABC transporter permease/ATP-binding subunit SmdB	plus	STRESS	BIOCIDE	EFFLUX	EFFLUX	BLASTX	588	592	99.32	79.93	588	BAF79680.1	multidrug efflux ABC transporter permease/ATP-binding subunit SmdB	NA	NA
ERR7168284	SC4_ST10	NA	contig00004	52738	54501	-	smdA	multidrug efflux ABC transporter permease/ATP-binding subunit SmdA	plus	STRESS	BIOCIDE	EFFLUX	EFFLUX	BLASTX	588	591	99.49	79.25	588	BAF79679.1	multidrug efflux ABC transporter permease/ATP-binding subunit SmdA	NA	NA
ERR7168284	SC4_ST10	NA	contig00007	17550	18680	-	blaEC	BlaEC family class C beta-lactamase	plus	AMR	AMR	BETA-LACTAM	BETA-LACTAM	EXACTX	377	377	100	100	377	AAC77110.1	BlaEC family class C beta-lactamase	NA	NA
ERR7168284	SC4_ST10	NA	contig00009	11890	12153	-	ymgB	biofilm/acid-resistance regulator AriR	plus	STRESS	ACID	NA	NA	EXACTX	88	88	100	100	88	AAC74250.1	biofilm/acid-resistance regulator AriR	NA	NA
ERR7168284	SC4_ST10	NA	contig00010	5601	8702	-	acrF	multidrug efflux RND transporter permease subunit AcrF	plus	AMR	AMR	EFFLUX	EFFLUX	BLASTX	1034	1034	100	99.9	1034	AAC76298.1	multidrug efflux RND transporter permease subunit AcrF	NA	NA
ERR7168284	SC4_ST10	NA	contig00018	11344	15591	+	fdeC	intimin-like adhesin FdeC	plus	VIRULENCE	VIRULENCE	NA	NA	BLASTX	1416	1416	100	94.14	1416	ABE05822.1	intimin-like adhesin FdeC	NA	NA
ERR7168284	SC4_ST10	NA	contig00019	6274	9405	-	silA	Cu(+)/Ag(+) efflux RND transporter permease subunit SilA	plus	STRESS	METAL	COPPER/SILVER	COPPER/SILVER	BLASTX	1044	1048	99.62	86.88	1044	AAD11749.1	Cu(+)/Ag(+) efflux RND transporter permease subunit SilA	NA	NA
ERR7168284	SC4_ST10	NA	contig00019	12551	13225	+	silR	copper/silver response regulator transcription factor SilR	plus	STRESS	METAL	COPPER/SILVER	COPPER/SILVER	BLASTX	225	226	99.56	87.11	225	SPD96883.1	copper/silver response regulator transcription factor SilR	NA	NA
ERR7168284	SC4_ST10	NA	contig00044	7138	8223	-	capU	putative hexosyltransferase CapU	plus	VIRULENCE	VIRULENCE	NA	NA	BLASTX	362	362	100	99.72	362	CAV02025.1	putative hexosyltransferase CapU	NA	NA
ERR7168284	SC4_ST10	NA	contig00055	2434	3789	-	glpT_E448K	Escherichia fosfomycin resistant GlpT	core	AMR	POINT	FOSFOMYCIN	FOSFOMYCIN	POINTX	452	452	100	98.89	452	WP_000948731.1	glycerol-3-phosphate transporter GlpT	NA	NA
ERR7168284	SC4_ST10	NA	contig00103	847	2043	+	tet(A)	tetracycline efflux MFS transporter Tet(A)	core	AMR	AMR	TETRACYCLINE	TETRACYCLINE	EXACTX	399	399	100	100	399	WP_000804064.1	tetracycline efflux MFS transporter Tet(A)	NA	NA
ERR7168284	SC4_ST10	NA	contig00133	251	1123	+	blaCTX-M-15	extended-spectrum class A beta-lactamase CTX-M-15	core	AMR	AMR	BETA-LACTAM	CEPHALOSPORIN	ALLELEX	291	291	100	100	291	WP_000239590.1	extended-spectrum class A beta-lactamase CTX-M-15	NA	NA
ERR7168284	SC4_ST10	NA	contig00158	1	1119	+	mdtM	multidrug efflux MFS transporter MdtM	plus	AMR	AMR	EFFLUX	EFFLUX	BLASTX	373	410	90.98	97.86	373	AAC77293.1	multidrug efflux MFS transporter MdtM	NA	NA
ERR7168284	SC4_ST10	NA	contig00168	326	1150	+	aph(3'')-Ib	aminoglycoside O-phosphotransferase APH(3'')-Ib	core	AMR	AMR	AMINOGLYCOSIDE	STREPTOMYCIN	EXACTX	275	275	100	100	275	WP_109545041.1	aminoglycoside O-phosphotransferase APH(3'')-Ib	NA	NA
ERR7168284	SC4_ST10	NA	contig00168	1153	1986	+	aph(6)-Id	aminoglycoside O-phosphotransferase APH(6)-Id	core	AMR	AMR	AMINOGLYCOSIDE	STREPTOMYCIN	EXACTX	278	278	100	100	278	WP_000480968.1	aminoglycoside O-phosphotransferase APH(6)-Id	NA	NA
ERR7168284	SC4_ST10	NA	contig00378	3	296	-	arsR	As(III)-sensing metalloregulatory transcriptional repressor ArsR	plus	STRESS	METAL	ARSENIC	ARSENIC	PARTIAL_CONTIG_ENDX	98	117	83.76	100	98	AAB09624.1	As(III)-sensing metalloregulatory transcriptional repressor ArsR	NA	NA
ERR7168284	SC89_ST542	NA	contig00005	5230	8331	-	acrF	multidrug efflux RND transporter permease subunit AcrF	plus	AMR	AMR	EFFLUX	EFFLUX	BLASTX	1034	1034	100	99.81	1034	AAC76298.1	multidrug efflux RND transporter permease subunit AcrF	NA	NA
ERR7168284	SC89_ST542	NA	contig00012	19093	20322	-	kdeA	multidrug efflux MFS transporter KdeA	plus	AMR	AMR	EFFLUX	EFFLUX	BLASTX	410	410	100	87.56	410	ABR76310.1	multidrug efflux MFS transporter KdeA	NA	NA
ERR7168284	SC89_ST542	NA	contig00035	21887	23308	+	smdA	multidrug efflux ABC transporter permease/ATP-binding subunit SmdA	plus	STRESS	BIOCIDE	EFFLUX	EFFLUX	PARTIAL_CONTIG_ENDX	474	591	80.2	78.06	474	BAF79679.1	multidrug efflux ABC transporter permease/ATP-binding subunit SmdA	NA	NA
ERR7168284	SC89_ST542	NA	contig00058	11344	15591	+	fdeC	intimin-like adhesin FdeC	plus	VIRULENCE	VIRULENCE	NA	NA	BLASTX	1416	1416	100	94.14	1416	ABE05822.1	intimin-like adhesin FdeC	NA	NA
ERR7168284	SC89_ST542	NA	contig00060	5094	6449	+	glpT_E448K	Escherichia fosfomycin resistant GlpT	core	AMR	POINT	FOSFOMYCIN	FOSFOMYCIN	POINTX	452	452	100	99.78	452	WP_000948731.1	glycerol-3-phosphate transporter GlpT	NA	NA
ERR7168284	SC89_ST542	NA	contig00102	3859	4512	-	qnrS1	quinolone resistance pentapeptide repeat protein QnrS1	core	AMR	AMR	QUINOLONE	QUINOLONE	ALLELEX	218	218	100	100	218	WP_001516695.1	quinolone resistance pentapeptide repeat protein QnrS1	NA	NA
ERR7168284	SC89_ST542	NA	contig00102	9156	10028	-	blaCTX-M-15	extended-spectrum class A beta-lactamase CTX-M-15	core	AMR	AMR	BETA-LACTAM	CEPHALOSPORIN	ALLELEX	291	291	100	100	291	WP_000239590.1	extended-spectrum class A beta-lactamase CTX-M-15	NA	NA
ERR7168284	SC89_ST542	NA	contig00144	2190	5321	+	silA	Cu(+)/Ag(+) efflux RND transporter permease subunit SilA	plus	STRESS	METAL	COPPER/SILVER	COPPER/SILVER	BLASTX	1044	1048	99.62	86.88	1044	AAD11749.1	Cu(+)/Ag(+) efflux RND transporter permease subunit SilA	NA	NA
ERR7168284	SC89_ST542	NA	contig00151	5804	6004	-	ymoA	expression modulating protein YmoA	plus	VIRULENCE	VIRULENCE	NA	NA	BLASTX	67	67	100	83.58	67	AAQ90017.1	expression modulating protein YmoA	NA	NA
ERR7168284	SC89_ST542	NA	contig00239	847	2043	+	tet(A)	tetracycline efflux MFS transporter Tet(A)	core	AMR	AMR	TETRACYCLINE	TETRACYCLINE	BLASTX	399	399	100	99.75	399	WP_000804064.1	tetracycline efflux MFS transporter Tet(A)	NA	NA
ERR7168284	SC89_ST542	NA	contig00267	500	1918	-	espX1	type III secretion system effector EspX1	plus	VIRULENCE	VIRULENCE	NA	NA	INTERNAL_STOP	473	473	100	78.22	473	ADD54679.1	type III secretion system effector EspX1	NA	NA
ERR7168284	SC89_ST542	NA	contig00524	94	522	+	silE	silver-binding protein SilE	plus	STRESS	METAL	SILVER	SILVER	EXACTX	143	143	100	100	143	AAD11743.1	silver-binding protein SilE	NA	NA
ERR7168284	SC89_ST542	NA	contig00584	873	1166	+	arsR	As(III)-sensing metalloregulatory transcriptional repressor ArsR	plus	STRESS	METAL	ARSENIC	ARSENIC	PARTIAL_CONTIG_ENDX	98	117	83.76	100	98	AAB09624.1	As(III)-sensing metalloregulatory transcriptional repressor ArsR	NA	NA
ERR7168284	SC90_ST685	NA	contig00006	15183	16313	-	blaEC	BlaEC family class C beta-lactamase	plus	AMR	AMR	BETA-LACTAM	BETA-LACTAM	BLASTX	377	377	100	98.14	377	WP_063610930.1	extended-spectrum class C beta-lactamase EC-15	NA	NA
ERR7168284	SC90_ST685	NA	contig00007	24745	26508	+	smdA	multidrug efflux ABC transporter permease/ATP-binding subunit SmdA	plus	STRESS	BIOCIDE	EFFLUX	EFFLUX	BLASTX	588	591	99.49	79.42	588	BAF79679.1	multidrug efflux ABC transporter permease/ATP-binding subunit SmdA	NA	NA
ERR7168284	SC90_ST685	NA	contig00007	26510	28273	+	smdB	multidrug efflux ABC transporter permease/ATP-binding subunit SmdB	plus	STRESS	BIOCIDE	EFFLUX	EFFLUX	BLASTX	588	592	99.32	79.93	588	BAF79680.1	multidrug efflux ABC transporter permease/ATP-binding subunit SmdB	NA	NA
ERR7168284	SC90_ST685	NA	contig00007	35967	36167	-	ymoA	expression modulating protein YmoA	plus	VIRULENCE	VIRULENCE	NA	NA	BLASTX	67	67	100	83.58	67	AAQ90017.1	expression modulating protein YmoA	NA	NA
ERR7168284	SC90_ST685	NA	contig00009	35661	36812	-	espX1	type III secretion system effector EspX1	plus	VIRULENCE	VIRULENCE	NA	NA	PARTIALX	384	473	81.18	90.36	384	ADD54679.1	type III secretion system effector EspX1	NA	NA
ERR7168284	SC90_ST685	NA	contig00023	7518	7949	-	pcoE	copper resistance system metallochaperone PcoE	plus	STRESS	METAL	COPPER	COPPER	BLASTX	144	144	100	92.36	144	CAA58532.1	copper resistance system metallochaperone PcoE	NA	NA
ERR7168284	SC90_ST685	NA	contig00023	8170	9567	-	pcoS	copper resistance membrane spanning protein PcoS	plus	STRESS	METAL	COPPER	COPPER	BLASTX	466	466	100	99.57	466	CAA58530.1	copper resistance membrane spanning protein PcoS	NA	NA
ERR7168284	SC90_ST685	NA	contig00023	9567	10244	-	pcoR	copper response regulator transcription factor PcoR	plus	STRESS	METAL	COPPER	COPPER	EXACTX	226	226	100	100	226	CAA58529.1	copper response regulator transcription factor PcoR	NA	NA
ERR7168284	SC90_ST685	NA	contig00023	10302	11228	-	pcoD	copper resistance inner membrane protein PcoD	plus	STRESS	METAL	COPPER	COPPER	EXACTX	309	309	100	100	309	CAA58528.1	copper resistance inner membrane protein PcoD	NA	NA
ERR7168284	SC90_ST685	NA	contig00023	11236	11613	-	pcoC	copper resistance system metallochaperone PcoC	plus	STRESS	METAL	COPPER	COPPER	EXACTX	126	126	100	100	126	CAA58527.1	copper resistance system metallochaperone PcoC	NA	NA
ERR7168284	SC90_ST685	NA	contig00023	11656	12543	-	pcoB	copper-binding protein PcoB	plus	STRESS	METAL	COPPER	COPPER	BLASTX	296	296	100	99.66	296	CAA58526.1	copper-binding protein PcoB	NA	NA
ERR7168284	SC90_ST685	NA	contig00023	12552	14366	-	pcoA	multicopper oxidase PcoA	plus	STRESS	METAL	COPPER	COPPER	BLASTX	605	605	100	99.83	605	CAA58525.1	multicopper oxidase PcoA	NA	NA
ERR7168284	SC90_ST685	NA	contig00023	16337	18802	-	silP	Ag(+)-translocating P-type ATPase SilP	plus	STRESS	METAL	SILVER	SILVER	BLASTX	822	824	99.64	94.29	823	AAD11750.1	Ag(+)-translocating P-type ATPase SilP	NA	NA
ERR7168284	SC90_ST685	NA	contig00023	19438	22581	-	silA	Cu(+)/Ag(+) efflux RND transporter permease subunit SilA	plus	STRESS	METAL	COPPER/SILVER	COPPER/SILVER	BLASTX	1048	1048	100	98.76	1048	AAD11749.1	Cu(+)/Ag(+) efflux RND transporter permease subunit SilA	NA	NA
ERR7168284	SC90_ST685	NA	contig00023	22595	23884	-	silB	Cu(+)/Ag(+) efflux RND transporter periplasmic adaptor subunit SilB	plus	STRESS	METAL	COPPER/SILVER	COPPER/SILVER	BLASTX	430	430	100	99.77	430	AAD11748.1	Cu(+)/Ag(+) efflux RND transporter periplasmic adaptor subunit SilB	NA	NA
ERR7168284	SC90_ST685	NA	contig00023	24001	24351	-	silF	Cu(+)/Ag(+) efflux RND transporter periplasmic metallochaperone SilF	plus	STRESS	METAL	COPPER/SILVER	COPPER/SILVER	EXACTX	117	117	100	100	117	KGL71342.1	Cu(+)/Ag(+) efflux RND transporter periplasmic metallochaperone SilF	NA	NA
ERR7168284	SC90_ST685	NA	contig00023	24382	25764	-	silC	Cu(+)/Ag(+) efflux RND transporter outer membrane channel SilC	plus	STRESS	METAL	COPPER/SILVER	COPPER/SILVER	BLASTX	461	461	100	99.78	461	AAD11746.1	Cu(+)/Ag(+) efflux RND transporter outer membrane channel SilC	NA	NA
ERR7168284	SC90_ST685	NA	contig00023	25954	26631	+	silR	copper/silver response regulator transcription factor SilR	plus	STRESS	METAL	COPPER/SILVER	COPPER/SILVER	BLASTX	226	226	100	99.56	226	SPD96883.1	copper/silver response regulator transcription factor SilR	NA	NA
ERR7168284	SC90_ST685	NA	contig00023	26627	28099	+	silS	copper/silver sensor histidine kinase SilS	plus	STRESS	METAL	COPPER/SILVER	COPPER/SILVER	BLASTX	491	491	100	97.76	491	SPD96882.1	copper/silver sensor histidine kinase SilS	NA	NA
ERR7168284	SC90_ST685	NA	contig00023	28353	28781	+	silE	silver-binding protein SilE	plus	STRESS	METAL	SILVER	SILVER	EXACTX	143	143	100	100	143	AAD11743.1	silver-binding protein SilE	NA	NA
ERR7168284	SC90_ST685	NA	contig00027	14683	15912	-	kdeA	multidrug efflux MFS transporter KdeA	plus	AMR	AMR	EFFLUX	EFFLUX	BLASTX	410	410	100	87.56	410	ABR76310.1	multidrug efflux MFS transporter KdeA	NA	NA
ERR7168284	SC90_ST685	NA	contig00034	9739	10608	-	hlyE	hemolysin HlyE	plus	VIRULENCE	VIRULENCE	NA	NA	BLASTX	290	300	96.67	76.55	290	AAD28079.1	hemolysin HlyE	NA	NA
ERR7168284	SC90_ST685	NA	contig00080	5405	8506	-	acrF	multidrug efflux RND transporter permease subunit AcrF	plus	AMR	AMR	EFFLUX	EFFLUX	BLASTX	1034	1034	100	99.71	1034	AAC76298.1	multidrug efflux RND transporter permease subunit AcrF	NA	NA
ERR7168284	SC90_ST685	NA	contig00082	659	1564	-	yfdX1	heat resistance protein YfdX1	plus	STRESS	HEAT	NA	NA	BLASTX	302	304	100	91.78	304	APX31172.1	heat resistance protein YfdX1	NA	NA
ERR7168284	SC90_ST685	NA	contig00082	1589	2044	-	shsP	small heat shock protein sHSP20-GI	plus	STRESS	HEAT	NA	NA	BLASTX	152	152	100	97.37	152	ASF80771.1	small heat shock protein sHSP20-GI	NA	NA
ERR7168284	SC90_ST685	NA	contig00082	8377	8943	-	hsp20	small heat shock protein sHSP20	plus	STRESS	HEAT	NA	NA	BLASTX	189	189	100	87.3	189	CDY80020.1	small heat shock protein sHSP20	NA	NA
ERR7168284	SC90_ST685	NA	contig00122	1449	4580	+	silA	Cu(+)/Ag(+) efflux RND transporter permease subunit SilA	plus	STRESS	METAL	COPPER/SILVER	COPPER/SILVER	BLASTX	1044	1048	99.62	86.97	1044	AAD11749.1	Cu(+)/Ag(+) efflux RND transporter permease subunit SilA	NA	NA
ERR7168284	SC90_ST685	NA	contig00182	2959	3525	-	hsp20	small heat shock protein sHSP20	plus	STRESS	HEAT	NA	NA	BLASTX	189	189	100	98.94	189	CDY80020.1	small heat shock protein sHSP20	NA	NA
ERR7168284	SC90_ST685	NA	contig00205	831	1181	+	arsR	As(III)-sensing metalloregulatory transcriptional repressor ArsR	plus	STRESS	METAL	ARSENIC	ARSENIC	EXACTX	117	117	100	100	117	AAB09624.1	As(III)-sensing metalloregulatory transcriptional repressor ArsR	NA	NA
ERR7168284	SC90_ST685	NA	contig00205	1232	1591	+	arsD	arsenite efflux transporter metallochaperone ArsD	plus	STRESS	METAL	ARSENIC	ARSENITE	BLASTX	120	120	100	98.33	120	AAB09625.1	arsenite efflux transporter metallochaperone ArsD	NA	NA
ERR7168284	SC90_ST685	NA	contig00205	1612	3360	+	arsA	arsenite efflux transporter ATPase subunit ArsA	plus	STRESS	METAL	ARSENIC	ARSENITE	BLASTX	583	583	100	98.63	583	AAB09626.1	arsenite efflux transporter ATPase subunit ArsA	NA	NA
ERR7168284	SC90_ST685	NA	contig00258	1164	1601	-	trxLHR	heat resistance system thioredoxin Trx-GI	plus	STRESS	HEAT	NA	NA	EXACTX	146	146	100	100	146	APX31176.1	heat resistance system thioredoxin Trx-GI	NA	NA
ERR7168284	SC90_ST685	NA	contig00258	2819	3427	-	hdeD-GI	heat resistance membrane protein HdeD-GI	plus	STRESS	HEAT	NA	NA	EXACTX	203	203	100	100	203	APX31174.1	heat resistance membrane protein HdeD-GI	NA	NA
ERR7168284	SC90_ST685	NA	contig00275	647	1876	+	mdtM	multidrug efflux MFS transporter MdtM	plus	AMR	AMR	EFFLUX	EFFLUX	BLASTX	410	410	100	97.8	410	AAC77293.1	multidrug efflux MFS transporter MdtM	NA	NA
ERR7168284	SC90_ST685	NA	contig00310	1861	2841	+	capU	putative hexosyltransferase CapU	plus	VIRULENCE	VIRULENCE	NA	NA	BLASTX	327	362	90.33	99.69	327	CAV02025.1	putative hexosyltransferase CapU	NA	NA
ERR7168284	SC90_ST685	NA	contig00327	1328	1822	-	psi-GI	heat resistance protein PsiE-GI	plus	STRESS	HEAT	NA	NA	BLASTX	165	165	100	99.39	165	APX31178.1	heat resistance protein PsiE-GI	NA	NA
ERR7168284	SC90_ST685	NA	contig00376	1183	1446	+	ymgB	biofilm/acid-resistance regulator AriR	plus	STRESS	ACID	NA	NA	EXACTX	88	88	100	100	88	AAC74250.1	biofilm/acid-resistance regulator AriR	NA	NA
ERR7168284	SC90_ST685	NA	contig00479	602	1057	+	shsP	small heat shock protein sHSP20-GI	plus	STRESS	HEAT	NA	NA	EXACTX	152	152	100	100	152	ASF80771.1	small heat shock protein sHSP20-GI	NA	NA
ERR7168285	SC16_ST38	NA	contig00002	111346	112020	-	silR	copper/silver response regulator transcription factor SilR	plus	STRESS	METAL	COPPER/SILVER	COPPER/SILVER	BLASTX	225	226	99.56	87.11	225	SPD96883.1	copper/silver response regulator transcription factor SilR	NA	NA
ERR7168285	SC16_ST38	NA	contig00002	115166	118297	+	silA	Cu(+)/Ag(+) efflux RND transporter permease subunit SilA	plus	STRESS	METAL	COPPER/SILVER	COPPER/SILVER	BLASTX	1044	1048	99.62	86.88	1044	AAD11749.1	Cu(+)/Ag(+) efflux RND transporter permease subunit SilA	NA	NA
ERR7168285	SC16_ST38	NA	contig00009	60980	62167	-	emrD	multidrug efflux MFS transporter EmrD	plus	AMR	AMR	EFFLUX	EFFLUX	BLASTX	396	396	100	99.75	396	EFF04178.1	multidrug efflux MFS transporter EmrD	NA	NA
ERR7168285	SC16_ST38	NA	contig00009	87717	89411	-	eilA	HilA family transcriptional regulator EilA	plus	VIRULENCE	VIRULENCE	NA	NA	BLASTX	565	565	100	99.47	565	ACB16655.1	HilA family transcriptional regulator EilA	NA	NA
ERR7168285	SC16_ST38	NA	contig00012	45174	47717	-	cyaA_S352T	Escherichia fosmidomycin resistant CyaA	core	AMR	POINT	FOSMIDOMYCIN	FOSMIDOMYCIN	POINTX	848	848	100	99.29	848	WP_000281668.1	adenylate cyclase CyaA	NA	NA
ERR7168285	SC16_ST38	NA	contig00016	54076	55839	+	smdA	multidrug efflux ABC transporter permease/ATP-binding subunit SmdA	plus	STRESS	BIOCIDE	EFFLUX	EFFLUX	BLASTX	588	591	99.49	79.42	588	BAF79679.1	multidrug efflux ABC transporter permease/ATP-binding subunit SmdA	NA	NA
ERR7168285	SC16_ST38	NA	contig00016	55841	57604	+	smdB	multidrug efflux ABC transporter permease/ATP-binding subunit SmdB	plus	STRESS	BIOCIDE	EFFLUX	EFFLUX	BLASTX	588	592	99.32	79.76	588	BAF79680.1	multidrug efflux ABC transporter permease/ATP-binding subunit SmdB	NA	NA
ERR7168285	SC16_ST38	NA	contig00016	65298	65498	-	ymoA	expression modulating protein YmoA	plus	VIRULENCE	VIRULENCE	NA	NA	BLASTX	67	67	100	83.58	67	AAQ90017.1	expression modulating protein YmoA	NA	NA
ERR7168285	SC16_ST38	NA	contig00021	50715	54962	-	fdeC	intimin-like adhesin FdeC	plus	VIRULENCE	VIRULENCE	NA	NA	BLASTX	1416	1416	100	94.21	1416	ABE05822.1	intimin-like adhesin FdeC	NA	NA
ERR7168285	SC16_ST38	NA	contig00023	33611	34966	+	glpT_E448K	Escherichia fosfomycin resistant GlpT	core	AMR	POINT	FOSFOMYCIN	FOSFOMYCIN	POINTX	452	452	100	99.12	452	WP_000948731.1	glycerol-3-phosphate transporter GlpT	NA	NA
ERR7168285	SC16_ST38	NA	contig00023	49924	52548	+	gyrA_S83L	Escherichia quinolone resistant GyrA	core	AMR	POINT	QUINOLONE	QUINOLONE	POINTX	875	878	99.66	98.97	875	WP_001281243.1	DNA gyrase subunit A GyrA	NA	NA
ERR7168285	SC16_ST38	NA	contig00030	6159	7028	-	hlyE	hemolysin HlyE	plus	VIRULENCE	VIRULENCE	NA	NA	BLASTX	290	300	96.67	76.9	290	AAD28079.1	hemolysin HlyE	NA	NA
ERR7168285	SC16_ST38	NA	contig00039	29294	32395	+	acrF	multidrug efflux RND transporter permease subunit AcrF	plus	AMR	AMR	EFFLUX	EFFLUX	BLASTX	1034	1034	100	99.32	1034	AAC76298.1	multidrug efflux RND transporter permease subunit AcrF	NA	NA
ERR7168285	SC16_ST38	NA	contig00053	19791	21209	+	espX1	type III secretion system effector EspX1	plus	VIRULENCE	VIRULENCE	NA	NA	BLASTX	473	473	100	93.45	473	ADD54679.1	type III secretion system effector EspX1	NA	NA
ERR7168285	SC16_ST38	NA	contig00087	8919	10148	-	kdeA	multidrug efflux MFS transporter KdeA	plus	AMR	AMR	EFFLUX	EFFLUX	BLASTX	410	410	100	87.56	410	ABR76310.1	multidrug efflux MFS transporter KdeA	NA	NA
ERR7168285	SC16_ST38	NA	contig00088	13229	14359	+	blaEC	BlaEC family class C beta-lactamase	plus	AMR	AMR	BETA-LACTAM	BETA-LACTAM	BLASTX	377	377	100	98.14	377	AAZ85968.1	cephalosporin-hydrolyzing class C beta-lactamase EC-8	NA	NA
ERR7168285	SC16_ST38	NA	contig00092	322	4206	-	sat	serine protease autotransporter toxin Sat	plus	VIRULENCE	VIRULENCE	NA	NA	EXACTX	1295	1295	100	100	1295	CAE55775.1	serine protease autotransporter toxin Sat	NA	NA
ERR7168285	SC16_ST38	NA	contig00092	5164	7350	-	iutA	ferric aerobactin receptor IutA	plus	VIRULENCE	VIRULENCE	NA	NA	BLASTX	729	731	99.73	89.85	729	AAN45165.2	ferric aerobactin receptor IutA	NA	NA
ERR7168285	SC16_ST38	NA	contig00092	7447	8721	-	iucD	NADPH-dependent L-lysine N(6)-monooxygenase IucD	plus	VIRULENCE	VIRULENCE	NA	NA	BLASTX	425	445	95.51	97.65	425	AAD44749.1	NADPH-dependent L-lysine N(6)-monooxygenase IucD	NA	NA
ERR7168285	SC16_ST38	NA	contig00092	8721	10460	-	iucC	NIS family aerobactin synthetase IucC	plus	VIRULENCE	VIRULENCE	NA	NA	BLASTX	580	580	100	99.14	580	AAN82073.1	NIS family aerobactin synthetase IucC	NA	NA
ERR7168285	SC16_ST38	NA	contig00092	10463	11407	-	iucB	N(6)-hydroxylysine O-acetyltransferase IucB	plus	VIRULENCE	VIRULENCE	NA	NA	BLASTX	315	315	100	99.37	315	AAN82074.1	N(6)-hydroxylysine O-acetyltransferase IucB	NA	NA
ERR7168285	SC16_ST38	NA	contig00092	11411	13132	-	iucA	aerobactin synthase IucA	plus	VIRULENCE	VIRULENCE	NA	NA	BLASTX	574	576	100	98.61	576	EGI25746.1	aerobactin synthase IucA	NA	NA
ERR7168285	SC16_ST38	NA	contig00093	8533	9705	+	senB	enterotoxin production-related protein TieB	plus	VIRULENCE	VIRULENCE	NA	NA	EXACTX	391	391	100	100	391	AAZ89288.1	enterotoxin production-related protein TieB	NA	NA
ERR7168285	SC16_ST38	NA	contig00096	9913	10698	-	aadA1	ANT(3'')-Ia family aminoglycoside nucleotidyltransferase AadA1	core	AMR	AMR	AMINOGLYCOSIDE	STREPTOMYCIN	EXACTX	262	262	100	100	262	WP_001206315.1	ANT(3'')-Ia family aminoglycoside nucleotidyltransferase AadA1	NA	NA
ERR7168285	SC16_ST38	NA	contig00096	10759	11280	-	sat2	streptothricin N-acetyltransferase Sat2	core	AMR	AMR	STREPTOTHRICIN	STREPTOTHRICIN	EXACTX	174	174	100	100	174	WP_000704156.1	streptothricin N-acetyltransferase Sat2	NA	NA
ERR7168285	SC16_ST38	NA	contig00096	11378	11848	-	dfrA1	trimethoprim-resistant dihydrofolate reductase DfrA1	core	AMR	AMR	TRIMETHOPRIM	TRIMETHOPRIM	EXACTX	157	157	100	100	157	WP_000777554.1	trimethoprim-resistant dihydrofolate reductase DfrA1	NA	NA
ERR7168285	SC16_ST38	NA	contig00120	5350	7929	-	afaC	AfaC-I/III family usher protein	plus	VIRULENCE	VIRULENCE	NA	NA	BLASTX	860	860	100	99.3	860	CAW30799.1	AfaC-I/III family usher protein	NA	NA
ERR7168285	SC16_ST38	NA	contig00120	8050	8766	-	nfaE	Dr family non-fimbrial adhesin I chaperone NfaE	plus	VIRULENCE	VIRULENCE	NA	NA	BLASTX	239	247	96.76	99.16	239	AAK17180.1	Dr family non-fimbrial adhesin I chaperone NfaE	NA	NA
ERR7168285	SC16_ST38	NA	contig00121	9001	9330	-	emrE	multidrug efflux SMR transporter EmrE	plus	STRESS	BIOCIDE	EFFLUX	EFFLUX	BLASTX	110	110	100	97.27	110	CAA77936.1	multidrug efflux SMR transporter EmrE	NA	NA
ERR7168285	SC16_ST38	NA	contig00129	600	2687	+	iha	bifunctional siderophore receptor/adhesin Iha	plus	VIRULENCE	VIRULENCE	NA	NA	EXACTX	696	696	100	100	696	ADN47767.1	bifunctional siderophore receptor/adhesin Iha	NA	NA
ERR7168285	SC16_ST38	NA	contig00136	285	1142	-	blaTEM-1	broad-spectrum class A beta-lactamase TEM-1	core	AMR	AMR	BETA-LACTAM	BETA-LACTAM	ALLELEX	286	286	100	100	286	WP_000027057.1	broad-spectrum class A beta-lactamase TEM-1	NA	NA
ERR7168285	SC16_ST38	NA	contig00136	3964	4836	+	blaCTX-M-15	extended-spectrum class A beta-lactamase CTX-M-15	core	AMR	AMR	BETA-LACTAM	CEPHALOSPORIN	ALLELEX	291	291	100	100	291	WP_000239590.1	extended-spectrum class A beta-lactamase CTX-M-15	NA	NA
ERR7168285	SC16_ST38	NA	contig00154	925	1395	+	dfrA14	trimethoprim-resistant dihydrofolate reductase DfrA14	core	AMR	AMR	TRIMETHOPRIM	TRIMETHOPRIM	EXACTX	157	157	100	100	157	WP_004201280.1	trimethoprim-resistant dihydrofolate reductase DfrA14	NA	NA
ERR7168285	SC16_ST38	NA	contig00154	5107	6009	-	mph(A)	Mph(A) family macrolide 2'-phosphotransferase	core	AMR	AMR	MACROLIDE	MACROLIDE	EXACTX	301	301	100	100	301	WP_000219391.1	Mph(A) family macrolide 2'-phosphotransferase	NA	NA
ERR7168285	SC16_ST38	NA	contig00166	3920	4732	-	sul2	sulfonamide-resistant dihydropteroate synthase Sul2	core	AMR	AMR	SULFONAMIDE	SULFONAMIDE	EXACTX	271	271	100	100	271	WP_001043260.1	sulfonamide-resistant dihydropteroate synthase Sul2	NA	NA
ERR7168285	SC16_ST38	NA	contig00172	1143	2339	-	tet(A)	tetracycline efflux MFS transporter Tet(A)	core	AMR	AMR	TETRACYCLINE	TETRACYCLINE	EXACTX	399	399	100	100	399	WP_000804064.1	tetracycline efflux MFS transporter Tet(A)	NA	NA
ERR7168285	SC16_ST38	NA	contig00176	1861	2946	+	capU	putative hexosyltransferase CapU	plus	VIRULENCE	VIRULENCE	NA	NA	EXACTX	362	362	100	100	362	CAV02025.1	putative hexosyltransferase CapU	NA	NA
ERR7168285	SC16_ST38	NA	contig00182	2657	3493	-	sul1	sulfonamide-resistant dihydropteroate synthase Sul1	core	AMR	AMR	SULFONAMIDE	SULFONAMIDE	EXACTX	279	279	100	100	279	WP_000259031.1	sulfonamide-resistant dihydropteroate synthase Sul1	NA	NA
ERR7168285	SC16_ST38	NA	contig00182	3490	3834	-	qacEdelta1	quaternary ammonium compound efflux SMR transporter QacE delta 1	core	STRESS	BIOCIDE	QUATERNARY AMMONIUM	QUATERNARY AMMONIUM	ALLELEX	115	115	100	100	115	WP_000679427.1	quaternary ammonium compound efflux SMR transporter QacE delta 1	NA	NA
ERR7168285	SC16_ST38	NA	contig00182	4067	4537	-	dfrA7	trimethoprim-resistant dihydrofolate reductase DfrA7	core	AMR	AMR	TRIMETHOPRIM	TRIMETHOPRIM	BLASTX	157	157	100	98.09	157	WP_000703418.1	trimethoprim-resistant dihydrofolate reductase DfrA7	NA	NA
ERR7168285	SC16_ST38	NA	contig00221	2557	3012	+	shsP	small heat shock protein sHSP20-GI	plus	STRESS	HEAT	NA	NA	BLASTX	152	152	100	99.34	152	ASF80771.1	small heat shock protein sHSP20-GI	NA	NA
ERR7168285	SC16_ST38	NA	contig00249	227	1015	+	dfrA4	trimethoprim-resistant dihydrofolate reductase DfrA4	core	AMR	AMR	TRIMETHOPRIM	TRIMETHOPRIM	EXACTX	263	263	100	100	263	WP_011977799.1	trimethoprim-resistant dihydrofolate reductase DfrA4	NA	NA
ERR7168285	SC16_ST38	NA	contig00253	170	283	-	astA	heat-stable enterotoxin EAST1	plus	VIRULENCE	VIRULENCE	NA	NA	EXACTX	38	38	100	100	38	AAM88299.1	heat-stable enterotoxin EAST1	NA	NA
ERR7168285	SC16_ST38	NA	contig00258	1410	2051	+	qnrB1	quinolone resistance pentapeptide repeat protein QnrB1	core	AMR	AMR	QUINOLONE	QUINOLONE	ALLELEX	214	214	100	100	214	WP_014386481.1	quinolone resistance pentapeptide repeat protein QnrB1	NA	NA
ERR7168285	SC16_ST38	NA	contig00280	191	1024	-	aph(6)-Id	aminoglycoside O-phosphotransferase APH(6)-Id	core	AMR	AMR	AMINOGLYCOSIDE	STREPTOMYCIN	EXACTX	278	278	100	100	278	WP_000480968.1	aminoglycoside O-phosphotransferase APH(6)-Id	NA	NA
ERR7168285	SC16_ST38	NA	contig00280	1027	1851	-	aph(3'')-Ib	aminoglycoside O-phosphotransferase APH(3'')-Ib	core	AMR	AMR	AMINOGLYCOSIDE	STREPTOMYCIN	EXACTX	275	275	100	100	275	WP_109545041.1	aminoglycoside O-phosphotransferase APH(3'')-Ib	NA	NA
ERR7168285	SC16_ST38	NA	contig00284	400	1134	+	erm(B)	23S rRNA (adenine(2058)-N(6))-methyltransferase Erm(B)	core	AMR	AMR	MACROLIDE	MACROLIDE	BLASTX	245	245	100	99.18	245	WP_002321849.1	23S rRNA (adenine(2058)-N(6))-methyltransferase Erm(B)	NA	NA
ERR7168285	SC16_ST38	NA	contig00294	1200	2072	+	blaCTX-M-14	extended-spectrum class A beta-lactamase CTX-M-14	core	AMR	AMR	BETA-LACTAM	CEPHALOSPORIN	ALLELEX	291	291	100	100	291	WP_001617865.1	extended-spectrum class A beta-lactamase CTX-M-14	NA	NA
ERR7168285	SC16_ST38	NA	contig00329	610	2109	+	ybtQ	yersiniabactin ABC transporter ATP-binding/permease protein YbtQ	plus	VIRULENCE	VIRULENCE	NA	NA	PARTIAL_CONTIG_ENDX	500	600	83.33	99.8	500	AAC69584.1	yersiniabactin ABC transporter ATP-binding/permease protein YbtQ	NA	NA
ERR7168285	SC16_ST38	NA	contig00347	753	1184	-	pcoE	copper resistance system metallochaperone PcoE	plus	STRESS	METAL	COPPER	COPPER	BLASTX	144	144	100	89.58	144	CAA58532.1	copper resistance system metallochaperone PcoE	NA	NA
ERR7168285	SC16_ST38	NA	contig00380	1263	1553	+	iss	increased serum survival lipoprotein Iss	plus	VIRULENCE	VIRULENCE	NA	NA	EXACTX	97	97	100	100	97	CAR12622.1	increased serum survival lipoprotein Iss	NA	NA
ERR7168285	SC16_ST38	NA	contig00432	90	974	+	yfdX2	heat resistance protein YfdX2	plus	STRESS	HEAT	NA	NA	BLASTX	295	295	100	98.64	295	ASF80766.1	heat resistance protein YfdX2	NA	NA
ERR7168285	SC16_ST38	NA	contig00488	145	1200	-	mdtM	multidrug efflux MFS transporter MdtM	plus	AMR	AMR	EFFLUX	EFFLUX	PARTIAL_CONTIG_ENDX	352	410	85.85	97.44	352	AAC77293.1	multidrug efflux MFS transporter MdtM	NA	NA
ERR7168285	SC16_ST38	NA	contig00491	211	639	+	silE	silver-binding protein SilE	plus	STRESS	METAL	SILVER	SILVER	BLASTX	143	143	100	96.5	143	AAD11743.1	silver-binding protein SilE	NA	NA
ERR7168285	SC16_ST38	NA	contig00569	204	641	-	trxLHR	heat resistance system thioredoxin Trx-GI	plus	STRESS	HEAT	NA	NA	BLASTX	146	146	100	98.63	146	APX31176.1	heat resistance system thioredoxin Trx-GI	NA	NA
ERR7168285	SC16_ST38	NA	contig00582	368	601	-	merE	broad-spectrum mercury transporter MerE	plus	STRESS	METAL	MERCURY	MERCURY	BLASTX	78	78	100	78.21	78	AAA88371.1	broad-spectrum mercury transporter MerE	NA	NA
ERR7168285	SC16_ST38	NA	contig00582	601	945	-	merD	mercury resistance co-regulator MerD	plus	STRESS	METAL	MERCURY	MERCURY	BLASTX	115	121	95.87	81.9	116	AAC38221.1	mercury resistance co-regulator MerD	NA	NA
ERR7168285	SC16_ST38	NA	contig00753	2	553	-	hsp20	small heat shock protein sHSP20	plus	STRESS	HEAT	NA	NA	BLASTX	184	189	97.35	98.91	184	CDY80020.1	small heat shock protein sHSP20	NA	NA
ERR7168285	SC16_ST38	NA	contig00765	194	592	+	fosA	FosA5 family fosfomycin resistance glutathione transferase	core	AMR	AMR	FOSFOMYCIN	FOSFOMYCIN	BLASTX	133	139	95.68	100	133	WP_004146118.1	FosA5 family fosfomycin resistance glutathione transferase	NA	NA
ERR7168285	SC46_ST746	NA	contig00018	5592	6743	-	espX1	type III secretion system effector EspX1	plus	VIRULENCE	VIRULENCE	NA	NA	PARTIALX	384	473	81.18	89.84	384	ADD54679.1	type III secretion system effector EspX1	NA	NA
ERR7168285	SC46_ST746	NA	contig00036	1618	1818	-	ymoA	expression modulating protein YmoA	plus	VIRULENCE	VIRULENCE	NA	NA	BLASTX	67	67	100	83.58	67	AAQ90017.1	expression modulating protein YmoA	NA	NA
ERR7168285	SC46_ST746	NA	contig00040	13423	16047	+	gyrA_S83L	Escherichia quinolone resistant GyrA	core	AMR	POINT	QUINOLONE	QUINOLONE	POINTX	875	878	99.66	99.09	875	WP_001281243.1	DNA gyrase subunit A GyrA	NA	NA
ERR7168285	SC46_ST746	NA	contig00052	9851	11080	+	kdeA	multidrug efflux MFS transporter KdeA	plus	AMR	AMR	EFFLUX	EFFLUX	BLASTX	410	410	100	87.56	410	ABR76310.1	multidrug efflux MFS transporter KdeA	NA	NA
ERR7168285	SC46_ST746	NA	contig00081	825	2912	+	iha	bifunctional siderophore receptor/adhesin Iha	plus	VIRULENCE	VIRULENCE	NA	NA	EXACTX	696	696	100	100	696	AFS75030.1	bifunctional siderophore receptor/adhesin Iha	NA	NA
ERR7168285	SC46_ST746	NA	contig00129	5213	8314	-	acrF	multidrug efflux RND transporter permease subunit AcrF	plus	AMR	AMR	EFFLUX	EFFLUX	BLASTX	1034	1034	100	99.81	1034	AAC76298.1	multidrug efflux RND transporter permease subunit AcrF	NA	NA
ERR7168285	SC46_ST746	NA	contig00146	2092	2355	+	ymgB	biofilm/acid-resistance regulator AriR	plus	STRESS	ACID	NA	NA	EXACTX	88	88	100	100	88	AAC74250.1	biofilm/acid-resistance regulator AriR	NA	NA
ERR7168285	SC46_ST746	NA	contig00148	4042	4497	+	shsP	small heat shock protein sHSP20-GI	plus	STRESS	HEAT	NA	NA	BLASTX	152	152	100	99.34	152	ASF80771.1	small heat shock protein sHSP20-GI	NA	NA
ERR7168285	SC46_ST746	NA	contig00148	4523	5434	+	yfdX1	heat resistance protein YfdX1	plus	STRESS	HEAT	NA	NA	BLASTX	304	304	100	98.68	304	APX31172.1	heat resistance protein YfdX1	NA	NA
ERR7168285	SC46_ST746	NA	contig00148	5540	6424	+	yfdX2	heat resistance protein YfdX2	plus	STRESS	HEAT	NA	NA	BLASTX	295	295	100	98.64	295	ASF80766.1	heat resistance protein YfdX2	NA	NA
ERR7168285	SC46_ST746	NA	contig00148	6517	7125	+	hdeD-GI	heat resistance membrane protein HdeD-GI	plus	STRESS	HEAT	NA	NA	BLASTX	203	203	100	93.6	203	APX31174.1	heat resistance membrane protein HdeD-GI	NA	NA
ERR7168285	SC46_ST746	NA	contig00148	8342	8779	+	trxLHR	heat resistance system thioredoxin Trx-GI	plus	STRESS	HEAT	NA	NA	BLASTX	146	146	100	98.63	146	APX31176.1	heat resistance system thioredoxin Trx-GI	NA	NA
ERR7168285	SC46_ST746	NA	contig00149	489	1886	-	pcoS	copper resistance membrane spanning protein PcoS	plus	STRESS	METAL	COPPER	COPPER	BLASTX	466	466	100	99.36	466	CAA58530.1	copper resistance membrane spanning protein PcoS	NA	NA
ERR7168285	SC46_ST746	NA	contig00149	1886	2563	-	pcoR	copper response regulator transcription factor PcoR	plus	STRESS	METAL	COPPER	COPPER	EXACTX	226	226	100	100	226	CAA58529.1	copper response regulator transcription factor PcoR	NA	NA
ERR7168285	SC46_ST746	NA	contig00149	2621	3547	-	pcoD	copper resistance inner membrane protein PcoD	plus	STRESS	METAL	COPPER	COPPER	BLASTX	309	309	100	99.68	309	CAA58528.1	copper resistance inner membrane protein PcoD	NA	NA
ERR7168285	SC46_ST746	NA	contig00149	3555	3932	-	pcoC	copper resistance system metallochaperone PcoC	plus	STRESS	METAL	COPPER	COPPER	EXACTX	126	126	100	100	126	CAA58527.1	copper resistance system metallochaperone PcoC	NA	NA
ERR7168285	SC46_ST746	NA	contig00149	3975	4862	-	pcoB	copper-binding protein PcoB	plus	STRESS	METAL	COPPER	COPPER	EXACTX	296	296	100	100	296	CAA58526.1	copper-binding protein PcoB	NA	NA
ERR7168285	SC46_ST746	NA	contig00149	4871	6685	-	pcoA	multicopper oxidase PcoA	plus	STRESS	METAL	COPPER	COPPER	BLASTX	605	605	100	99.83	605	CAA58525.1	multicopper oxidase PcoA	NA	NA
ERR7168285	SC46_ST746	NA	contig00182	6125	7210	-	capU	putative hexosyltransferase CapU	plus	VIRULENCE	VIRULENCE	NA	NA	EXACTX	362	362	100	100	362	CAV02025.1	putative hexosyltransferase CapU	NA	NA
ERR7168285	SC46_ST746	NA	contig00191	2343	4142	+	ybtP	yersiniabactin ABC transporter ATP-binding/permease protein YbtP	plus	VIRULENCE	VIRULENCE	NA	NA	BLASTX	600	600	100	99.5	600	CAA21388.1	yersiniabactin ABC transporter ATP-binding/permease protein YbtP	NA	NA
ERR7168285	SC46_ST746	NA	contig00191	4132	5931	+	ybtQ	yersiniabactin ABC transporter ATP-binding/permease protein YbtQ	plus	VIRULENCE	VIRULENCE	NA	NA	BLASTX	600	600	100	99.33	600	AAC69584.1	yersiniabactin ABC transporter ATP-binding/permease protein YbtQ	NA	NA
ERR7168285	SC46_ST746	NA	contig00218	1683	4814	+	silA	Cu(+)/Ag(+) efflux RND transporter permease subunit SilA	plus	STRESS	METAL	COPPER/SILVER	COPPER/SILVER	BLASTX	1044	1048	99.62	86.97	1044	AAD11749.1	Cu(+)/Ag(+) efflux RND transporter permease subunit SilA	NA	NA
ERR7168285	SC46_ST746	NA	contig00219	108	3641	+	fdeC	intimin-like adhesin FdeC	plus	VIRULENCE	VIRULENCE	NA	NA	PARTIALX	1178	1416	84.18	92.45	1192	ABE05822.1	intimin-like adhesin FdeC	NA	NA
ERR7168285	SC46_ST746	NA	contig00237	92	421	+	emrE	multidrug efflux SMR transporter EmrE	plus	STRESS	BIOCIDE	EFFLUX	EFFLUX	BLASTX	110	110	100	98.18	110	CAA77936.1	multidrug efflux SMR transporter EmrE	NA	NA
ERR7168285	SC46_ST746	NA	contig00244	23	1762	-	iucC	NIS family aerobactin synthetase IucC	plus	VIRULENCE	VIRULENCE	NA	NA	EXACTX	580	580	100	100	580	AAN82073.1	NIS family aerobactin synthetase IucC	NA	NA
ERR7168285	SC46_ST746	NA	contig00244	1765	2709	-	iucB	N(6)-hydroxylysine O-acetyltransferase IucB	plus	VIRULENCE	VIRULENCE	NA	NA	EXACTX	315	315	100	100	315	AAN82074.1	N(6)-hydroxylysine O-acetyltransferase IucB	NA	NA
ERR7168285	SC46_ST746	NA	contig00244	2713	4434	-	iucA	aerobactin synthase IucA	plus	VIRULENCE	VIRULENCE	NA	NA	BLASTX	574	576	100	98.61	576	EGI25746.1	aerobactin synthase IucA	NA	NA
ERR7168285	SC46_ST746	NA	contig00307	949	1821	+	blaCTX-M-14	extended-spectrum class A beta-lactamase CTX-M-14	core	AMR	AMR	BETA-LACTAM	CEPHALOSPORIN	ALLELEX	291	291	100	100	291	WP_001617865.1	extended-spectrum class A beta-lactamase CTX-M-14	NA	NA
ERR7168285	SC46_ST746	NA	contig00311	3	3701	-	espI	serine protease autotransporter EspI	plus	VIRULENCE	VIRULENCE	NA	NA	BLASTX	1233	1363	90.46	97.97	1233	BAI32516.1	serine protease autotransporter EspI	NA	NA
ERR7168285	SC46_ST746	NA	contig00339	328	2520	-	iutA	ferric aerobactin receptor IutA	plus	VIRULENCE	VIRULENCE	NA	NA	BLASTX	731	731	100	99.18	731	AAN45165.2	ferric aerobactin receptor IutA	NA	NA
ERR7168285	SC46_ST746	NA	contig00339	2529	3830	-	iucD	NADPH-dependent L-lysine N(6)-monooxygenase IucD	plus	VIRULENCE	VIRULENCE	NA	NA	BLASTX	434	445	97.53	98.62	434	AAD44749.1	NADPH-dependent L-lysine N(6)-monooxygenase IucD	NA	NA
ERR7168285	SC46_ST746	NA	contig00373	483	2582	+	mchF	microcin H47 export transporter peptidase/ATP-binding subunit MchF	plus	VIRULENCE	VIRULENCE	NA	NA	EXACTX	700	700	100	100	700	AFS85685.1	microcin H47 export transporter peptidase/ATP-binding subunit MchF	NA	NA
ERR7168285	SC46_ST746	NA	contig00421	2109	2897	-	dfrA4	trimethoprim-resistant dihydrofolate reductase DfrA4	core	AMR	AMR	TRIMETHOPRIM	TRIMETHOPRIM	EXACTX	263	263	100	100	263	WP_011977799.1	trimethoprim-resistant dihydrofolate reductase DfrA4	NA	NA
ERR7168285	SC46_ST746	NA	contig00427	1	1614	+	smdB	multidrug efflux ABC transporter permease/ATP-binding subunit SmdB	plus	STRESS	BIOCIDE	EFFLUX	EFFLUX	BLASTX	538	592	90.88	80.11	538	BAF79680.1	multidrug efflux ABC transporter permease/ATP-binding subunit SmdB	NA	NA
ERR7168285	SC46_ST746	NA	contig00436	216	1028	+	sul2	sulfonamide-resistant dihydropteroate synthase Sul2	core	AMR	AMR	SULFONAMIDE	SULFONAMIDE	EXACTX	271	271	100	100	271	WP_001043265.1	sulfonamide-resistant dihydropteroate synthase Sul2	NA	NA
ERR7168285	SC46_ST746	NA	contig00436	1068	1892	+	aph(3'')-Ib	aminoglycoside O-phosphotransferase APH(3'')-Ib	core	AMR	AMR	AMINOGLYCOSIDE	STREPTOMYCIN	EXACTX	275	275	100	100	275	WP_109545041.1	aminoglycoside O-phosphotransferase APH(3'')-Ib	NA	NA
ERR7168285	SC46_ST746	NA	contig00436	1895	2728	+	aph(6)-Id	aminoglycoside O-phosphotransferase APH(6)-Id	core	AMR	AMR	AMINOGLYCOSIDE	STREPTOMYCIN	EXACTX	278	278	100	100	278	WP_000480968.1	aminoglycoside O-phosphotransferase APH(6)-Id	NA	NA
ERR7168285	SC46_ST746	NA	contig00475	1	1299	+	silS	copper/silver sensor histidine kinase SilS	plus	STRESS	METAL	COPPER/SILVER	COPPER/SILVER	PARTIAL_CONTIG_ENDX	433	491	88.19	99.54	433	SPD96882.1	copper/silver sensor histidine kinase SilS	NA	NA
ERR7168285	SC46_ST746	NA	contig00475	1553	1981	+	silE	silver-binding protein SilE	plus	STRESS	METAL	SILVER	SILVER	BLASTX	143	143	100	97.2	143	AAD11743.1	silver-binding protein SilE	NA	NA
ERR7168285	SC46_ST746	NA	contig00507	694	1335	+	qnrB1	quinolone resistance pentapeptide repeat protein QnrB1	core	AMR	AMR	QUINOLONE	QUINOLONE	ALLELEX	214	214	100	100	214	WP_014386481.1	quinolone resistance pentapeptide repeat protein QnrB1	NA	NA
ERR7168285	SC46_ST746	NA	contig00546	713	1366	+	qnrS1	quinolone resistance pentapeptide repeat protein QnrS1	core	AMR	AMR	QUINOLONE	QUINOLONE	ALLELEX	218	218	100	100	218	WP_001516695.1	quinolone resistance pentapeptide repeat protein QnrS1	NA	NA
ERR7168285	SC46_ST746	NA	contig00577	1172	1666	+	psi-GI	heat resistance protein PsiE-GI	plus	STRESS	HEAT	NA	NA	BLASTX	165	165	100	95.76	165	APX31178.1	heat resistance protein PsiE-GI	NA	NA
ERR7168285	SC46_ST746	NA	contig00630	170	283	-	astA	heat-stable enterotoxin EAST1	plus	VIRULENCE	VIRULENCE	NA	NA	EXACTX	38	38	100	100	38	AAM88299.1	heat-stable enterotoxin EAST1	NA	NA
ERR7168285	SC46_ST746	NA	contig00899	44	610	-	hsp20	small heat shock protein sHSP20	plus	STRESS	HEAT	NA	NA	BLASTX	189	189	100	98.94	189	CDY80020.1	small heat shock protein sHSP20	NA	NA
ERR7168285	SC4_ST10	NA	contig00002	103619	103882	+	ymgB	biofilm/acid-resistance regulator AriR	plus	STRESS	ACID	NA	NA	EXACTX	88	88	100	100	88	AAC74250.1	biofilm/acid-resistance regulator AriR	NA	NA
ERR7168285	SC4_ST10	NA	contig00002	116759	117628	-	hlyE	hemolysin HlyE	plus	VIRULENCE	VIRULENCE	NA	NA	BLASTX	290	300	96.67	76.9	290	AAD28079.1	hemolysin HlyE	NA	NA
ERR7168285	SC4_ST10	NA	contig00004	28157	30781	-	gyrA_S83L	Escherichia quinolone resistant GyrA	core	AMR	POINT	QUINOLONE	QUINOLONE	POINTX	875	878	99.66	99.09	875	WP_001281243.1	DNA gyrase subunit A GyrA	NA	NA
ERR7168285	SC4_ST10	NA	contig00007	41077	42306	-	kdeA	multidrug efflux MFS transporter KdeA	plus	AMR	AMR	EFFLUX	EFFLUX	BLASTX	410	410	100	87.56	410	ABR76310.1	multidrug efflux MFS transporter KdeA	NA	NA
ERR7168285	SC4_ST10	NA	contig00023	11484	16043	-	sslE	lipoprotein metalloprotease SslE	plus	VIRULENCE	VIRULENCE	NA	NA	BLASTX	1520	1520	100	88.03	1521	ADE89421.1	lipoprotein metalloprotease SslE	NA	NA
ERR7168285	SC4_ST10	NA	contig00027	2598	2927	-	emrE	multidrug efflux SMR transporter EmrE	plus	STRESS	BIOCIDE	EFFLUX	EFFLUX	BLASTX	110	110	100	98.18	110	CAA77936.1	multidrug efflux SMR transporter EmrE	NA	NA
ERR7168285	SC4_ST10	NA	contig00032	5405	8506	-	acrF	multidrug efflux RND transporter permease subunit AcrF	plus	AMR	AMR	EFFLUX	EFFLUX	EXACTX	1034	1034	100	100	1034	AAC76298.1	multidrug efflux RND transporter permease subunit AcrF	NA	NA
ERR7168285	SC4_ST10	NA	contig00036	14329	15003	-	silR	copper/silver response regulator transcription factor SilR	plus	STRESS	METAL	COPPER/SILVER	COPPER/SILVER	BLASTX	225	226	99.56	87.11	225	SPD96883.1	copper/silver response regulator transcription factor SilR	NA	NA
ERR7168285	SC4_ST10	NA	contig00036	18149	21280	+	silA	Cu(+)/Ag(+) efflux RND transporter permease subunit SilA	plus	STRESS	METAL	COPPER/SILVER	COPPER/SILVER	BLASTX	1044	1048	99.62	86.78	1044	AAD11749.1	Cu(+)/Ag(+) efflux RND transporter permease subunit SilA	NA	NA
ERR7168285	SC4_ST10	NA	contig00040	16551	17702	+	espX1	type III secretion system effector EspX1	plus	VIRULENCE	VIRULENCE	NA	NA	PARTIALX	384	473	81.18	89.32	384	ADD54679.1	type III secretion system effector EspX1	NA	NA
ERR7168285	SC4_ST10	NA	contig00048	1554	5801	-	fdeC	intimin-like adhesin FdeC	plus	VIRULENCE	VIRULENCE	NA	NA	BLASTX	1416	1416	100	94.14	1416	ABE05822.1	intimin-like adhesin FdeC	NA	NA
ERR7168285	SC4_ST10	NA	contig00052	17743	19506	+	smdA	multidrug efflux ABC transporter permease/ATP-binding subunit SmdA	plus	STRESS	BIOCIDE	EFFLUX	EFFLUX	BLASTX	588	591	99.49	79.25	588	BAF79679.1	multidrug efflux ABC transporter permease/ATP-binding subunit SmdA	NA	NA
ERR7168285	SC4_ST10	NA	contig00057	1375	1575	-	ymoA	expression modulating protein YmoA	plus	VIRULENCE	VIRULENCE	NA	NA	BLASTX	67	67	100	83.58	67	AAQ90017.1	expression modulating protein YmoA	NA	NA
ERR7168285	SC4_ST10	NA	contig00064	1066	2865	-	ybtQ	yersiniabactin ABC transporter ATP-binding/permease protein YbtQ	plus	VIRULENCE	VIRULENCE	NA	NA	BLASTX	600	600	100	99.17	600	AAC69584.1	yersiniabactin ABC transporter ATP-binding/permease protein YbtQ	NA	NA
ERR7168285	SC4_ST10	NA	contig00064	2855	4654	-	ybtP	yersiniabactin ABC transporter ATP-binding/permease protein YbtP	plus	VIRULENCE	VIRULENCE	NA	NA	BLASTX	600	600	100	99.5	600	CAA21388.1	yersiniabactin ABC transporter ATP-binding/permease protein YbtP	NA	NA
ERR7168285	SC4_ST10	NA	contig00117	2193	3389	+	tet(A)	tetracycline efflux MFS transporter Tet(A)	core	AMR	AMR	TETRACYCLINE	TETRACYCLINE	EXACTX	399	399	100	100	399	WP_000804064.1	tetracycline efflux MFS transporter Tet(A)	NA	NA
ERR7168285	SC4_ST10	NA	contig00118	6334	6633	+	iss	increased serum survival lipoprotein Iss	plus	VIRULENCE	VIRULENCE	NA	NA	BLASTX	100	102	98.04	91	100	ABJ00546.1	increased serum survival lipoprotein Iss	NA	NA
ERR7168285	SC4_ST10	NA	contig00143	1	1524	+	smdB	multidrug efflux ABC transporter permease/ATP-binding subunit SmdB	plus	STRESS	BIOCIDE	EFFLUX	EFFLUX	PARTIAL_CONTIG_ENDX	508	592	85.81	81.3	508	BAF79680.1	multidrug efflux ABC transporter permease/ATP-binding subunit SmdB	NA	NA
ERR7168285	SC4_ST10	NA	contig00153	68	745	-	pcoR	copper response regulator transcription factor PcoR	plus	STRESS	METAL	COPPER	COPPER	EXACTX	226	226	100	100	226	CAA58529.1	copper response regulator transcription factor PcoR	NA	NA
ERR7168285	SC4_ST10	NA	contig00153	803	1729	-	pcoD	copper resistance inner membrane protein PcoD	plus	STRESS	METAL	COPPER	COPPER	EXACTX	309	309	100	100	309	CAA58528.1	copper resistance inner membrane protein PcoD	NA	NA
ERR7168285	SC4_ST10	NA	contig00153	1737	2114	-	pcoC	copper resistance system metallochaperone PcoC	plus	STRESS	METAL	COPPER	COPPER	EXACTX	126	126	100	100	126	CAA58527.1	copper resistance system metallochaperone PcoC	NA	NA
ERR7168285	SC4_ST10	NA	contig00153	2157	3044	-	pcoB	copper-binding protein PcoB	plus	STRESS	METAL	COPPER	COPPER	EXACTX	296	296	100	100	296	CAA58526.1	copper-binding protein PcoB	NA	NA
ERR7168285	SC4_ST10	NA	contig00153	3053	4867	-	pcoA	multicopper oxidase PcoA	plus	STRESS	METAL	COPPER	COPPER	BLASTX	605	605	100	99.83	605	CAA58525.1	multicopper oxidase PcoA	NA	NA
ERR7168285	SC4_ST10	NA	contig00164	210	1439	+	mdtM	multidrug efflux MFS transporter MdtM	plus	AMR	AMR	EFFLUX	EFFLUX	BLASTX	410	410	100	97.07	410	AAC77293.1	multidrug efflux MFS transporter MdtM	NA	NA
ERR7168285	SC4_ST10	NA	contig00171	206	637	-	merR	mercury resistance transcriptional regulator MerR	plus	STRESS	METAL	MERCURY	MERCURY	BLASTX	144	144	100	93.75	144	CAA77320.1	mercury resistance transcriptional regulator MerR	NA	NA
ERR7168285	SC4_ST10	NA	contig00171	709	1056	+	merT	mercuric transport protein MerT	plus	STRESS	METAL	MERCURY	MERCURY	EXACTX	116	116	100	100	116	AAB59075.1	mercuric transport protein MerT	NA	NA
ERR7168285	SC4_ST10	NA	contig00171	1073	1345	+	merP	mercury resistance system periplasmic binding protein MerP	plus	STRESS	METAL	MERCURY	MERCURY	BLASTX	91	91	100	90.11	91	AAC38219.1	mercury resistance system periplasmic binding protein MerP	NA	NA
ERR7168285	SC4_ST10	NA	contig00171	1384	1803	+	merC	organomercurial transporter MerC	plus	STRESS	METAL	MERCURY	ORGANOMERCURY	EXACTX	140	140	100	100	140	AAC33908.1	organomercurial transporter MerC	NA	NA
ERR7168285	SC4_ST10	NA	contig00171	1858	3549	+	merA	mercury(II) reductase	plus	STRESS	METAL	MERCURY	MERCURY	BLASTX	564	561	100	85.13	565	AAC38220.1	mercury(II) reductase	NA	NA
ERR7168285	SC4_ST10	NA	contig00171	3570	3929	+	merD	mercury resistance co-regulator MerD	plus	STRESS	METAL	MERCURY	MERCURY	BLASTX	120	121	100	82.64	121	AAC38221.1	mercury resistance co-regulator MerD	NA	NA
ERR7168285	SC4_ST10	NA	contig00171	3929	4162	+	merE	broad-spectrum mercury transporter MerE	plus	STRESS	METAL	MERCURY	MERCURY	BLASTX	78	78	100	78.21	78	AAA88371.1	broad-spectrum mercury transporter MerE	NA	NA
ERR7168285	SC4_ST10	NA	contig00173	2885	4972	-	iha	bifunctional siderophore receptor/adhesin Iha	plus	VIRULENCE	VIRULENCE	NA	NA	EXACTX	696	696	100	100	696	AFS75030.1	bifunctional siderophore receptor/adhesin Iha	NA	NA
ERR7168285	SC4_ST10	NA	contig00189	211	1341	-	blaEC	BlaEC family class C beta-lactamase	plus	AMR	AMR	BETA-LACTAM	BETA-LACTAM	EXACTX	377	377	100	100	377	AAC77110.1	BlaEC family class C beta-lactamase	NA	NA
ERR7168285	SC4_ST10	NA	contig00193	184	4272	-	espI	serine protease autotransporter EspI	plus	VIRULENCE	VIRULENCE	NA	NA	BLASTX	1363	1363	100	99.05	1363	BAI32516.1	serine protease autotransporter EspI	NA	NA
ERR7168285	SC4_ST10	NA	contig00201	335	991	+	catA1	type A-1 chloramphenicol O-acetyltransferase	core	AMR	AMR	PHENICOL	CHLORAMPHENICOL	EXACTX	219	219	100	100	219	WP_000412211.1	type A-1 chloramphenicol O-acetyltransferase	NA	NA
ERR7168285	SC4_ST10	NA	contig00203	706	1359	+	qnrS1	quinolone resistance pentapeptide repeat protein QnrS1	core	AMR	AMR	QUINOLONE	QUINOLONE	ALLELEX	218	218	100	100	218	WP_001516695.1	quinolone resistance pentapeptide repeat protein QnrS1	NA	NA
ERR7168285	SC4_ST10	NA	contig00258	51	935	+	yfdX2	heat resistance protein YfdX2	plus	STRESS	HEAT	NA	NA	BLASTX	295	295	100	98.64	295	ASF80766.1	heat resistance protein YfdX2	NA	NA
ERR7168285	SC4_ST10	NA	contig00258	1028	1636	+	hdeD-GI	heat resistance membrane protein HdeD-GI	plus	STRESS	HEAT	NA	NA	BLASTX	203	203	100	93.6	203	APX31174.1	heat resistance membrane protein HdeD-GI	NA	NA
ERR7168285	SC4_ST10	NA	contig00258	2853	3290	+	trxLHR	heat resistance system thioredoxin Trx-GI	plus	STRESS	HEAT	NA	NA	BLASTX	146	146	100	98.63	146	APX31176.1	heat resistance system thioredoxin Trx-GI	NA	NA
ERR7168285	SC4_ST10	NA	contig00262	413	2512	+	mchF	microcin H47 export transporter peptidase/ATP-binding subunit MchF	plus	VIRULENCE	VIRULENCE	NA	NA	EXACTX	700	700	100	100	700	AFS85685.1	microcin H47 export transporter peptidase/ATP-binding subunit MchF	NA	NA
ERR7168285	SC4_ST10	NA	contig00264	115	948	-	aph(6)-Id	aminoglycoside O-phosphotransferase APH(6)-Id	core	AMR	AMR	AMINOGLYCOSIDE	STREPTOMYCIN	EXACTX	278	278	100	100	278	WP_000480968.1	aminoglycoside O-phosphotransferase APH(6)-Id	NA	NA
ERR7168285	SC4_ST10	NA	contig00264	951	1775	-	aph(3'')-Ib	aminoglycoside O-phosphotransferase APH(3'')-Ib	core	AMR	AMR	AMINOGLYCOSIDE	STREPTOMYCIN	EXACTX	275	275	100	100	275	WP_109545041.1	aminoglycoside O-phosphotransferase APH(3'')-Ib	NA	NA
ERR7168285	SC4_ST10	NA	contig00264	1815	2627	-	sul2	sulfonamide-resistant dihydropteroate synthase Sul2	core	AMR	AMR	SULFONAMIDE	SULFONAMIDE	EXACTX	271	271	100	100	271	WP_001043260.1	sulfonamide-resistant dihydropteroate synthase Sul2	NA	NA
ERR7168285	SC4_ST10	NA	contig00267	1018	1962	+	iucB	N(6)-hydroxylysine O-acetyltransferase IucB	plus	VIRULENCE	VIRULENCE	NA	NA	BLASTX	315	315	100	98.73	315	AAN82074.1	N(6)-hydroxylysine O-acetyltransferase IucB	NA	NA
ERR7168285	SC4_ST10	NA	contig00269	2055	2510	+	shsP	small heat shock protein sHSP20-GI	plus	STRESS	HEAT	NA	NA	BLASTX	152	152	100	99.34	152	ASF80771.1	small heat shock protein sHSP20-GI	NA	NA
ERR7168285	SC4_ST10	NA	contig00269	2536	3288	+	yfdX1	heat resistance protein YfdX1	plus	STRESS	HEAT	NA	NA	PARTIAL_CONTIG_ENDX	251	304	82.57	95.62	251	APX31172.1	heat resistance protein YfdX1	NA	NA
ERR7168285	SC4_ST10	NA	contig00315	1	1299	+	silS	copper/silver sensor histidine kinase SilS	plus	STRESS	METAL	COPPER/SILVER	COPPER/SILVER	PARTIAL_CONTIG_ENDX	433	491	88.19	99.54	433	SPD96882.1	copper/silver sensor histidine kinase SilS	NA	NA
ERR7168285	SC4_ST10	NA	contig00315	1553	1981	+	silE	silver-binding protein SilE	plus	STRESS	METAL	SILVER	SILVER	BLASTX	143	143	100	97.2	143	AAD11743.1	silver-binding protein SilE	NA	NA
ERR7168285	SC4_ST10	NA	contig00336	694	1335	+	qnrB1	quinolone resistance pentapeptide repeat protein QnrB1	core	AMR	AMR	QUINOLONE	QUINOLONE	ALLELEX	214	214	100	100	214	WP_014386481.1	quinolone resistance pentapeptide repeat protein QnrB1	NA	NA
ERR7168285	SC4_ST10	NA	contig00383	489	1790	-	pcoS	copper resistance membrane spanning protein PcoS	plus	STRESS	METAL	COPPER	COPPER	BLASTX	434	466	93.13	99.31	434	CAA58530.1	copper resistance membrane spanning protein PcoS	NA	NA
ERR7168285	SC4_ST10	NA	contig00794	3	440	-	dfrA14	trimethoprim-resistant dihydrofolate reductase DfrA14	core	AMR	AMR	TRIMETHOPRIM	TRIMETHOPRIM	BLASTX	146	157	92.99	100	146	WP_004201280.1	trimethoprim-resistant dihydrofolate reductase DfrA14	NA	NA
ERR7168286	SC158_ST120	NA	contig00001	42917	43117	+	ymoA	expression modulating protein YmoA	plus	VIRULENCE	VIRULENCE	NA	NA	BLASTX	67	67	100	83.58	67	AAQ90017.1	expression modulating protein YmoA	NA	NA
ERR7168286	SC158_ST120	NA	contig00001	50811	52574	-	smdB	multidrug efflux ABC transporter permease/ATP-binding subunit SmdB	plus	STRESS	BIOCIDE	EFFLUX	EFFLUX	BLASTX	588	592	99.32	79.76	588	BAF79680.1	multidrug efflux ABC transporter permease/ATP-binding subunit SmdB	NA	NA
ERR7168286	SC158_ST120	NA	contig00001	52576	54339	-	smdA	multidrug efflux ABC transporter permease/ATP-binding subunit SmdA	plus	STRESS	BIOCIDE	EFFLUX	EFFLUX	BLASTX	588	591	99.49	79.25	588	BAF79679.1	multidrug efflux ABC transporter permease/ATP-binding subunit SmdA	NA	NA
ERR7168286	SC158_ST120	NA	contig00006	35614	37413	+	ybtP	yersiniabactin ABC transporter ATP-binding/permease protein YbtP	plus	VIRULENCE	VIRULENCE	NA	NA	BLASTX	600	600	100	99.67	600	CAA21388.1	yersiniabactin ABC transporter ATP-binding/permease protein YbtP	NA	NA
ERR7168286	SC158_ST120	NA	contig00006	37403	39202	+	ybtQ	yersiniabactin ABC transporter ATP-binding/permease protein YbtQ	plus	VIRULENCE	VIRULENCE	NA	NA	BLASTX	600	600	100	99.83	600	AAC69584.1	yersiniabactin ABC transporter ATP-binding/permease protein YbtQ	NA	NA
ERR7168286	SC158_ST120	NA	contig00008	11177	13801	+	gyrA_S83L	Escherichia quinolone resistant GyrA	core	AMR	POINT	QUINOLONE	QUINOLONE	POINTX	875	878	99.66	98.97	875	WP_001281243.1	DNA gyrase subunit A GyrA	NA	NA
ERR7168286	SC158_ST120	NA	contig00027	5554	6423	-	hlyE	hemolysin HlyE	plus	VIRULENCE	VIRULENCE	NA	NA	BLASTX	290	300	96.67	76.9	290	AAD28079.1	hemolysin HlyE	NA	NA
ERR7168286	SC158_ST120	NA	contig00029	10541	11110	-	lpfA	long polar fimbria major subunit LpfA-O113	plus	VIRULENCE	VIRULENCE	NA	NA	BLASTX	190	190	100	99.47	190	AAT76975.1	long polar fimbria major subunit LpfA-O113	NA	NA
ERR7168286	SC158_ST120	NA	contig00031	36019	39120	+	acrF	multidrug efflux RND transporter permease subunit AcrF	plus	AMR	AMR	EFFLUX	EFFLUX	BLASTX	1034	1034	100	99.52	1034	AAC76298.1	multidrug efflux RND transporter permease subunit AcrF	NA	NA
ERR7168286	SC158_ST120	NA	contig00036	125	1480	-	glpT_E448K	Escherichia fosfomycin resistant GlpT	core	AMR	POINT	FOSFOMYCIN	FOSFOMYCIN	POINTX	452	452	100	99.78	452	WP_000948731.1	glycerol-3-phosphate transporter GlpT	NA	NA
ERR7168286	SC158_ST120	NA	contig00038	9133	9807	-	silR	copper/silver response regulator transcription factor SilR	plus	STRESS	METAL	COPPER/SILVER	COPPER/SILVER	BLASTX	225	226	99.56	87.11	225	SPD96883.1	copper/silver response regulator transcription factor SilR	NA	NA
ERR7168286	SC158_ST120	NA	contig00038	13078	16209	+	silA	Cu(+)/Ag(+) efflux RND transporter permease subunit SilA	plus	STRESS	METAL	COPPER/SILVER	COPPER/SILVER	BLASTX	1044	1048	99.62	86.97	1044	AAD11749.1	Cu(+)/Ag(+) efflux RND transporter permease subunit SilA	NA	NA
ERR7168286	SC158_ST120	NA	contig00041	370	1599	-	kdeA	multidrug efflux MFS transporter KdeA	plus	AMR	AMR	EFFLUX	EFFLUX	BLASTX	410	410	100	87.07	410	ABR76310.1	multidrug efflux MFS transporter KdeA	NA	NA
ERR7168286	SC158_ST120	NA	contig00051	7907	9994	-	iha	bifunctional siderophore receptor/adhesin Iha	plus	VIRULENCE	VIRULENCE	NA	NA	BLASTX	696	696	100	99.86	696	AAG55323.1	bifunctional siderophore receptor/adhesin Iha	NA	NA
ERR7168286	SC158_ST120	NA	contig00057	4994	6082	+	pmrB_Y358N	Escherichia colistin resistant PmrB	core	AMR	POINT	COLISTIN	COLISTIN	POINTX	363	363	100	99.45	363	WP_001300761.1	two-component system sensor histidine kinase PmrB	NA	NA
ERR7168286	SC158_ST120	NA	contig00100	11676	12005	+	emrE	multidrug efflux SMR transporter EmrE	plus	STRESS	BIOCIDE	EFFLUX	EFFLUX	BLASTX	110	110	100	99.09	110	CAA77936.1	multidrug efflux SMR transporter EmrE	NA	NA
ERR7168286	SC158_ST120	NA	contig00112	2189	3910	+	iucA	aerobactin synthase IucA	plus	VIRULENCE	VIRULENCE	NA	NA	BLASTX	574	576	100	95.31	576	EGI25746.1	aerobactin synthase IucA	NA	NA
ERR7168286	SC158_ST120	NA	contig00112	3914	4858	+	iucB	N(6)-hydroxylysine O-acetyltransferase IucB	plus	VIRULENCE	VIRULENCE	NA	NA	BLASTX	315	315	100	96.19	315	AAN82074.1	N(6)-hydroxylysine O-acetyltransferase IucB	NA	NA
ERR7168286	SC158_ST120	NA	contig00112	4861	6600	+	iucC	NIS family aerobactin synthetase IucC	plus	VIRULENCE	VIRULENCE	NA	NA	BLASTX	580	580	100	97.59	580	AAN82073.1	NIS family aerobactin synthetase IucC	NA	NA
ERR7168286	SC158_ST120	NA	contig00112	6600	7874	+	iucD	NADPH-dependent L-lysine N(6)-monooxygenase IucD	plus	VIRULENCE	VIRULENCE	NA	NA	BLASTX	425	445	95.51	97.65	425	AAD44749.1	NADPH-dependent L-lysine N(6)-monooxygenase IucD	NA	NA
ERR7168286	SC158_ST120	NA	contig00112	7971	10157	+	iutA	ferric aerobactin receptor IutA	plus	VIRULENCE	VIRULENCE	NA	NA	BLASTX	729	731	99.73	89.85	729	AAN45165.2	ferric aerobactin receptor IutA	NA	NA
ERR7168286	SC158_ST120	NA	contig00116	3901	4191	-	iss	increased serum survival lipoprotein Iss	plus	VIRULENCE	VIRULENCE	NA	NA	EXACTX	97	97	100	100	97	CAR12622.1	increased serum survival lipoprotein Iss	NA	NA
ERR7168286	SC158_ST120	NA	contig00128	7964	8863	+	hlyE	hemolysin HlyE	plus	VIRULENCE	VIRULENCE	NA	NA	INTERNAL_STOP	300	300	100	99.33	300	AAD28079.1	hemolysin HlyE	NA	NA
ERR7168286	SC158_ST120	NA	contig00152	1527	2657	+	blaEC	BlaEC family class C beta-lactamase	plus	AMR	AMR	BETA-LACTAM	BETA-LACTAM	BLASTX	377	377	100	98.14	377	AAC77110.1	BlaEC family class C beta-lactamase	NA	NA
ERR7168286	SC158_ST120	NA	contig00180	2136	2789	+	arsH	arsenic resistance NADPH-dependent reductase ArsH	plus	STRESS	METAL	ARSENIC	ARSENIC	BLASTX	218	232	94.83	78.64	220	ADW66881.1	arsenic resistance NADPH-dependent reductase ArsH	NA	NA
ERR7168286	SC158_ST120	NA	contig00192	232	579	-	arsR	As(III)-sensing metalloregulatory transcriptional repressor ArsR	plus	STRESS	METAL	ARSENIC	ARSENIC	EXACTX	116	116	100	100	116	AET17094.1	As(III)-sensing metalloregulatory transcriptional repressor ArsR	NA	NA
ERR7168286	SC158_ST120	NA	contig00203	920	2149	+	mdtM	multidrug efflux MFS transporter MdtM	plus	AMR	AMR	EFFLUX	EFFLUX	BLASTX	410	410	100	96.59	410	AAC77293.1	multidrug efflux MFS transporter MdtM	NA	NA
ERR7168286	SC158_ST120	NA	contig00212	604	2649	+	ireA	TonB-dependent siderophore receptor IreA	plus	VIRULENCE	VIRULENCE	NA	NA	BLASTX	682	682	100	99.85	682	AAN83596.1	TonB-dependent siderophore receptor IreA	NA	NA
ERR7168286	SC158_ST120	NA	contig00218	1396	2481	-	capU	putative hexosyltransferase CapU	plus	VIRULENCE	VIRULENCE	NA	NA	BLASTX	362	362	100	99.45	362	CAV02025.1	putative hexosyltransferase CapU	NA	NA
ERR7168286	SC158_ST120	NA	contig00224	1918	3666	-	arsA	arsenite efflux transporter ATPase subunit ArsA	plus	STRESS	METAL	ARSENIC	ARSENITE	BLASTX	583	583	100	99.83	583	BAA24822.1	arsenite efflux transporter ATPase subunit ArsA	NA	NA
ERR7168286	SC158_ST120	NA	contig00241	420	857	-	trxLHR	heat resistance system thioredoxin Trx-GI	plus	STRESS	HEAT	NA	NA	BLASTX	146	146	100	98.63	146	APX31176.1	heat resistance system thioredoxin Trx-GI	NA	NA
ERR7168286	SC158_ST120	NA	contig00241	2074	2682	-	hdeD-GI	heat resistance membrane protein HdeD-GI	plus	STRESS	HEAT	NA	NA	BLASTX	203	203	100	96.06	203	APX31174.1	heat resistance membrane protein HdeD-GI	NA	NA
ERR7168286	SC158_ST120	NA	contig00242	826	1659	-	aph(6)-Id	aminoglycoside O-phosphotransferase APH(6)-Id	core	AMR	AMR	AMINOGLYCOSIDE	STREPTOMYCIN	EXACTX	278	278	100	100	278	WP_000480968.1	aminoglycoside O-phosphotransferase APH(6)-Id	NA	NA
ERR7168286	SC158_ST120	NA	contig00242	1662	2486	-	aph(3'')-Ib	aminoglycoside O-phosphotransferase APH(3'')-Ib	core	AMR	AMR	AMINOGLYCOSIDE	STREPTOMYCIN	EXACTX	275	275	100	100	275	WP_109545041.1	aminoglycoside O-phosphotransferase APH(3'')-Ib	NA	NA
ERR7168286	SC158_ST120	NA	contig00242	2526	3338	-	sul2	sulfonamide-resistant dihydropteroate synthase Sul2	core	AMR	AMR	SULFONAMIDE	SULFONAMIDE	EXACTX	271	271	100	100	271	WP_001043260.1	sulfonamide-resistant dihydropteroate synthase Sul2	NA	NA
ERR7168286	SC158_ST120	NA	contig00254	542	997	-	shsP	small heat shock protein sHSP20-GI	plus	STRESS	HEAT	NA	NA	BLASTX	152	152	100	99.34	152	ASF80771.1	small heat shock protein sHSP20-GI	NA	NA
ERR7168286	SC158_ST120	NA	contig00267	805	2007	+	tet(B)	tetracycline efflux MFS transporter Tet(B)	core	AMR	AMR	TETRACYCLINE	TETRACYCLINE	EXACTX	401	401	100	100	401	WP_001089068.1	tetracycline efflux MFS transporter Tet(B)	NA	NA
ERR7168286	SC158_ST120	NA	contig00314	1408	1902	-	psi-GI	heat resistance protein PsiE-GI	plus	STRESS	HEAT	NA	NA	BLASTX	165	165	100	95.76	165	APX31178.1	heat resistance protein PsiE-GI	NA	NA
ERR7168286	SC158_ST120	NA	contig00321	392	739	+	merT	mercuric transport protein MerT	plus	STRESS	METAL	MERCURY	MERCURY	BLASTX	116	116	100	93.97	116	AAA98222.1	mercuric transport protein MerT	NA	NA
ERR7168286	SC158_ST120	NA	contig00321	758	1027	+	merP	mercury resistance system periplasmic binding protein MerP	plus	STRESS	METAL	MERCURY	MERCURY	BLASTX	90	91	98.9	93.33	90	AAA98223.1	mercury resistance system periplasmic binding protein MerP	NA	NA
ERR7168286	SC158_ST120	NA	contig00321	1036	1278	+	merF	mercury resistance system transport protein MerF	plus	STRESS	METAL	MERCURY	MERCURY	EXACTX	81	81	100	100	81	ABA25986.1	mercury resistance system transport protein MerF	NA	NA
ERR7168286	SC158_ST120	NA	contig00437	813	1175	+	merD	mercury resistance co-regulator MerD	plus	STRESS	METAL	MERCURY	MERCURY	BLASTX	121	121	100	98.35	121	AAC38221.1	mercury resistance co-regulator MerD	NA	NA
ERR7168286	SC158_ST120	NA	contig00471	53	910	+	blaTEM-1	broad-spectrum class A beta-lactamase TEM-1	core	AMR	AMR	BETA-LACTAM	BETA-LACTAM	ALLELEX	286	286	100	100	286	WP_000027057.1	broad-spectrum class A beta-lactamase TEM-1	NA	NA
ERR7168286	SC158_ST120	NA	contig00526	2	616	-	arsH	arsenic resistance NADPH-dependent reductase ArsH	plus	STRESS	METAL	ARSENIC	ARSENIC	PARTIAL_CONTIG_ENDX	205	232	88.36	82.93	205	ADW66881.1	arsenic resistance NADPH-dependent reductase ArsH	NA	NA
ERR7168286	SC158_ST120	NA	contig00532	1	714	-	blaSHV	SHV family class A beta-lactamase	core	AMR	AMR	BETA-LACTAM	BETA-LACTAM	PARTIAL_CONTIG_ENDX	238	288	82.64	98.32	238	WP_021440083.1	extended-spectrum class A beta-lactamase SHV-187	NA	NA
ERR7168286	SC158_ST120	NA	contig00544	2	778	+	aadA1	ANT(3'')-Ia family aminoglycoside nucleotidyltransferase AadA1	core	AMR	AMR	AMINOGLYCOSIDE	STREPTOMYCIN	BLASTX	259	263	98.48	99.61	259	WP_001206316.1	ANT(3'')-Ia family aminoglycoside nucleotidyltransferase AadA1	NA	NA
ERR7168286	SC16_ST38	NA	contig00001	57635	59053	-	espX1	type III secretion system effector EspX1	plus	VIRULENCE	VIRULENCE	NA	NA	BLASTX	473	473	100	93.45	473	ADD54679.1	type III secretion system effector EspX1	NA	NA
ERR7168286	SC16_ST38	NA	contig00004	209891	212992	+	acrF	multidrug efflux RND transporter permease subunit AcrF	plus	AMR	AMR	EFFLUX	EFFLUX	BLASTX	1034	1034	100	99.23	1034	AAC76298.1	multidrug efflux RND transporter permease subunit AcrF	NA	NA
ERR7168286	SC16_ST38	NA	contig00005	78233	80857	-	gyrA_S83L	Escherichia quinolone resistant GyrA	core	AMR	POINT	QUINOLONE	QUINOLONE	POINTX	875	878	99.66	98.97	875	WP_001281243.1	DNA gyrase subunit A GyrA	NA	NA
ERR7168286	SC16_ST38	NA	contig00005	95815	97170	-	glpT_E448K	Escherichia fosfomycin resistant GlpT	core	AMR	POINT	FOSFOMYCIN	FOSFOMYCIN	POINTX	452	452	100	99.12	452	WP_000948731.1	glycerol-3-phosphate transporter GlpT	NA	NA
ERR7168286	SC16_ST38	NA	contig00006	87658	88845	-	emrD	multidrug efflux MFS transporter EmrD	plus	AMR	AMR	EFFLUX	EFFLUX	BLASTX	396	396	100	99.75	396	EFF04178.1	multidrug efflux MFS transporter EmrD	NA	NA
ERR7168286	SC16_ST38	NA	contig00006	113522	115216	-	eilA	HilA family transcriptional regulator EilA	plus	VIRULENCE	VIRULENCE	NA	NA	BLASTX	565	565	100	99.29	565	ACB16655.1	HilA family transcriptional regulator EilA	NA	NA
ERR7168286	SC16_ST38	NA	contig00011	711	2474	+	smdA	multidrug efflux ABC transporter permease/ATP-binding subunit SmdA	plus	STRESS	BIOCIDE	EFFLUX	EFFLUX	BLASTX	588	591	99.49	79.42	588	BAF79679.1	multidrug efflux ABC transporter permease/ATP-binding subunit SmdA	NA	NA
ERR7168286	SC16_ST38	NA	contig00011	2476	4239	+	smdB	multidrug efflux ABC transporter permease/ATP-binding subunit SmdB	plus	STRESS	BIOCIDE	EFFLUX	EFFLUX	BLASTX	588	592	99.32	79.76	588	BAF79680.1	multidrug efflux ABC transporter permease/ATP-binding subunit SmdB	NA	NA
ERR7168286	SC16_ST38	NA	contig00011	11933	12133	-	ymoA	expression modulating protein YmoA	plus	VIRULENCE	VIRULENCE	NA	NA	BLASTX	67	67	100	83.58	67	AAQ90017.1	expression modulating protein YmoA	NA	NA
ERR7168286	SC16_ST38	NA	contig00012	10798	11472	-	silR	copper/silver response regulator transcription factor SilR	plus	STRESS	METAL	COPPER/SILVER	COPPER/SILVER	BLASTX	225	226	99.56	87.11	225	SPD96883.1	copper/silver response regulator transcription factor SilR	NA	NA
ERR7168286	SC16_ST38	NA	contig00012	14618	17749	+	silA	Cu(+)/Ag(+) efflux RND transporter permease subunit SilA	plus	STRESS	METAL	COPPER/SILVER	COPPER/SILVER	BLASTX	1044	1048	99.62	86.88	1044	AAD11749.1	Cu(+)/Ag(+) efflux RND transporter permease subunit SilA	NA	NA
ERR7168286	SC16_ST38	NA	contig00016	45174	47717	-	cyaA_S352T	Escherichia fosmidomycin resistant CyaA	core	AMR	POINT	FOSMIDOMYCIN	FOSMIDOMYCIN	POINTX	848	848	100	99.29	848	WP_000281668.1	adenylate cyclase CyaA	NA	NA
ERR7168286	SC16_ST38	NA	contig00018	44903	46132	+	kdeA	multidrug efflux MFS transporter KdeA	plus	AMR	AMR	EFFLUX	EFFLUX	BLASTX	410	410	100	87.56	410	ABR76310.1	multidrug efflux MFS transporter KdeA	NA	NA
ERR7168286	SC16_ST38	NA	contig00023	48576	49706	+	blaEC	BlaEC family class C beta-lactamase	plus	AMR	AMR	BETA-LACTAM	BETA-LACTAM	BLASTX	377	377	100	98.14	377	AAZ85968.1	cephalosporin-hydrolyzing class C beta-lactamase EC-8	NA	NA
ERR7168286	SC16_ST38	NA	contig00024	55104	59300	+	fdeC	intimin-like adhesin FdeC	plus	VIRULENCE	VIRULENCE	NA	NA	BLASTX	1399	1416	98.8	94	1399	ABE05822.1	intimin-like adhesin FdeC	NA	NA
ERR7168286	SC16_ST38	NA	contig00041	20205	21074	+	hlyE	hemolysin HlyE	plus	VIRULENCE	VIRULENCE	NA	NA	BLASTX	290	300	96.67	76.9	290	AAD28079.1	hemolysin HlyE	NA	NA
ERR7168286	SC16_ST38	NA	contig00051	7823	8476	-	qnrS1	quinolone resistance pentapeptide repeat protein QnrS1	core	AMR	AMR	QUINOLONE	QUINOLONE	ALLELEX	218	218	100	100	218	WP_001516695.1	quinolone resistance pentapeptide repeat protein QnrS1	NA	NA
ERR7168286	SC16_ST38	NA	contig00051	13120	13992	-	blaCTX-M-15	extended-spectrum class A beta-lactamase CTX-M-15	core	AMR	AMR	BETA-LACTAM	CEPHALOSPORIN	ALLELEX	291	291	100	100	291	WP_000239590.1	extended-spectrum class A beta-lactamase CTX-M-15	NA	NA
ERR7168286	SC16_ST38	NA	contig00051	16814	17671	+	blaTEM-1	broad-spectrum class A beta-lactamase TEM-1	core	AMR	AMR	BETA-LACTAM	BETA-LACTAM	ALLELEX	286	286	100	100	286	WP_000027057.1	broad-spectrum class A beta-lactamase TEM-1	NA	NA
ERR7168286	SC16_ST38	NA	contig00056	586	1227	-	qnrB4	quinolone resistance pentapeptide repeat protein QnrB4	core	AMR	AMR	QUINOLONE	QUINOLONE	ALLELEX	214	214	100	100	214	WP_017900990.1	quinolone resistance pentapeptide repeat protein QnrB4	NA	NA
ERR7168286	SC16_ST38	NA	contig00056	5354	6490	-	blaDHA-1	class C beta-lactamase DHA-1	core	AMR	AMR	BETA-LACTAM	CEPHALOSPORIN	ALLELEX	379	379	100	100	379	WP_004236386.1	class C beta-lactamase DHA-1	NA	NA
ERR7168286	SC16_ST38	NA	contig00056	7786	8070	+	qacE	quaternary ammonium compound efflux SMR transporter QacE	core	STRESS	BIOCIDE	QUATERNARY AMMONIUM	QUATERNARY AMMONIUM	PARTIALX	95	115	82.61	95.79	95	WP_000679427.1	quaternary ammonium compound efflux SMR transporter QacE delta 1	NA	NA
ERR7168286	SC16_ST38	NA	contig00056	8067	8903	+	sul1	sulfonamide-resistant dihydropteroate synthase Sul1	core	AMR	AMR	SULFONAMIDE	SULFONAMIDE	EXACTX	279	279	100	100	279	WP_000259031.1	sulfonamide-resistant dihydropteroate synthase Sul1	NA	NA
ERR7168286	SC16_ST38	NA	contig00056	14220	15122	-	mph(A)	Mph(A) family macrolide 2'-phosphotransferase	core	AMR	AMR	MACROLIDE	MACROLIDE	EXACTX	301	301	100	100	301	WP_000219391.1	Mph(A) family macrolide 2'-phosphotransferase	NA	NA
ERR7168286	SC16_ST38	NA	contig00060	3986	4249	+	ymgB	biofilm/acid-resistance regulator AriR	plus	STRESS	ACID	NA	NA	BLASTX	88	88	100	98.86	88	AAC74250.1	biofilm/acid-resistance regulator AriR	NA	NA
ERR7168286	SC16_ST38	NA	contig00078	3648	4460	+	sul2	sulfonamide-resistant dihydropteroate synthase Sul2	core	AMR	AMR	SULFONAMIDE	SULFONAMIDE	EXACTX	271	271	100	100	271	WP_001043260.1	sulfonamide-resistant dihydropteroate synthase Sul2	NA	NA
ERR7168286	SC16_ST38	NA	contig00086	2542	3738	-	tet(A)	tetracycline efflux MFS transporter Tet(A)	core	AMR	AMR	TETRACYCLINE	TETRACYCLINE	EXACTX	399	399	100	100	399	WP_000804064.1	tetracycline efflux MFS transporter Tet(A)	NA	NA
ERR7168286	SC16_ST38	NA	contig00086	5077	5910	-	aph(6)-Id	aminoglycoside O-phosphotransferase APH(6)-Id	core	AMR	AMR	AMINOGLYCOSIDE	STREPTOMYCIN	EXACTX	278	278	100	100	278	WP_000480968.1	aminoglycoside O-phosphotransferase APH(6)-Id	NA	NA
ERR7168286	SC16_ST38	NA	contig00086	5913	6737	-	aph(3'')-Ib	aminoglycoside O-phosphotransferase APH(3'')-Ib	core	AMR	AMR	AMINOGLYCOSIDE	STREPTOMYCIN	EXACTX	275	275	100	100	275	WP_109545041.1	aminoglycoside O-phosphotransferase APH(3'')-Ib	NA	NA
ERR7168286	SC16_ST38	NA	contig00096	3418	4503	-	capU	putative hexosyltransferase CapU	plus	VIRULENCE	VIRULENCE	NA	NA	BLASTX	362	362	100	99.17	362	CAV02025.1	putative hexosyltransferase CapU	NA	NA
ERR7168286	SC16_ST38	NA	contig00098	1136	2935	+	ybtP	yersiniabactin ABC transporter ATP-binding/permease protein YbtP	plus	VIRULENCE	VIRULENCE	NA	NA	BLASTX	600	600	100	99.33	600	CAA21388.1	yersiniabactin ABC transporter ATP-binding/permease protein YbtP	NA	NA
ERR7168286	SC16_ST38	NA	contig00098	2925	4724	+	ybtQ	yersiniabactin ABC transporter ATP-binding/permease protein YbtQ	plus	VIRULENCE	VIRULENCE	NA	NA	BLASTX	600	600	100	99.5	600	AAC69584.1	yersiniabactin ABC transporter ATP-binding/permease protein YbtQ	NA	NA
ERR7168286	SC16_ST38	NA	contig00102	2136	2789	+	arsH	arsenic resistance NADPH-dependent reductase ArsH	plus	STRESS	METAL	ARSENIC	ARSENIC	BLASTX	218	232	94.83	78.64	220	ADW66881.1	arsenic resistance NADPH-dependent reductase ArsH	NA	NA
ERR7168286	SC16_ST38	NA	contig00110	232	579	-	arsR	As(III)-sensing metalloregulatory transcriptional repressor ArsR	plus	STRESS	METAL	ARSENIC	ARSENIC	EXACTX	116	116	100	100	116	AET17094.1	As(III)-sensing metalloregulatory transcriptional repressor ArsR	NA	NA
ERR7168286	SC16_ST38	NA	contig00130	1918	3666	-	arsA	arsenite efflux transporter ATPase subunit ArsA	plus	STRESS	METAL	ARSENIC	ARSENITE	BLASTX	583	583	100	99.83	583	BAA24822.1	arsenite efflux transporter ATPase subunit ArsA	NA	NA
ERR7168286	SC16_ST38	NA	contig00131	1755	2936	-	tet(D)	tetracycline efflux MFS transporter Tet(D)	core	AMR	AMR	TETRACYCLINE	TETRACYCLINE	EXACTX	394	394	100	100	394	WP_001039466.1	tetracycline efflux MFS transporter Tet(D)	NA	NA
ERR7168286	SC16_ST38	NA	contig00138	351	1580	+	mdtM	multidrug efflux MFS transporter MdtM	plus	AMR	AMR	EFFLUX	EFFLUX	BLASTX	410	410	100	97.56	410	AAC77293.1	multidrug efflux MFS transporter MdtM	NA	NA
ERR7168286	SC16_ST38	NA	contig00141	420	857	-	trxLHR	heat resistance system thioredoxin Trx-GI	plus	STRESS	HEAT	NA	NA	BLASTX	146	146	100	98.63	146	APX31176.1	heat resistance system thioredoxin Trx-GI	NA	NA
ERR7168286	SC16_ST38	NA	contig00141	2074	2682	-	hdeD-GI	heat resistance membrane protein HdeD-GI	plus	STRESS	HEAT	NA	NA	BLASTX	203	203	100	96.06	203	APX31174.1	heat resistance membrane protein HdeD-GI	NA	NA
ERR7168286	SC16_ST38	NA	contig00145	1580	3301	-	iha	bifunctional siderophore receptor/adhesin Iha	plus	VIRULENCE	VIRULENCE	NA	NA	PARTIAL_CONTIG_ENDX	574	696	82.47	99.83	574	AAG55323.1	bifunctional siderophore receptor/adhesin Iha	NA	NA
ERR7168286	SC16_ST38	NA	contig00151	542	997	-	shsP	small heat shock protein sHSP20-GI	plus	STRESS	HEAT	NA	NA	BLASTX	152	152	100	99.34	152	ASF80771.1	small heat shock protein sHSP20-GI	NA	NA
ERR7168286	SC16_ST38	NA	contig00157	999	1826	+	blaOXA-1	oxacillin-hydrolyzing class D beta-lactamase OXA-1	core	AMR	AMR	BETA-LACTAM	CEPHALOSPORIN	ALLELEX	276	276	100	100	276	WP_001334766.1	oxacillin-hydrolyzing class D beta-lactamase OXA-1	NA	NA
ERR7168286	SC16_ST38	NA	contig00157	1942	2730	+	aadA1	ANT(3'')-Ia family aminoglycoside nucleotidyltransferase AadA1	core	AMR	AMR	AMINOGLYCOSIDE	STREPTOMYCIN	EXACTX	263	263	100	100	263	WP_001209508.1	ANT(3'')-Ia family aminoglycoside nucleotidyltransferase AadA1	NA	NA
ERR7168286	SC16_ST38	NA	contig00165	1939	2715	-	aac(3)-IId	aminoglycoside N-acetyltransferase AAC(3)-IId	core	AMR	AMR	AMINOGLYCOSIDE	GENTAMICIN	BLASTX	259	286	90.56	100	259	WP_000557454.1	aminoglycoside N-acetyltransferase AAC(3)-IId	NA	NA
ERR7168286	SC16_ST38	NA	contig00192	1408	1902	-	psi-GI	heat resistance protein PsiE-GI	plus	STRESS	HEAT	NA	NA	BLASTX	165	165	100	95.76	165	APX31178.1	heat resistance protein PsiE-GI	NA	NA
ERR7168286	SC16_ST38	NA	contig00195	392	739	+	merT	mercuric transport protein MerT	plus	STRESS	METAL	MERCURY	MERCURY	BLASTX	116	116	100	93.97	116	AAA98222.1	mercuric transport protein MerT	NA	NA
ERR7168286	SC16_ST38	NA	contig00195	758	1027	+	merP	mercury resistance system periplasmic binding protein MerP	plus	STRESS	METAL	MERCURY	MERCURY	BLASTX	90	91	98.9	93.33	90	AAA98223.1	mercury resistance system periplasmic binding protein MerP	NA	NA
ERR7168286	SC16_ST38	NA	contig00195	1036	1278	+	merF	mercury resistance system transport protein MerF	plus	STRESS	METAL	MERCURY	MERCURY	EXACTX	81	81	100	100	81	ABA25986.1	mercury resistance system transport protein MerF	NA	NA
ERR7168286	SC16_ST38	NA	contig00282	813	1175	+	merD	mercury resistance co-regulator MerD	plus	STRESS	METAL	MERCURY	MERCURY	BLASTX	121	121	100	98.35	121	AAC38221.1	mercury resistance co-regulator MerD	NA	NA
ERR7168286	SC16_ST38	NA	contig00348	2	616	-	arsH	arsenic resistance NADPH-dependent reductase ArsH	plus	STRESS	METAL	ARSENIC	ARSENIC	PARTIAL_CONTIG_ENDX	205	232	88.36	82.93	205	ADW66881.1	arsenic resistance NADPH-dependent reductase ArsH	NA	NA
ERR7168286	SC16_ST38	NA	contig00349	1	714	-	blaSHV	SHV family class A beta-lactamase	core	AMR	AMR	BETA-LACTAM	BETA-LACTAM	PARTIAL_CONTIG_ENDX	238	288	82.64	99.58	238	WP_021440083.1	extended-spectrum class A beta-lactamase SHV-187	NA	NA
ERR7168286	SC16_ST38	NA	contig00358	38	454	-	fosA	FosA5 family fosfomycin resistance glutathione transferase	core	AMR	AMR	FOSFOMYCIN	FOSFOMYCIN	EXACTX	139	139	100	100	139	WP_004146118.1	FosA5 family fosfomycin resistance glutathione transferase	NA	NA
ERR7168286	SC17_ST58	NA	contig00004	103182	106283	+	acrF	multidrug efflux RND transporter permease subunit AcrF	plus	AMR	AMR	EFFLUX	EFFLUX	BLASTX	1034	1034	100	99.42	1034	AAC76298.1	multidrug efflux RND transporter permease subunit AcrF	NA	NA
ERR7168286	SC17_ST58	NA	contig00005	32795	33883	-	pmrB_Y358N	Escherichia colistin resistant PmrB	core	AMR	POINT	COLISTIN	COLISTIN	POINTX	363	363	100	99.45	363	WP_001300761.1	two-component system sensor histidine kinase PmrB	NA	NA
ERR7168286	SC17_ST58	NA	contig00006	28590	33155	-	sslE	lipoprotein metalloprotease SslE	plus	VIRULENCE	VIRULENCE	NA	NA	BLASTX	1522	1520	100	87.52	1523	ADE89421.1	lipoprotein metalloprotease SslE	NA	NA
ERR7168286	SC17_ST58	NA	contig00021	2	1579	+	smdB	multidrug efflux ABC transporter permease/ATP-binding subunit SmdB	plus	STRESS	BIOCIDE	EFFLUX	EFFLUX	PARTIAL_CONTIG_ENDX	526	592	88.85	80.61	526	BAF79680.1	multidrug efflux ABC transporter permease/ATP-binding subunit SmdB	NA	NA
ERR7168286	SC17_ST58	NA	contig00021	9272	9472	-	ymoA	expression modulating protein YmoA	plus	VIRULENCE	VIRULENCE	NA	NA	BLASTX	67	67	100	83.58	67	AAQ90017.1	expression modulating protein YmoA	NA	NA
ERR7168286	SC17_ST58	NA	contig00072	1563	2792	+	mdtM	multidrug efflux MFS transporter MdtM	plus	AMR	AMR	EFFLUX	EFFLUX	BLASTX	410	410	100	97.56	410	AAC77293.1	multidrug efflux MFS transporter MdtM	NA	NA
ERR7168286	SC17_ST58	NA	contig00076	1635	4766	+	silA	Cu(+)/Ag(+) efflux RND transporter permease subunit SilA	plus	STRESS	METAL	COPPER/SILVER	COPPER/SILVER	BLASTX	1044	1048	99.62	86.97	1044	AAD11749.1	Cu(+)/Ag(+) efflux RND transporter permease subunit SilA	NA	NA
ERR7168286	SC17_ST58	NA	contig00081	8453	9583	+	blaEC	BlaEC family class C beta-lactamase	plus	AMR	AMR	BETA-LACTAM	BETA-LACTAM	BLASTX	377	377	100	98.67	377	WP_063610930.1	extended-spectrum class C beta-lactamase EC-15	NA	NA
ERR7168286	SC17_ST58	NA	contig00094	2898	3443	+	papA	P fimbria major subunit PapA	plus	VIRULENCE	VIRULENCE	NA	NA	BLASTX	182	184	100	83.15	184	ENA25238.1	P fimbria major subunit PapA	NA	NA
ERR7168286	SC17_ST58	NA	contig00094	3533	4093	+	papH	P fimbrial minor subunit PapH	plus	VIRULENCE	VIRULENCE	NA	NA	BLASTX	187	195	95.9	93.05	187	CAA43563.1	P fimbrial minor subunit PapH	NA	NA
ERR7168286	SC17_ST58	NA	contig00094	4154	6661	+	papC	P fimbrial usher protein PapC	plus	VIRULENCE	VIRULENCE	NA	NA	BLASTX	836	836	100	96.08	841	CAA43564.1	P fimbrial usher protein PapC	NA	NA
ERR7168286	SC17_ST58	NA	contig00094	8660	9184	+	papE	P fimbrial minor subunit PapE	plus	VIRULENCE	VIRULENCE	NA	NA	BLASTX	175	173	100	76	175	CAA43568.1	P fimbrial minor subunit PapE	NA	NA
ERR7168286	SC17_ST58	NA	contig00112	9008	10237	-	kdeA	multidrug efflux MFS transporter KdeA	plus	AMR	AMR	EFFLUX	EFFLUX	BLASTX	410	410	100	86.83	410	ABR76310.1	multidrug efflux MFS transporter KdeA	NA	NA
ERR7168286	SC17_ST58	NA	contig00128	3602	4957	-	glpT_E448K	Escherichia fosfomycin resistant GlpT	core	AMR	POINT	FOSFOMYCIN	FOSFOMYCIN	POINTX	452	452	100	99.78	452	WP_000948731.1	glycerol-3-phosphate transporter GlpT	NA	NA
ERR7168286	SC17_ST58	NA	contig00147	917	2638	+	iucA	aerobactin synthase IucA	plus	VIRULENCE	VIRULENCE	NA	NA	BLASTX	574	576	100	95.31	576	EGI25746.1	aerobactin synthase IucA	NA	NA
ERR7168286	SC17_ST58	NA	contig00147	2642	3586	+	iucB	N(6)-hydroxylysine O-acetyltransferase IucB	plus	VIRULENCE	VIRULENCE	NA	NA	BLASTX	315	315	100	96.19	315	AAN82074.1	N(6)-hydroxylysine O-acetyltransferase IucB	NA	NA
ERR7168286	SC17_ST58	NA	contig00147	3589	5328	+	iucC	NIS family aerobactin synthetase IucC	plus	VIRULENCE	VIRULENCE	NA	NA	BLASTX	580	580	100	97.59	580	AAN82073.1	NIS family aerobactin synthetase IucC	NA	NA
ERR7168286	SC17_ST58	NA	contig00147	5328	6602	+	iucD	NADPH-dependent L-lysine N(6)-monooxygenase IucD	plus	VIRULENCE	VIRULENCE	NA	NA	BLASTX	425	445	95.51	97.41	425	AAD44749.1	NADPH-dependent L-lysine N(6)-monooxygenase IucD	NA	NA
ERR7168286	SC17_ST58	NA	contig00147	6699	8690	+	iutA	ferric aerobactin receptor IutA	plus	VIRULENCE	VIRULENCE	NA	NA	BLASTX	664	731	90.83	89.61	664	AAN45165.2	ferric aerobactin receptor IutA	NA	NA
ERR7168286	SC17_ST58	NA	contig00153	731	1339	+	hdeD-GI	heat resistance membrane protein HdeD-GI	plus	STRESS	HEAT	NA	NA	BLASTX	203	203	100	96.06	203	APX31174.1	heat resistance membrane protein HdeD-GI	NA	NA
ERR7168286	SC17_ST58	NA	contig00153	2556	2993	+	trxLHR	heat resistance system thioredoxin Trx-GI	plus	STRESS	HEAT	NA	NA	BLASTX	146	146	100	98.63	146	APX31176.1	heat resistance system thioredoxin Trx-GI	NA	NA
ERR7168286	SC17_ST58	NA	contig00153	3000	4706	+	kefB-GI	heat resistance system K+/H+ antiporter KefB-GI	plus	STRESS	HEAT	NA	NA	BLASTX	569	571	99.65	99.12	569	APX31177.1	heat resistance system K+/H+ antiporter KefB-GI	NA	NA
ERR7168286	SC17_ST58	NA	contig00153	4712	5206	+	psi-GI	heat resistance protein PsiE-GI	plus	STRESS	HEAT	NA	NA	BLASTX	165	165	100	95.76	165	APX31178.1	heat resistance protein PsiE-GI	NA	NA
ERR7168286	SC17_ST58	NA	contig00165	938	1807	+	hlyE	hemolysin HlyE	plus	VIRULENCE	VIRULENCE	NA	NA	BLASTX	290	300	96.67	76.9	290	AAD28079.1	hemolysin HlyE	NA	NA
ERR7168286	SC17_ST58	NA	contig00176	3754	4017	+	ymgB	biofilm/acid-resistance regulator AriR	plus	STRESS	ACID	NA	NA	EXACTX	88	88	100	100	88	AAC74250.1	biofilm/acid-resistance regulator AriR	NA	NA
ERR7168286	SC17_ST58	NA	contig00177	1785	3203	-	espX1	type III secretion system effector EspX1	plus	VIRULENCE	VIRULENCE	NA	NA	BLASTX	473	473	100	91.54	473	ADD54679.1	type III secretion system effector EspX1	NA	NA
ERR7168286	SC17_ST58	NA	contig00187	2123	2776	+	qnrS1	quinolone resistance pentapeptide repeat protein QnrS1	core	AMR	AMR	QUINOLONE	QUINOLONE	ALLELEX	218	218	100	100	218	WP_001516695.1	quinolone resistance pentapeptide repeat protein QnrS1	NA	NA
ERR7168286	SC17_ST58	NA	contig00199	194	571	-	pcoC	copper resistance system metallochaperone PcoC	plus	STRESS	METAL	COPPER	COPPER	EXACTX	126	126	100	100	126	CAA58527.1	copper resistance system metallochaperone PcoC	NA	NA
ERR7168286	SC17_ST58	NA	contig00199	614	1501	-	pcoB	copper-binding protein PcoB	plus	STRESS	METAL	COPPER	COPPER	EXACTX	296	296	100	100	296	CAA58526.1	copper-binding protein PcoB	NA	NA
ERR7168286	SC17_ST58	NA	contig00199	1510	3324	-	pcoA	multicopper oxidase PcoA	plus	STRESS	METAL	COPPER	COPPER	BLASTX	605	605	100	99.67	605	CAA58525.1	multicopper oxidase PcoA	NA	NA
ERR7168286	SC17_ST58	NA	contig00240	2042	2695	+	arsH	arsenic resistance NADPH-dependent reductase ArsH	plus	STRESS	METAL	ARSENIC	ARSENIC	BLASTX	218	232	94.83	78.64	220	ADW66881.1	arsenic resistance NADPH-dependent reductase ArsH	NA	NA
ERR7168286	SC17_ST58	NA	contig00243	2892	3566	-	silR	copper/silver response regulator transcription factor SilR	plus	STRESS	METAL	COPPER/SILVER	COPPER/SILVER	BLASTX	225	226	99.56	86.67	225	SPD96883.1	copper/silver response regulator transcription factor SilR	NA	NA
ERR7168286	SC17_ST58	NA	contig00254	2805	3617	+	sul2	sulfonamide-resistant dihydropteroate synthase Sul2	core	AMR	AMR	SULFONAMIDE	SULFONAMIDE	BLASTX	271	271	100	99.63	271	WP_001043260.1	sulfonamide-resistant dihydropteroate synthase Sul2	NA	NA
ERR7168286	SC17_ST58	NA	contig00254	3657	4481	+	aph(3'')-Ib	aminoglycoside O-phosphotransferase APH(3'')-Ib	core	AMR	AMR	AMINOGLYCOSIDE	STREPTOMYCIN	EXACTX	275	275	100	100	275	WP_109545041.1	aminoglycoside O-phosphotransferase APH(3'')-Ib	NA	NA
ERR7168286	SC17_ST58	NA	contig00284	2076	2933	+	blaTEM-1	broad-spectrum class A beta-lactamase TEM-1	core	AMR	AMR	BETA-LACTAM	BETA-LACTAM	ALLELEX	286	286	100	100	286	WP_000027057.1	broad-spectrum class A beta-lactamase TEM-1	NA	NA
ERR7168286	SC17_ST58	NA	contig00303	298	768	-	dfrA14	trimethoprim-resistant dihydrofolate reductase DfrA14	core	AMR	AMR	TRIMETHOPRIM	TRIMETHOPRIM	EXACTX	157	157	100	100	157	WP_004201280.1	trimethoprim-resistant dihydrofolate reductase DfrA14	NA	NA
ERR7168286	SC17_ST58	NA	contig00317	181	1929	+	arsA	arsenite efflux transporter ATPase subunit ArsA	plus	STRESS	METAL	ARSENIC	ARSENITE	BLASTX	583	583	100	99.83	583	BAA24822.1	arsenite efflux transporter ATPase subunit ArsA	NA	NA
ERR7168286	SC17_ST58	NA	contig00347	542	997	-	shsP	small heat shock protein sHSP20-GI	plus	STRESS	HEAT	NA	NA	BLASTX	152	152	100	99.34	152	ASF80771.1	small heat shock protein sHSP20-GI	NA	NA
ERR7168286	SC17_ST58	NA	contig00359	2293	3069	-	aac(3)-IId	aminoglycoside N-acetyltransferase AAC(3)-IId	core	AMR	AMR	AMINOGLYCOSIDE	GENTAMICIN	BLASTX	259	286	90.56	100	259	WP_000557454.1	aminoglycoside N-acetyltransferase AAC(3)-IId	NA	NA
ERR7168286	SC17_ST58	NA	contig00382	1	1344	-	pcoS	copper resistance membrane spanning protein PcoS	plus	STRESS	METAL	COPPER	COPPER	BLASTX	448	466	96.14	99.55	448	CAA58530.1	copper resistance membrane spanning protein PcoS	NA	NA
ERR7168286	SC17_ST58	NA	contig00382	1344	2021	-	pcoR	copper response regulator transcription factor PcoR	plus	STRESS	METAL	COPPER	COPPER	EXACTX	226	226	100	100	226	CAA58529.1	copper response regulator transcription factor PcoR	NA	NA
ERR7168286	SC17_ST58	NA	contig00382	2079	2822	-	pcoD	copper resistance inner membrane protein PcoD	plus	STRESS	METAL	COPPER	COPPER	PARTIAL_CONTIG_ENDX	248	309	80.26	100	248	CAA58528.1	copper resistance inner membrane protein PcoD	NA	NA
ERR7168286	SC17_ST58	NA	contig00398	100	666	-	hsp20	small heat shock protein sHSP20	plus	STRESS	HEAT	NA	NA	EXACTX	189	189	100	100	189	CDY80020.1	small heat shock protein sHSP20	NA	NA
ERR7168286	SC17_ST58	NA	contig00452	338	907	-	lpfA	long polar fimbria major subunit LpfA-O113	plus	VIRULENCE	VIRULENCE	NA	NA	BLASTX	190	190	100	99.47	190	AAT76975.1	long polar fimbria major subunit LpfA-O113	NA	NA
ERR7168286	SC17_ST58	NA	contig00471	815	1300	+	psi-GI	heat resistance protein PsiE-GI	plus	STRESS	HEAT	NA	NA	BLASTX	162	165	98.18	75.93	162	APX31178.1	heat resistance protein PsiE-GI	NA	NA
ERR7168286	SC17_ST58	NA	contig00473	392	739	+	merT	mercuric transport protein MerT	plus	STRESS	METAL	MERCURY	MERCURY	BLASTX	116	116	100	93.97	116	AAA98222.1	mercuric transport protein MerT	NA	NA
ERR7168286	SC17_ST58	NA	contig00473	758	1027	+	merP	mercury resistance system periplasmic binding protein MerP	plus	STRESS	METAL	MERCURY	MERCURY	BLASTX	90	91	98.9	93.33	90	AAA98223.1	mercury resistance system periplasmic binding protein MerP	NA	NA
ERR7168286	SC17_ST58	NA	contig00473	1036	1278	+	merF	mercury resistance system transport protein MerF	plus	STRESS	METAL	MERCURY	MERCURY	EXACTX	81	81	100	100	81	ABA25986.1	mercury resistance system transport protein MerF	NA	NA
ERR7168286	SC17_ST58	NA	contig00483	3	1172	-	tet(A)	tetracycline efflux MFS transporter Tet(A)	core	AMR	AMR	TETRACYCLINE	TETRACYCLINE	BLASTX	390	399	97.74	100	390	WP_000804063.1	tetracycline efflux MFS transporter Tet(A)	NA	NA
ERR7168286	SC17_ST58	NA	contig00486	1125	1472	+	arsR	As(III)-sensing metalloregulatory transcriptional repressor ArsR	plus	STRESS	METAL	ARSENIC	ARSENIC	EXACTX	116	116	100	100	116	AET17094.1	As(III)-sensing metalloregulatory transcriptional repressor ArsR	NA	NA
ERR7168286	SC17_ST58	NA	contig00486	1523	1882	+	arsD	arsenite efflux transporter metallochaperone ArsD	plus	STRESS	METAL	ARSENIC	ARSENITE	BLASTX	120	120	100	98.33	120	AAB09625.1	arsenite efflux transporter metallochaperone ArsD	NA	NA
ERR7168286	SC17_ST58	NA	contig00521	1	741	+	aadA1	ANT(3'')-Ia family aminoglycoside nucleotidyltransferase AadA1	core	AMR	AMR	AMINOGLYCOSIDE	STREPTOMYCIN	BLASTX	247	263	93.92	100	247	WP_001206316.1	ANT(3'')-Ia family aminoglycoside nucleotidyltransferase AadA1	NA	NA
ERR7168286	SC17_ST58	NA	contig00521	908	1252	+	qacEdelta1	quaternary ammonium compound efflux SMR transporter QacE delta 1	core	STRESS	BIOCIDE	QUATERNARY AMMONIUM	QUATERNARY AMMONIUM	ALLELEX	115	115	100	100	115	WP_000679427.1	quaternary ammonium compound efflux SMR transporter QacE delta 1	NA	NA
ERR7168286	SC17_ST58	NA	contig00593	612	902	+	iss	increased serum survival lipoprotein Iss	plus	VIRULENCE	VIRULENCE	NA	NA	EXACTX	97	97	100	100	97	CAR12622.1	increased serum survival lipoprotein Iss	NA	NA
ERR7168286	SC17_ST58	NA	contig00616	492	851	+	merD	mercury resistance co-regulator MerD	plus	STRESS	METAL	MERCURY	MERCURY	BLASTX	120	121	100	82.64	121	AAC38221.1	mercury resistance co-regulator MerD	NA	NA
ERR7168286	SC17_ST58	NA	contig00616	851	1084	+	merE	broad-spectrum mercury transporter MerE	plus	STRESS	METAL	MERCURY	MERCURY	BLASTX	78	78	100	78.21	78	AAA88371.1	broad-spectrum mercury transporter MerE	NA	NA
ERR7168286	SC17_ST58	NA	contig00640	813	1175	+	merD	mercury resistance co-regulator MerD	plus	STRESS	METAL	MERCURY	MERCURY	BLASTX	121	121	100	98.35	121	AAC38221.1	mercury resistance co-regulator MerD	NA	NA
ERR7168286	SC17_ST58	NA	contig00719	2	616	-	arsH	arsenic resistance NADPH-dependent reductase ArsH	plus	STRESS	METAL	ARSENIC	ARSENIC	PARTIAL_CONTIG_ENDX	205	232	88.36	82.93	205	ADW66881.1	arsenic resistance NADPH-dependent reductase ArsH	NA	NA
ERR7168286	SC17_ST58	NA	contig00722	1	714	-	blaSHV	SHV family class A beta-lactamase	core	AMR	AMR	BETA-LACTAM	BETA-LACTAM	PARTIAL_CONTIG_ENDX	238	288	82.64	99.58	238	WP_021440083.1	extended-spectrum class A beta-lactamase SHV-187	NA	NA
ERR7168286	SC22_ST398	NA	contig00001	17351	18580	-	mdtM	multidrug efflux MFS transporter MdtM	plus	AMR	AMR	EFFLUX	EFFLUX	BLASTX	410	410	100	97.8	410	AAC77293.1	multidrug efflux MFS transporter MdtM	NA	NA
ERR7168286	SC22_ST398	NA	contig00003	18034	19452	-	espX1	type III secretion system effector EspX1	plus	VIRULENCE	VIRULENCE	NA	NA	BLASTX	473	473	100	91.12	473	ADD54679.1	type III secretion system effector EspX1	NA	NA
ERR7168286	SC22_ST398	NA	contig00013	22071	23834	+	smdA	multidrug efflux ABC transporter permease/ATP-binding subunit SmdA	plus	STRESS	BIOCIDE	EFFLUX	EFFLUX	BLASTX	588	591	99.49	79.42	588	BAF79679.1	multidrug efflux ABC transporter permease/ATP-binding subunit SmdA	NA	NA
ERR7168286	SC22_ST398	NA	contig00013	23836	25599	+	smdB	multidrug efflux ABC transporter permease/ATP-binding subunit SmdB	plus	STRESS	BIOCIDE	EFFLUX	EFFLUX	BLASTX	588	592	99.32	79.93	588	BAF79680.1	multidrug efflux ABC transporter permease/ATP-binding subunit SmdB	NA	NA
ERR7168286	SC22_ST398	NA	contig00013	33293	33493	-	ymoA	expression modulating protein YmoA	plus	VIRULENCE	VIRULENCE	NA	NA	BLASTX	67	67	100	83.58	67	AAQ90017.1	expression modulating protein YmoA	NA	NA
ERR7168286	SC22_ST398	NA	contig00017	7472	8602	-	blaEC	BlaEC family class C beta-lactamase	plus	AMR	AMR	BETA-LACTAM	BETA-LACTAM	BLASTX	377	377	100	98.41	377	WP_063610930.1	extended-spectrum class C beta-lactamase EC-15	NA	NA
ERR7168286	SC22_ST398	NA	contig00043	13349	14704	-	glpT_E448K	Escherichia fosfomycin resistant GlpT	core	AMR	POINT	FOSFOMYCIN	FOSFOMYCIN	POINTX	452	452	100	99.78	452	WP_000948731.1	glycerol-3-phosphate transporter GlpT	NA	NA
ERR7168286	SC22_ST398	NA	contig00079	1013	1579	+	hsp20	small heat shock protein sHSP20	plus	STRESS	HEAT	NA	NA	BLASTX	189	189	100	99.47	189	CDY80020.1	small heat shock protein sHSP20	NA	NA
ERR7168286	SC22_ST398	NA	contig00079	5682	6137	+	shsP	small heat shock protein sHSP20-GI	plus	STRESS	HEAT	NA	NA	BLASTX	152	152	100	99.34	152	ASF80771.1	small heat shock protein sHSP20-GI	NA	NA
ERR7168286	SC22_ST398	NA	contig00079	6163	7074	+	yfdX1	heat resistance protein YfdX1	plus	STRESS	HEAT	NA	NA	BLASTX	304	304	100	99.34	304	APX31172.1	heat resistance protein YfdX1	NA	NA
ERR7168286	SC22_ST398	NA	contig00079	7180	8064	+	yfdX2	heat resistance protein YfdX2	plus	STRESS	HEAT	NA	NA	BLASTX	295	295	100	98.98	295	ASF80766.1	heat resistance protein YfdX2	NA	NA
ERR7168286	SC22_ST398	NA	contig00079	8157	8765	+	hdeD-GI	heat resistance membrane protein HdeD-GI	plus	STRESS	HEAT	NA	NA	BLASTX	203	203	100	96.06	203	APX31174.1	heat resistance membrane protein HdeD-GI	NA	NA
ERR7168286	SC22_ST398	NA	contig00079	9982	10419	+	trxLHR	heat resistance system thioredoxin Trx-GI	plus	STRESS	HEAT	NA	NA	BLASTX	146	146	100	98.63	146	APX31176.1	heat resistance system thioredoxin Trx-GI	NA	NA
ERR7168286	SC22_ST398	NA	contig00079	10426	12132	+	kefB-GI	heat resistance system K+/H+ antiporter KefB-GI	plus	STRESS	HEAT	NA	NA	BLASTX	569	571	99.65	99.12	569	APX31177.1	heat resistance system K+/H+ antiporter KefB-GI	NA	NA
ERR7168286	SC22_ST398	NA	contig00079	12138	12632	+	psi-GI	heat resistance protein PsiE-GI	plus	STRESS	HEAT	NA	NA	BLASTX	165	165	100	95.76	165	APX31178.1	heat resistance protein PsiE-GI	NA	NA
ERR7168286	SC22_ST398	NA	contig00095	11146	14247	+	acrF	multidrug efflux RND transporter permease subunit AcrF	plus	AMR	AMR	EFFLUX	EFFLUX	BLASTX	1034	1034	100	99.71	1034	AAC76298.1	multidrug efflux RND transporter permease subunit AcrF	NA	NA
ERR7168286	SC22_ST398	NA	contig00130	2545	5676	+	silA	Cu(+)/Ag(+) efflux RND transporter permease subunit SilA	plus	STRESS	METAL	COPPER/SILVER	COPPER/SILVER	BLASTX	1044	1048	99.62	86.97	1044	AAD11749.1	Cu(+)/Ag(+) efflux RND transporter permease subunit SilA	NA	NA
ERR7168286	SC22_ST398	NA	contig00134	5143	6339	-	tet(A)	tetracycline efflux MFS transporter Tet(A)	core	AMR	AMR	TETRACYCLINE	TETRACYCLINE	EXACTX	399	399	100	100	399	WP_000804064.1	tetracycline efflux MFS transporter Tet(A)	NA	NA
ERR7168286	SC22_ST398	NA	contig00138	7317	8546	+	kdeA	multidrug efflux MFS transporter KdeA	plus	AMR	AMR	EFFLUX	EFFLUX	BLASTX	410	410	100	87.32	410	ABR76310.1	multidrug efflux MFS transporter KdeA	NA	NA
ERR7168286	SC22_ST398	NA	contig00146	2242	2895	+	qnrS1	quinolone resistance pentapeptide repeat protein QnrS1	core	AMR	AMR	QUINOLONE	QUINOLONE	ALLELEX	218	218	100	100	218	WP_001516695.1	quinolone resistance pentapeptide repeat protein QnrS1	NA	NA
ERR7168286	SC22_ST398	NA	contig00171	312	743	-	pcoE	copper resistance system metallochaperone PcoE	plus	STRESS	METAL	COPPER	COPPER	BLASTX	144	144	100	88.89	144	CAA58532.1	copper resistance system metallochaperone PcoE	NA	NA
ERR7168286	SC22_ST398	NA	contig00171	962	2359	-	pcoS	copper resistance membrane spanning protein PcoS	plus	STRESS	METAL	COPPER	COPPER	BLASTX	466	466	100	99.36	466	CAA58530.1	copper resistance membrane spanning protein PcoS	NA	NA
ERR7168286	SC22_ST398	NA	contig00171	2359	3036	-	pcoR	copper response regulator transcription factor PcoR	plus	STRESS	METAL	COPPER	COPPER	EXACTX	226	226	100	100	226	CAA58529.1	copper response regulator transcription factor PcoR	NA	NA
ERR7168286	SC22_ST398	NA	contig00171	3094	4020	-	pcoD	copper resistance inner membrane protein PcoD	plus	STRESS	METAL	COPPER	COPPER	BLASTX	309	309	100	99.68	309	CAA58528.1	copper resistance inner membrane protein PcoD	NA	NA
ERR7168286	SC22_ST398	NA	contig00171	4028	4405	-	pcoC	copper resistance system metallochaperone PcoC	plus	STRESS	METAL	COPPER	COPPER	EXACTX	126	126	100	100	126	CAA58527.1	copper resistance system metallochaperone PcoC	NA	NA
ERR7168286	SC22_ST398	NA	contig00171	4448	5335	-	pcoB	copper-binding protein PcoB	plus	STRESS	METAL	COPPER	COPPER	EXACTX	296	296	100	100	296	CAA58526.1	copper-binding protein PcoB	NA	NA
ERR7168286	SC22_ST398	NA	contig00171	5344	7158	-	pcoA	multicopper oxidase PcoA	plus	STRESS	METAL	COPPER	COPPER	EXACTX	605	605	100	100	605	CAA58525.1	multicopper oxidase PcoA	NA	NA
ERR7168286	SC22_ST398	NA	contig00186	98	772	+	silR	copper/silver response regulator transcription factor SilR	plus	STRESS	METAL	COPPER/SILVER	COPPER/SILVER	BLASTX	225	226	99.56	87.11	225	SPD96883.1	copper/silver response regulator transcription factor SilR	NA	NA
ERR7168286	SC22_ST398	NA	contig00198	1	798	-	sul2	sulfonamide-resistant dihydropteroate synthase Sul2	core	AMR	AMR	SULFONAMIDE	SULFONAMIDE	BLASTX	266	271	98.15	99.62	266	WP_001043260.1	sulfonamide-resistant dihydropteroate synthase Sul2	NA	NA
ERR7168286	SC22_ST398	NA	contig00211	2495	3148	-	arsH	arsenic resistance NADPH-dependent reductase ArsH	plus	STRESS	METAL	ARSENIC	ARSENIC	BLASTX	218	232	94.83	78.64	220	ADW66881.1	arsenic resistance NADPH-dependent reductase ArsH	NA	NA
ERR7168286	SC22_ST398	NA	contig00228	3037	3909	+	blaCTX-M-15	extended-spectrum class A beta-lactamase CTX-M-15	core	AMR	AMR	BETA-LACTAM	CEPHALOSPORIN	ALLELEX	291	291	100	100	291	WP_000239590.1	extended-spectrum class A beta-lactamase CTX-M-15	NA	NA
ERR7168286	SC22_ST398	NA	contig00244	522	785	+	ymgB	biofilm/acid-resistance regulator AriR	plus	STRESS	ACID	NA	NA	EXACTX	88	88	100	100	88	AAC74250.1	biofilm/acid-resistance regulator AriR	NA	NA
ERR7168286	SC22_ST398	NA	contig00253	2271	3356	-	capU	putative hexosyltransferase CapU	plus	VIRULENCE	VIRULENCE	NA	NA	BLASTX	362	362	100	98.9	362	CAV02025.1	putative hexosyltransferase CapU	NA	NA
ERR7168286	SC22_ST398	NA	contig00257	1918	3666	-	arsA	arsenite efflux transporter ATPase subunit ArsA	plus	STRESS	METAL	ARSENIC	ARSENITE	BLASTX	583	583	100	99.83	583	BAA24822.1	arsenite efflux transporter ATPase subunit ArsA	NA	NA
ERR7168286	SC22_ST398	NA	contig00270	2	781	+	aadA1	ANT(3'')-Ia family aminoglycoside nucleotidyltransferase AadA1	core	AMR	AMR	AMINOGLYCOSIDE	STREPTOMYCIN	BLASTX	260	263	98.86	100	260	WP_001209508.1	ANT(3'')-Ia family aminoglycoside nucleotidyltransferase AadA1	NA	NA
ERR7168286	SC22_ST398	NA	contig00270	948	1292	+	qacEdelta1	quaternary ammonium compound efflux SMR transporter QacE delta 1	core	STRESS	BIOCIDE	QUATERNARY AMMONIUM	QUATERNARY AMMONIUM	ALLELEX	115	115	100	100	115	WP_000679427.1	quaternary ammonium compound efflux SMR transporter QacE delta 1	NA	NA
ERR7168286	SC22_ST398	NA	contig00270	1289	2125	+	sul1	sulfonamide-resistant dihydropteroate synthase Sul1	core	AMR	AMR	SULFONAMIDE	SULFONAMIDE	EXACTX	279	279	100	100	279	WP_000259031.1	sulfonamide-resistant dihydropteroate synthase Sul1	NA	NA
ERR7168286	SC22_ST398	NA	contig00271	3	2624	-	oqxB	multidrug efflux RND transporter permease subunit OqxB	core	AMR	AMR	PHENICOL/QUINOLONE	PHENICOL/QUINOLONE	PARTIAL_CONTIG_ENDX	874	1050	83.24	100	874	WP_000347934.1	multidrug efflux RND transporter permease subunit OqxB	NA	NA
ERR7168286	SC22_ST398	NA	contig00297	2293	3069	-	aac(3)-IId	aminoglycoside N-acetyltransferase AAC(3)-IId	core	AMR	AMR	AMINOGLYCOSIDE	GENTAMICIN	BLASTX	259	286	90.56	100	259	WP_000557454.1	aminoglycoside N-acetyltransferase AAC(3)-IId	NA	NA
ERR7168286	SC22_ST398	NA	contig00355	392	739	+	merT	mercuric transport protein MerT	plus	STRESS	METAL	MERCURY	MERCURY	BLASTX	116	116	100	93.97	116	AAA98222.1	mercuric transport protein MerT	NA	NA
ERR7168286	SC22_ST398	NA	contig00355	758	1027	+	merP	mercury resistance system periplasmic binding protein MerP	plus	STRESS	METAL	MERCURY	MERCURY	BLASTX	90	91	98.9	93.33	90	AAA98223.1	mercury resistance system periplasmic binding protein MerP	NA	NA
ERR7168286	SC22_ST398	NA	contig00355	1036	1278	+	merF	mercury resistance system transport protein MerF	plus	STRESS	METAL	MERCURY	MERCURY	EXACTX	81	81	100	100	81	ABA25986.1	mercury resistance system transport protein MerF	NA	NA
ERR7168286	SC22_ST398	NA	contig00372	1125	1472	+	arsR	As(III)-sensing metalloregulatory transcriptional repressor ArsR	plus	STRESS	METAL	ARSENIC	ARSENIC	EXACTX	116	116	100	100	116	AET17094.1	As(III)-sensing metalloregulatory transcriptional repressor ArsR	NA	NA
ERR7168286	SC22_ST398	NA	contig00372	1523	1882	+	arsD	arsenite efflux transporter metallochaperone ArsD	plus	STRESS	METAL	ARSENIC	ARSENITE	BLASTX	120	120	100	98.33	120	AAB09625.1	arsenite efflux transporter metallochaperone ArsD	NA	NA
ERR7168286	SC22_ST398	NA	contig00461	325	1110	+	aadA5	ANT(3'')-Ia family aminoglycoside nucleotidyltransferase AadA5	core	AMR	AMR	AMINOGLYCOSIDE	STREPTOMYCIN	EXACTX	262	262	100	100	262	WP_000503573.1	ANT(3'')-Ia family aminoglycoside nucleotidyltransferase AadA5	NA	NA
ERR7168286	SC22_ST398	NA	contig00484	813	1175	+	merD	mercury resistance co-regulator MerD	plus	STRESS	METAL	MERCURY	MERCURY	BLASTX	121	121	100	98.35	121	AAC38221.1	mercury resistance co-regulator MerD	NA	NA
ERR7168286	SC22_ST398	NA	contig00540	2	616	-	arsH	arsenic resistance NADPH-dependent reductase ArsH	plus	STRESS	METAL	ARSENIC	ARSENIC	PARTIAL_CONTIG_ENDX	205	232	88.36	82.93	205	ADW66881.1	arsenic resistance NADPH-dependent reductase ArsH	NA	NA
ERR7168286	SC22_ST398	NA	contig00543	1	714	-	blaSHV	SHV family class A beta-lactamase	core	AMR	AMR	BETA-LACTAM	BETA-LACTAM	PARTIAL_CONTIG_ENDX	238	288	82.64	98.32	238	WP_021440083.1	extended-spectrum class A beta-lactamase SHV-187	NA	NA
ERR7168286	SC34_ST641	NA	contig00001	64099	65187	-	pmrB_Y358N	Escherichia colistin resistant PmrB	core	AMR	POINT	COLISTIN	COLISTIN	POINTX	363	363	100	99.45	363	WP_001300761.1	two-component system sensor histidine kinase PmrB	NA	NA
ERR7168286	SC34_ST641	NA	contig00003	27075	28838	+	smdA	multidrug efflux ABC transporter permease/ATP-binding subunit SmdA	plus	STRESS	BIOCIDE	EFFLUX	EFFLUX	BLASTX	588	591	99.49	79.08	588	BAF79679.1	multidrug efflux ABC transporter permease/ATP-binding subunit SmdA	NA	NA
ERR7168286	SC34_ST641	NA	contig00003	37565	37765	-	ymoA	expression modulating protein YmoA	plus	VIRULENCE	VIRULENCE	NA	NA	BLASTX	67	67	100	83.58	67	AAQ90017.1	expression modulating protein YmoA	NA	NA
ERR7168286	SC34_ST641	NA	contig00004	44602	47703	+	acrF	multidrug efflux RND transporter permease subunit AcrF	plus	AMR	AMR	EFFLUX	EFFLUX	BLASTX	1034	1034	100	99.52	1034	AAC76298.1	multidrug efflux RND transporter permease subunit AcrF	NA	NA
ERR7168286	SC34_ST641	NA	contig00007	24102	24671	+	lpfA	long polar fimbria major subunit LpfA-O113	plus	VIRULENCE	VIRULENCE	NA	NA	BLASTX	190	190	100	99.47	190	AAT76975.1	long polar fimbria major subunit LpfA-O113	NA	NA
ERR7168286	SC34_ST641	NA	contig00028	12152	13507	+	glpT_E448K	Escherichia fosfomycin resistant GlpT	core	AMR	POINT	FOSFOMYCIN	FOSFOMYCIN	POINTX	452	452	100	99.34	452	WP_000948731.1	glycerol-3-phosphate transporter GlpT	NA	NA
ERR7168286	SC34_ST641	NA	contig00102	11129	12358	-	mdtM	multidrug efflux MFS transporter MdtM	plus	AMR	AMR	EFFLUX	EFFLUX	BLASTX	410	410	100	97.8	410	AAC77293.1	multidrug efflux MFS transporter MdtM	NA	NA
ERR7168286	SC34_ST641	NA	contig00116	611	1468	-	blaTEM-1	broad-spectrum class A beta-lactamase TEM-1	core	AMR	AMR	BETA-LACTAM	BETA-LACTAM	ALLELEX	286	286	100	100	286	WP_000027057.1	broad-spectrum class A beta-lactamase TEM-1	NA	NA
ERR7168286	SC34_ST641	NA	contig00116	6830	7483	+	qnrS1	quinolone resistance pentapeptide repeat protein QnrS1	core	AMR	AMR	QUINOLONE	QUINOLONE	ALLELEX	218	218	100	100	218	WP_001516695.1	quinolone resistance pentapeptide repeat protein QnrS1	NA	NA
ERR7168286	SC34_ST641	NA	contig00154	3331	3594	-	ymgB	biofilm/acid-resistance regulator AriR	plus	STRESS	ACID	NA	NA	EXACTX	88	88	100	100	88	AAC74250.1	biofilm/acid-resistance regulator AriR	NA	NA
ERR7168286	SC34_ST641	NA	contig00172	2524	3198	+	silR	copper/silver response regulator transcription factor SilR	plus	STRESS	METAL	COPPER/SILVER	COPPER/SILVER	BLASTX	225	226	99.56	87.11	225	SPD96883.1	copper/silver response regulator transcription factor SilR	NA	NA
ERR7168286	SC34_ST641	NA	contig00206	312	743	-	pcoE	copper resistance system metallochaperone PcoE	plus	STRESS	METAL	COPPER	COPPER	BLASTX	144	144	100	88.89	144	CAA58532.1	copper resistance system metallochaperone PcoE	NA	NA
ERR7168286	SC34_ST641	NA	contig00206	962	2359	-	pcoS	copper resistance membrane spanning protein PcoS	plus	STRESS	METAL	COPPER	COPPER	BLASTX	466	466	100	99.36	466	CAA58530.1	copper resistance membrane spanning protein PcoS	NA	NA
ERR7168286	SC34_ST641	NA	contig00206	2359	3036	-	pcoR	copper response regulator transcription factor PcoR	plus	STRESS	METAL	COPPER	COPPER	EXACTX	226	226	100	100	226	CAA58529.1	copper response regulator transcription factor PcoR	NA	NA
ERR7168286	SC34_ST641	NA	contig00206	3094	4020	-	pcoD	copper resistance inner membrane protein PcoD	plus	STRESS	METAL	COPPER	COPPER	EXACTX	309	309	100	100	309	CAA58528.1	copper resistance inner membrane protein PcoD	NA	NA
ERR7168286	SC34_ST641	NA	contig00206	4028	4405	-	pcoC	copper resistance system metallochaperone PcoC	plus	STRESS	METAL	COPPER	COPPER	EXACTX	126	126	100	100	126	CAA58527.1	copper resistance system metallochaperone PcoC	NA	NA
ERR7168286	SC34_ST641	NA	contig00206	4448	5335	-	pcoB	copper-binding protein PcoB	plus	STRESS	METAL	COPPER	COPPER	EXACTX	296	296	100	100	296	CAA58526.1	copper-binding protein PcoB	NA	NA
ERR7168286	SC34_ST641	NA	contig00206	5344	7158	-	pcoA	multicopper oxidase PcoA	plus	STRESS	METAL	COPPER	COPPER	EXACTX	605	605	100	100	605	CAA58525.1	multicopper oxidase PcoA	NA	NA
ERR7168286	SC34_ST641	NA	contig00254	1987	3189	+	tet(B)	tetracycline efflux MFS transporter Tet(B)	core	AMR	AMR	TETRACYCLINE	TETRACYCLINE	EXACTX	401	401	100	100	401	WP_001089068.1	tetracycline efflux MFS transporter Tet(B)	NA	NA
ERR7168286	SC34_ST641	NA	contig00261	3642	4838	-	tet(A)	tetracycline efflux MFS transporter Tet(A)	core	AMR	AMR	TETRACYCLINE	TETRACYCLINE	EXACTX	399	399	100	100	399	WP_000804064.1	tetracycline efflux MFS transporter Tet(A)	NA	NA
ERR7168286	SC34_ST641	NA	contig00271	1166	1978	-	sul2	sulfonamide-resistant dihydropteroate synthase Sul2	core	AMR	AMR	SULFONAMIDE	SULFONAMIDE	EXACTX	271	271	100	100	271	WP_001043260.1	sulfonamide-resistant dihydropteroate synthase Sul2	NA	NA
ERR7168286	SC34_ST641	NA	contig00280	2042	2695	+	arsH	arsenic resistance NADPH-dependent reductase ArsH	plus	STRESS	METAL	ARSENIC	ARSENIC	BLASTX	218	232	94.83	78.64	220	ADW66881.1	arsenic resistance NADPH-dependent reductase ArsH	NA	NA
ERR7168286	SC34_ST641	NA	contig00327	446	3070	+	gyrA_D87N	Escherichia quinolone resistant GyrA	core	AMR	POINT	QUINOLONE	QUINOLONE	POINTX	875	878	99.66	98.86	875	WP_001281243.1	DNA gyrase subunit A GyrA	NA	NA
ERR7168286	SC34_ST641	NA	contig00327	446	3070	+	gyrA_S83L	Escherichia quinolone resistant GyrA	core	AMR	POINT	QUINOLONE	QUINOLONE	POINTX	875	878	99.66	98.86	875	WP_001281243.1	DNA gyrase subunit A GyrA	NA	NA
ERR7168286	SC34_ST641	NA	contig00351	181	1929	+	arsA	arsenite efflux transporter ATPase subunit ArsA	plus	STRESS	METAL	ARSENIC	ARSENITE	BLASTX	583	583	100	99.83	583	BAA24822.1	arsenite efflux transporter ATPase subunit ArsA	NA	NA
ERR7168286	SC34_ST641	NA	contig00362	542	997	-	shsP	small heat shock protein sHSP20-GI	plus	STRESS	HEAT	NA	NA	BLASTX	152	152	100	99.34	152	ASF80771.1	small heat shock protein sHSP20-GI	NA	NA
ERR7168286	SC34_ST641	NA	contig00373	584	1021	-	trxLHR	heat resistance system thioredoxin Trx-GI	plus	STRESS	HEAT	NA	NA	BLASTX	146	146	100	98.63	146	APX31176.1	heat resistance system thioredoxin Trx-GI	NA	NA
ERR7168286	SC34_ST641	NA	contig00373	2238	2846	-	hdeD-GI	heat resistance membrane protein HdeD-GI	plus	STRESS	HEAT	NA	NA	BLASTX	203	203	100	96.06	203	APX31174.1	heat resistance membrane protein HdeD-GI	NA	NA
ERR7168286	SC34_ST641	NA	contig00379	3	2624	-	oqxB	multidrug efflux RND transporter permease subunit OqxB	core	AMR	AMR	PHENICOL/QUINOLONE	PHENICOL/QUINOLONE	PARTIAL_CONTIG_ENDX	874	1050	83.24	100	874	WP_000347934.1	multidrug efflux RND transporter permease subunit OqxB	NA	NA
ERR7168286	SC34_ST641	NA	contig00414	2293	3069	-	aac(3)-IId	aminoglycoside N-acetyltransferase AAC(3)-IId	core	AMR	AMR	AMINOGLYCOSIDE	GENTAMICIN	BLASTX	259	286	90.56	100	259	WP_000557454.1	aminoglycoside N-acetyltransferase AAC(3)-IId	NA	NA
ERR7168286	SC34_ST641	NA	contig00447	1	741	+	aadA1	ANT(3'')-Ia family aminoglycoside nucleotidyltransferase AadA1	core	AMR	AMR	AMINOGLYCOSIDE	STREPTOMYCIN	BLASTX	247	263	93.92	100	247	WP_001206316.1	ANT(3'')-Ia family aminoglycoside nucleotidyltransferase AadA1	NA	NA
ERR7168286	SC34_ST641	NA	contig00447	908	1252	+	qacEdelta1	quaternary ammonium compound efflux SMR transporter QacE delta 1	core	STRESS	BIOCIDE	QUATERNARY AMMONIUM	QUATERNARY AMMONIUM	ALLELEX	115	115	100	100	115	WP_000679427.1	quaternary ammonium compound efflux SMR transporter QacE delta 1	NA	NA
ERR7168286	SC34_ST641	NA	contig00447	1249	2085	+	sul1	sulfonamide-resistant dihydropteroate synthase Sul1	core	AMR	AMR	SULFONAMIDE	SULFONAMIDE	EXACTX	279	279	100	100	279	WP_000259031.1	sulfonamide-resistant dihydropteroate synthase Sul1	NA	NA
ERR7168286	SC34_ST641	NA	contig00449	1712	2530	+	hlyE	hemolysin HlyE	plus	VIRULENCE	VIRULENCE	NA	NA	BLASTX	273	300	91	76.92	273	AAD28079.1	hemolysin HlyE	NA	NA
ERR7168286	SC34_ST641	NA	contig00488	1774	2217	-	psi-GI	heat resistance protein PsiE-GI	plus	STRESS	HEAT	NA	NA	PARTIAL_CONTIG_ENDX	148	165	89.7	95.95	148	APX31178.1	heat resistance protein PsiE-GI	NA	NA
ERR7168286	SC34_ST641	NA	contig00508	392	739	+	merT	mercuric transport protein MerT	plus	STRESS	METAL	MERCURY	MERCURY	BLASTX	116	116	100	93.97	116	AAA98222.1	mercuric transport protein MerT	NA	NA
ERR7168286	SC34_ST641	NA	contig00508	758	1027	+	merP	mercury resistance system periplasmic binding protein MerP	plus	STRESS	METAL	MERCURY	MERCURY	BLASTX	90	91	98.9	93.33	90	AAA98223.1	mercury resistance system periplasmic binding protein MerP	NA	NA
ERR7168286	SC34_ST641	NA	contig00508	1036	1278	+	merF	mercury resistance system transport protein MerF	plus	STRESS	METAL	MERCURY	MERCURY	EXACTX	81	81	100	100	81	ABA25986.1	mercury resistance system transport protein MerF	NA	NA
ERR7168286	SC34_ST641	NA	contig00515	994	1896	-	mph(A)	Mph(A) family macrolide 2'-phosphotransferase	core	AMR	AMR	MACROLIDE	MACROLIDE	EXACTX	301	301	100	100	301	WP_000219391.1	Mph(A) family macrolide 2'-phosphotransferase	NA	NA
ERR7168286	SC34_ST641	NA	contig00576	1125	1472	+	arsR	As(III)-sensing metalloregulatory transcriptional repressor ArsR	plus	STRESS	METAL	ARSENIC	ARSENIC	EXACTX	116	116	100	100	116	AET17094.1	As(III)-sensing metalloregulatory transcriptional repressor ArsR	NA	NA
ERR7168286	SC34_ST641	NA	contig00635	597	956	+	merD	mercury resistance co-regulator MerD	plus	STRESS	METAL	MERCURY	MERCURY	BLASTX	120	121	100	82.64	121	AAC38221.1	mercury resistance co-regulator MerD	NA	NA
ERR7168286	SC34_ST641	NA	contig00635	956	1189	+	merE	broad-spectrum mercury transporter MerE	plus	STRESS	METAL	MERCURY	MERCURY	BLASTX	78	78	100	78.21	78	AAA88371.1	broad-spectrum mercury transporter MerE	NA	NA
ERR7168286	SC34_ST641	NA	contig00683	813	1175	+	merD	mercury resistance co-regulator MerD	plus	STRESS	METAL	MERCURY	MERCURY	BLASTX	121	121	100	98.35	121	AAC38221.1	mercury resistance co-regulator MerD	NA	NA
ERR7168286	SC34_ST641	NA	contig00694	130	600	+	dfrA17	trimethoprim-resistant dihydrofolate reductase DfrA17	core	AMR	AMR	TRIMETHOPRIM	TRIMETHOPRIM	EXACTX	157	157	100	100	157	WP_001389366.1	trimethoprim-resistant dihydrofolate reductase DfrA17	NA	NA
ERR7168286	SC34_ST641	NA	contig00766	2	616	-	arsH	arsenic resistance NADPH-dependent reductase ArsH	plus	STRESS	METAL	ARSENIC	ARSENIC	PARTIAL_CONTIG_ENDX	205	232	88.36	82.93	205	ADW66881.1	arsenic resistance NADPH-dependent reductase ArsH	NA	NA
ERR7168286	SC34_ST641	NA	contig00773	1	714	-	blaSHV	SHV family class A beta-lactamase	core	AMR	AMR	BETA-LACTAM	BETA-LACTAM	PARTIAL_CONTIG_ENDX	238	288	82.64	98.32	238	WP_021440083.1	extended-spectrum class A beta-lactamase SHV-187	NA	NA
ERR7168286	SC34_ST641	NA	contig00824	128	598	+	dfrA14	trimethoprim-resistant dihydrofolate reductase DfrA14	core	AMR	AMR	TRIMETHOPRIM	TRIMETHOPRIM	EXACTX	157	157	100	100	157	WP_004201280.1	trimethoprim-resistant dihydrofolate reductase DfrA14	NA	NA
ERR7168286	SC4_ST10	NA	contig00005	18524	19753	+	kdeA	multidrug efflux MFS transporter KdeA	plus	AMR	AMR	EFFLUX	EFFLUX	BLASTX	410	410	100	87.56	410	ABR76310.1	multidrug efflux MFS transporter KdeA	NA	NA
ERR7168286	SC4_ST10	NA	contig00008	21646	23409	+	smdA	multidrug efflux ABC transporter permease/ATP-binding subunit SmdA	plus	STRESS	BIOCIDE	EFFLUX	EFFLUX	BLASTX	588	591	99.49	79.08	588	BAF79679.1	multidrug efflux ABC transporter permease/ATP-binding subunit SmdA	NA	NA
ERR7168286	SC4_ST10	NA	contig00008	23411	25174	+	smdB	multidrug efflux ABC transporter permease/ATP-binding subunit SmdB	plus	STRESS	BIOCIDE	EFFLUX	EFFLUX	BLASTX	588	592	99.32	79.93	588	BAF79680.1	multidrug efflux ABC transporter permease/ATP-binding subunit SmdB	NA	NA
ERR7168286	SC4_ST10	NA	contig00008	32868	33068	-	ymoA	expression modulating protein YmoA	plus	VIRULENCE	VIRULENCE	NA	NA	BLASTX	67	67	100	83.58	67	AAQ90017.1	expression modulating protein YmoA	NA	NA
ERR7168286	SC4_ST10	NA	contig00013	75808	77010	+	tet(B)	tetracycline efflux MFS transporter Tet(B)	core	AMR	AMR	TETRACYCLINE	TETRACYCLINE	EXACTX	401	401	100	100	401	WP_001089068.1	tetracycline efflux MFS transporter Tet(B)	NA	NA
ERR7168286	SC4_ST10	NA	contig00025	1621	2751	-	blaEC	BlaEC family class C beta-lactamase	plus	AMR	AMR	BETA-LACTAM	BETA-LACTAM	BLASTX	377	377	100	98.41	377	WP_063610930.1	extended-spectrum class C beta-lactamase EC-15	NA	NA
ERR7168286	SC4_ST10	NA	contig00030	38114	39532	+	espX1	type III secretion system effector EspX1	plus	VIRULENCE	VIRULENCE	NA	NA	BLASTX	473	473	100	90.91	473	ADD54679.1	type III secretion system effector EspX1	NA	NA
ERR7168286	SC4_ST10	NA	contig00032	39332	40189	+	hlyE	hemolysin HlyE	plus	VIRULENCE	VIRULENCE	NA	NA	BLASTX	286	300	96.67	75.52	290	AAD28079.1	hemolysin HlyE	NA	NA
ERR7168286	SC4_ST10	NA	contig00034	6	3677	-	sslE	lipoprotein metalloprotease SslE	plus	VIRULENCE	VIRULENCE	NA	NA	PARTIALX	1224	1520	80.59	87.43	1225	ADE89421.1	lipoprotein metalloprotease SslE	NA	NA
ERR7168286	SC4_ST10	NA	contig00045	371	1600	+	mdtM	multidrug efflux MFS transporter MdtM	plus	AMR	AMR	EFFLUX	EFFLUX	BLASTX	410	410	100	97.8	410	AAC77293.1	multidrug efflux MFS transporter MdtM	NA	NA
ERR7168286	SC4_ST10	NA	contig00078	6219	9350	-	silA	Cu(+)/Ag(+) efflux RND transporter permease subunit SilA	plus	STRESS	METAL	COPPER/SILVER	COPPER/SILVER	BLASTX	1044	1048	99.62	86.97	1044	AAD11749.1	Cu(+)/Ag(+) efflux RND transporter permease subunit SilA	NA	NA
ERR7168286	SC4_ST10	NA	contig00078	12621	13295	+	silR	copper/silver response regulator transcription factor SilR	plus	STRESS	METAL	COPPER/SILVER	COPPER/SILVER	BLASTX	225	226	99.56	87.11	225	SPD96883.1	copper/silver response regulator transcription factor SilR	NA	NA
ERR7168286	SC4_ST10	NA	contig00105	180	1007	+	blaOXA-1	oxacillin-hydrolyzing class D beta-lactamase OXA-1	core	AMR	AMR	BETA-LACTAM	CEPHALOSPORIN	ALLELEX	276	276	100	100	276	WP_001334766.1	oxacillin-hydrolyzing class D beta-lactamase OXA-1	NA	NA
ERR7168286	SC4_ST10	NA	contig00105	1123	1911	+	aadA1	ANT(3'')-Ia family aminoglycoside nucleotidyltransferase AadA1	core	AMR	AMR	AMINOGLYCOSIDE	STREPTOMYCIN	EXACTX	263	263	100	100	263	WP_001209508.1	ANT(3'')-Ia family aminoglycoside nucleotidyltransferase AadA1	NA	NA
ERR7168286	SC4_ST10	NA	contig00105	2078	2422	+	qacEdelta1	quaternary ammonium compound efflux SMR transporter QacE delta 1	core	STRESS	BIOCIDE	QUATERNARY AMMONIUM	QUATERNARY AMMONIUM	ALLELEX	115	115	100	100	115	WP_000679427.1	quaternary ammonium compound efflux SMR transporter QacE delta 1	NA	NA
ERR7168286	SC4_ST10	NA	contig00105	2419	3255	+	sul1	sulfonamide-resistant dihydropteroate synthase Sul1	core	AMR	AMR	SULFONAMIDE	SULFONAMIDE	EXACTX	279	279	100	100	279	WP_000259031.1	sulfonamide-resistant dihydropteroate synthase Sul1	NA	NA
ERR7168286	SC4_ST10	NA	contig00105	8572	9474	-	mph(A)	Mph(A) family macrolide 2'-phosphotransferase	core	AMR	AMR	MACROLIDE	MACROLIDE	EXACTX	301	301	100	100	301	WP_000219391.1	Mph(A) family macrolide 2'-phosphotransferase	NA	NA
ERR7168286	SC4_ST10	NA	contig00107	940	2136	-	tet(A)	tetracycline efflux MFS transporter Tet(A)	core	AMR	AMR	TETRACYCLINE	TETRACYCLINE	EXACTX	399	399	100	100	399	WP_000804064.1	tetracycline efflux MFS transporter Tet(A)	NA	NA
ERR7168286	SC4_ST10	NA	contig00107	6794	7447	-	qnrS1	quinolone resistance pentapeptide repeat protein QnrS1	core	AMR	AMR	QUINOLONE	QUINOLONE	ALLELEX	218	218	100	100	218	WP_001516695.1	quinolone resistance pentapeptide repeat protein QnrS1	NA	NA
ERR7168286	SC4_ST10	NA	contig00122	5405	7951	-	acrF	multidrug efflux RND transporter permease subunit AcrF	plus	AMR	AMR	EFFLUX	EFFLUX	PARTIAL_CONTIG_ENDX	849	1034	82.11	99.65	849	AAC76298.1	multidrug efflux RND transporter permease subunit AcrF	NA	NA
ERR7168286	SC4_ST10	NA	contig00123	4284	4547	+	ymgB	biofilm/acid-resistance regulator AriR	plus	STRESS	ACID	NA	NA	EXACTX	88	88	100	100	88	AAC74250.1	biofilm/acid-resistance regulator AriR	NA	NA
ERR7168286	SC4_ST10	NA	contig00132	1694	2188	-	psi-GI	heat resistance protein PsiE-GI	plus	STRESS	HEAT	NA	NA	BLASTX	165	165	100	95.76	165	APX31178.1	heat resistance protein PsiE-GI	NA	NA
ERR7168286	SC4_ST10	NA	contig00132	2194	3897	-	kefB-GI	heat resistance system K+/H+ antiporter KefB-GI	plus	STRESS	HEAT	NA	NA	BLASTX	568	571	99.65	99.3	569	APX31177.1	heat resistance system K+/H+ antiporter KefB-GI	NA	NA
ERR7168286	SC4_ST10	NA	contig00132	3904	4341	-	trxLHR	heat resistance system thioredoxin Trx-GI	plus	STRESS	HEAT	NA	NA	BLASTX	146	146	100	98.63	146	APX31176.1	heat resistance system thioredoxin Trx-GI	NA	NA
ERR7168286	SC4_ST10	NA	contig00132	5558	6166	-	hdeD-GI	heat resistance membrane protein HdeD-GI	plus	STRESS	HEAT	NA	NA	BLASTX	203	203	100	96.06	203	APX31174.1	heat resistance membrane protein HdeD-GI	NA	NA
ERR7168286	SC4_ST10	NA	contig00137	1	1344	-	pcoS	copper resistance membrane spanning protein PcoS	plus	STRESS	METAL	COPPER	COPPER	BLASTX	448	466	96.14	99.55	448	CAA58530.1	copper resistance membrane spanning protein PcoS	NA	NA
ERR7168286	SC4_ST10	NA	contig00137	1344	2021	-	pcoR	copper response regulator transcription factor PcoR	plus	STRESS	METAL	COPPER	COPPER	EXACTX	226	226	100	100	226	CAA58529.1	copper response regulator transcription factor PcoR	NA	NA
ERR7168286	SC4_ST10	NA	contig00137	2079	3005	-	pcoD	copper resistance inner membrane protein PcoD	plus	STRESS	METAL	COPPER	COPPER	EXACTX	309	309	100	100	309	CAA58528.1	copper resistance inner membrane protein PcoD	NA	NA
ERR7168286	SC4_ST10	NA	contig00137	3013	3390	-	pcoC	copper resistance system metallochaperone PcoC	plus	STRESS	METAL	COPPER	COPPER	EXACTX	126	126	100	100	126	CAA58527.1	copper resistance system metallochaperone PcoC	NA	NA
ERR7168286	SC4_ST10	NA	contig00137	3433	4320	-	pcoB	copper-binding protein PcoB	plus	STRESS	METAL	COPPER	COPPER	EXACTX	296	296	100	100	296	CAA58526.1	copper-binding protein PcoB	NA	NA
ERR7168286	SC4_ST10	NA	contig00137	4329	6143	-	pcoA	multicopper oxidase PcoA	plus	STRESS	METAL	COPPER	COPPER	EXACTX	605	605	100	100	605	CAA58525.1	multicopper oxidase PcoA	NA	NA
ERR7168286	SC4_ST10	NA	contig00144	631	1155	-	papE	P fimbrial minor subunit PapE	plus	VIRULENCE	VIRULENCE	NA	NA	BLASTX	175	173	100	76	175	CAA43568.1	P fimbrial minor subunit PapE	NA	NA
ERR7168286	SC4_ST10	NA	contig00144	3154	5661	-	papC	P fimbrial usher protein PapC	plus	VIRULENCE	VIRULENCE	NA	NA	BLASTX	836	836	100	96.08	841	CAA43564.1	P fimbrial usher protein PapC	NA	NA
ERR7168286	SC4_ST10	NA	contig00149	4245	5057	+	sul2	sulfonamide-resistant dihydropteroate synthase Sul2	core	AMR	AMR	SULFONAMIDE	SULFONAMIDE	EXACTX	271	271	100	100	271	WP_001043260.1	sulfonamide-resistant dihydropteroate synthase Sul2	NA	NA
ERR7168286	SC4_ST10	NA	contig00157	3989	4336	+	arsR	As(III)-sensing metalloregulatory transcriptional repressor ArsR	plus	STRESS	METAL	ARSENIC	ARSENIC	EXACTX	116	116	100	100	116	AET17094.1	As(III)-sensing metalloregulatory transcriptional repressor ArsR	NA	NA
ERR7168286	SC4_ST10	NA	contig00181	709	1362	+	arsH	arsenic resistance NADPH-dependent reductase ArsH	plus	STRESS	METAL	ARSENIC	ARSENIC	BLASTX	218	232	94.83	78.64	220	ADW66881.1	arsenic resistance NADPH-dependent reductase ArsH	NA	NA
ERR7168286	SC4_ST10	NA	contig00182	181	1929	+	arsA	arsenite efflux transporter ATPase subunit ArsA	plus	STRESS	METAL	ARSENIC	ARSENITE	BLASTX	583	583	100	99.83	583	BAA24822.1	arsenite efflux transporter ATPase subunit ArsA	NA	NA
ERR7168286	SC4_ST10	NA	contig00188	100	666	-	hsp20	small heat shock protein sHSP20	plus	STRESS	HEAT	NA	NA	BLASTX	189	189	100	99.47	189	CDY80020.1	small heat shock protein sHSP20	NA	NA
ERR7168286	SC4_ST10	NA	contig00191	1694	2566	+	blaCTX-M-15	extended-spectrum class A beta-lactamase CTX-M-15	core	AMR	AMR	BETA-LACTAM	CEPHALOSPORIN	ALLELEX	291	291	100	100	291	WP_000239590.1	extended-spectrum class A beta-lactamase CTX-M-15	NA	NA
ERR7168286	SC4_ST10	NA	contig00196	2498	2836	+	iss	increased serum survival lipoprotein Iss	plus	VIRULENCE	VIRULENCE	NA	NA	EXACTX	113	113	100	100	113	CAQ97644.1	increased serum survival lipoprotein Iss	NA	NA
ERR7168286	SC4_ST10	NA	contig00201	542	997	-	shsP	small heat shock protein sHSP20-GI	plus	STRESS	HEAT	NA	NA	BLASTX	152	152	100	99.34	152	ASF80771.1	small heat shock protein sHSP20-GI	NA	NA
ERR7168286	SC4_ST10	NA	contig00207	2293	3069	-	aac(3)-IId	aminoglycoside N-acetyltransferase AAC(3)-IId	core	AMR	AMR	AMINOGLYCOSIDE	GENTAMICIN	BLASTX	259	286	90.56	100	259	WP_000557454.1	aminoglycoside N-acetyltransferase AAC(3)-IId	NA	NA
ERR7168286	SC4_ST10	NA	contig00245	392	739	+	merT	mercuric transport protein MerT	plus	STRESS	METAL	MERCURY	MERCURY	BLASTX	116	116	100	93.97	116	AAA98222.1	mercuric transport protein MerT	NA	NA
ERR7168286	SC4_ST10	NA	contig00245	758	1027	+	merP	mercury resistance system periplasmic binding protein MerP	plus	STRESS	METAL	MERCURY	MERCURY	BLASTX	90	91	98.9	93.33	90	AAA98223.1	mercury resistance system periplasmic binding protein MerP	NA	NA
ERR7168286	SC4_ST10	NA	contig00245	1036	1278	+	merF	mercury resistance system transport protein MerF	plus	STRESS	METAL	MERCURY	MERCURY	EXACTX	81	81	100	100	81	ABA25986.1	mercury resistance system transport protein MerF	NA	NA
ERR7168286	SC4_ST10	NA	contig00275	131	601	+	dfrA17	trimethoprim-resistant dihydrofolate reductase DfrA17	core	AMR	AMR	TRIMETHOPRIM	TRIMETHOPRIM	EXACTX	157	157	100	100	157	WP_001389366.1	trimethoprim-resistant dihydrofolate reductase DfrA17	NA	NA
ERR7168286	SC4_ST10	NA	contig00275	735	1520	+	aadA5	ANT(3'')-Ia family aminoglycoside nucleotidyltransferase AadA5	core	AMR	AMR	AMINOGLYCOSIDE	STREPTOMYCIN	EXACTX	262	262	100	100	262	WP_000503573.1	ANT(3'')-Ia family aminoglycoside nucleotidyltransferase AadA5	NA	NA
ERR7168286	SC4_ST10	NA	contig00315	406	951	-	papA	P fimbria major subunit PapA	plus	VIRULENCE	VIRULENCE	NA	NA	BLASTX	182	184	100	83.15	184	ENA25238.1	P fimbria major subunit PapA	NA	NA
ERR7168286	SC4_ST10	NA	contig00343	813	1175	+	merD	mercury resistance co-regulator MerD	plus	STRESS	METAL	MERCURY	MERCURY	BLASTX	121	121	100	98.35	121	AAC38221.1	mercury resistance co-regulator MerD	NA	NA
ERR7168286	SC4_ST10	NA	contig00406	2	616	-	arsH	arsenic resistance NADPH-dependent reductase ArsH	plus	STRESS	METAL	ARSENIC	ARSENIC	PARTIAL_CONTIG_ENDX	205	232	88.36	82.93	205	ADW66881.1	arsenic resistance NADPH-dependent reductase ArsH	NA	NA
ERR7168286	SC69_ST349	NA	contig00005	10796	12184	-	uhpT_E350Q	Escherichia fosfomycin resistant UhpT	core	AMR	POINT	FOSFOMYCIN	FOSFOMYCIN	POINTX	463	463	100	99.78	463	WP_000879194.1	hexose phosphate transporter UhpT	NA	NA
ERR7168286	SC69_ST349	NA	contig00005	22366	23553	+	emrD	multidrug efflux MFS transporter EmrD	plus	AMR	AMR	EFFLUX	EFFLUX	BLASTX	396	396	100	99.49	396	EFF04178.1	multidrug efflux MFS transporter EmrD	NA	NA
ERR7168286	SC69_ST349	NA	contig00006	5427	8528	-	acrF	multidrug efflux RND transporter permease subunit AcrF	plus	AMR	AMR	EFFLUX	EFFLUX	BLASTX	1034	1034	100	99.42	1034	AAC76298.1	multidrug efflux RND transporter permease subunit AcrF	NA	NA
ERR7168286	SC69_ST349	NA	contig00009	70854	72083	+	kdeA	multidrug efflux MFS transporter KdeA	plus	AMR	AMR	EFFLUX	EFFLUX	BLASTX	410	410	100	87.07	410	ABR76310.1	multidrug efflux MFS transporter KdeA	NA	NA
ERR7168286	SC69_ST349	NA	contig00011	67691	68821	-	blaEC	BlaEC family class C beta-lactamase	plus	AMR	AMR	BETA-LACTAM	BETA-LACTAM	BLASTX	377	377	100	99.73	377	AAZ85968.1	cephalosporin-hydrolyzing class C beta-lactamase EC-8	NA	NA
ERR7168286	SC69_ST349	NA	contig00018	820	2583	-	smdA	multidrug efflux ABC transporter permease/ATP-binding subunit SmdA	plus	STRESS	BIOCIDE	EFFLUX	EFFLUX	BLASTX	588	591	99.49	78.91	588	BAF79679.1	multidrug efflux ABC transporter permease/ATP-binding subunit SmdA	NA	NA
ERR7168286	SC69_ST349	NA	contig00020	8682	8882	-	ymoA	expression modulating protein YmoA	plus	VIRULENCE	VIRULENCE	NA	NA	BLASTX	67	67	100	83.58	67	AAQ90017.1	expression modulating protein YmoA	NA	NA
ERR7168286	SC69_ST349	NA	contig00024	26691	28439	-	arsA	arsenite efflux transporter ATPase subunit ArsA	plus	STRESS	METAL	ARSENIC	ARSENITE	BLASTX	583	583	100	86.96	583	BAA24822.1	arsenite efflux transporter ATPase subunit ArsA	NA	NA
ERR7168286	SC69_ST349	NA	contig00024	28460	28819	-	arsD	arsenite efflux transporter metallochaperone ArsD	plus	STRESS	METAL	ARSENIC	ARSENITE	BLASTX	120	120	100	90	120	AAB09625.1	arsenite efflux transporter metallochaperone ArsD	NA	NA
ERR7168286	SC69_ST349	NA	contig00028	6191	7609	+	espX1	type III secretion system effector EspX1	plus	VIRULENCE	VIRULENCE	NA	NA	BLASTX	473	473	100	90.49	473	ADD54679.1	type III secretion system effector EspX1	NA	NA
ERR7168286	SC69_ST349	NA	contig00040	27469	31710	+	fdeC	intimin-like adhesin FdeC	plus	VIRULENCE	VIRULENCE	NA	NA	BLASTX	1414	1416	99.93	90.88	1415	ABE05822.1	intimin-like adhesin FdeC	NA	NA
ERR7168286	SC69_ST349	NA	contig00075	13065	16196	-	silA	Cu(+)/Ag(+) efflux RND transporter permease subunit SilA	plus	STRESS	METAL	COPPER/SILVER	COPPER/SILVER	BLASTX	1044	1048	99.62	86.78	1044	AAD11749.1	Cu(+)/Ag(+) efflux RND transporter permease subunit SilA	NA	NA
ERR7168286	SC69_ST349	NA	contig00100	6947	8176	-	mdtM	multidrug efflux MFS transporter MdtM	plus	AMR	AMR	EFFLUX	EFFLUX	BLASTX	410	410	100	97.8	410	AAC77293.1	multidrug efflux MFS transporter MdtM	NA	NA
ERR7168286	SC69_ST349	NA	contig00120	7023	8378	+	glpT_E448K	Escherichia fosfomycin resistant GlpT	core	AMR	POINT	FOSFOMYCIN	FOSFOMYCIN	POINTX	452	452	100	99.12	452	WP_000948731.1	glycerol-3-phosphate transporter GlpT	NA	NA
ERR7168286	SC69_ST349	NA	contig00131	1120	1383	+	ymgB	biofilm/acid-resistance regulator AriR	plus	STRESS	ACID	NA	NA	BLASTX	88	88	100	97.73	88	AAC74250.1	biofilm/acid-resistance regulator AriR	NA	NA
ERR7168286	SC69_ST349	NA	contig00135	5498	6367	-	hlyE	hemolysin HlyE	plus	VIRULENCE	VIRULENCE	NA	NA	BLASTX	290	300	96.67	76.9	290	AAD28079.1	hemolysin HlyE	NA	NA
ERR7168286	SC69_ST349	NA	contig00143	226	1053	-	blaOXA-1	oxacillin-hydrolyzing class D beta-lactamase OXA-1	core	AMR	AMR	BETA-LACTAM	CEPHALOSPORIN	ALLELEX	276	276	100	100	276	WP_001334766.1	oxacillin-hydrolyzing class D beta-lactamase OXA-1	NA	NA
ERR7168286	SC69_ST349	NA	contig00167	2495	3148	-	arsH	arsenic resistance NADPH-dependent reductase ArsH	plus	STRESS	METAL	ARSENIC	ARSENIC	BLASTX	218	232	94.83	78.64	220	ADW66881.1	arsenic resistance NADPH-dependent reductase ArsH	NA	NA
ERR7168286	SC69_ST349	NA	contig00171	3962	4864	-	mph(A)	Mph(A) family macrolide 2'-phosphotransferase	core	AMR	AMR	MACROLIDE	MACROLIDE	EXACTX	301	301	100	100	301	WP_000219391.1	Mph(A) family macrolide 2'-phosphotransferase	NA	NA
ERR7168286	SC69_ST349	NA	contig00175	232	579	-	arsR	As(III)-sensing metalloregulatory transcriptional repressor ArsR	plus	STRESS	METAL	ARSENIC	ARSENIC	EXACTX	116	116	100	100	116	AET17094.1	As(III)-sensing metalloregulatory transcriptional repressor ArsR	NA	NA
ERR7168286	SC69_ST349	NA	contig00196	906	2102	-	tet(A)	tetracycline efflux MFS transporter Tet(A)	core	AMR	AMR	TETRACYCLINE	TETRACYCLINE	BLASTX	399	399	100	99.75	399	WP_000804064.1	tetracycline efflux MFS transporter Tet(A)	NA	NA
ERR7168286	SC69_ST349	NA	contig00198	1918	3666	-	arsA	arsenite efflux transporter ATPase subunit ArsA	plus	STRESS	METAL	ARSENIC	ARSENITE	BLASTX	583	583	100	99.83	583	BAA24822.1	arsenite efflux transporter ATPase subunit ArsA	NA	NA
ERR7168286	SC69_ST349	NA	contig00205	1540	2214	+	silR	copper/silver response regulator transcription factor SilR	plus	STRESS	METAL	COPPER/SILVER	COPPER/SILVER	BLASTX	225	226	99.56	87.11	225	SPD96883.1	copper/silver response regulator transcription factor SilR	NA	NA
ERR7168286	SC69_ST349	NA	contig00209	420	857	-	trxLHR	heat resistance system thioredoxin Trx-GI	plus	STRESS	HEAT	NA	NA	BLASTX	146	146	100	98.63	146	APX31176.1	heat resistance system thioredoxin Trx-GI	NA	NA
ERR7168286	SC69_ST349	NA	contig00209	2074	2682	-	hdeD-GI	heat resistance membrane protein HdeD-GI	plus	STRESS	HEAT	NA	NA	BLASTX	203	203	100	96.06	203	APX31174.1	heat resistance membrane protein HdeD-GI	NA	NA
ERR7168286	SC69_ST349	NA	contig00221	542	997	-	shsP	small heat shock protein sHSP20-GI	plus	STRESS	HEAT	NA	NA	BLASTX	152	152	100	99.34	152	ASF80771.1	small heat shock protein sHSP20-GI	NA	NA
ERR7168286	SC69_ST349	NA	contig00247	102	872	-	sul1	sulfonamide-resistant dihydropteroate synthase Sul1	core	AMR	AMR	SULFONAMIDE	SULFONAMIDE	BLASTX	257	275	93.45	98.83	257	WP_063855066.1	sulfonamide-resistant dihydropteroate synthase Sul1	NA	NA
ERR7168286	SC69_ST349	NA	contig00247	869	1213	-	qacEdelta1	quaternary ammonium compound efflux SMR transporter QacE delta 1	core	STRESS	BIOCIDE	QUATERNARY AMMONIUM	QUATERNARY AMMONIUM	ALLELEX	115	115	100	100	115	WP_000679427.1	quaternary ammonium compound efflux SMR transporter QacE delta 1	NA	NA
ERR7168286	SC69_ST349	NA	contig00247	1422	2207	-	aadA5	ANT(3'')-Ia family aminoglycoside nucleotidyltransferase AadA5	core	AMR	AMR	AMINOGLYCOSIDE	STREPTOMYCIN	EXACTX	262	262	100	100	262	WP_000503573.1	ANT(3'')-Ia family aminoglycoside nucleotidyltransferase AadA5	NA	NA
ERR7168286	SC69_ST349	NA	contig00261	1408	1902	-	psi-GI	heat resistance protein PsiE-GI	plus	STRESS	HEAT	NA	NA	BLASTX	165	165	100	95.76	165	APX31178.1	heat resistance protein PsiE-GI	NA	NA
ERR7168286	SC69_ST349	NA	contig00263	392	739	+	merT	mercuric transport protein MerT	plus	STRESS	METAL	MERCURY	MERCURY	BLASTX	116	116	100	93.97	116	AAA98222.1	mercuric transport protein MerT	NA	NA
ERR7168286	SC69_ST349	NA	contig00263	758	1027	+	merP	mercury resistance system periplasmic binding protein MerP	plus	STRESS	METAL	MERCURY	MERCURY	BLASTX	90	91	98.9	93.33	90	AAA98223.1	mercury resistance system periplasmic binding protein MerP	NA	NA
ERR7168286	SC69_ST349	NA	contig00263	1036	1278	+	merF	mercury resistance system transport protein MerF	plus	STRESS	METAL	MERCURY	MERCURY	EXACTX	81	81	100	100	81	ABA25986.1	mercury resistance system transport protein MerF	NA	NA
ERR7168286	SC69_ST349	NA	contig00265	405	1490	-	capU	putative hexosyltransferase CapU	plus	VIRULENCE	VIRULENCE	NA	NA	BLASTX	362	362	100	98.9	362	CAV02025.1	putative hexosyltransferase CapU	NA	NA
ERR7168286	SC69_ST349	NA	contig00287	1	750	-	blaTEM	TEM family class A beta-lactamase	core	AMR	AMR	BETA-LACTAM	BETA-LACTAM	PARTIAL_CONTIG_ENDX	250	286	87.41	100	250	WP_000027057.1	broad-spectrum class A beta-lactamase TEM-1	NA	NA
ERR7168286	SC69_ST349	NA	contig00331	492	851	+	merD	mercury resistance co-regulator MerD	plus	STRESS	METAL	MERCURY	MERCURY	BLASTX	120	121	100	82.64	121	AAC38221.1	mercury resistance co-regulator MerD	NA	NA
ERR7168286	SC69_ST349	NA	contig00331	851	1084	+	merE	broad-spectrum mercury transporter MerE	plus	STRESS	METAL	MERCURY	MERCURY	BLASTX	78	78	100	78.21	78	AAA88371.1	broad-spectrum mercury transporter MerE	NA	NA
ERR7168286	SC69_ST349	NA	contig00337	14	886	-	blaCTX-M-15	extended-spectrum class A beta-lactamase CTX-M-15	core	AMR	AMR	BETA-LACTAM	CEPHALOSPORIN	ALLELEX	291	291	100	100	291	WP_000239590.1	extended-spectrum class A beta-lactamase CTX-M-15	NA	NA
ERR7168286	SC69_ST349	NA	contig00345	813	1175	+	merD	mercury resistance co-regulator MerD	plus	STRESS	METAL	MERCURY	MERCURY	BLASTX	121	121	100	98.35	121	AAC38221.1	mercury resistance co-regulator MerD	NA	NA
ERR7168286	SC69_ST349	NA	contig00395	2	616	-	arsH	arsenic resistance NADPH-dependent reductase ArsH	plus	STRESS	METAL	ARSENIC	ARSENIC	PARTIAL_CONTIG_ENDX	205	232	88.36	82.93	205	ADW66881.1	arsenic resistance NADPH-dependent reductase ArsH	NA	NA
ERR7168286	SC69_ST349	NA	contig00397	1	714	-	blaSHV	SHV family class A beta-lactamase	core	AMR	AMR	BETA-LACTAM	BETA-LACTAM	PARTIAL_CONTIG_ENDX	238	288	82.64	98.32	238	WP_021440083.1	extended-spectrum class A beta-lactamase SHV-187	NA	NA
ERR7168286	SC74_ST540	NA	contig00001	22027	23157	-	blaEC	BlaEC family class C beta-lactamase	plus	AMR	AMR	BETA-LACTAM	BETA-LACTAM	BLASTX	377	377	100	98.41	377	WP_063610930.1	extended-spectrum class C beta-lactamase EC-15	NA	NA
ERR7168286	SC74_ST540	NA	contig00028	19123	22224	+	acrF	multidrug efflux RND transporter permease subunit AcrF	plus	AMR	AMR	EFFLUX	EFFLUX	BLASTX	1034	1034	100	99.61	1034	AAC76298.1	multidrug efflux RND transporter permease subunit AcrF	NA	NA
ERR7168286	SC74_ST540	NA	contig00029	22851	26522	+	sslE	lipoprotein metalloprotease SslE	plus	VIRULENCE	VIRULENCE	NA	NA	PARTIALX	1224	1520	80.59	87.43	1225	ADE89421.1	lipoprotein metalloprotease SslE	NA	NA
ERR7168286	SC74_ST540	NA	contig00076	1013	1579	+	hsp20	small heat shock protein sHSP20	plus	STRESS	HEAT	NA	NA	BLASTX	189	189	100	99.47	189	CDY80020.1	small heat shock protein sHSP20	NA	NA
ERR7168286	SC74_ST540	NA	contig00076	5682	6137	+	shsP	small heat shock protein sHSP20-GI	plus	STRESS	HEAT	NA	NA	BLASTX	152	152	100	99.34	152	ASF80771.1	small heat shock protein sHSP20-GI	NA	NA
ERR7168286	SC74_ST540	NA	contig00076	6163	7074	+	yfdX1	heat resistance protein YfdX1	plus	STRESS	HEAT	NA	NA	BLASTX	304	304	100	99.34	304	APX31172.1	heat resistance protein YfdX1	NA	NA
ERR7168286	SC74_ST540	NA	contig00076	7180	8064	+	yfdX2	heat resistance protein YfdX2	plus	STRESS	HEAT	NA	NA	BLASTX	295	295	100	98.98	295	ASF80766.1	heat resistance protein YfdX2	NA	NA
ERR7168286	SC74_ST540	NA	contig00076	8157	8765	+	hdeD-GI	heat resistance membrane protein HdeD-GI	plus	STRESS	HEAT	NA	NA	BLASTX	203	203	100	96.06	203	APX31174.1	heat resistance membrane protein HdeD-GI	NA	NA
ERR7168286	SC74_ST540	NA	contig00076	9982	10419	+	trxLHR	heat resistance system thioredoxin Trx-GI	plus	STRESS	HEAT	NA	NA	BLASTX	146	146	100	98.63	146	APX31176.1	heat resistance system thioredoxin Trx-GI	NA	NA
ERR7168286	SC74_ST540	NA	contig00076	10426	12132	+	kefB-GI	heat resistance system K+/H+ antiporter KefB-GI	plus	STRESS	HEAT	NA	NA	BLASTX	569	571	99.65	99.12	569	APX31177.1	heat resistance system K+/H+ antiporter KefB-GI	NA	NA
ERR7168286	SC74_ST540	NA	contig00076	12138	12632	+	psi-GI	heat resistance protein PsiE-GI	plus	STRESS	HEAT	NA	NA	BLASTX	165	165	100	95.76	165	APX31178.1	heat resistance protein PsiE-GI	NA	NA
ERR7168286	SC74_ST540	NA	contig00088	9550	11313	+	smdA	multidrug efflux ABC transporter permease/ATP-binding subunit SmdA	plus	STRESS	BIOCIDE	EFFLUX	EFFLUX	BLASTX	588	591	99.49	79.25	588	BAF79679.1	multidrug efflux ABC transporter permease/ATP-binding subunit SmdA	NA	NA
ERR7168286	SC74_ST540	NA	contig00088	11315	13078	+	smdB	multidrug efflux ABC transporter permease/ATP-binding subunit SmdB	plus	STRESS	BIOCIDE	EFFLUX	EFFLUX	BLASTX	588	592	99.32	79.93	588	BAF79680.1	multidrug efflux ABC transporter permease/ATP-binding subunit SmdB	NA	NA
ERR7168286	SC74_ST540	NA	contig00094	1	750	-	blaTEM	TEM family class A beta-lactamase	core	AMR	AMR	BETA-LACTAM	BETA-LACTAM	PARTIAL_CONTIG_ENDX	250	286	87.41	100	250	WP_000027057.1	broad-spectrum class A beta-lactamase TEM-1	NA	NA
ERR7168286	SC74_ST540	NA	contig00094	3571	4443	+	blaCTX-M-15	extended-spectrum class A beta-lactamase CTX-M-15	core	AMR	AMR	BETA-LACTAM	CEPHALOSPORIN	ALLELEX	291	291	100	100	291	WP_000239590.1	extended-spectrum class A beta-lactamase CTX-M-15	NA	NA
ERR7168286	SC74_ST540	NA	contig00094	9087	9740	+	qnrS1	quinolone resistance pentapeptide repeat protein QnrS1	core	AMR	AMR	QUINOLONE	QUINOLONE	ALLELEX	218	218	100	100	218	WP_001516695.1	quinolone resistance pentapeptide repeat protein QnrS1	NA	NA
ERR7168286	SC74_ST540	NA	contig00111	3555	4457	+	mph(A)	Mph(A) family macrolide 2'-phosphotransferase	core	AMR	AMR	MACROLIDE	MACROLIDE	EXACTX	301	301	100	100	301	WP_000219391.1	Mph(A) family macrolide 2'-phosphotransferase	NA	NA
ERR7168286	SC74_ST540	NA	contig00111	9774	10610	-	sul1	sulfonamide-resistant dihydropteroate synthase Sul1	core	AMR	AMR	SULFONAMIDE	SULFONAMIDE	EXACTX	279	279	100	100	279	WP_000259031.1	sulfonamide-resistant dihydropteroate synthase Sul1	NA	NA
ERR7168286	SC74_ST540	NA	contig00111	10607	10951	-	qacEdelta1	quaternary ammonium compound efflux SMR transporter QacE delta 1	core	STRESS	BIOCIDE	QUATERNARY AMMONIUM	QUATERNARY AMMONIUM	ALLELEX	115	115	100	100	115	WP_000679427.1	quaternary ammonium compound efflux SMR transporter QacE delta 1	NA	NA
ERR7168286	SC74_ST540	NA	contig00111	11118	11834	-	aadA1	ANT(3'')-Ia family aminoglycoside nucleotidyltransferase AadA1	core	AMR	AMR	AMINOGLYCOSIDE	STREPTOMYCIN	BLASTX	239	263	90.87	100	239	WP_001206316.1	ANT(3'')-Ia family aminoglycoside nucleotidyltransferase AadA1	NA	NA
ERR7168286	SC74_ST540	NA	contig00152	1332	4463	+	silA	Cu(+)/Ag(+) efflux RND transporter permease subunit SilA	plus	STRESS	METAL	COPPER/SILVER	COPPER/SILVER	BLASTX	1044	1048	99.62	86.97	1044	AAD11749.1	Cu(+)/Ag(+) efflux RND transporter permease subunit SilA	NA	NA
ERR7168286	SC74_ST540	NA	contig00161	6662	7747	-	capU	putative hexosyltransferase CapU	plus	VIRULENCE	VIRULENCE	NA	NA	BLASTX	362	362	100	99.17	362	CAV02025.1	putative hexosyltransferase CapU	NA	NA
ERR7168286	SC74_ST540	NA	contig00165	4284	4547	+	ymgB	biofilm/acid-resistance regulator AriR	plus	STRESS	ACID	NA	NA	EXACTX	88	88	100	100	88	AAC74250.1	biofilm/acid-resistance regulator AriR	NA	NA
ERR7168286	SC74_ST540	NA	contig00179	600	800	+	ymoA	expression modulating protein YmoA	plus	VIRULENCE	VIRULENCE	NA	NA	BLASTX	67	67	100	83.58	67	AAQ90017.1	expression modulating protein YmoA	NA	NA
ERR7168286	SC74_ST540	NA	contig00214	1	1344	-	pcoS	copper resistance membrane spanning protein PcoS	plus	STRESS	METAL	COPPER	COPPER	BLASTX	448	466	96.14	99.55	448	CAA58530.1	copper resistance membrane spanning protein PcoS	NA	NA
ERR7168286	SC74_ST540	NA	contig00214	1344	2021	-	pcoR	copper response regulator transcription factor PcoR	plus	STRESS	METAL	COPPER	COPPER	EXACTX	226	226	100	100	226	CAA58529.1	copper response regulator transcription factor PcoR	NA	NA
ERR7168286	SC74_ST540	NA	contig00214	2079	3005	-	pcoD	copper resistance inner membrane protein PcoD	plus	STRESS	METAL	COPPER	COPPER	EXACTX	309	309	100	100	309	CAA58528.1	copper resistance inner membrane protein PcoD	NA	NA
ERR7168286	SC74_ST540	NA	contig00214	3013	3390	-	pcoC	copper resistance system metallochaperone PcoC	plus	STRESS	METAL	COPPER	COPPER	EXACTX	126	126	100	100	126	CAA58527.1	copper resistance system metallochaperone PcoC	NA	NA
ERR7168286	SC74_ST540	NA	contig00214	3433	4320	-	pcoB	copper-binding protein PcoB	plus	STRESS	METAL	COPPER	COPPER	EXACTX	296	296	100	100	296	CAA58526.1	copper-binding protein PcoB	NA	NA
ERR7168286	SC74_ST540	NA	contig00228	1773	2969	+	tet(A)	tetracycline efflux MFS transporter Tet(A)	core	AMR	AMR	TETRACYCLINE	TETRACYCLINE	EXACTX	399	399	100	100	399	WP_000804064.1	tetracycline efflux MFS transporter Tet(A)	NA	NA
ERR7168286	SC74_ST540	NA	contig00232	2057	2710	+	arsH	arsenic resistance NADPH-dependent reductase ArsH	plus	STRESS	METAL	ARSENIC	ARSENIC	BLASTX	218	232	94.83	78.64	220	ADW66881.1	arsenic resistance NADPH-dependent reductase ArsH	NA	NA
ERR7168286	SC74_ST540	NA	contig00245	232	579	-	arsR	As(III)-sensing metalloregulatory transcriptional repressor ArsR	plus	STRESS	METAL	ARSENIC	ARSENIC	EXACTX	116	116	100	100	116	AET17094.1	As(III)-sensing metalloregulatory transcriptional repressor ArsR	NA	NA
ERR7168286	SC74_ST540	NA	contig00299	1918	3666	-	arsA	arsenite efflux transporter ATPase subunit ArsA	plus	STRESS	METAL	ARSENIC	ARSENITE	BLASTX	583	583	100	99.83	583	BAA24822.1	arsenite efflux transporter ATPase subunit ArsA	NA	NA
ERR7168286	SC74_ST540	NA	contig00338	3	1007	-	kdeA	multidrug efflux MFS transporter KdeA	plus	AMR	AMR	EFFLUX	EFFLUX	PARTIAL_CONTIG_ENDX	335	410	81.71	89.55	335	ABR76310.1	multidrug efflux MFS transporter KdeA	NA	NA
ERR7168286	SC74_ST540	NA	contig00372	6	575	+	silR	copper/silver response regulator transcription factor SilR	plus	STRESS	METAL	COPPER/SILVER	COPPER/SILVER	PARTIALX	190	226	84.07	87.37	190	SPD96883.1	copper/silver response regulator transcription factor SilR	NA	NA
ERR7168286	SC74_ST540	NA	contig00394	153	827	-	silR	copper/silver response regulator transcription factor SilR	plus	STRESS	METAL	COPPER/SILVER	COPPER/SILVER	BLASTX	225	226	99.56	87.11	225	SPD96883.1	copper/silver response regulator transcription factor SilR	NA	NA
ERR7168286	SC74_ST540	NA	contig00431	392	739	+	merT	mercuric transport protein MerT	plus	STRESS	METAL	MERCURY	MERCURY	BLASTX	116	116	100	93.97	116	AAA98222.1	mercuric transport protein MerT	NA	NA
ERR7168286	SC74_ST540	NA	contig00431	758	1027	+	merP	mercury resistance system periplasmic binding protein MerP	plus	STRESS	METAL	MERCURY	MERCURY	BLASTX	90	91	98.9	93.33	90	AAA98223.1	mercury resistance system periplasmic binding protein MerP	NA	NA
ERR7168286	SC74_ST540	NA	contig00431	1036	1278	+	merF	mercury resistance system transport protein MerF	plus	STRESS	METAL	MERCURY	MERCURY	EXACTX	81	81	100	100	81	ABA25986.1	mercury resistance system transport protein MerF	NA	NA
ERR7168286	SC74_ST540	NA	contig00558	492	851	+	merD	mercury resistance co-regulator MerD	plus	STRESS	METAL	MERCURY	MERCURY	BLASTX	120	121	100	82.64	121	AAC38221.1	mercury resistance co-regulator MerD	NA	NA
ERR7168286	SC74_ST540	NA	contig00558	851	1084	+	merE	broad-spectrum mercury transporter MerE	plus	STRESS	METAL	MERCURY	MERCURY	BLASTX	78	78	100	78.21	78	AAA88371.1	broad-spectrum mercury transporter MerE	NA	NA
ERR7168286	SC74_ST540	NA	contig00580	813	1175	+	merD	mercury resistance co-regulator MerD	plus	STRESS	METAL	MERCURY	MERCURY	BLASTX	121	121	100	98.35	121	AAC38221.1	mercury resistance co-regulator MerD	NA	NA
ERR7168286	SC74_ST540	NA	contig00596	307	1104	+	sul2	sulfonamide-resistant dihydropteroate synthase Sul2	core	AMR	AMR	SULFONAMIDE	SULFONAMIDE	BLASTX	266	271	98.15	100	266	WP_001043260.1	sulfonamide-resistant dihydropteroate synthase Sul2	NA	NA
ERR7168286	SC74_ST540	NA	contig00667	2	616	-	arsH	arsenic resistance NADPH-dependent reductase ArsH	plus	STRESS	METAL	ARSENIC	ARSENIC	PARTIAL_CONTIG_ENDX	205	232	88.36	82.93	205	ADW66881.1	arsenic resistance NADPH-dependent reductase ArsH	NA	NA
ERR7168286	SC74_ST540	NA	contig00669	1	714	-	blaSHV	SHV family class A beta-lactamase	core	AMR	AMR	BETA-LACTAM	BETA-LACTAM	PARTIAL_CONTIG_ENDX	238	288	82.64	98.32	238	WP_021440083.1	extended-spectrum class A beta-lactamase SHV-187	NA	NA
ERR7168286	SC75_ST940	NA	contig00006	19568	21331	+	smdA	multidrug efflux ABC transporter permease/ATP-binding subunit SmdA	plus	STRESS	BIOCIDE	EFFLUX	EFFLUX	BLASTX	588	591	99.49	79.08	588	BAF79679.1	multidrug efflux ABC transporter permease/ATP-binding subunit SmdA	NA	NA
ERR7168286	SC75_ST940	NA	contig00006	21333	23096	+	smdB	multidrug efflux ABC transporter permease/ATP-binding subunit SmdB	plus	STRESS	BIOCIDE	EFFLUX	EFFLUX	BLASTX	588	592	99.32	79.93	588	BAF79680.1	multidrug efflux ABC transporter permease/ATP-binding subunit SmdB	NA	NA
ERR7168286	SC75_ST940	NA	contig00006	30788	30988	-	ymoA	expression modulating protein YmoA	plus	VIRULENCE	VIRULENCE	NA	NA	BLASTX	67	67	100	83.58	67	AAQ90017.1	expression modulating protein YmoA	NA	NA
ERR7168286	SC75_ST940	NA	contig00014	11713	12300	-	uhpA_G97D	Escherichia fosfomycin resistant UhpA	core	AMR	POINT	FOSFOMYCIN	FOSFOMYCIN	POINTX	196	196	100	99.49	196	WP_000633668.1	DNA-binding response regulator UhpA	NA	NA
ERR7168286	SC75_ST940	NA	contig00015	9072	11696	-	gyrA_D87N	Escherichia quinolone resistant GyrA	core	AMR	POINT	QUINOLONE	QUINOLONE	POINTX	875	878	99.66	98.86	875	WP_001281243.1	DNA gyrase subunit A GyrA	NA	NA
ERR7168286	SC75_ST940	NA	contig00015	9072	11696	-	gyrA_S83L	Escherichia quinolone resistant GyrA	core	AMR	POINT	QUINOLONE	QUINOLONE	POINTX	875	878	99.66	98.86	875	WP_001281243.1	DNA gyrase subunit A GyrA	NA	NA
ERR7168286	SC75_ST940	NA	contig00015	23295	24650	-	glpT_E448K	Escherichia fosfomycin resistant GlpT	core	AMR	POINT	FOSFOMYCIN	FOSFOMYCIN	POINTX	452	452	100	99.56	452	WP_000948731.1	glycerol-3-phosphate transporter GlpT	NA	NA
ERR7168286	SC75_ST940	NA	contig00062	11965	13167	-	tet(B)	tetracycline efflux MFS transporter Tet(B)	core	AMR	AMR	TETRACYCLINE	TETRACYCLINE	EXACTX	401	401	100	100	401	WP_001089068.1	tetracycline efflux MFS transporter Tet(B)	NA	NA
ERR7168286	SC75_ST940	NA	contig00104	433	3534	-	acrF	multidrug efflux RND transporter permease subunit AcrF	plus	AMR	AMR	EFFLUX	EFFLUX	BLASTX	1034	1034	100	99.23	1034	AAC76298.1	multidrug efflux RND transporter permease subunit AcrF	NA	NA
ERR7168286	SC75_ST940	NA	contig00121	6097	6924	+	blaOXA-1	oxacillin-hydrolyzing class D beta-lactamase OXA-1	core	AMR	AMR	BETA-LACTAM	CEPHALOSPORIN	ALLELEX	276	276	100	100	276	WP_001334766.1	oxacillin-hydrolyzing class D beta-lactamase OXA-1	NA	NA
ERR7168286	SC75_ST940	NA	contig00121	7040	7828	+	aadA1	ANT(3'')-Ia family aminoglycoside nucleotidyltransferase AadA1	core	AMR	AMR	AMINOGLYCOSIDE	STREPTOMYCIN	EXACTX	263	263	100	100	263	WP_001209508.1	ANT(3'')-Ia family aminoglycoside nucleotidyltransferase AadA1	NA	NA
ERR7168286	SC75_ST940	NA	contig00121	7995	8339	+	qacEdelta1	quaternary ammonium compound efflux SMR transporter QacE delta 1	core	STRESS	BIOCIDE	QUATERNARY AMMONIUM	QUATERNARY AMMONIUM	ALLELEX	115	115	100	100	115	WP_000679427.1	quaternary ammonium compound efflux SMR transporter QacE delta 1	NA	NA
ERR7168286	SC75_ST940	NA	contig00121	8336	9172	+	sul1	sulfonamide-resistant dihydropteroate synthase Sul1	core	AMR	AMR	SULFONAMIDE	SULFONAMIDE	EXACTX	279	279	100	100	279	WP_000259031.1	sulfonamide-resistant dihydropteroate synthase Sul1	NA	NA
ERR7168286	SC75_ST940	NA	contig00139	6937	8025	+	pmrB_Y358N	Escherichia colistin resistant PmrB	core	AMR	POINT	COLISTIN	COLISTIN	POINTX	363	363	100	99.45	363	WP_001300761.1	two-component system sensor histidine kinase PmrB	NA	NA
ERR7168286	SC75_ST940	NA	contig00145	1884	5015	+	silA	Cu(+)/Ag(+) efflux RND transporter permease subunit SilA	plus	STRESS	METAL	COPPER/SILVER	COPPER/SILVER	BLASTX	1044	1048	99.62	86.97	1044	AAD11749.1	Cu(+)/Ag(+) efflux RND transporter permease subunit SilA	NA	NA
ERR7168286	SC75_ST940	NA	contig00266	2057	2710	+	arsH	arsenic resistance NADPH-dependent reductase ArsH	plus	STRESS	METAL	ARSENIC	ARSENIC	BLASTX	218	232	94.83	78.64	220	ADW66881.1	arsenic resistance NADPH-dependent reductase ArsH	NA	NA
ERR7168286	SC75_ST940	NA	contig00275	232	579	-	arsR	As(III)-sensing metalloregulatory transcriptional repressor ArsR	plus	STRESS	METAL	ARSENIC	ARSENIC	EXACTX	116	116	100	100	116	AET17094.1	As(III)-sensing metalloregulatory transcriptional repressor ArsR	NA	NA
ERR7168286	SC75_ST940	NA	contig00310	1396	2481	-	capU	putative hexosyltransferase CapU	plus	VIRULENCE	VIRULENCE	NA	NA	BLASTX	362	362	100	99.45	362	CAV02025.1	putative hexosyltransferase CapU	NA	NA
ERR7168286	SC75_ST940	NA	contig00311	181	1083	+	mph(A)	Mph(A) family macrolide 2'-phosphotransferase	core	AMR	AMR	MACROLIDE	MACROLIDE	EXACTX	301	301	100	100	301	WP_000219391.1	Mph(A) family macrolide 2'-phosphotransferase	NA	NA
ERR7168286	SC75_ST940	NA	contig00328	1918	3666	-	arsA	arsenite efflux transporter ATPase subunit ArsA	plus	STRESS	METAL	ARSENIC	ARSENITE	EXACTX	583	583	100	100	583	BAA24822.1	arsenite efflux transporter ATPase subunit ArsA	NA	NA
ERR7168286	SC75_ST940	NA	contig00357	420	857	-	trxLHR	heat resistance system thioredoxin Trx-GI	plus	STRESS	HEAT	NA	NA	BLASTX	146	146	100	98.63	146	APX31176.1	heat resistance system thioredoxin Trx-GI	NA	NA
ERR7168286	SC75_ST940	NA	contig00357	2074	2682	-	hdeD-GI	heat resistance membrane protein HdeD-GI	plus	STRESS	HEAT	NA	NA	BLASTX	203	203	100	96.06	203	APX31174.1	heat resistance membrane protein HdeD-GI	NA	NA
ERR7168286	SC75_ST940	NA	contig00360	1237	2433	+	tet(A)	tetracycline efflux MFS transporter Tet(A)	core	AMR	AMR	TETRACYCLINE	TETRACYCLINE	EXACTX	399	399	100	100	399	WP_000804064.1	tetracycline efflux MFS transporter Tet(A)	NA	NA
ERR7168286	SC75_ST940	NA	contig00375	542	997	-	shsP	small heat shock protein sHSP20-GI	plus	STRESS	HEAT	NA	NA	BLASTX	152	152	100	99.34	152	ASF80771.1	small heat shock protein sHSP20-GI	NA	NA
ERR7168286	SC75_ST940	NA	contig00378	2	877	-	pcoB	copper-binding protein PcoB	plus	STRESS	METAL	COPPER	COPPER	BLASTX	292	296	98.65	99.66	292	CAA58526.1	copper-binding protein PcoB	NA	NA
ERR7168286	SC75_ST940	NA	contig00378	886	2700	-	pcoA	multicopper oxidase PcoA	plus	STRESS	METAL	COPPER	COPPER	BLASTX	605	605	100	99.67	605	CAA58525.1	multicopper oxidase PcoA	NA	NA
ERR7168286	SC75_ST940	NA	contig00430	1069	1926	+	blaTEM-1	broad-spectrum class A beta-lactamase TEM-1	core	AMR	AMR	BETA-LACTAM	BETA-LACTAM	ALLELEX	286	286	100	100	286	WP_000027057.1	broad-spectrum class A beta-lactamase TEM-1	NA	NA
ERR7168286	SC75_ST940	NA	contig00467	838	1515	-	pcoR	copper response regulator transcription factor PcoR	plus	STRESS	METAL	COPPER	COPPER	EXACTX	226	226	100	100	226	CAA58529.1	copper response regulator transcription factor PcoR	NA	NA
ERR7168286	SC75_ST940	NA	contig00467	1573	2316	-	pcoD	copper resistance inner membrane protein PcoD	plus	STRESS	METAL	COPPER	COPPER	PARTIAL_CONTIG_ENDX	248	309	80.26	100	248	CAA58528.1	copper resistance inner membrane protein PcoD	NA	NA
ERR7168286	SC75_ST940	NA	contig00468	75	749	-	silR	copper/silver response regulator transcription factor SilR	plus	STRESS	METAL	COPPER/SILVER	COPPER/SILVER	BLASTX	225	226	99.56	87.11	225	SPD96883.1	copper/silver response regulator transcription factor SilR	NA	NA
ERR7168286	SC75_ST940	NA	contig00485	1408	1902	-	psi-GI	heat resistance protein PsiE-GI	plus	STRESS	HEAT	NA	NA	BLASTX	165	165	100	95.76	165	APX31178.1	heat resistance protein PsiE-GI	NA	NA
ERR7168286	SC75_ST940	NA	contig00498	392	739	+	merT	mercuric transport protein MerT	plus	STRESS	METAL	MERCURY	MERCURY	BLASTX	116	116	100	93.97	116	AAA98222.1	mercuric transport protein MerT	NA	NA
ERR7168286	SC75_ST940	NA	contig00498	758	1027	+	merP	mercury resistance system periplasmic binding protein MerP	plus	STRESS	METAL	MERCURY	MERCURY	BLASTX	90	91	98.9	93.33	90	AAA98223.1	mercury resistance system periplasmic binding protein MerP	NA	NA
ERR7168286	SC75_ST940	NA	contig00498	1036	1278	+	merF	mercury resistance system transport protein MerF	plus	STRESS	METAL	MERCURY	MERCURY	EXACTX	81	81	100	100	81	ABA25986.1	mercury resistance system transport protein MerF	NA	NA
ERR7168286	SC75_ST940	NA	contig00513	522	785	+	ymgB	biofilm/acid-resistance regulator AriR	plus	STRESS	ACID	NA	NA	EXACTX	88	88	100	100	88	AAC74250.1	biofilm/acid-resistance regulator AriR	NA	NA
ERR7168286	SC75_ST940	NA	contig00602	226	1098	-	blaCTX-M-15	extended-spectrum class A beta-lactamase CTX-M-15	core	AMR	AMR	BETA-LACTAM	CEPHALOSPORIN	ALLELEX	291	291	100	100	291	WP_000239590.1	extended-spectrum class A beta-lactamase CTX-M-15	NA	NA
ERR7168286	SC75_ST940	NA	contig00669	813	1175	+	merD	mercury resistance co-regulator MerD	plus	STRESS	METAL	MERCURY	MERCURY	BLASTX	121	121	100	98.35	121	AAC38221.1	mercury resistance co-regulator MerD	NA	NA
ERR7168286	SC75_ST940	NA	contig00751	2	616	-	arsH	arsenic resistance NADPH-dependent reductase ArsH	plus	STRESS	METAL	ARSENIC	ARSENIC	PARTIAL_CONTIG_ENDX	205	232	88.36	82.93	205	ADW66881.1	arsenic resistance NADPH-dependent reductase ArsH	NA	NA
ERR7168286	SC75_ST940	NA	contig00755	1	714	-	blaSHV	SHV family class A beta-lactamase	core	AMR	AMR	BETA-LACTAM	BETA-LACTAM	PARTIAL_CONTIG_ENDX	238	288	82.64	98.32	238	WP_021440083.1	extended-spectrum class A beta-lactamase SHV-187	NA	NA
ERR7168286	SC75_ST940	NA	contig00837	194	568	-	pcoC	copper resistance system metallochaperone PcoC	plus	STRESS	METAL	COPPER	COPPER	BLASTX	125	126	99.21	99.2	125	CAA58527.1	copper resistance system metallochaperone PcoC	NA	NA
ERR7168286	SC99_ST1727	NA	contig00001	52273	53361	-	pmrB_Y358N	Escherichia colistin resistant PmrB	core	AMR	POINT	COLISTIN	COLISTIN	POINTX	363	363	100	99.72	363	WP_001300761.1	two-component system sensor histidine kinase PmrB	NA	NA
ERR7168286	SC99_ST1727	NA	contig00004	1604	1804	+	ymoA	expression modulating protein YmoA	plus	VIRULENCE	VIRULENCE	NA	NA	BLASTX	67	67	100	83.58	67	AAQ90017.1	expression modulating protein YmoA	NA	NA
ERR7168286	SC99_ST1727	NA	contig00004	9497	11260	-	smdB	multidrug efflux ABC transporter permease/ATP-binding subunit SmdB	plus	STRESS	BIOCIDE	EFFLUX	EFFLUX	BLASTX	588	592	99.32	79.42	588	BAF79680.1	multidrug efflux ABC transporter permease/ATP-binding subunit SmdB	NA	NA
ERR7168286	SC99_ST1727	NA	contig00004	11262	13025	-	smdA	multidrug efflux ABC transporter permease/ATP-binding subunit SmdA	plus	STRESS	BIOCIDE	EFFLUX	EFFLUX	BLASTX	588	591	99.49	79.08	588	BAF79679.1	multidrug efflux ABC transporter permease/ATP-binding subunit SmdA	NA	NA
ERR7168286	SC99_ST1727	NA	contig00009	16181	16750	-	lpfA	long polar fimbria major subunit LpfA-O113	plus	VIRULENCE	VIRULENCE	NA	NA	BLASTX	190	190	100	99.47	190	AAT76975.1	long polar fimbria major subunit LpfA-O113	NA	NA
ERR7168286	SC99_ST1727	NA	contig00019	433	3534	-	acrF	multidrug efflux RND transporter permease subunit AcrF	plus	AMR	AMR	EFFLUX	EFFLUX	BLASTX	1034	1034	100	99.61	1034	AAC76298.1	multidrug efflux RND transporter permease subunit AcrF	NA	NA
ERR7168286	SC99_ST1727	NA	contig00055	17753	18982	+	kdeA	multidrug efflux MFS transporter KdeA	plus	AMR	AMR	EFFLUX	EFFLUX	BLASTX	410	410	100	86.83	410	ABR76310.1	multidrug efflux MFS transporter KdeA	NA	NA
ERR7168286	SC99_ST1727	NA	contig00057	14807	17938	-	silA	Cu(+)/Ag(+) efflux RND transporter permease subunit SilA	plus	STRESS	METAL	COPPER/SILVER	COPPER/SILVER	BLASTX	1044	1048	99.62	86.97	1044	AAD11749.1	Cu(+)/Ag(+) efflux RND transporter permease subunit SilA	NA	NA
ERR7168286	SC99_ST1727	NA	contig00100	6714	7844	+	blaEC	BlaEC family class C beta-lactamase	plus	AMR	AMR	BETA-LACTAM	BETA-LACTAM	BLASTX	377	377	100	98.67	377	WP_063610930.1	extended-spectrum class C beta-lactamase EC-15	NA	NA
ERR7168286	SC99_ST1727	NA	contig00136	7341	8210	-	hlyE	hemolysin HlyE	plus	VIRULENCE	VIRULENCE	NA	NA	BLASTX	290	300	96.67	76.9	290	AAD28079.1	hemolysin HlyE	NA	NA
ERR7168286	SC99_ST1727	NA	contig00161	5952	7307	-	glpT_E448K	Escherichia fosfomycin resistant GlpT	core	AMR	POINT	FOSFOMYCIN	FOSFOMYCIN	POINTX	452	452	100	99.78	452	WP_000948731.1	glycerol-3-phosphate transporter GlpT	NA	NA
ERR7168286	SC99_ST1727	NA	contig00178	724	1161	-	trxLHR	heat resistance system thioredoxin Trx-GI	plus	STRESS	HEAT	NA	NA	BLASTX	146	146	100	98.63	146	APX31176.1	heat resistance system thioredoxin Trx-GI	NA	NA
ERR7168286	SC99_ST1727	NA	contig00178	2378	2986	-	hdeD-GI	heat resistance membrane protein HdeD-GI	plus	STRESS	HEAT	NA	NA	BLASTX	203	203	100	96.06	203	APX31174.1	heat resistance membrane protein HdeD-GI	NA	NA
ERR7168286	SC99_ST1727	NA	contig00178	3079	3810	-	yfdX2	heat resistance protein YfdX2	plus	STRESS	HEAT	NA	NA	PARTIALX	244	295	82.71	98.36	244	ASF80766.1	heat resistance protein YfdX2	NA	NA
ERR7168286	SC99_ST1727	NA	contig00178	3817	4728	-	yfdX1	heat resistance protein YfdX1	plus	STRESS	HEAT	NA	NA	BLASTX	304	304	100	99.34	304	APX31172.1	heat resistance protein YfdX1	NA	NA
ERR7168286	SC99_ST1727	NA	contig00178	4754	5209	-	shsP	small heat shock protein sHSP20-GI	plus	STRESS	HEAT	NA	NA	BLASTX	152	152	100	99.34	152	ASF80771.1	small heat shock protein sHSP20-GI	NA	NA
ERR7168286	SC99_ST1727	NA	contig00180	5073	5747	-	silR	copper/silver response regulator transcription factor SilR	plus	STRESS	METAL	COPPER/SILVER	COPPER/SILVER	BLASTX	225	226	99.56	87.11	225	SPD96883.1	copper/silver response regulator transcription factor SilR	NA	NA
ERR7168286	SC99_ST1727	NA	contig00181	3754	4017	+	ymgB	biofilm/acid-resistance regulator AriR	plus	STRESS	ACID	NA	NA	EXACTX	88	88	100	100	88	AAC74250.1	biofilm/acid-resistance regulator AriR	NA	NA
ERR7168286	SC99_ST1727	NA	contig00192	232	579	-	arsR	As(III)-sensing metalloregulatory transcriptional repressor ArsR	plus	STRESS	METAL	ARSENIC	ARSENIC	EXACTX	116	116	100	100	116	AET17094.1	As(III)-sensing metalloregulatory transcriptional repressor ArsR	NA	NA
ERR7168286	SC99_ST1727	NA	contig00209	2044	2946	+	mph(A)	Mph(A) family macrolide 2'-phosphotransferase	core	AMR	AMR	MACROLIDE	MACROLIDE	EXACTX	301	301	100	100	301	WP_000219391.1	Mph(A) family macrolide 2'-phosphotransferase	NA	NA
ERR7168286	SC99_ST1727	NA	contig00227	3642	4838	-	tet(A)	tetracycline efflux MFS transporter Tet(A)	core	AMR	AMR	TETRACYCLINE	TETRACYCLINE	EXACTX	399	399	100	100	399	WP_000804064.1	tetracycline efflux MFS transporter Tet(A)	NA	NA
ERR7168286	SC99_ST1727	NA	contig00243	2057	2710	+	arsH	arsenic resistance NADPH-dependent reductase ArsH	plus	STRESS	METAL	ARSENIC	ARSENIC	BLASTX	218	232	94.83	78.64	220	ADW66881.1	arsenic resistance NADPH-dependent reductase ArsH	NA	NA
ERR7168286	SC99_ST1727	NA	contig00282	922	1794	-	blaCTX-M	CTX-M family extended-spectrum class A beta-lactamase	core	AMR	AMR	BETA-LACTAM	CEPHALOSPORIN	BLASTX	291	291	100	99.31	291	WP_000239590.1	extended-spectrum class A beta-lactamase CTX-M-15	NA	NA
ERR7168286	SC99_ST1727	NA	contig00291	3304	3798	-	psi-GI	heat resistance protein PsiE-GI	plus	STRESS	HEAT	NA	NA	BLASTX	165	165	100	95.76	165	APX31178.1	heat resistance protein PsiE-GI	NA	NA
ERR7168286	SC99_ST1727	NA	contig00307	1918	3666	-	arsA	arsenite efflux transporter ATPase subunit ArsA	plus	STRESS	METAL	ARSENIC	ARSENITE	BLASTX	583	583	100	99.83	583	BAA24822.1	arsenite efflux transporter ATPase subunit ArsA	NA	NA
ERR7168286	SC99_ST1727	NA	contig00311	2478	3131	+	qnrS1	quinolone resistance pentapeptide repeat protein QnrS1	core	AMR	AMR	QUINOLONE	QUINOLONE	ALLELEX	218	218	100	100	218	WP_001516695.1	quinolone resistance pentapeptide repeat protein QnrS1	NA	NA
ERR7168286	SC99_ST1727	NA	contig00356	2293	3069	-	aac(3)-IId	aminoglycoside N-acetyltransferase AAC(3)-IId	core	AMR	AMR	AMINOGLYCOSIDE	GENTAMICIN	BLASTX	259	286	90.56	100	259	WP_000557454.1	aminoglycoside N-acetyltransferase AAC(3)-IId	NA	NA
ERR7168286	SC99_ST1727	NA	contig00391	100	666	-	hsp20	small heat shock protein sHSP20	plus	STRESS	HEAT	NA	NA	BLASTX	189	189	100	99.47	189	CDY80020.1	small heat shock protein sHSP20	NA	NA
ERR7168286	SC99_ST1727	NA	contig00401	96	473	-	pcoC	copper resistance system metallochaperone PcoC	plus	STRESS	METAL	COPPER	COPPER	EXACTX	126	126	100	100	126	CAA58527.1	copper resistance system metallochaperone PcoC	NA	NA
ERR7168286	SC99_ST1727	NA	contig00401	516	1403	-	pcoB	copper-binding protein PcoB	plus	STRESS	METAL	COPPER	COPPER	EXACTX	296	296	100	100	296	CAA58526.1	copper-binding protein PcoB	NA	NA
ERR7168286	SC99_ST1727	NA	contig00444	392	739	+	merT	mercuric transport protein MerT	plus	STRESS	METAL	MERCURY	MERCURY	BLASTX	116	116	100	93.97	116	AAA98222.1	mercuric transport protein MerT	NA	NA
ERR7168286	SC99_ST1727	NA	contig00444	758	1027	+	merP	mercury resistance system periplasmic binding protein MerP	plus	STRESS	METAL	MERCURY	MERCURY	BLASTX	90	91	98.9	93.33	90	AAA98223.1	mercury resistance system periplasmic binding protein MerP	NA	NA
ERR7168286	SC99_ST1727	NA	contig00444	1036	1278	+	merF	mercury resistance system transport protein MerF	plus	STRESS	METAL	MERCURY	MERCURY	EXACTX	81	81	100	100	81	ABA25986.1	mercury resistance system transport protein MerF	NA	NA
ERR7168286	SC99_ST1727	NA	contig00449	2	667	+	sul2	sulfonamide-resistant dihydropteroate synthase Sul2	core	AMR	AMR	SULFONAMIDE	SULFONAMIDE	PARTIAL_CONTIG_ENDX	222	271	81.92	100	222	WP_001043260.1	sulfonamide-resistant dihydropteroate synthase Sul2	NA	NA
ERR7168286	SC99_ST1727	NA	contig00592	813	1175	+	merD	mercury resistance co-regulator MerD	plus	STRESS	METAL	MERCURY	MERCURY	BLASTX	121	121	100	98.35	121	AAC38221.1	mercury resistance co-regulator MerD	NA	NA
ERR7168286	SC99_ST1727	NA	contig00667	2	616	-	arsH	arsenic resistance NADPH-dependent reductase ArsH	plus	STRESS	METAL	ARSENIC	ARSENIC	PARTIAL_CONTIG_ENDX	205	232	88.36	82.93	205	ADW66881.1	arsenic resistance NADPH-dependent reductase ArsH	NA	NA
ERR7168286	SC99_ST1727	NA	contig00670	1	714	-	blaSHV	SHV family class A beta-lactamase	core	AMR	AMR	BETA-LACTAM	BETA-LACTAM	PARTIAL_CONTIG_ENDX	238	288	82.64	98.32	238	WP_021440083.1	extended-spectrum class A beta-lactamase SHV-187	NA	NA
ERR7168286	SC99_ST1727	NA	contig00704	2	670	-	aadA1	ANT(3'')-Ia family aminoglycoside nucleotidyltransferase AadA1	core	AMR	AMR	AMINOGLYCOSIDE	STREPTOMYCIN	PARTIAL_CONTIG_ENDX	223	263	84.79	100	223	WP_001206316.1	ANT(3'')-Ia family aminoglycoside nucleotidyltransferase AadA1	NA	NA
ERR7168286	SC99_ST1727	NA	contig00774	24	383	+	arsD	arsenite efflux transporter metallochaperone ArsD	plus	STRESS	METAL	ARSENIC	ARSENITE	BLASTX	120	120	100	98.33	120	AAB09625.1	arsenite efflux transporter metallochaperone ArsD	NA	NA
ERR7168287	SC17_ST58	NA	contig00001	220058	221413	-	glpT_E448K	Escherichia fosfomycin resistant GlpT	core	AMR	POINT	FOSFOMYCIN	FOSFOMYCIN	POINTX	452	452	100	99.78	452	WP_000948731.1	glycerol-3-phosphate transporter GlpT	NA	NA
ERR7168287	SC17_ST58	NA	contig00003	178836	179705	+	hlyE	hemolysin HlyE	plus	VIRULENCE	VIRULENCE	NA	NA	BLASTX	290	300	96.67	76.9	290	AAD28079.1	hemolysin HlyE	NA	NA
ERR7168287	SC17_ST58	NA	contig00003	192601	192864	-	ymgB	biofilm/acid-resistance regulator AriR	plus	STRESS	ACID	NA	NA	EXACTX	88	88	100	100	88	AAC74250.1	biofilm/acid-resistance regulator AriR	NA	NA
ERR7168287	SC17_ST58	NA	contig00005	280158	283259	+	acrF	multidrug efflux RND transporter permease subunit AcrF	plus	AMR	AMR	EFFLUX	EFFLUX	BLASTX	1034	1034	100	99.52	1034	AAC76298.1	multidrug efflux RND transporter permease subunit AcrF	NA	NA
ERR7168287	SC17_ST58	NA	contig00007	55172	56302	+	blaEC	BlaEC family class C beta-lactamase	plus	AMR	AMR	BETA-LACTAM	BETA-LACTAM	BLASTX	377	377	100	98.67	377	WP_063610930.1	extended-spectrum class C beta-lactamase EC-15	NA	NA
ERR7168287	SC17_ST58	NA	contig00007	100840	101928	+	pmrB_Y358N	Escherichia colistin resistant PmrB	core	AMR	POINT	COLISTIN	COLISTIN	POINTX	363	363	100	99.45	363	WP_001300761.1	two-component system sensor histidine kinase PmrB	NA	NA
ERR7168287	SC17_ST58	NA	contig00009	30234	30803	+	lpfA	long polar fimbria major subunit LpfA-O113	plus	VIRULENCE	VIRULENCE	NA	NA	EXACTX	190	190	100	100	190	AAT76975.1	long polar fimbria major subunit LpfA-O113	NA	NA
ERR7168287	SC17_ST58	NA	contig00010	43054	43254	+	ymoA	expression modulating protein YmoA	plus	VIRULENCE	VIRULENCE	NA	NA	BLASTX	67	67	100	83.58	67	AAQ90017.1	expression modulating protein YmoA	NA	NA
ERR7168287	SC17_ST58	NA	contig00010	50947	52710	-	smdB	multidrug efflux ABC transporter permease/ATP-binding subunit SmdB	plus	STRESS	BIOCIDE	EFFLUX	EFFLUX	BLASTX	588	592	99.32	79.93	588	BAF79680.1	multidrug efflux ABC transporter permease/ATP-binding subunit SmdB	NA	NA
ERR7168287	SC17_ST58	NA	contig00010	52712	54475	-	smdA	multidrug efflux ABC transporter permease/ATP-binding subunit SmdA	plus	STRESS	BIOCIDE	EFFLUX	EFFLUX	BLASTX	588	591	99.49	79.08	588	BAF79679.1	multidrug efflux ABC transporter permease/ATP-binding subunit SmdA	NA	NA
ERR7168287	SC17_ST58	NA	contig00011	125358	128489	-	silA	Cu(+)/Ag(+) efflux RND transporter permease subunit SilA	plus	STRESS	METAL	COPPER/SILVER	COPPER/SILVER	BLASTX	1044	1048	99.62	86.88	1044	AAD11749.1	Cu(+)/Ag(+) efflux RND transporter permease subunit SilA	NA	NA
ERR7168287	SC17_ST58	NA	contig00011	131635	132309	+	silR	copper/silver response regulator transcription factor SilR	plus	STRESS	METAL	COPPER/SILVER	COPPER/SILVER	BLASTX	225	226	99.56	86.67	225	SPD96883.1	copper/silver response regulator transcription factor SilR	NA	NA
ERR7168287	SC17_ST58	NA	contig00012	15421	16839	-	espX1	type III secretion system effector EspX1	plus	VIRULENCE	VIRULENCE	NA	NA	BLASTX	473	473	100	90.7	473	ADD54679.1	type III secretion system effector EspX1	NA	NA
ERR7168287	SC17_ST58	NA	contig00014	35623	36852	-	mdtM	multidrug efflux MFS transporter MdtM	plus	AMR	AMR	EFFLUX	EFFLUX	BLASTX	410	410	100	97.8	410	AAC77293.1	multidrug efflux MFS transporter MdtM	NA	NA
ERR7168287	SC17_ST58	NA	contig00031	10702	10992	-	iss	increased serum survival lipoprotein Iss	plus	VIRULENCE	VIRULENCE	NA	NA	EXACTX	97	97	100	100	97	CAR12622.1	increased serum survival lipoprotein Iss	NA	NA
ERR7168287	SC17_ST58	NA	contig00039	18568	22809	+	fdeC	intimin-like adhesin FdeC	plus	VIRULENCE	VIRULENCE	NA	NA	BLASTX	1414	1416	99.93	92.65	1415	ABE05822.1	intimin-like adhesin FdeC	NA	NA
ERR7168287	SC17_ST58	NA	contig00043	15706	20061	+	sslE	lipoprotein metalloprotease SslE	plus	VIRULENCE	VIRULENCE	NA	NA	BLASTX	1452	1520	95.39	86.99	1453	ADE89421.1	lipoprotein metalloprotease SslE	NA	NA
ERR7168287	SC17_ST58	NA	contig00048	14447	15643	-	tet(A)	tetracycline efflux MFS transporter Tet(A)	core	AMR	AMR	TETRACYCLINE	TETRACYCLINE	EXACTX	399	399	100	100	399	WP_000804064.1	tetracycline efflux MFS transporter Tet(A)	NA	NA
ERR7168287	SC17_ST58	NA	contig00052	2232	3089	+	blaTEM-1	broad-spectrum class A beta-lactamase TEM-1	core	AMR	AMR	BETA-LACTAM	BETA-LACTAM	ALLELEX	286	286	100	100	286	WP_000027057.1	broad-spectrum class A beta-lactamase TEM-1	NA	NA
ERR7168287	SC17_ST58	NA	contig00052	3816	4649	-	aph(6)-Id	aminoglycoside O-phosphotransferase APH(6)-Id	core	AMR	AMR	AMINOGLYCOSIDE	STREPTOMYCIN	EXACTX	278	278	100	100	278	WP_000480968.1	aminoglycoside O-phosphotransferase APH(6)-Id	NA	NA
ERR7168287	SC17_ST58	NA	contig00052	4652	5476	-	aph(3'')-Ib	aminoglycoside O-phosphotransferase APH(3'')-Ib	core	AMR	AMR	AMINOGLYCOSIDE	STREPTOMYCIN	EXACTX	275	275	100	100	275	WP_109545041.1	aminoglycoside O-phosphotransferase APH(3'')-Ib	NA	NA
ERR7168287	SC17_ST58	NA	contig00052	5516	6328	-	sul2	sulfonamide-resistant dihydropteroate synthase Sul2	core	AMR	AMR	SULFONAMIDE	SULFONAMIDE	EXACTX	271	271	100	100	271	WP_001043260.1	sulfonamide-resistant dihydropteroate synthase Sul2	NA	NA
ERR7168287	SC17_ST58	NA	contig00070	3901	4554	+	qnrS1	quinolone resistance pentapeptide repeat protein QnrS1	core	AMR	AMR	QUINOLONE	QUINOLONE	ALLELEX	218	218	100	100	218	WP_001516695.1	quinolone resistance pentapeptide repeat protein QnrS1	NA	NA
ERR7168287	SC17_ST58	NA	contig00079	5448	5918	+	dfrA7	trimethoprim-resistant dihydrofolate reductase DfrA7	core	AMR	AMR	TRIMETHOPRIM	TRIMETHOPRIM	EXACTX	157	157	100	100	157	WP_000703418.1	trimethoprim-resistant dihydrofolate reductase DfrA7	NA	NA
ERR7168287	SC17_ST58	NA	contig00079	6151	6495	+	qacEdelta1	quaternary ammonium compound efflux SMR transporter QacE delta 1	core	STRESS	BIOCIDE	QUATERNARY AMMONIUM	QUATERNARY AMMONIUM	ALLELEX	115	115	100	100	115	WP_000679427.1	quaternary ammonium compound efflux SMR transporter QacE delta 1	NA	NA
ERR7168287	SC17_ST58	NA	contig00091	23	1822	+	ybtP	yersiniabactin ABC transporter ATP-binding/permease protein YbtP	plus	VIRULENCE	VIRULENCE	NA	NA	BLASTX	600	600	100	99.67	600	CAA21388.1	yersiniabactin ABC transporter ATP-binding/permease protein YbtP	NA	NA
ERR7168287	SC17_ST58	NA	contig00091	1812	3611	+	ybtQ	yersiniabactin ABC transporter ATP-binding/permease protein YbtQ	plus	VIRULENCE	VIRULENCE	NA	NA	BLASTX	600	600	100	99.67	600	AAC69584.1	yersiniabactin ABC transporter ATP-binding/permease protein YbtQ	NA	NA
ERR7168287	SC17_ST58	NA	contig00113	1757	3844	+	iha	bifunctional siderophore receptor/adhesin Iha	plus	VIRULENCE	VIRULENCE	NA	NA	BLASTX	696	696	100	99.14	696	CAR09712.2	bifunctional siderophore receptor/adhesin Iha	NA	NA
ERR7168287	SC17_ST58	NA	contig00144	2459	2887	-	silE	silver-binding protein SilE	plus	STRESS	METAL	SILVER	SILVER	EXACTX	143	143	100	100	143	AAD11743.1	silver-binding protein SilE	NA	NA
ERR7168287	SC17_ST58	NA	contig00169	218	1105	-	pcoB	copper-binding protein PcoB	plus	STRESS	METAL	COPPER	COPPER	INTERNAL_STOP	296	296	100	98.65	296	CAA58526.1	copper-binding protein PcoB	NA	NA
ERR7168287	SC17_ST58	NA	contig00251	1044	1343	+	iss	increased serum survival lipoprotein Iss	plus	VIRULENCE	VIRULENCE	NA	NA	BLASTX	100	102	98.04	90	100	ABJ00546.1	increased serum survival lipoprotein Iss	NA	NA
ERR7168287	SC17_ST58	NA	contig00349	16	867	-	blaCTX-M	CTX-M family extended-spectrum class A beta-lactamase	core	AMR	AMR	BETA-LACTAM	CEPHALOSPORIN	BLASTX	284	291	97.59	99.3	284	WP_000239590.1	extended-spectrum class A beta-lactamase CTX-M-15	NA	NA
ERR7168287	SC17_ST58	NA	contig00535	57	425	-	trxLHR	heat resistance system thioredoxin Trx-GI	plus	STRESS	HEAT	NA	NA	PARTIAL_CONTIG_ENDX	123	146	84.25	99.19	123	APX31176.1	heat resistance system thioredoxin Trx-GI	NA	NA
ERR7168287	SC201_ST543	NA	contig00001	56991	58409	-	espX1	type III secretion system effector EspX1	plus	VIRULENCE	VIRULENCE	NA	NA	BLASTX	473	473	100	96.41	473	ADD54679.1	type III secretion system effector EspX1	NA	NA
ERR7168287	SC201_ST543	NA	contig00005	79	3180	-	acrF	multidrug efflux RND transporter permease subunit AcrF	plus	AMR	AMR	EFFLUX	EFFLUX	BLASTX	1034	1034	100	99.52	1034	AAC76298.1	multidrug efflux RND transporter permease subunit AcrF	NA	NA
ERR7168287	SC201_ST543	NA	contig00007	12353	16912	-	sslE	lipoprotein metalloprotease SslE	plus	VIRULENCE	VIRULENCE	NA	NA	BLASTX	1520	1520	100	88.56	1521	ADE89421.1	lipoprotein metalloprotease SslE	NA	NA
ERR7168287	SC201_ST543	NA	contig00009	28307	28507	+	ymoA	expression modulating protein YmoA	plus	VIRULENCE	VIRULENCE	NA	NA	BLASTX	67	67	100	83.58	67	AAQ90017.1	expression modulating protein YmoA	NA	NA
ERR7168287	SC201_ST543	NA	contig00009	36201	37964	-	smdB	multidrug efflux ABC transporter permease/ATP-binding subunit SmdB	plus	STRESS	BIOCIDE	EFFLUX	EFFLUX	BLASTX	588	592	99.32	79.76	588	BAF79680.1	multidrug efflux ABC transporter permease/ATP-binding subunit SmdB	NA	NA
ERR7168287	SC201_ST543	NA	contig00009	37966	39729	-	smdA	multidrug efflux ABC transporter permease/ATP-binding subunit SmdA	plus	STRESS	BIOCIDE	EFFLUX	EFFLUX	BLASTX	588	591	99.49	79.25	588	BAF79679.1	multidrug efflux ABC transporter permease/ATP-binding subunit SmdA	NA	NA
ERR7168287	SC201_ST543	NA	contig00010	85623	87317	+	eilA	HilA family transcriptional regulator EilA	plus	VIRULENCE	VIRULENCE	NA	NA	BLASTX	565	565	100	99.47	565	ACB16655.1	HilA family transcriptional regulator EilA	NA	NA
ERR7168287	SC201_ST543	NA	contig00011	75859	78990	-	silA	Cu(+)/Ag(+) efflux RND transporter permease subunit SilA	plus	STRESS	METAL	COPPER/SILVER	COPPER/SILVER	BLASTX	1044	1048	99.62	86.78	1044	AAD11749.1	Cu(+)/Ag(+) efflux RND transporter permease subunit SilA	NA	NA
ERR7168287	SC201_ST543	NA	contig00011	82136	82810	+	silR	copper/silver response regulator transcription factor SilR	plus	STRESS	METAL	COPPER/SILVER	COPPER/SILVER	BLASTX	225	226	99.56	87.11	225	SPD96883.1	copper/silver response regulator transcription factor SilR	NA	NA
ERR7168287	SC201_ST543	NA	contig00015	22903	24090	+	emrD	multidrug efflux MFS transporter EmrD	plus	AMR	AMR	EFFLUX	EFFLUX	BLASTX	396	396	100	99.75	396	EFF04178.1	multidrug efflux MFS transporter EmrD	NA	NA
ERR7168287	SC201_ST543	NA	contig00015	82392	82991	-	lpfA2	long polar fimbria major subunit LpfA2	plus	VIRULENCE	VIRULENCE	NA	NA	EXACTX	200	200	100	100	200	BAB38093.1	long polar fimbria major subunit LpfA2	NA	NA
ERR7168287	SC201_ST543	NA	contig00019	69803	71158	+	glpT_E448K	Escherichia fosfomycin resistant GlpT	core	AMR	POINT	FOSFOMYCIN	FOSFOMYCIN	POINTX	452	452	100	99.12	452	WP_000948731.1	glycerol-3-phosphate transporter GlpT	NA	NA
ERR7168287	SC201_ST543	NA	contig00020	63414	64643	-	kdeA	multidrug efflux MFS transporter KdeA	plus	AMR	AMR	EFFLUX	EFFLUX	BLASTX	410	410	100	87.56	410	ABR76310.1	multidrug efflux MFS transporter KdeA	NA	NA
ERR7168287	SC201_ST543	NA	contig00021	13084	14214	+	blaEC	BlaEC family class C beta-lactamase	plus	AMR	AMR	BETA-LACTAM	BETA-LACTAM	BLASTX	377	377	100	98.67	377	AAC77110.1	BlaEC family class C beta-lactamase	NA	NA
ERR7168287	SC201_ST543	NA	contig00021	58748	59836	+	pmrB_Y358N	Escherichia colistin resistant PmrB	core	AMR	POINT	COLISTIN	COLISTIN	POINTX	363	363	100	99.17	363	WP_001300761.1	two-component system sensor histidine kinase PmrB	NA	NA
ERR7168287	SC201_ST543	NA	contig00036	23273	24142	+	hlyE	hemolysin HlyE	plus	VIRULENCE	VIRULENCE	NA	NA	BLASTX	290	300	96.67	76.9	290	AAD28079.1	hemolysin HlyE	NA	NA
ERR7168287	SC201_ST543	NA	contig00036	40104	40367	-	ymgB	biofilm/acid-resistance regulator AriR	plus	STRESS	ACID	NA	NA	BLASTX	88	88	100	98.86	88	AAC74250.1	biofilm/acid-resistance regulator AriR	NA	NA
ERR7168287	SC201_ST543	NA	contig00045	23885	25930	-	ireA	TonB-dependent siderophore receptor IreA	plus	VIRULENCE	VIRULENCE	NA	NA	BLASTX	682	682	100	99.85	682	CAR09703.2	TonB-dependent siderophore receptor IreA	NA	NA
ERR7168287	SC201_ST543	NA	contig00045	31958	34045	-	iha	bifunctional siderophore receptor/adhesin Iha	plus	VIRULENCE	VIRULENCE	NA	NA	BLASTX	696	696	100	99.57	696	CAR09712.2	bifunctional siderophore receptor/adhesin Iha	NA	NA
ERR7168287	SC201_ST543	NA	contig00060	24919	25032	-	astA	heat-stable enterotoxin EAST1	plus	VIRULENCE	VIRULENCE	NA	NA	EXACTX	38	38	100	100	38	AAM88299.1	heat-stable enterotoxin EAST1	NA	NA
ERR7168287	SC201_ST543	NA	contig00062	21232	25086	+	sigA	serine protease autotransporter toxin SigA	plus	VIRULENCE	VIRULENCE	NA	NA	BLASTX	1285	1285	100	97.67	1285	AAN44449.1	serine protease autotransporter toxin SigA	NA	NA
ERR7168287	SC201_ST543	NA	contig00066	13066	13599	-	lpfA1	long polar fimbria major subunit LpfA1	plus	VIRULENCE	VIRULENCE	NA	NA	BLASTX	178	178	100	98.31	178	OPH66324.1	long polar fimbria major subunit LpfA1	NA	NA
ERR7168287	SC201_ST543	NA	contig00068	5634	9875	+	fdeC	intimin-like adhesin FdeC	plus	VIRULENCE	VIRULENCE	NA	NA	BLASTX	1414	1416	99.93	91.87	1415	ABE05822.1	intimin-like adhesin FdeC	NA	NA
ERR7168287	SC201_ST543	NA	contig00090	2315	3544	-	mdtM	multidrug efflux MFS transporter MdtM	plus	AMR	AMR	EFFLUX	EFFLUX	BLASTX	410	410	100	97.8	410	AAC77293.1	multidrug efflux MFS transporter MdtM	NA	NA
ERR7168287	SC201_ST543	NA	contig00129	4133	4432	+	iss	increased serum survival lipoprotein Iss	plus	VIRULENCE	VIRULENCE	NA	NA	BLASTX	100	102	98.04	90	100	ABJ00546.1	increased serum survival lipoprotein Iss	NA	NA
ERR7168287	SC232_ST181	NA	contig00002	12485	13714	-	kdeA	multidrug efflux MFS transporter KdeA	plus	AMR	AMR	EFFLUX	EFFLUX	BLASTX	410	410	100	87.56	410	ABR76310.1	multidrug efflux MFS transporter KdeA	NA	NA
ERR7168287	SC232_ST181	NA	contig00003	68367	69518	+	espX1	type III secretion system effector EspX1	plus	VIRULENCE	VIRULENCE	NA	NA	PARTIALX	384	473	81.18	90.36	384	ADD54679.1	type III secretion system effector EspX1	NA	NA
ERR7168287	SC232_ST181	NA	contig00005	3305	4435	-	blaEC	BlaEC family class C beta-lactamase	plus	AMR	AMR	BETA-LACTAM	BETA-LACTAM	BLASTX	377	377	100	98.41	377	WP_063610930.1	extended-spectrum class C beta-lactamase EC-15	NA	NA
ERR7168287	SC232_ST181	NA	contig00017	16138	17493	-	glpT_E448K	Escherichia fosfomycin resistant GlpT	core	AMR	POINT	FOSFOMYCIN	FOSFOMYCIN	POINTX	452	452	100	99.78	452	WP_000948731.1	glycerol-3-phosphate transporter GlpT	NA	NA
ERR7168287	SC232_ST181	NA	contig00024	21193	21456	+	ymgB	biofilm/acid-resistance regulator AriR	plus	STRESS	ACID	NA	NA	EXACTX	88	88	100	100	88	AAC74250.1	biofilm/acid-resistance regulator AriR	NA	NA
ERR7168287	SC232_ST181	NA	contig00047	844	1713	-	hlyE	hemolysin HlyE	plus	VIRULENCE	VIRULENCE	NA	NA	BLASTX	290	300	96.67	76.21	290	AAD28079.1	hemolysin HlyE	NA	NA
ERR7168287	SC232_ST181	NA	contig00059	5405	8506	-	acrF	multidrug efflux RND transporter permease subunit AcrF	plus	AMR	AMR	EFFLUX	EFFLUX	BLASTX	1034	1034	100	99.61	1034	AAC76298.1	multidrug efflux RND transporter permease subunit AcrF	NA	NA
ERR7168287	SC232_ST181	NA	contig00066	6319	8082	+	smdA	multidrug efflux ABC transporter permease/ATP-binding subunit SmdA	plus	STRESS	BIOCIDE	EFFLUX	EFFLUX	BLASTX	588	591	99.49	79.42	588	BAF79679.1	multidrug efflux ABC transporter permease/ATP-binding subunit SmdA	NA	NA
ERR7168287	SC232_ST181	NA	contig00066	8084	9847	+	smdB	multidrug efflux ABC transporter permease/ATP-binding subunit SmdB	plus	STRESS	BIOCIDE	EFFLUX	EFFLUX	BLASTX	588	592	99.32	79.93	588	BAF79680.1	multidrug efflux ABC transporter permease/ATP-binding subunit SmdB	NA	NA
ERR7168287	SC232_ST181	NA	contig00066	17541	17741	-	ymoA	expression modulating protein YmoA	plus	VIRULENCE	VIRULENCE	NA	NA	BLASTX	67	67	100	83.58	67	AAQ90017.1	expression modulating protein YmoA	NA	NA
ERR7168287	SC232_ST181	NA	contig00068	16460	17689	-	mdtM	multidrug efflux MFS transporter MdtM	plus	AMR	AMR	EFFLUX	EFFLUX	BLASTX	410	410	100	98.05	410	AAC77293.1	multidrug efflux MFS transporter MdtM	NA	NA
ERR7168287	SC232_ST181	NA	contig00137	1738	4869	+	silA	Cu(+)/Ag(+) efflux RND transporter permease subunit SilA	plus	STRESS	METAL	COPPER/SILVER	COPPER/SILVER	BLASTX	1044	1048	99.62	86.97	1044	AAD11749.1	Cu(+)/Ag(+) efflux RND transporter permease subunit SilA	NA	NA
ERR7168287	SC232_ST181	NA	contig00233	1757	3844	+	iha	bifunctional siderophore receptor/adhesin Iha	plus	VIRULENCE	VIRULENCE	NA	NA	BLASTX	696	696	100	99.14	696	CAR09712.2	bifunctional siderophore receptor/adhesin Iha	NA	NA
ERR7168287	SC232_ST181	NA	contig00281	2285	2959	-	silR	copper/silver response regulator transcription factor SilR	plus	STRESS	METAL	COPPER/SILVER	COPPER/SILVER	BLASTX	225	226	99.56	87.11	225	SPD96883.1	copper/silver response regulator transcription factor SilR	NA	NA
ERR7168287	SC232_ST181	NA	contig00354	1987	2289	+	iss	increased serum survival lipoprotein Iss	plus	VIRULENCE	VIRULENCE	NA	NA	PARTIAL_CONTIG_ENDX	101	113	89.38	97.03	101	AAN80033.1	increased serum survival lipoprotein Iss	NA	NA
ERR7168287	SC25_ST517	NA	contig00001	141866	143221	+	glpT_E448K	Escherichia fosfomycin resistant GlpT	core	AMR	POINT	FOSFOMYCIN	FOSFOMYCIN	POINTX	452	452	100	99.78	452	WP_000948731.1	glycerol-3-phosphate transporter GlpT	NA	NA
ERR7168287	SC25_ST517	NA	contig00004	82857	84008	+	espX1	type III secretion system effector EspX1	plus	VIRULENCE	VIRULENCE	NA	NA	PARTIALX	384	473	81.18	88.8	384	ADD54679.1	type III secretion system effector EspX1	NA	NA
ERR7168287	SC25_ST517	NA	contig00010	62885	63454	-	lpfA	long polar fimbria major subunit LpfA-O113	plus	VIRULENCE	VIRULENCE	NA	NA	EXACTX	190	190	100	100	190	AAT76975.1	long polar fimbria major subunit LpfA-O113	NA	NA
ERR7168287	SC25_ST517	NA	contig00016	20576	22339	+	smdA	multidrug efflux ABC transporter permease/ATP-binding subunit SmdA	plus	STRESS	BIOCIDE	EFFLUX	EFFLUX	BLASTX	588	591	99.49	79.25	588	BAF79679.1	multidrug efflux ABC transporter permease/ATP-binding subunit SmdA	NA	NA
ERR7168287	SC25_ST517	NA	contig00016	22341	24104	+	smdB	multidrug efflux ABC transporter permease/ATP-binding subunit SmdB	plus	STRESS	BIOCIDE	EFFLUX	EFFLUX	BLASTX	588	592	99.32	79.76	588	BAF79680.1	multidrug efflux ABC transporter permease/ATP-binding subunit SmdB	NA	NA
ERR7168287	SC25_ST517	NA	contig00016	31797	31997	-	ymoA	expression modulating protein YmoA	plus	VIRULENCE	VIRULENCE	NA	NA	BLASTX	67	67	100	83.58	67	AAQ90017.1	expression modulating protein YmoA	NA	NA
ERR7168287	SC25_ST517	NA	contig00023	21009	22097	-	pmrB_Y358N	Escherichia colistin resistant PmrB	core	AMR	POINT	COLISTIN	COLISTIN	POINTX	363	363	100	99.45	363	WP_001300761.1	two-component system sensor histidine kinase PmrB	NA	NA
ERR7168287	SC25_ST517	NA	contig00044	9702	10931	-	kdeA	multidrug efflux MFS transporter KdeA	plus	AMR	AMR	EFFLUX	EFFLUX	BLASTX	410	410	100	86.83	410	ABR76310.1	multidrug efflux MFS transporter KdeA	NA	NA
ERR7168287	SC25_ST517	NA	contig00045	103	4665	-	sslE	lipoprotein metalloprotease SslE	plus	VIRULENCE	VIRULENCE	NA	NA	BLASTX	1521	1520	100	87.13	1523	ADE89421.1	lipoprotein metalloprotease SslE	NA	NA
ERR7168287	SC25_ST517	NA	contig00050	2892	3566	-	silR	copper/silver response regulator transcription factor SilR	plus	STRESS	METAL	COPPER/SILVER	COPPER/SILVER	BLASTX	225	226	99.56	86.67	225	SPD96883.1	copper/silver response regulator transcription factor SilR	NA	NA
ERR7168287	SC25_ST517	NA	contig00050	6712	9843	+	silA	Cu(+)/Ag(+) efflux RND transporter permease subunit SilA	plus	STRESS	METAL	COPPER/SILVER	COPPER/SILVER	BLASTX	1044	1048	99.62	86.97	1044	AAD11749.1	Cu(+)/Ag(+) efflux RND transporter permease subunit SilA	NA	NA
ERR7168287	SC25_ST517	NA	contig00059	21896	22225	+	emrE	multidrug efflux SMR transporter EmrE	plus	STRESS	BIOCIDE	EFFLUX	EFFLUX	BLASTX	110	110	100	98.18	110	CAA77936.1	multidrug efflux SMR transporter EmrE	NA	NA
ERR7168287	SC25_ST517	NA	contig00060	18568	22551	+	fdeC	intimin-like adhesin FdeC	plus	VIRULENCE	VIRULENCE	NA	NA	BLASTX	1328	1416	93.86	93.3	1329	ABE05822.1	intimin-like adhesin FdeC	NA	NA
ERR7168287	SC25_ST517	NA	contig00062	1523	2752	+	mdtM	multidrug efflux MFS transporter MdtM	plus	AMR	AMR	EFFLUX	EFFLUX	BLASTX	410	410	100	98.05	410	AAC77293.1	multidrug efflux MFS transporter MdtM	NA	NA
ERR7168287	SC25_ST517	NA	contig00065	18941	19204	+	ymgB	biofilm/acid-resistance regulator AriR	plus	STRESS	ACID	NA	NA	EXACTX	88	88	100	100	88	AAC74250.1	biofilm/acid-resistance regulator AriR	NA	NA
ERR7168287	SC25_ST517	NA	contig00082	8	865	-	blaTEM-1	broad-spectrum class A beta-lactamase TEM-1	core	AMR	AMR	BETA-LACTAM	BETA-LACTAM	ALLELEX	286	286	100	100	286	WP_000027057.1	broad-spectrum class A beta-lactamase TEM-1	NA	NA
[truncated: 206,406+ more rows]
